# Supplementary material for: Single-cell transcriptomic analysis identifies murine heart molecular features at embryonic and neonatal stages
Source: Nat Commun. 2022 Dec 27;13:7960. doi: 10.1038/s41467-022-35691-7 (PMC9794824; doi:10.1038/s41467-022-35691-7)
Supplement: Supplementary file 4 — Supplementary Data 1 [file 41467_2022_35691_MOESM4_ESM.xlsx]

## Sheet: Supplementary Data 1_B6_CD1_sha
Table S2. The genes differentially expressing between mouse strains which were identified through comparative analysis of cell type, stage, and zone matched and G1 phased cells.
Atrial_CM (E15RA, E17LA, E17RA)	Ven_CM (E13RV, E14LV, E15LV)	Endo_EC (E16RA,E17RA,P4RA)	Epi (E13LV,E15LA, P1RA)	Fb_like (E13LV,E16RV, P1RA)	Vas_EC (E14LV, E16RV, E17LV)
Hba-a2	Hba-a2	Hba-a2	Hba-a2	Hba-a2	Hba-a2
Rpl29	Rpl29	Rpl29	Hbb-bs	Hbb-bs	Rpl29
Hbb-bt	Hba-a1	Hbb-bt	Hbb-bt	Hbb-bt	Hba-a1
Rps18	Tnni3	Hbb-bs	Rpl29	Rpl29	Tnni3
Myl1	Rps18	Hbb-y	Il11ra1	Il11ra1	Rps18
Ubb	Nppa	Myl2	Hba-a1	Hba-a1	Nppa
Tmem14c	Actc1	Hba-x	Rps18	Hbb-y	Actc1
Rpl26	Tnnt2	Nppa	Nppa	Mgp	Tnnt2
Rnaset2b	Tpm1	Myl3	Rpl26	Ubb	Tpm1
Rps2	Myh6	Tnni3	Myl4	Nppa	Myh6
Tomm22	Hbb-y	Tnnt2	Rps2	Rpl26	Hbb-y
Rpl35a	Myl2	Tpm1	Ubb	Hba-x	Myl2
D830030K20Rik	Myl4	Myl4	Tnni3	Myl2	Myl4
Lamtor3	Tnni1	Il11ra1	Myl1	Rps18	Tnni1
Rplp1	Hba-x	Tnnc1	Gm10260	Myl7	Hba-x
Snhg6	Myl3	Rpl26	Gm8797	Tpm1	Myl3
Ndufa13	Myl7	Actc1	Gm13305	Prss35	Myl7
Rps23	Gm10260	Ubb	Pdia3	Tnni3	Gm10260
Rpl41	Gm8797	Myh7	Tmem37	Myl4	Gm8797
Rplp2	Tpm3-rs7	Csrp3	Cst3	Myh6	Tpm3-rs7
Il11ra1	Hebp1	Rps18	Col3a1	Sln	Hebp1
Gadd45gip1	Pnp	Tnni1	Gcsh	Csrp3	Pnp
Rpl21		Myl1	Hsp90b1	Hbb-bh1
Rpl27		Cox6a2	Paqr7	Vcp
Smdt1		Pln	Gm47101	Mfap2
Vcp		Rnaset2b	Dbi	Dpt
Hba-a1		Rpl27		Hsph1
Rps25		Atp5g1		Tnnc1
Tagln		Tomm22		Actc1
Mgp		Gm10260		Tpm3
Rpl36al		Gm13305		Ltbp1
Cox6a2		Gm8797		Gm10260
Atp5j2		Cav1		Gm8797
Rps17		Lysmd2		Gm13305
Ndufa12		H2-K1		Tpm3-rs7
Rps15		Col1a2		Pdia3
Uqcr10		Vim		Rbp1
Stmn1		Tpm3-rs7		Gm11361
Ndufa2		Zfp36l1		Ebf1
Ndufs6		Ahnak
Rps26
Hist1h2bc
Rpl31
Hbb-y
Elob
Polr2f
Mrps21
2410015M20Rik
Mylk3
Uts2b
Fkbp3
Tpm1
Sem1
Uqcr11
Ndufa5
Hint2
Mt3
Ndufs5
Srp9
Mt1
Tubb2b
Anapc13
Hba-x
Nppa
Gm10260
Gm8797
Hddc3
Hebp1
Rnf10
Gm47283
Emilin2
Myh7
Fth1
Gja5
Dhrs7c
Hopx
Ckm
Fsd2
Mrpl15
Arl6ip5
Egln1
Gstp1
Qk
Cdc14b
Sdhc
Gars
Pdlim5
Gm42418
Apobec2
Crat
Corin
Alad
Hnrnpa0
Pfn1
Ppp2r5a
Tmod1
Cuedc1
Mest
Atrx
Prkaa2
Cav1
