# Supplementary material for: Single-cell transcriptomic analysis identifies murine heart molecular features at embryonic and neonatal stages
Source: Nat Commun. 2022 Dec 27;13:7960. doi: 10.1038/s41467-022-35691-7 (PMC9794824; doi:10.1038/s41467-022-35691-7)
Supplement: Supplementary file 5 — Supplementary Data 2 [file 41467_2022_35691_MOESM5_ESM.xlsx]

## Sheet: atrial_cm_Mod1
Table S3. The genes and their enriched pathways in each gene module.
module	term_id	term_name	neglog10pval	intersection_size	intersection
Mod1	GO:0002181	cytoplasmic translation	34.9374	30	ENSMUSG00000073702,ENSMUSG00000039001,ENSMUSG00000079641,ENSMUSG00000059291,ENSMUSG00000028936,ENSMUSG00000047215,ENSMUSG00000067274,ENSMUSG00000029614,ENSMUSG00000074129,ENSMUSG00000059070,ENSMUSG00000025362,ENSMUSG00000045128,ENSMUSG00000012405,ENSMUSG00000032294,ENSMUSG00000007892,ENSMUSG00000091537,ENSMUSG00000032518,ENSMUSG00000060938,ENSMUSG00000017404,ENSMUSG00000049517,ENSMUSG00000034892,…
Mod1	GO:0042254	ribosome biogenesis	24.8905	34	ENSMUSG00000043716,ENSMUSG00000062647,ENSMUSG00000038900,ENSMUSG00000062997,ENSMUSG00000039001,ENSMUSG00000008682,ENSMUSG00000090733,ENSMUSG00000028495,ENSMUSG00000047675,ENSMUSG00000059291,ENSMUSG00000058558,ENSMUSG00000067274,ENSMUSG00000029614,ENSMUSG00000040952,ENSMUSG00000037563,ENSMUSG00000061787,ENSMUSG00000063457,ENSMUSG00000025290,ENSMUSG00000009927,ENSMUSG00000032518,ENSMUSG00000025794,…
Mod1	GO:0042255	ribosome assembly	20.6031	19	ENSMUSG00000038900,ENSMUSG00000008682,ENSMUSG00000090733,ENSMUSG00000059291,ENSMUSG00000058558,ENSMUSG00000067274,ENSMUSG00000029614,ENSMUSG00000040952,ENSMUSG00000063457,ENSMUSG00000009927,ENSMUSG00000032518,ENSMUSG00000058546,ENSMUSG00000060036,ENSMUSG00000098274,ENSMUSG00000044533,ENSMUSG00000052146,ENSMUSG00000067288,ENSMUSG00000024608,ENSMUSG00000057322
Mod1	GO:0042274	ribosomal small subunit biogenesis	18.2281	18	ENSMUSG00000039001,ENSMUSG00000090733,ENSMUSG00000028495,ENSMUSG00000047675,ENSMUSG00000040952,ENSMUSG00000037563,ENSMUSG00000061787,ENSMUSG00000063457,ENSMUSG00000025290,ENSMUSG00000009927,ENSMUSG00000032518,ENSMUSG00000057113,ENSMUSG00000061477,ENSMUSG00000044533,ENSMUSG00000052146,ENSMUSG00000067288,ENSMUSG00000024608,ENSMUSG00000057322
Mod1	GO:0042273	ribosomal large subunit biogenesis	16.5838	17	ENSMUSG00000043716,ENSMUSG00000062647,ENSMUSG00000038900,ENSMUSG00000062997,ENSMUSG00000008682,ENSMUSG00000059291,ENSMUSG00000058558,ENSMUSG00000067274,ENSMUSG00000029614,ENSMUSG00000025794,ENSMUSG00000057113,ENSMUSG00000060938,ENSMUSG00000058546,ENSMUSG00000060036,ENSMUSG00000060636,ENSMUSG00000098274,ENSMUSG00000057322
Mod1	GO:0022618	ribonucleoprotein complex assembly	15.2189	22	ENSMUSG00000038900,ENSMUSG00000008682,ENSMUSG00000090733,ENSMUSG00000059291,ENSMUSG00000058558,ENSMUSG00000067274,ENSMUSG00000029614,ENSMUSG00000040952,ENSMUSG00000074129,ENSMUSG00000063457,ENSMUSG00000009927,ENSMUSG00000032518,ENSMUSG00000058546,ENSMUSG00000060036,ENSMUSG00000098274,ENSMUSG00000044533,ENSMUSG00000052146,ENSMUSG00000067288,ENSMUSG00000023944,ENSMUSG00000024608,ENSMUSG00000022312,…
Mod1	GO:0071826	ribonucleoprotein complex subunit organization	14.9122	22	ENSMUSG00000038900,ENSMUSG00000008682,ENSMUSG00000090733,ENSMUSG00000059291,ENSMUSG00000058558,ENSMUSG00000067274,ENSMUSG00000029614,ENSMUSG00000040952,ENSMUSG00000074129,ENSMUSG00000063457,ENSMUSG00000009927,ENSMUSG00000032518,ENSMUSG00000058546,ENSMUSG00000060036,ENSMUSG00000098274,ENSMUSG00000044533,ENSMUSG00000052146,ENSMUSG00000067288,ENSMUSG00000023944,ENSMUSG00000024608,ENSMUSG00000022312,…
Mod1	GO:0006364	rRNA processing	14.0995	22	ENSMUSG00000043716,ENSMUSG00000062647,ENSMUSG00000062997,ENSMUSG00000039001,ENSMUSG00000090733,ENSMUSG00000028495,ENSMUSG00000047675,ENSMUSG00000059291,ENSMUSG00000058558,ENSMUSG00000040952,ENSMUSG00000037563,ENSMUSG00000061787,ENSMUSG00000063457,ENSMUSG00000025290,ENSMUSG00000025794,ENSMUSG00000057113,ENSMUSG00000060938,ENSMUSG00000063316,ENSMUSG00000061477,ENSMUSG00000060636,ENSMUSG00000067288,…
Mod1	GO:0016072	rRNA metabolic process	13.6558	22	ENSMUSG00000043716,ENSMUSG00000062647,ENSMUSG00000062997,ENSMUSG00000039001,ENSMUSG00000090733,ENSMUSG00000028495,ENSMUSG00000047675,ENSMUSG00000059291,ENSMUSG00000058558,ENSMUSG00000040952,ENSMUSG00000037563,ENSMUSG00000061787,ENSMUSG00000063457,ENSMUSG00000025290,ENSMUSG00000025794,ENSMUSG00000057113,ENSMUSG00000060938,ENSMUSG00000063316,ENSMUSG00000061477,ENSMUSG00000060636,ENSMUSG00000067288,…
Mod1	GO:0000028	ribosomal small subunit assembly	12.3327	10	ENSMUSG00000090733,ENSMUSG00000040952,ENSMUSG00000063457,ENSMUSG00000009927,ENSMUSG00000032518,ENSMUSG00000044533,ENSMUSG00000052146,ENSMUSG00000067288,ENSMUSG00000024608,ENSMUSG00000057322
Mod1	GO:0000027	ribosomal large subunit assembly	10.326	10	ENSMUSG00000038900,ENSMUSG00000008682,ENSMUSG00000059291,ENSMUSG00000058558,ENSMUSG00000067274,ENSMUSG00000029614,ENSMUSG00000058546,ENSMUSG00000060036,ENSMUSG00000098274,ENSMUSG00000057322
Mod1	GO:0034470	ncRNA processing	9.94986	23	ENSMUSG00000043716,ENSMUSG00000062647,ENSMUSG00000062997,ENSMUSG00000039001,ENSMUSG00000090733,ENSMUSG00000028495,ENSMUSG00000047675,ENSMUSG00000059291,ENSMUSG00000058558,ENSMUSG00000040952,ENSMUSG00000037563,ENSMUSG00000061787,ENSMUSG00000063457,ENSMUSG00000025290,ENSMUSG00000025794,ENSMUSG00000057113,ENSMUSG00000060938,ENSMUSG00000063316,ENSMUSG00000061477,ENSMUSG00000060636,ENSMUSG00000067288,…
Mod1	GO:0006417	regulation of translation	4.63847	17	ENSMUSG00000008682,ENSMUSG00000028081,ENSMUSG00000028936,ENSMUSG00000058558,ENSMUSG00000029814,ENSMUSG00000057666,ENSMUSG00000006333,ENSMUSG00000074129,ENSMUSG00000030744,ENSMUSG00000003814,ENSMUSG00000032294,ENSMUSG00000007892,ENSMUSG00000057113,ENSMUSG00000020372,ENSMUSG00000060938,ENSMUSG00000024608,ENSMUSG00000057322
Mod1	GO:0006414	translational elongation	3.4195	7	ENSMUSG00000025967,ENSMUSG00000025508,ENSMUSG00000007892,ENSMUSG00000037742,ENSMUSG00000020372,ENSMUSG00000055762,ENSMUSG00000071644
Mod1	GO:1904667	negative regulation of ubiquitin protein ligase activity	2.72229	4	ENSMUSG00000059291,ENSMUSG00000058558,ENSMUSG00000071415,ENSMUSG00000061477
Mod1	GO:1901796	regulation of signal transduction by p53 class mediator	2.62246	7	ENSMUSG00000059291,ENSMUSG00000058558,ENSMUSG00000033307,ENSMUSG00000057113,ENSMUSG00000060938,ENSMUSG00000071415,ENSMUSG00000061477
Mod1	GO:0030490	maturation of SSU-rRNA	2.40511	6	ENSMUSG00000039001,ENSMUSG00000047675,ENSMUSG00000040952,ENSMUSG00000037563,ENSMUSG00000067288,ENSMUSG00000024608
Mod1	GO:0006165	nucleoside diphosphate phosphorylation	2.08271	8	ENSMUSG00000062070,ENSMUSG00000063524,ENSMUSG00000023456,ENSMUSG00000057666,ENSMUSG00000030695,ENSMUSG00000033307,ENSMUSG00000032294,ENSMUSG00000024177
Mod1	GO:0046939	nucleotide phosphorylation	1.99546	8	ENSMUSG00000062070,ENSMUSG00000063524,ENSMUSG00000023456,ENSMUSG00000057666,ENSMUSG00000030695,ENSMUSG00000033307,ENSMUSG00000032294,ENSMUSG00000024177
Mod1	GO:0016052	carbohydrate catabolic process	1.97104	9	ENSMUSG00000062070,ENSMUSG00000063524,ENSMUSG00000047963,ENSMUSG00000023456,ENSMUSG00000057666,ENSMUSG00000063229,ENSMUSG00000030695,ENSMUSG00000033307,ENSMUSG00000032294
Mod1	GO:0000462	maturation of SSU-rRNA from tricistronic rRNA transcript (SSU-rRNA, 5.8S rRNA, LSU-rRNA)	1.95819	5	ENSMUSG00000039001,ENSMUSG00000047675,ENSMUSG00000040952,ENSMUSG00000037563,ENSMUSG00000024608
Mod1	GO:0006090	pyruvate metabolic process	1.91083	8	ENSMUSG00000062070,ENSMUSG00000063524,ENSMUSG00000023456,ENSMUSG00000057666,ENSMUSG00000063229,ENSMUSG00000030695,ENSMUSG00000033307,ENSMUSG00000032294
Mod1	GO:0070670	response to interleukin-4	1.81897	5	ENSMUSG00000051159,ENSMUSG00000067274,ENSMUSG00000060036,ENSMUSG00000044533,ENSMUSG00000023944
Mod1	GO:0031396	regulation of protein ubiquitination	1.70234	10	ENSMUSG00000032966,ENSMUSG00000059291,ENSMUSG00000058558,ENSMUSG00000030744,ENSMUSG00000057113,ENSMUSG00000071415,ENSMUSG00000061477,ENSMUSG00000022309,ENSMUSG00000044533,ENSMUSG00000023944
Mod1	GO:0006096	glycolytic process	1.70072	7	ENSMUSG00000062070,ENSMUSG00000063524,ENSMUSG00000023456,ENSMUSG00000057666,ENSMUSG00000030695,ENSMUSG00000033307,ENSMUSG00000032294
Mod1	GO:0051444	negative regulation of ubiquitin-protein transferase activity	1.68801	4	ENSMUSG00000059291,ENSMUSG00000058558,ENSMUSG00000071415,ENSMUSG00000061477
Mod1	GO:0006757	ATP generation from ADP	1.66863	7	ENSMUSG00000062070,ENSMUSG00000063524,ENSMUSG00000023456,ENSMUSG00000057666,ENSMUSG00000030695,ENSMUSG00000033307,ENSMUSG00000032294
Mod1	GO:1902255	positive regulation of intrinsic apoptotic signaling pathway by p53 class mediator	1.65293	3	ENSMUSG00000059291,ENSMUSG00000060938,ENSMUSG00000061477
Mod1	GO:0046034	ATP metabolic process	1.55158	11	ENSMUSG00000062070,ENSMUSG00000063524,ENSMUSG00000041697,ENSMUSG00000023456,ENSMUSG00000057666,ENSMUSG00000063229,ENSMUSG00000030695,ENSMUSG00000033307,ENSMUSG00000032294,ENSMUSG00000062683,ENSMUSG00000035885
Mod1	GO:0009132	nucleoside diphosphate metabolic process	1.5466	8	ENSMUSG00000062070,ENSMUSG00000063524,ENSMUSG00000023456,ENSMUSG00000057666,ENSMUSG00000030695,ENSMUSG00000033307,ENSMUSG00000032294,ENSMUSG00000024177
Mod1	GO:0071156	regulation of cell cycle arrest	1.49863	6	ENSMUSG00000033307,ENSMUSG00000003814,ENSMUSG00000060938,ENSMUSG00000071415,ENSMUSG00000020644,ENSMUSG00000023944
Mod1	GO:0046031	ADP metabolic process	1.45474	7	ENSMUSG00000062070,ENSMUSG00000063524,ENSMUSG00000023456,ENSMUSG00000057666,ENSMUSG00000030695,ENSMUSG00000033307,ENSMUSG00000032294
Mod1	GO:0050821	protein stabilization	1.41554	9	ENSMUSG00000059291,ENSMUSG00000058558,ENSMUSG00000029359,ENSMUSG00000057666,ENSMUSG00000003814,ENSMUSG00000057113,ENSMUSG00000071415,ENSMUSG00000061477,ENSMUSG00000023944
Mod1	GO:1901798	positive regulation of signal transduction by p53 class mediator	1.38788	4	ENSMUSG00000059291,ENSMUSG00000060938,ENSMUSG00000071415,ENSMUSG00000061477

## Sheet: atrial_cm_Mod2
module	term_id	term_name	neglog10pval	intersection_size	intersection
Mod2	GO:0060047	heart contraction	16.2243	23	ENSMUSG00000051747,ENSMUSG00000045103,ENSMUSG00000044080,ENSMUSG00000027861,ENSMUSG00000041616,ENSMUSG00000059325,ENSMUSG00000029467,ENSMUSG00000045613,ENSMUSG00000030046,ENSMUSG00000035458,ENSMUSG00000036570,ENSMUSG00000030790,ENSMUSG00000019997,ENSMUSG00000019787,ENSMUSG00000038583,ENSMUSG00000050953,ENSMUSG00000040752,ENSMUSG00000035296,ENSMUSG00000032511,ENSMUSG00000007877,ENSMUSG00000021313,…
Mod2	GO:0003015	heart process	15.8046	23	ENSMUSG00000051747,ENSMUSG00000045103,ENSMUSG00000044080,ENSMUSG00000027861,ENSMUSG00000041616,ENSMUSG00000059325,ENSMUSG00000029467,ENSMUSG00000045613,ENSMUSG00000030046,ENSMUSG00000035458,ENSMUSG00000036570,ENSMUSG00000030790,ENSMUSG00000019997,ENSMUSG00000019787,ENSMUSG00000038583,ENSMUSG00000050953,ENSMUSG00000040752,ENSMUSG00000035296,ENSMUSG00000032511,ENSMUSG00000007877,ENSMUSG00000021313,…
Mod2	GO:0006936	muscle contraction	13.3524	23	ENSMUSG00000051747,ENSMUSG00000045103,ENSMUSG00000027861,ENSMUSG00000041616,ENSMUSG00000029467,ENSMUSG00000029683,ENSMUSG00000045613,ENSMUSG00000030046,ENSMUSG00000035458,ENSMUSG00000036570,ENSMUSG00000019997,ENSMUSG00000038583,ENSMUSG00000031461,ENSMUSG00000040752,ENSMUSG00000031965,ENSMUSG00000032511,ENSMUSG00000007877,ENSMUSG00000021313,ENSMUSG00000052374,ENSMUSG00000061603,ENSMUSG00000018893,…
Mod2	GO:0008016	regulation of heart contraction	12.857	19	ENSMUSG00000045103,ENSMUSG00000044080,ENSMUSG00000027861,ENSMUSG00000041616,ENSMUSG00000059325,ENSMUSG00000029467,ENSMUSG00000045613,ENSMUSG00000030046,ENSMUSG00000035458,ENSMUSG00000036570,ENSMUSG00000030790,ENSMUSG00000019997,ENSMUSG00000038583,ENSMUSG00000050953,ENSMUSG00000040752,ENSMUSG00000032511,ENSMUSG00000021313,ENSMUSG00000061603,ENSMUSG00000054889
Mod2	GO:0048738	cardiac muscle tissue development	11.939	20	ENSMUSG00000027022,ENSMUSG00000051747,ENSMUSG00000028023,ENSMUSG00000028348,ENSMUSG00000041616,ENSMUSG00000030046,ENSMUSG00000035458,ENSMUSG00000038583,ENSMUSG00000050953,ENSMUSG00000040752,ENSMUSG00000035296,ENSMUSG00000031965,ENSMUSG00000007877,ENSMUSG00000021313,ENSMUSG00000052374,ENSMUSG00000061603,ENSMUSG00000024803,ENSMUSG00000049134,ENSMUSG00000054889,ENSMUSG00000008136
Mod2	GO:1903522	regulation of blood circulation	11.8039	20	ENSMUSG00000045103,ENSMUSG00000044080,ENSMUSG00000027861,ENSMUSG00000041616,ENSMUSG00000059325,ENSMUSG00000029467,ENSMUSG00000045613,ENSMUSG00000030046,ENSMUSG00000035458,ENSMUSG00000036570,ENSMUSG00000030790,ENSMUSG00000019997,ENSMUSG00000038583,ENSMUSG00000050953,ENSMUSG00000040752,ENSMUSG00000032511,ENSMUSG00000021313,ENSMUSG00000061603,ENSMUSG00000054889,ENSMUSG00000036437
Mod2	GO:0055001	muscle cell development	11.6057	18	ENSMUSG00000051747,ENSMUSG00000045103,ENSMUSG00000027861,ENSMUSG00000028116,ENSMUSG00000028023,ENSMUSG00000028348,ENSMUSG00000041616,ENSMUSG00000029467,ENSMUSG00000029683,ENSMUSG00000030046,ENSMUSG00000030790,ENSMUSG00000039376,ENSMUSG00000040752,ENSMUSG00000007877,ENSMUSG00000052374,ENSMUSG00000061603,ENSMUSG00000049134,ENSMUSG00000008136
Mod2	GO:0060048	cardiac muscle contraction	11.5817	16	ENSMUSG00000051747,ENSMUSG00000045103,ENSMUSG00000027861,ENSMUSG00000041616,ENSMUSG00000029467,ENSMUSG00000030046,ENSMUSG00000035458,ENSMUSG00000036570,ENSMUSG00000019997,ENSMUSG00000038583,ENSMUSG00000040752,ENSMUSG00000032511,ENSMUSG00000007877,ENSMUSG00000021313,ENSMUSG00000061603,ENSMUSG00000054889
Mod2	GO:0055117	regulation of cardiac muscle contraction	11.1726	13	ENSMUSG00000045103,ENSMUSG00000027861,ENSMUSG00000041616,ENSMUSG00000029467,ENSMUSG00000030046,ENSMUSG00000035458,ENSMUSG00000036570,ENSMUSG00000019997,ENSMUSG00000038583,ENSMUSG00000032511,ENSMUSG00000021313,ENSMUSG00000061603,ENSMUSG00000054889
Mod2	GO:0006941	striated muscle contraction	11.0609	17	ENSMUSG00000051747,ENSMUSG00000045103,ENSMUSG00000027861,ENSMUSG00000041616,ENSMUSG00000029467,ENSMUSG00000030046,ENSMUSG00000035458,ENSMUSG00000036570,ENSMUSG00000019997,ENSMUSG00000038583,ENSMUSG00000040752,ENSMUSG00000032511,ENSMUSG00000007877,ENSMUSG00000021313,ENSMUSG00000061603,ENSMUSG00000018893,ENSMUSG00000054889
Mod2	GO:0006942	regulation of striated muscle contraction	10.0828	13	ENSMUSG00000045103,ENSMUSG00000027861,ENSMUSG00000041616,ENSMUSG00000029467,ENSMUSG00000030046,ENSMUSG00000035458,ENSMUSG00000036570,ENSMUSG00000019997,ENSMUSG00000038583,ENSMUSG00000032511,ENSMUSG00000021313,ENSMUSG00000061603,ENSMUSG00000054889
Mod2	GO:0030239	myofibril assembly	8.99186	11	ENSMUSG00000051747,ENSMUSG00000027861,ENSMUSG00000028116,ENSMUSG00000028348,ENSMUSG00000029683,ENSMUSG00000030046,ENSMUSG00000039376,ENSMUSG00000040752,ENSMUSG00000007877,ENSMUSG00000052374,ENSMUSG00000049134
Mod2	GO:0055008	cardiac muscle tissue morphogenesis	8.91252	11	ENSMUSG00000027022,ENSMUSG00000051747,ENSMUSG00000028023,ENSMUSG00000030046,ENSMUSG00000035458,ENSMUSG00000040752,ENSMUSG00000031965,ENSMUSG00000007877,ENSMUSG00000021313,ENSMUSG00000024803,ENSMUSG00000054889
Mod2	GO:0042692	muscle cell differentiation	8.12199	20	ENSMUSG00000051747,ENSMUSG00000045103,ENSMUSG00000027861,ENSMUSG00000028116,ENSMUSG00000028023,ENSMUSG00000028348,ENSMUSG00000041616,ENSMUSG00000059325,ENSMUSG00000029467,ENSMUSG00000029683,ENSMUSG00000030046,ENSMUSG00000030790,ENSMUSG00000039376,ENSMUSG00000040752,ENSMUSG00000007877,ENSMUSG00000052374,ENSMUSG00000061603,ENSMUSG00000049134,ENSMUSG00000008136,ENSMUSG00000053062
Mod2	GO:0090257	regulation of muscle system process	8.1156	17	ENSMUSG00000051747,ENSMUSG00000045103,ENSMUSG00000027861,ENSMUSG00000041616,ENSMUSG00000029467,ENSMUSG00000045613,ENSMUSG00000030046,ENSMUSG00000035458,ENSMUSG00000036570,ENSMUSG00000019997,ENSMUSG00000038583,ENSMUSG00000042045,ENSMUSG00000032511,ENSMUSG00000021313,ENSMUSG00000061603,ENSMUSG00000022519,ENSMUSG00000054889
Mod2	GO:0060415	muscle tissue morphogenesis	8.05668	11	ENSMUSG00000027022,ENSMUSG00000051747,ENSMUSG00000028023,ENSMUSG00000030046,ENSMUSG00000035458,ENSMUSG00000040752,ENSMUSG00000031965,ENSMUSG00000007877,ENSMUSG00000021313,ENSMUSG00000024803,ENSMUSG00000054889
Mod2	GO:0051146	striated muscle cell differentiation	7.95703	18	ENSMUSG00000051747,ENSMUSG00000045103,ENSMUSG00000027861,ENSMUSG00000028116,ENSMUSG00000028023,ENSMUSG00000028348,ENSMUSG00000041616,ENSMUSG00000059325,ENSMUSG00000029683,ENSMUSG00000030046,ENSMUSG00000039376,ENSMUSG00000040752,ENSMUSG00000007877,ENSMUSG00000052374,ENSMUSG00000061603,ENSMUSG00000049134,ENSMUSG00000008136,ENSMUSG00000053062
Mod2	GO:0006937	regulation of muscle contraction	7.87163	14	ENSMUSG00000045103,ENSMUSG00000027861,ENSMUSG00000041616,ENSMUSG00000029467,ENSMUSG00000045613,ENSMUSG00000030046,ENSMUSG00000035458,ENSMUSG00000036570,ENSMUSG00000019997,ENSMUSG00000038583,ENSMUSG00000032511,ENSMUSG00000021313,ENSMUSG00000061603,ENSMUSG00000054889
Mod2	GO:0007517	muscle organ development	7.66095	18	ENSMUSG00000026628,ENSMUSG00000027022,ENSMUSG00000051747,ENSMUSG00000023092,ENSMUSG00000045103,ENSMUSG00000028116,ENSMUSG00000028023,ENSMUSG00000028348,ENSMUSG00000030046,ENSMUSG00000035458,ENSMUSG00000050953,ENSMUSG00000031461,ENSMUSG00000040752,ENSMUSG00000031965,ENSMUSG00000007877,ENSMUSG00000021313,ENSMUSG00000024803,ENSMUSG00000054889
Mod2	GO:0048644	muscle organ morphogenesis	7.56621	11	ENSMUSG00000027022,ENSMUSG00000051747,ENSMUSG00000028023,ENSMUSG00000030046,ENSMUSG00000035458,ENSMUSG00000040752,ENSMUSG00000031965,ENSMUSG00000007877,ENSMUSG00000021313,ENSMUSG00000024803,ENSMUSG00000054889
Mod2	GO:0045214	sarcomere organization	7.51106	9	ENSMUSG00000051747,ENSMUSG00000027861,ENSMUSG00000028116,ENSMUSG00000029683,ENSMUSG00000030046,ENSMUSG00000039376,ENSMUSG00000040752,ENSMUSG00000007877,ENSMUSG00000052374
Mod2	GO:0055002	striated muscle cell development	7.31451	12	ENSMUSG00000051747,ENSMUSG00000045103,ENSMUSG00000027861,ENSMUSG00000028116,ENSMUSG00000028348,ENSMUSG00000029683,ENSMUSG00000030046,ENSMUSG00000039376,ENSMUSG00000040752,ENSMUSG00000007877,ENSMUSG00000052374,ENSMUSG00000049134
Mod2	GO:0055013	cardiac muscle cell development	7.02164	11	ENSMUSG00000051747,ENSMUSG00000028023,ENSMUSG00000028348,ENSMUSG00000041616,ENSMUSG00000030046,ENSMUSG00000040752,ENSMUSG00000007877,ENSMUSG00000052374,ENSMUSG00000061603,ENSMUSG00000049134,ENSMUSG00000008136
Mod2	GO:0070296	sarcoplasmic reticulum calcium ion transport	7.01009	8	ENSMUSG00000045103,ENSMUSG00000027861,ENSMUSG00000029467,ENSMUSG00000019787,ENSMUSG00000038583,ENSMUSG00000042045,ENSMUSG00000033044,ENSMUSG00000021313
Mod2	GO:0070482	response to oxygen levels	6.86808	18	ENSMUSG00000026335,ENSMUSG00000027447,ENSMUSG00000041616,ENSMUSG00000049265,ENSMUSG00000033685,ENSMUSG00000030790,ENSMUSG00000019997,ENSMUSG00000031548,ENSMUSG00000031760,ENSMUSG00000021313,ENSMUSG00000018893,ENSMUSG00000036880,ENSMUSG00000024924,ENSMUSG00000024803,ENSMUSG00000064357,ENSMUSG00000064363,ENSMUSG00000064367,ENSMUSG00000064370
Mod2	GO:0055006	cardiac cell development	6.72497	11	ENSMUSG00000051747,ENSMUSG00000028023,ENSMUSG00000028348,ENSMUSG00000041616,ENSMUSG00000030046,ENSMUSG00000040752,ENSMUSG00000007877,ENSMUSG00000052374,ENSMUSG00000061603,ENSMUSG00000049134,ENSMUSG00000008136
Mod2	GO:0086004	regulation of cardiac muscle cell contraction	6.57608	8	ENSMUSG00000027861,ENSMUSG00000029467,ENSMUSG00000036570,ENSMUSG00000038583,ENSMUSG00000032511,ENSMUSG00000021313,ENSMUSG00000061603,ENSMUSG00000054889
Mod2	GO:0031032	actomyosin structure organization	6.55295	14	ENSMUSG00000051747,ENSMUSG00000027861,ENSMUSG00000028116,ENSMUSG00000028348,ENSMUSG00000029683,ENSMUSG00000030046,ENSMUSG00000019997,ENSMUSG00000039376,ENSMUSG00000040752,ENSMUSG00000020388,ENSMUSG00000007877,ENSMUSG00000052374,ENSMUSG00000049134,ENSMUSG00000027238
Mod2	GO:0010927	cellular component assembly involved in morphogenesis	6.44747	11	ENSMUSG00000051747,ENSMUSG00000027861,ENSMUSG00000028116,ENSMUSG00000028348,ENSMUSG00000029683,ENSMUSG00000030046,ENSMUSG00000039376,ENSMUSG00000040752,ENSMUSG00000007877,ENSMUSG00000052374,ENSMUSG00000049134
Mod2	GO:0036293	response to decreased oxygen levels	6.44204	17	ENSMUSG00000026335,ENSMUSG00000027447,ENSMUSG00000041616,ENSMUSG00000049265,ENSMUSG00000033685,ENSMUSG00000030790,ENSMUSG00000019997,ENSMUSG00000031548,ENSMUSG00000031760,ENSMUSG00000021313,ENSMUSG00000018893,ENSMUSG00000036880,ENSMUSG00000024924,ENSMUSG00000024803,ENSMUSG00000064363,ENSMUSG00000064367,ENSMUSG00000064370
Mod2	GO:0003007	heart morphogenesis	6.27397	15	ENSMUSG00000027022,ENSMUSG00000051747,ENSMUSG00000028023,ENSMUSG00000030046,ENSMUSG00000035458,ENSMUSG00000050953,ENSMUSG00000039376,ENSMUSG00000040752,ENSMUSG00000031965,ENSMUSG00000007877,ENSMUSG00000021313,ENSMUSG00000024803,ENSMUSG00000054889,ENSMUSG00000036437,ENSMUSG00000008136
Mod2	GO:0010882	regulation of cardiac muscle contraction by calcium ion signaling	6.0549	6	ENSMUSG00000045103,ENSMUSG00000027861,ENSMUSG00000029467,ENSMUSG00000035458,ENSMUSG00000038583,ENSMUSG00000021313
Mod2	GO:1903115	regulation of actin filament-based movement	5.8495	8	ENSMUSG00000027861,ENSMUSG00000029467,ENSMUSG00000036570,ENSMUSG00000038583,ENSMUSG00000032511,ENSMUSG00000021313,ENSMUSG00000061603,ENSMUSG00000054889
Mod2	GO:0001666	response to hypoxia	5.78065	16	ENSMUSG00000026335,ENSMUSG00000027447,ENSMUSG00000041616,ENSMUSG00000049265,ENSMUSG00000033685,ENSMUSG00000030790,ENSMUSG00000031548,ENSMUSG00000031760,ENSMUSG00000021313,ENSMUSG00000018893,ENSMUSG00000036880,ENSMUSG00000024924,ENSMUSG00000024803,ENSMUSG00000064363,ENSMUSG00000064367,ENSMUSG00000064370
Mod2	GO:0055007	cardiac muscle cell differentiation	5.08227	11	ENSMUSG00000051747,ENSMUSG00000028023,ENSMUSG00000028348,ENSMUSG00000041616,ENSMUSG00000030046,ENSMUSG00000040752,ENSMUSG00000007877,ENSMUSG00000052374,ENSMUSG00000061603,ENSMUSG00000049134,ENSMUSG00000008136
Mod2	GO:0043500	muscle adaptation	5.01812	11	ENSMUSG00000045103,ENSMUSG00000028116,ENSMUSG00000029019,ENSMUSG00000041616,ENSMUSG00000029467,ENSMUSG00000030046,ENSMUSG00000040752,ENSMUSG00000032511,ENSMUSG00000007877,ENSMUSG00000061603,ENSMUSG00000022519
Mod2	GO:0010880	regulation of release of sequestered calcium ion into cytosol by sarcoplasmic reticulum	4.89886	6	ENSMUSG00000045103,ENSMUSG00000027861,ENSMUSG00000019787,ENSMUSG00000038583,ENSMUSG00000033044,ENSMUSG00000021313
Mod2	GO:1901019	regulation of calcium ion transmembrane transporter activity	4.85161	9	ENSMUSG00000045103,ENSMUSG00000044080,ENSMUSG00000027861,ENSMUSG00000041616,ENSMUSG00000019787,ENSMUSG00000038583,ENSMUSG00000042045,ENSMUSG00000021313,ENSMUSG00000061603
Mod2	GO:0022898	regulation of transmembrane transporter activity	4.73925	14	ENSMUSG00000023092,ENSMUSG00000045103,ENSMUSG00000044080,ENSMUSG00000027861,ENSMUSG00000041616,ENSMUSG00000036570,ENSMUSG00000019787,ENSMUSG00000038583,ENSMUSG00000050953,ENSMUSG00000042045,ENSMUSG00000021313,ENSMUSG00000052374,ENSMUSG00000061603,ENSMUSG00000022523
Mod2	GO:0015990	electron transport coupled proton transport	4.69027	4	ENSMUSG00000064351,ENSMUSG00000064363,ENSMUSG00000064367,ENSMUSG00000064370
Mod2	GO:0015988	energy coupled proton transmembrane transport, against electrochemical gradient	4.69027	4	ENSMUSG00000064351,ENSMUSG00000064363,ENSMUSG00000064367,ENSMUSG00000064370
Mod2	GO:0014808	release of sequestered calcium ion into cytosol by sarcoplasmic reticulum	4.53089	6	ENSMUSG00000045103,ENSMUSG00000027861,ENSMUSG00000019787,ENSMUSG00000038583,ENSMUSG00000033044,ENSMUSG00000021313
Mod2	GO:0032409	regulation of transporter activity	4.49016	14	ENSMUSG00000023092,ENSMUSG00000045103,ENSMUSG00000044080,ENSMUSG00000027861,ENSMUSG00000041616,ENSMUSG00000036570,ENSMUSG00000019787,ENSMUSG00000038583,ENSMUSG00000050953,ENSMUSG00000042045,ENSMUSG00000021313,ENSMUSG00000052374,ENSMUSG00000061603,ENSMUSG00000022523
Mod2	GO:1903514	release of sequestered calcium ion into cytosol by endoplasmic reticulum	4.41943	6	ENSMUSG00000045103,ENSMUSG00000027861,ENSMUSG00000019787,ENSMUSG00000038583,ENSMUSG00000033044,ENSMUSG00000021313
Mod2	GO:0002027	regulation of heart rate	4.22519	9	ENSMUSG00000045103,ENSMUSG00000027861,ENSMUSG00000041616,ENSMUSG00000030790,ENSMUSG00000038583,ENSMUSG00000040752,ENSMUSG00000032511,ENSMUSG00000021313,ENSMUSG00000054889
Mod2	GO:0070252	actin-mediated cell contraction	4.1872	9	ENSMUSG00000027861,ENSMUSG00000029467,ENSMUSG00000036570,ENSMUSG00000038583,ENSMUSG00000040752,ENSMUSG00000032511,ENSMUSG00000021313,ENSMUSG00000061603,ENSMUSG00000054889
Mod2	GO:0035051	cardiocyte differentiation	4.13538	11	ENSMUSG00000051747,ENSMUSG00000028023,ENSMUSG00000028348,ENSMUSG00000041616,ENSMUSG00000030046,ENSMUSG00000040752,ENSMUSG00000007877,ENSMUSG00000052374,ENSMUSG00000061603,ENSMUSG00000049134,ENSMUSG00000008136
Mod2	GO:0007512	adult heart development	4.10467	5	ENSMUSG00000051747,ENSMUSG00000030046,ENSMUSG00000050953,ENSMUSG00000040752,ENSMUSG00000007877
Mod2	GO:0086003	cardiac muscle cell contraction	4.07841	8	ENSMUSG00000027861,ENSMUSG00000029467,ENSMUSG00000036570,ENSMUSG00000038583,ENSMUSG00000032511,ENSMUSG00000021313,ENSMUSG00000061603,ENSMUSG00000054889
Mod2	GO:0032412	regulation of ion transmembrane transporter activity	4.02761	13	ENSMUSG00000023092,ENSMUSG00000045103,ENSMUSG00000044080,ENSMUSG00000027861,ENSMUSG00000041616,ENSMUSG00000036570,ENSMUSG00000019787,ENSMUSG00000038583,ENSMUSG00000042045,ENSMUSG00000021313,ENSMUSG00000052374,ENSMUSG00000061603,ENSMUSG00000022523
Mod2	GO:1904062	regulation of cation transmembrane transport	4.01619	15	ENSMUSG00000023092,ENSMUSG00000045103,ENSMUSG00000044080,ENSMUSG00000027861,ENSMUSG00000041616,ENSMUSG00000036570,ENSMUSG00000019787,ENSMUSG00000038583,ENSMUSG00000042045,ENSMUSG00000032511,ENSMUSG00000033044,ENSMUSG00000021313,ENSMUSG00000052374,ENSMUSG00000061603,ENSMUSG00000022523
Mod2	GO:0003299	muscle hypertrophy in response to stress	3.67273	6	ENSMUSG00000029019,ENSMUSG00000041616,ENSMUSG00000029467,ENSMUSG00000030046,ENSMUSG00000040752,ENSMUSG00000007877
Mod2	GO:0014898	cardiac muscle hypertrophy in response to stress	3.67273	6	ENSMUSG00000029019,ENSMUSG00000041616,ENSMUSG00000029467,ENSMUSG00000030046,ENSMUSG00000040752,ENSMUSG00000007877
Mod2	GO:1902600	proton transmembrane transport	3.66781	10	ENSMUSG00000029467,ENSMUSG00000033685,ENSMUSG00000025488,ENSMUSG00000064351,ENSMUSG00000064354,ENSMUSG00000064357,ENSMUSG00000064358,ENSMUSG00000064363,ENSMUSG00000064367,ENSMUSG00000064370
Mod2	GO:0003300	cardiac muscle hypertrophy	3.63084	9	ENSMUSG00000051747,ENSMUSG00000029019,ENSMUSG00000041616,ENSMUSG00000029467,ENSMUSG00000030046,ENSMUSG00000040752,ENSMUSG00000007877,ENSMUSG00000021313,ENSMUSG00000061603
Mod2	GO:0019722	calcium-mediated signaling	3.61019	11	ENSMUSG00000045103,ENSMUSG00000027861,ENSMUSG00000028116,ENSMUSG00000029467,ENSMUSG00000035458,ENSMUSG00000038583,ENSMUSG00000031841,ENSMUSG00000021313,ENSMUSG00000061603,ENSMUSG00000008136,ENSMUSG00000028036
Mod2	GO:0014887	cardiac muscle adaptation	3.59354	6	ENSMUSG00000029019,ENSMUSG00000041616,ENSMUSG00000029467,ENSMUSG00000030046,ENSMUSG00000040752,ENSMUSG00000007877
Mod2	GO:0046688	response to copper ion	3.59354	6	ENSMUSG00000026335,ENSMUSG00000027602,ENSMUSG00000031760,ENSMUSG00000031765,ENSMUSG00000064351,ENSMUSG00000064370
Mod2	GO:0060314	regulation of ryanodine-sensitive calcium-release channel activity	3.52643	5	ENSMUSG00000045103,ENSMUSG00000027861,ENSMUSG00000019787,ENSMUSG00000038583,ENSMUSG00000061603
Mod2	GO:0014897	striated muscle hypertrophy	3.50499	9	ENSMUSG00000051747,ENSMUSG00000029019,ENSMUSG00000041616,ENSMUSG00000029467,ENSMUSG00000030046,ENSMUSG00000040752,ENSMUSG00000007877,ENSMUSG00000021313,ENSMUSG00000061603
Mod2	GO:0014888	striated muscle adaptation	3.45545	7	ENSMUSG00000028116,ENSMUSG00000029019,ENSMUSG00000041616,ENSMUSG00000029467,ENSMUSG00000030046,ENSMUSG00000040752,ENSMUSG00000007877
Mod2	GO:0014896	muscle hypertrophy	3.4438	9	ENSMUSG00000051747,ENSMUSG00000029019,ENSMUSG00000041616,ENSMUSG00000029467,ENSMUSG00000030046,ENSMUSG00000040752,ENSMUSG00000007877,ENSMUSG00000021313,ENSMUSG00000061603
Mod2	GO:1903169	regulation of calcium ion transmembrane transport	3.26417	10	ENSMUSG00000045103,ENSMUSG00000044080,ENSMUSG00000027861,ENSMUSG00000041616,ENSMUSG00000019787,ENSMUSG00000038583,ENSMUSG00000042045,ENSMUSG00000033044,ENSMUSG00000021313,ENSMUSG00000061603
Mod2	GO:0003231	cardiac ventricle development	3.20975	9	ENSMUSG00000027022,ENSMUSG00000028023,ENSMUSG00000030046,ENSMUSG00000035458,ENSMUSG00000040752,ENSMUSG00000031965,ENSMUSG00000032511,ENSMUSG00000021313,ENSMUSG00000054889
Mod2	GO:0030048	actin filament-based movement	3.20975	9	ENSMUSG00000027861,ENSMUSG00000029467,ENSMUSG00000036570,ENSMUSG00000038583,ENSMUSG00000040752,ENSMUSG00000032511,ENSMUSG00000021313,ENSMUSG00000061603,ENSMUSG00000054889
Mod2	GO:0035994	response to muscle stretch	3.17869	5	ENSMUSG00000051747,ENSMUSG00000045103,ENSMUSG00000007877,ENSMUSG00000021313,ENSMUSG00000024803
Mod2	GO:0003205	cardiac chamber development	3.12387	10	ENSMUSG00000027022,ENSMUSG00000028023,ENSMUSG00000030046,ENSMUSG00000035458,ENSMUSG00000040752,ENSMUSG00000031965,ENSMUSG00000032511,ENSMUSG00000021313,ENSMUSG00000054889,ENSMUSG00000008136
Mod2	GO:0010881	regulation of cardiac muscle contraction by regulation of the release of sequestered calcium ion	3.07876	4	ENSMUSG00000045103,ENSMUSG00000027861,ENSMUSG00000038583,ENSMUSG00000021313
Mod2	GO:0051924	regulation of calcium ion transport	3.02894	12	ENSMUSG00000027257,ENSMUSG00000045103,ENSMUSG00000044080,ENSMUSG00000027861,ENSMUSG00000041616,ENSMUSG00000019787,ENSMUSG00000038583,ENSMUSG00000050953,ENSMUSG00000042045,ENSMUSG00000033044,ENSMUSG00000021313,ENSMUSG00000061603
Mod2	GO:0002026	regulation of the force of heart contraction	2.54153	5	ENSMUSG00000029467,ENSMUSG00000030790,ENSMUSG00000038583,ENSMUSG00000040752,ENSMUSG00000021313
Mod2	GO:0006119	oxidative phosphorylation	2.47603	8	ENSMUSG00000025488,ENSMUSG00000064345,ENSMUSG00000064351,ENSMUSG00000064354,ENSMUSG00000064357,ENSMUSG00000064358,ENSMUSG00000064363,ENSMUSG00000064367
Mod2	GO:0051279	regulation of release of sequestered calcium ion into cytosol	2.44643	7	ENSMUSG00000045103,ENSMUSG00000027861,ENSMUSG00000019787,ENSMUSG00000038583,ENSMUSG00000033044,ENSMUSG00000021313,ENSMUSG00000061603
Mod2	GO:0022904	respiratory electron transport chain	2.41162	7	ENSMUSG00000064345,ENSMUSG00000064351,ENSMUSG00000064354,ENSMUSG00000064358,ENSMUSG00000064363,ENSMUSG00000064367,ENSMUSG00000064370
Mod2	GO:0070588	calcium ion transmembrane transport	2.39595	12	ENSMUSG00000045103,ENSMUSG00000044080,ENSMUSG00000027861,ENSMUSG00000041616,ENSMUSG00000029467,ENSMUSG00000019787,ENSMUSG00000038583,ENSMUSG00000031451,ENSMUSG00000042045,ENSMUSG00000033044,ENSMUSG00000021313,ENSMUSG00000061603
Mod2	GO:0090075	relaxation of muscle	2.25051	5	ENSMUSG00000051747,ENSMUSG00000029467,ENSMUSG00000038583,ENSMUSG00000042045,ENSMUSG00000061603
Mod2	GO:0010038	response to metal ion	2.20089	13	ENSMUSG00000026335,ENSMUSG00000051747,ENSMUSG00000027602,ENSMUSG00000049265,ENSMUSG00000038583,ENSMUSG00000031760,ENSMUSG00000031765,ENSMUSG00000032511,ENSMUSG00000021313,ENSMUSG00000064351,ENSMUSG00000064370,ENSMUSG00000018593,ENSMUSG00000004347
Mod2	GO:0051480	regulation of cytosolic calcium ion concentration	2.20089	13	ENSMUSG00000045103,ENSMUSG00000027861,ENSMUSG00000049265,ENSMUSG00000036570,ENSMUSG00000030790,ENSMUSG00000019787,ENSMUSG00000038583,ENSMUSG00000050953,ENSMUSG00000033044,ENSMUSG00000021313,ENSMUSG00000061603,ENSMUSG00000036437,ENSMUSG00000028036
Mod2	GO:0003206	cardiac chamber morphogenesis	2.1382	8	ENSMUSG00000028023,ENSMUSG00000030046,ENSMUSG00000035458,ENSMUSG00000040752,ENSMUSG00000031965,ENSMUSG00000021313,ENSMUSG00000054889,ENSMUSG00000008136
Mod2	GO:0060306	regulation of membrane repolarization	2.05681	5	ENSMUSG00000027861,ENSMUSG00000041616,ENSMUSG00000050953,ENSMUSG00000032511,ENSMUSG00000061603
Mod2	GO:0042773	ATP synthesis coupled electron transport	2.04102	6	ENSMUSG00000064345,ENSMUSG00000064351,ENSMUSG00000064354,ENSMUSG00000064358,ENSMUSG00000064363,ENSMUSG00000064367
Mod2	GO:1901077	regulation of relaxation of muscle	2.04082	4	ENSMUSG00000051747,ENSMUSG00000038583,ENSMUSG00000042045,ENSMUSG00000061603
Mod2	GO:0022900	electron transport chain	2.01817	8	ENSMUSG00000025488,ENSMUSG00000064345,ENSMUSG00000064351,ENSMUSG00000064354,ENSMUSG00000064358,ENSMUSG00000064363,ENSMUSG00000064367,ENSMUSG00000064370
Mod2	GO:2001257	regulation of cation channel activity	2.00023	9	ENSMUSG00000045103,ENSMUSG00000044080,ENSMUSG00000027861,ENSMUSG00000041616,ENSMUSG00000019787,ENSMUSG00000038583,ENSMUSG00000052374,ENSMUSG00000061603,ENSMUSG00000022523
Mod2	GO:0009266	response to temperature stimulus	1.94287	9	ENSMUSG00000006221,ENSMUSG00000029467,ENSMUSG00000030399,ENSMUSG00000033685,ENSMUSG00000030790,ENSMUSG00000015568,ENSMUSG00000018574,ENSMUSG00000064354,ENSMUSG00000064370
Mod2	GO:0060401	cytosolic calcium ion transport	1.86805	9	ENSMUSG00000045103,ENSMUSG00000027861,ENSMUSG00000029467,ENSMUSG00000019997,ENSMUSG00000019787,ENSMUSG00000038583,ENSMUSG00000033044,ENSMUSG00000021313,ENSMUSG00000061603
Mod2	GO:0055003	cardiac myofibril assembly	1.8337	4	ENSMUSG00000051747,ENSMUSG00000028348,ENSMUSG00000007877,ENSMUSG00000049134
Mod2	GO:0070542	response to fatty acid	1.73695	6	ENSMUSG00000028773,ENSMUSG00000033685,ENSMUSG00000019997,ENSMUSG00000018796,ENSMUSG00000015568,ENSMUSG00000050195
Mod2	GO:0003208	cardiac ventricle morphogenesis	1.70163	6	ENSMUSG00000030046,ENSMUSG00000035458,ENSMUSG00000040752,ENSMUSG00000031965,ENSMUSG00000021313,ENSMUSG00000054889
Mod2	GO:0010522	regulation of calcium ion transport into cytosol	1.66487	7	ENSMUSG00000045103,ENSMUSG00000027861,ENSMUSG00000019787,ENSMUSG00000038583,ENSMUSG00000033044,ENSMUSG00000021313,ENSMUSG00000061603
Mod2	GO:0015980	energy derivation by oxidation of organic compounds	1.62759	10	ENSMUSG00000025537,ENSMUSG00000031760,ENSMUSG00000064341,ENSMUSG00000064345,ENSMUSG00000064351,ENSMUSG00000064354,ENSMUSG00000064358,ENSMUSG00000064363,ENSMUSG00000064367,ENSMUSG00000064370
Mod2	GO:0045823	positive regulation of heart contraction	1.61668	5	ENSMUSG00000041616,ENSMUSG00000030790,ENSMUSG00000019997,ENSMUSG00000032511,ENSMUSG00000021313
Mod2	GO:0008217	regulation of blood pressure	1.56935	9	ENSMUSG00000029019,ENSMUSG00000041616,ENSMUSG00000035458,ENSMUSG00000030790,ENSMUSG00000050953,ENSMUSG00000031451,ENSMUSG00000040752,ENSMUSG00000036437,ENSMUSG00000005220
Mod2	GO:0086009	membrane repolarization	1.56794	5	ENSMUSG00000027861,ENSMUSG00000041616,ENSMUSG00000050953,ENSMUSG00000032511,ENSMUSG00000061603
Mod2	GO:0003009	skeletal muscle contraction	1.56794	5	ENSMUSG00000045103,ENSMUSG00000029467,ENSMUSG00000035458,ENSMUSG00000007877,ENSMUSG00000018893
Mod2	GO:0046034	ATP metabolic process	1.55518	10	ENSMUSG00000025488,ENSMUSG00000040752,ENSMUSG00000022708,ENSMUSG00000064345,ENSMUSG00000064351,ENSMUSG00000064354,ENSMUSG00000064357,ENSMUSG00000064358,ENSMUSG00000064363,ENSMUSG00000064367
Mod2	GO:1903524	positive regulation of blood circulation	1.52039	5	ENSMUSG00000041616,ENSMUSG00000030790,ENSMUSG00000019997,ENSMUSG00000032511,ENSMUSG00000021313
Mod2	GO:0086036	regulation of cardiac muscle cell membrane potential	1.48173	3	ENSMUSG00000029467,ENSMUSG00000036570,ENSMUSG00000019787
Mod2	GO:0055009	atrial cardiac muscle tissue morphogenesis	1.48173	3	ENSMUSG00000028023,ENSMUSG00000030046,ENSMUSG00000040752
Mod2	GO:0003073	regulation of systemic arterial blood pressure	1.46561	7	ENSMUSG00000029019,ENSMUSG00000041616,ENSMUSG00000035458,ENSMUSG00000030790,ENSMUSG00000050953,ENSMUSG00000031451,ENSMUSG00000005220
Mod2	GO:0060419	heart growth	1.46561	7	ENSMUSG00000051747,ENSMUSG00000041616,ENSMUSG00000030046,ENSMUSG00000050953,ENSMUSG00000040752,ENSMUSG00000031965,ENSMUSG00000061603
Mod2	GO:0010043	response to zinc ion	1.4286	5	ENSMUSG00000026335,ENSMUSG00000049265,ENSMUSG00000038583,ENSMUSG00000031760,ENSMUSG00000031765
Mod2	GO:0055010	ventricular cardiac muscle tissue morphogenesis	1.4286	5	ENSMUSG00000030046,ENSMUSG00000035458,ENSMUSG00000040752,ENSMUSG00000021313,ENSMUSG00000054889
Mod2	GO:0051209	release of sequestered calcium ion into cytosol	1.3487	7	ENSMUSG00000045103,ENSMUSG00000027861,ENSMUSG00000019787,ENSMUSG00000038583,ENSMUSG00000033044,ENSMUSG00000021313,ENSMUSG00000061603
Mod2	GO:0045333	cellular respiration	1.33387	8	ENSMUSG00000064341,ENSMUSG00000064345,ENSMUSG00000064351,ENSMUSG00000064354,ENSMUSG00000064358,ENSMUSG00000064363,ENSMUSG00000064367,ENSMUSG00000064370
Mod2	GO:0051283	negative regulation of sequestering of calcium ion	1.32596	7	ENSMUSG00000045103,ENSMUSG00000027861,ENSMUSG00000019787,ENSMUSG00000038583,ENSMUSG00000033044,ENSMUSG00000021313,ENSMUSG00000061603
Mod2	GO:0003228	atrial cardiac muscle tissue development	1.30786	3	ENSMUSG00000028023,ENSMUSG00000030046,ENSMUSG00000040752
Mod2	GO:0032414	positive regulation of ion transmembrane transporter activity	1.30344	7	ENSMUSG00000045103,ENSMUSG00000044080,ENSMUSG00000041616,ENSMUSG00000019787,ENSMUSG00000021313,ENSMUSG00000052374,ENSMUSG00000061603

## Sheet: atrial_cm_Mod3
module	term_id	term_name	neglog10pval	intersection_size	intersection
Mod3	GO:0000375	RNA splicing, via transesterification reactions	16.0295	25	ENSMUSG00000026234,ENSMUSG00000031167,ENSMUSG00000028820,ENSMUSG00000004980,ENSMUSG00000091625,ENSMUSG00000057278,ENSMUSG00000034192,ENSMUSG00000040824,ENSMUSG00000030512,ENSMUSG00000020018,ENSMUSG00000031848,ENSMUSG00000037070,ENSMUSG00000031683,ENSMUSG00000005481,ENSMUSG00000018446,ENSMUSG00000034120,ENSMUSG00000046434,ENSMUSG00000071172,ENSMUSG00000007050,ENSMUSG00000024097,ENSMUSG00000002477,…
Mod3	GO:0000377	RNA splicing, via transesterification reactions with bulged adenosine as nucleophile	16.0295	25	ENSMUSG00000026234,ENSMUSG00000031167,ENSMUSG00000028820,ENSMUSG00000004980,ENSMUSG00000091625,ENSMUSG00000057278,ENSMUSG00000034192,ENSMUSG00000040824,ENSMUSG00000030512,ENSMUSG00000020018,ENSMUSG00000031848,ENSMUSG00000037070,ENSMUSG00000031683,ENSMUSG00000005481,ENSMUSG00000018446,ENSMUSG00000034120,ENSMUSG00000046434,ENSMUSG00000071172,ENSMUSG00000007050,ENSMUSG00000024097,ENSMUSG00000002477,…
Mod3	GO:0000398	mRNA splicing, via spliceosome	16.0295	25	ENSMUSG00000026234,ENSMUSG00000031167,ENSMUSG00000028820,ENSMUSG00000004980,ENSMUSG00000091625,ENSMUSG00000057278,ENSMUSG00000034192,ENSMUSG00000040824,ENSMUSG00000030512,ENSMUSG00000020018,ENSMUSG00000031848,ENSMUSG00000037070,ENSMUSG00000031683,ENSMUSG00000005481,ENSMUSG00000018446,ENSMUSG00000034120,ENSMUSG00000046434,ENSMUSG00000071172,ENSMUSG00000007050,ENSMUSG00000024097,ENSMUSG00000002477,…
Mod3	GO:0006403	RNA localization	8.89307	16	ENSMUSG00000026020,ENSMUSG00000059005,ENSMUSG00000028639,ENSMUSG00000028820,ENSMUSG00000029430,ENSMUSG00000004980,ENSMUSG00000005481,ENSMUSG00000020290,ENSMUSG00000078812,ENSMUSG00000013415,ENSMUSG00000025134,ENSMUSG00000046434,ENSMUSG00000071172,ENSMUSG00000024097,ENSMUSG00000046865,ENSMUSG00000044986
Mod3	GO:0050658	RNA transport	7.39921	14	ENSMUSG00000059005,ENSMUSG00000028639,ENSMUSG00000028820,ENSMUSG00000029430,ENSMUSG00000004980,ENSMUSG00000005481,ENSMUSG00000020290,ENSMUSG00000078812,ENSMUSG00000013415,ENSMUSG00000025134,ENSMUSG00000046434,ENSMUSG00000071172,ENSMUSG00000024097,ENSMUSG00000044986
Mod3	GO:0050657	nucleic acid transport	7.39921	14	ENSMUSG00000059005,ENSMUSG00000028639,ENSMUSG00000028820,ENSMUSG00000029430,ENSMUSG00000004980,ENSMUSG00000005481,ENSMUSG00000020290,ENSMUSG00000078812,ENSMUSG00000013415,ENSMUSG00000025134,ENSMUSG00000046434,ENSMUSG00000071172,ENSMUSG00000024097,ENSMUSG00000044986
Mod3	GO:0051236	establishment of RNA localization	7.29531	14	ENSMUSG00000059005,ENSMUSG00000028639,ENSMUSG00000028820,ENSMUSG00000029430,ENSMUSG00000004980,ENSMUSG00000005481,ENSMUSG00000020290,ENSMUSG00000078812,ENSMUSG00000013415,ENSMUSG00000025134,ENSMUSG00000046434,ENSMUSG00000071172,ENSMUSG00000024097,ENSMUSG00000044986
Mod3	GO:1903311	regulation of mRNA metabolic process	6.63986	16	ENSMUSG00000026234,ENSMUSG00000026728,ENSMUSG00000031167,ENSMUSG00000028639,ENSMUSG00000000568,ENSMUSG00000004980,ENSMUSG00000037070,ENSMUSG00000035960,ENSMUSG00000018446,ENSMUSG00000013415,ENSMUSG00000034120,ENSMUSG00000022283,ENSMUSG00000071172,ENSMUSG00000024097,ENSMUSG00000015656,ENSMUSG00000021546
Mod3	GO:0015931	nucleobase-containing compound transport	6.3993	15	ENSMUSG00000059005,ENSMUSG00000016319,ENSMUSG00000028639,ENSMUSG00000028820,ENSMUSG00000029430,ENSMUSG00000004980,ENSMUSG00000005481,ENSMUSG00000020290,ENSMUSG00000078812,ENSMUSG00000013415,ENSMUSG00000025134,ENSMUSG00000046434,ENSMUSG00000071172,ENSMUSG00000024097,ENSMUSG00000044986
Mod3	GO:0006913	nucleocytoplasmic transport	4.76903	15	ENSMUSG00000028333,ENSMUSG00000028367,ENSMUSG00000029430,ENSMUSG00000004980,ENSMUSG00000005481,ENSMUSG00000020290,ENSMUSG00000078812,ENSMUSG00000001440,ENSMUSG00000025134,ENSMUSG00000021270,ENSMUSG00000046434,ENSMUSG00000071172,ENSMUSG00000056201,ENSMUSG00000020849,ENSMUSG00000015656
Mod3	GO:0051169	nuclear transport	4.76903	15	ENSMUSG00000028333,ENSMUSG00000028367,ENSMUSG00000029430,ENSMUSG00000004980,ENSMUSG00000005481,ENSMUSG00000020290,ENSMUSG00000078812,ENSMUSG00000001440,ENSMUSG00000025134,ENSMUSG00000021270,ENSMUSG00000046434,ENSMUSG00000071172,ENSMUSG00000056201,ENSMUSG00000020849,ENSMUSG00000015656
Mod3	GO:1903312	negative regulation of mRNA metabolic process	4.69158	9	ENSMUSG00000028639,ENSMUSG00000000568,ENSMUSG00000004980,ENSMUSG00000037070,ENSMUSG00000018446,ENSMUSG00000013415,ENSMUSG00000022283,ENSMUSG00000024097,ENSMUSG00000021546
Mod3	GO:0034655	nucleobase-containing compound catabolic process	4.67445	16	ENSMUSG00000026728,ENSMUSG00000027752,ENSMUSG00000028639,ENSMUSG00000000568,ENSMUSG00000091625,ENSMUSG00000034192,ENSMUSG00000042462,ENSMUSG00000031848,ENSMUSG00000031683,ENSMUSG00000035960,ENSMUSG00000020267,ENSMUSG00000013415,ENSMUSG00000022283,ENSMUSG00000007050,ENSMUSG00000040658,ENSMUSG00000024925
Mod3	GO:0051028	mRNA transport	4.56909	10	ENSMUSG00000059005,ENSMUSG00000004980,ENSMUSG00000005481,ENSMUSG00000020290,ENSMUSG00000078812,ENSMUSG00000013415,ENSMUSG00000025134,ENSMUSG00000046434,ENSMUSG00000071172,ENSMUSG00000024097
Mod3	GO:0048024	regulation of mRNA splicing, via spliceosome	4.53366	10	ENSMUSG00000026234,ENSMUSG00000031167,ENSMUSG00000004980,ENSMUSG00000037070,ENSMUSG00000018446,ENSMUSG00000034120,ENSMUSG00000071172,ENSMUSG00000024097,ENSMUSG00000015656,ENSMUSG00000021546
Mod3	GO:0051168	nuclear export	4.45947	11	ENSMUSG00000028333,ENSMUSG00000028367,ENSMUSG00000029430,ENSMUSG00000004980,ENSMUSG00000005481,ENSMUSG00000020290,ENSMUSG00000078812,ENSMUSG00000025134,ENSMUSG00000046434,ENSMUSG00000071172,ENSMUSG00000020849
Mod3	GO:0006457	protein folding	4.43061	11	ENSMUSG00000025980,ENSMUSG00000073676,ENSMUSG00000001416,ENSMUSG00000060288,ENSMUSG00000020048,ENSMUSG00000071072,ENSMUSG00000071866,ENSMUSG00000021270,ENSMUSG00000022234,ENSMUSG00000015656,ENSMUSG00000020328
Mod3	GO:0043484	regulation of RNA splicing	4.28939	11	ENSMUSG00000026234,ENSMUSG00000031167,ENSMUSG00000004980,ENSMUSG00000042079,ENSMUSG00000037070,ENSMUSG00000018446,ENSMUSG00000034120,ENSMUSG00000071172,ENSMUSG00000024097,ENSMUSG00000015656,ENSMUSG00000021546
Mod3	GO:0006401	RNA catabolic process	4.05671	13	ENSMUSG00000026728,ENSMUSG00000027752,ENSMUSG00000028639,ENSMUSG00000000568,ENSMUSG00000091625,ENSMUSG00000034192,ENSMUSG00000031848,ENSMUSG00000031683,ENSMUSG00000035960,ENSMUSG00000013415,ENSMUSG00000022283,ENSMUSG00000007050,ENSMUSG00000024925
Mod3	GO:0006402	mRNA catabolic process	3.9582	12	ENSMUSG00000026728,ENSMUSG00000027752,ENSMUSG00000028639,ENSMUSG00000000568,ENSMUSG00000091625,ENSMUSG00000034192,ENSMUSG00000031848,ENSMUSG00000031683,ENSMUSG00000035960,ENSMUSG00000013415,ENSMUSG00000022283,ENSMUSG00000007050
Mod3	GO:0000387	spliceosomal snRNP assembly	3.91416	6	ENSMUSG00000057278,ENSMUSG00000040824,ENSMUSG00000020018,ENSMUSG00000007050,ENSMUSG00000002477,ENSMUSG00000090553
Mod3	GO:0042254	ribosome biogenesis	3.37711	13	ENSMUSG00000026020,ENSMUSG00000026234,ENSMUSG00000027405,ENSMUSG00000039231,ENSMUSG00000027752,ENSMUSG00000029430,ENSMUSG00000025364,ENSMUSG00000031683,ENSMUSG00000020290,ENSMUSG00000001056,ENSMUSG00000018446,ENSMUSG00000056209,ENSMUSG00000046865
Mod3	GO:0050684	regulation of mRNA processing	3.36478	10	ENSMUSG00000026234,ENSMUSG00000031167,ENSMUSG00000004980,ENSMUSG00000037070,ENSMUSG00000018446,ENSMUSG00000034120,ENSMUSG00000071172,ENSMUSG00000024097,ENSMUSG00000015656,ENSMUSG00000021546
Mod3	GO:0048025	negative regulation of mRNA splicing, via spliceosome	3.09481	5	ENSMUSG00000004980,ENSMUSG00000037070,ENSMUSG00000018446,ENSMUSG00000024097,ENSMUSG00000021546
Mod3	GO:0006611	protein export from nucleus	3.05561	9	ENSMUSG00000028333,ENSMUSG00000028367,ENSMUSG00000029430,ENSMUSG00000004980,ENSMUSG00000005481,ENSMUSG00000020290,ENSMUSG00000078812,ENSMUSG00000071172,ENSMUSG00000020849
Mod3	GO:0051098	regulation of binding	2.6725	14	ENSMUSG00000026434,ENSMUSG00000049775,ENSMUSG00000028367,ENSMUSG00000028832,ENSMUSG00000029430,ENSMUSG00000066551,ENSMUSG00000063694,ENSMUSG00000054717,ENSMUSG00000037601,ENSMUSG00000063632,ENSMUSG00000001175,ENSMUSG00000036438,ENSMUSG00000029580,ENSMUSG00000021546
Mod3	GO:0033119	negative regulation of RNA splicing	2.62101	5	ENSMUSG00000004980,ENSMUSG00000037070,ENSMUSG00000018446,ENSMUSG00000024097,ENSMUSG00000021546
Mod3	GO:0050686	negative regulation of mRNA processing	2.38184	5	ENSMUSG00000004980,ENSMUSG00000037070,ENSMUSG00000018446,ENSMUSG00000024097,ENSMUSG00000021546
Mod3	GO:0000723	telomere maintenance	2.23376	8	ENSMUSG00000001416,ENSMUSG00000000568,ENSMUSG00000004980,ENSMUSG00000071072,ENSMUSG00000035960,ENSMUSG00000001056,ENSMUSG00000021270,ENSMUSG00000022234
Mod3	GO:0048524	positive regulation of viral process	2.19236	7	ENSMUSG00000026434,ENSMUSG00000060288,ENSMUSG00000071866,ENSMUSG00000018293,ENSMUSG00000022283,ENSMUSG00000056201,ENSMUSG00000015656
Mod3	GO:0032200	telomere organization	2.18138	8	ENSMUSG00000001416,ENSMUSG00000000568,ENSMUSG00000004980,ENSMUSG00000071072,ENSMUSG00000035960,ENSMUSG00000001056,ENSMUSG00000021270,ENSMUSG00000022234
Mod3	GO:0051101	regulation of DNA binding	2.10456	8	ENSMUSG00000049775,ENSMUSG00000028367,ENSMUSG00000066551,ENSMUSG00000054717,ENSMUSG00000037601,ENSMUSG00000063632,ENSMUSG00000001175,ENSMUSG00000036438
Mod3	GO:0006405	RNA export from nucleus	2.06301	7	ENSMUSG00000029430,ENSMUSG00000004980,ENSMUSG00000005481,ENSMUSG00000020290,ENSMUSG00000078812,ENSMUSG00000025134,ENSMUSG00000071172
Mod3	GO:0098761	cellular response to interleukin-7	1.97702	4	ENSMUSG00000025980,ENSMUSG00000004897,ENSMUSG00000028639,ENSMUSG00000066551
Mod3	GO:0098760	response to interleukin-7	1.97702	4	ENSMUSG00000025980,ENSMUSG00000004897,ENSMUSG00000028639,ENSMUSG00000066551
Mod3	GO:0045070	positive regulation of viral genome replication	1.91408	5	ENSMUSG00000026434,ENSMUSG00000060288,ENSMUSG00000071866,ENSMUSG00000022283,ENSMUSG00000015656
Mod3	GO:0022618	ribonucleoprotein complex assembly	1.83358	9	ENSMUSG00000057278,ENSMUSG00000040824,ENSMUSG00000020018,ENSMUSG00000071072,ENSMUSG00000037070,ENSMUSG00000021270,ENSMUSG00000007050,ENSMUSG00000002477,ENSMUSG00000090553
Mod3	GO:0043388	positive regulation of DNA binding	1.82289	6	ENSMUSG00000028367,ENSMUSG00000066551,ENSMUSG00000054717,ENSMUSG00000037601,ENSMUSG00000001175,ENSMUSG00000036438
Mod3	GO:0071826	ribonucleoprotein complex subunit organization	1.72141	9	ENSMUSG00000057278,ENSMUSG00000040824,ENSMUSG00000020018,ENSMUSG00000071072,ENSMUSG00000037070,ENSMUSG00000021270,ENSMUSG00000007050,ENSMUSG00000002477,ENSMUSG00000090553
Mod3	GO:0071426	ribonucleoprotein complex export from nucleus	1.56836	6	ENSMUSG00000029430,ENSMUSG00000004980,ENSMUSG00000005481,ENSMUSG00000020290,ENSMUSG00000078812,ENSMUSG00000071172
Mod3	GO:0071166	ribonucleoprotein complex localization	1.53422	6	ENSMUSG00000029430,ENSMUSG00000004980,ENSMUSG00000005481,ENSMUSG00000020290,ENSMUSG00000078812,ENSMUSG00000071172
Mod3	GO:0010833	telomere maintenance via telomere lengthening	1.5006	6	ENSMUSG00000001416,ENSMUSG00000004980,ENSMUSG00000071072,ENSMUSG00000001056,ENSMUSG00000021270,ENSMUSG00000022234

## Sheet: atrial_cm_Mod4
module	term_id	term_name	neglog10pval	intersection_size	intersection
Mod4	GO:0006260	DNA replication	71.5836	56	ENSMUSG00000041859,ENSMUSG00000026355,ENSMUSG00000037474,ENSMUSG00000026669,ENSMUSG00000027067,ENSMUSG00000027323,ENSMUSG00000027342,ENSMUSG00000027454,ENSMUSG00000006678,ENSMUSG00000028212,ENSMUSG00000045751,ENSMUSG00000028693,ENSMUSG00000028884,ENSMUSG00000073705,ENSMUSG00000029283,ENSMUSG00000007080,ENSMUSG00000029363,ENSMUSG00000023104,ENSMUSG00000029730,ENSMUSG00000041147,ENSMUSG00000033970,…
Mod4	GO:0006261	DNA-dependent DNA replication	56.3021	41	ENSMUSG00000041859,ENSMUSG00000026355,ENSMUSG00000026669,ENSMUSG00000027323,ENSMUSG00000027342,ENSMUSG00000027454,ENSMUSG00000006678,ENSMUSG00000028212,ENSMUSG00000045751,ENSMUSG00000073705,ENSMUSG00000029283,ENSMUSG00000007080,ENSMUSG00000029363,ENSMUSG00000023104,ENSMUSG00000029730,ENSMUSG00000041147,ENSMUSG00000033970,ENSMUSG00000002870,ENSMUSG00000002068,ENSMUSG00000046179,ENSMUSG00000030528,…
Mod4	GO:0006310	DNA recombination	32.2791	35	ENSMUSG00000041859,ENSMUSG00000026355,ENSMUSG00000039748,ENSMUSG00000027323,ENSMUSG00000045751,ENSMUSG00000028702,ENSMUSG00000028884,ENSMUSG00000078521,ENSMUSG00000073705,ENSMUSG00000029283,ENSMUSG00000029591,ENSMUSG00000029730,ENSMUSG00000041147,ENSMUSG00000029687,ENSMUSG00000002870,ENSMUSG00000030254,ENSMUSG00000030346,ENSMUSG00000056394,ENSMUSG00000030528,ENSMUSG00000039994,ENSMUSG00000005410,…
Mod4	GO:0044786	cell cycle DNA replication	30.8024	20	ENSMUSG00000041859,ENSMUSG00000026355,ENSMUSG00000027323,ENSMUSG00000027342,ENSMUSG00000027454,ENSMUSG00000006678,ENSMUSG00000029283,ENSMUSG00000029730,ENSMUSG00000041147,ENSMUSG00000002870,ENSMUSG00000046179,ENSMUSG00000019773,ENSMUSG00000036875,ENSMUSG00000020185,ENSMUSG00000005410,ENSMUSG00000006585,ENSMUSG00000017550,ENSMUSG00000006715,ENSMUSG00000022673,ENSMUSG00000000028
Mod4	GO:0006302	double-strand break repair	27.6868	30	ENSMUSG00000041859,ENSMUSG00000026355,ENSMUSG00000027323,ENSMUSG00000006678,ENSMUSG00000045751,ENSMUSG00000028702,ENSMUSG00000028884,ENSMUSG00000078521,ENSMUSG00000029283,ENSMUSG00000029730,ENSMUSG00000041147,ENSMUSG00000002870,ENSMUSG00000030346,ENSMUSG00000030528,ENSMUSG00000036875,ENSMUSG00000039994,ENSMUSG00000005410,ENSMUSG00000031821,ENSMUSG00000022034,ENSMUSG00000032113,ENSMUSG00000035455,…
Mod4	GO:0071103	DNA conformation change	25.7198	31	ENSMUSG00000041859,ENSMUSG00000026355,ENSMUSG00000027018,ENSMUSG00000027323,ENSMUSG00000072980,ENSMUSG00000051220,ENSMUSG00000028702,ENSMUSG00000028693,ENSMUSG00000029363,ENSMUSG00000023104,ENSMUSG00000029730,ENSMUSG00000033970,ENSMUSG00000002870,ENSMUSG00000030528,ENSMUSG00000036875,ENSMUSG00000005410,ENSMUSG00000005470,ENSMUSG00000031821,ENSMUSG00000004099,ENSMUSG00000034329,ENSMUSG00000042029,…
Mod4	GO:0033260	nuclear DNA replication	25.4183	17	ENSMUSG00000041859,ENSMUSG00000026355,ENSMUSG00000027323,ENSMUSG00000027342,ENSMUSG00000027454,ENSMUSG00000006678,ENSMUSG00000029283,ENSMUSG00000029730,ENSMUSG00000041147,ENSMUSG00000002870,ENSMUSG00000036875,ENSMUSG00000005410,ENSMUSG00000006585,ENSMUSG00000017550,ENSMUSG00000006715,ENSMUSG00000022673,ENSMUSG00000000028
Mod4	GO:0000724	double-strand break repair via homologous recombination	23.792	23	ENSMUSG00000041859,ENSMUSG00000026355,ENSMUSG00000027323,ENSMUSG00000045751,ENSMUSG00000028702,ENSMUSG00000028884,ENSMUSG00000078521,ENSMUSG00000029283,ENSMUSG00000029730,ENSMUSG00000041147,ENSMUSG00000002870,ENSMUSG00000030346,ENSMUSG00000030528,ENSMUSG00000039994,ENSMUSG00000005410,ENSMUSG00000031821,ENSMUSG00000032113,ENSMUSG00000035455,ENSMUSG00000017146,ENSMUSG00000037991,ENSMUSG00000022673,…
Mod4	GO:0000725	recombinational repair	23.6277	23	ENSMUSG00000041859,ENSMUSG00000026355,ENSMUSG00000027323,ENSMUSG00000045751,ENSMUSG00000028702,ENSMUSG00000028884,ENSMUSG00000078521,ENSMUSG00000029283,ENSMUSG00000029730,ENSMUSG00000041147,ENSMUSG00000002870,ENSMUSG00000030346,ENSMUSG00000030528,ENSMUSG00000039994,ENSMUSG00000005410,ENSMUSG00000031821,ENSMUSG00000032113,ENSMUSG00000035455,ENSMUSG00000017146,ENSMUSG00000037991,ENSMUSG00000022673,…
Mod4	GO:0032508	DNA duplex unwinding	21.2267	19	ENSMUSG00000041859,ENSMUSG00000026355,ENSMUSG00000027323,ENSMUSG00000051220,ENSMUSG00000028702,ENSMUSG00000029363,ENSMUSG00000023104,ENSMUSG00000029730,ENSMUSG00000033970,ENSMUSG00000002870,ENSMUSG00000030528,ENSMUSG00000036875,ENSMUSG00000005410,ENSMUSG00000031821,ENSMUSG00000034329,ENSMUSG00000022422,ENSMUSG00000022673,ENSMUSG00000022881,ENSMUSG00000019214
Mod4	GO:0090329	regulation of DNA-dependent DNA replication	20.8249	16	ENSMUSG00000027342,ENSMUSG00000029283,ENSMUSG00000029363,ENSMUSG00000023104,ENSMUSG00000041147,ENSMUSG00000033970,ENSMUSG00000046179,ENSMUSG00000030528,ENSMUSG00000019773,ENSMUSG00000020185,ENSMUSG00000039994,ENSMUSG00000006585,ENSMUSG00000032397,ENSMUSG00000006715,ENSMUSG00000022422,ENSMUSG00000022881
Mod4	GO:0032392	DNA geometric change	20.6012	19	ENSMUSG00000041859,ENSMUSG00000026355,ENSMUSG00000027323,ENSMUSG00000051220,ENSMUSG00000028702,ENSMUSG00000029363,ENSMUSG00000023104,ENSMUSG00000029730,ENSMUSG00000033970,ENSMUSG00000002870,ENSMUSG00000030528,ENSMUSG00000036875,ENSMUSG00000005410,ENSMUSG00000031821,ENSMUSG00000034329,ENSMUSG00000022422,ENSMUSG00000022673,ENSMUSG00000022881,ENSMUSG00000019214
Mod4	GO:0006270	DNA replication initiation	20.0804	14	ENSMUSG00000041859,ENSMUSG00000026355,ENSMUSG00000026669,ENSMUSG00000006678,ENSMUSG00000028212,ENSMUSG00000029730,ENSMUSG00000002870,ENSMUSG00000002068,ENSMUSG00000005410,ENSMUSG00000006585,ENSMUSG00000032555,ENSMUSG00000017499,ENSMUSG00000022673,ENSMUSG00000000028
Mod4	GO:0006275	regulation of DNA replication	19.2255	19	ENSMUSG00000027342,ENSMUSG00000029283,ENSMUSG00000029363,ENSMUSG00000023104,ENSMUSG00000041147,ENSMUSG00000033970,ENSMUSG00000046179,ENSMUSG00000030528,ENSMUSG00000019773,ENSMUSG00000036875,ENSMUSG00000020185,ENSMUSG00000039994,ENSMUSG00000006585,ENSMUSG00000022034,ENSMUSG00000032397,ENSMUSG00000017550,ENSMUSG00000006715,ENSMUSG00000022422,ENSMUSG00000022881
Mod4	GO:0065004	protein-DNA complex assembly	17.1985	21	ENSMUSG00000041859,ENSMUSG00000026355,ENSMUSG00000027018,ENSMUSG00000027323,ENSMUSG00000072980,ENSMUSG00000028693,ENSMUSG00000073705,ENSMUSG00000029730,ENSMUSG00000002870,ENSMUSG00000005410,ENSMUSG00000005470,ENSMUSG00000006585,ENSMUSG00000006715,ENSMUSG00000045273,ENSMUSG00000021714,ENSMUSG00000022673,ENSMUSG00000000028,ENSMUSG00000022978,ENSMUSG00000022945,ENSMUSG00000002835,ENSMUSG00000025001
Mod4	GO:0071824	protein-DNA complex subunit organization	15.5159	21	ENSMUSG00000041859,ENSMUSG00000026355,ENSMUSG00000027018,ENSMUSG00000027323,ENSMUSG00000072980,ENSMUSG00000028693,ENSMUSG00000073705,ENSMUSG00000029730,ENSMUSG00000002870,ENSMUSG00000005410,ENSMUSG00000005470,ENSMUSG00000006585,ENSMUSG00000006715,ENSMUSG00000045273,ENSMUSG00000021714,ENSMUSG00000022673,ENSMUSG00000000028,ENSMUSG00000022978,ENSMUSG00000022945,ENSMUSG00000002835,ENSMUSG00000025001
Mod4	GO:0007059	chromosome segregation	15.485	24	ENSMUSG00000072980,ENSMUSG00000028212,ENSMUSG00000073705,ENSMUSG00000041147,ENSMUSG00000030254,ENSMUSG00000002068,ENSMUSG00000019773,ENSMUSG00000006585,ENSMUSG00000022034,ENSMUSG00000034329,ENSMUSG00000039055,ENSMUSG00000017499,ENSMUSG00000035198,ENSMUSG00000017146,ENSMUSG00000045273,ENSMUSG00000021714,ENSMUSG00000042029,ENSMUSG00000022422,ENSMUSG00000037991,ENSMUSG00000022978,ENSMUSG00000024791,…
Mod4	GO:0000727	double-strand break repair via break-induced replication	14.5669	9	ENSMUSG00000041859,ENSMUSG00000026355,ENSMUSG00000029283,ENSMUSG00000029730,ENSMUSG00000002870,ENSMUSG00000005410,ENSMUSG00000031821,ENSMUSG00000022673,ENSMUSG00000000028
Mod4	GO:0051052	regulation of DNA metabolic process	14.2225	24	ENSMUSG00000027323,ENSMUSG00000027342,ENSMUSG00000028560,ENSMUSG00000028884,ENSMUSG00000078521,ENSMUSG00000029363,ENSMUSG00000023104,ENSMUSG00000033970,ENSMUSG00000030254,ENSMUSG00000030346,ENSMUSG00000030528,ENSMUSG00000039994,ENSMUSG00000006585,ENSMUSG00000004099,ENSMUSG00000032113,ENSMUSG00000035455,ENSMUSG00000017550,ENSMUSG00000017146,ENSMUSG00000021377,ENSMUSG00000022422,ENSMUSG00000037991,…
Mod4	GO:1902969	mitotic DNA replication	13.6122	9	ENSMUSG00000041859,ENSMUSG00000026355,ENSMUSG00000027323,ENSMUSG00000027454,ENSMUSG00000006678,ENSMUSG00000041147,ENSMUSG00000002870,ENSMUSG00000022673,ENSMUSG00000000028
Mod4	GO:0045005	DNA-dependent DNA replication maintenance of fidelity	13.5569	12	ENSMUSG00000027323,ENSMUSG00000027342,ENSMUSG00000045751,ENSMUSG00000073705,ENSMUSG00000007080,ENSMUSG00000041147,ENSMUSG00000030528,ENSMUSG00000036875,ENSMUSG00000039994,ENSMUSG00000032397,ENSMUSG00000039055,ENSMUSG00000024691
Mod4	GO:0044772	mitotic cell cycle phase transition	13.0352	23	ENSMUSG00000037474,ENSMUSG00000027490,ENSMUSG00000027641,ENSMUSG00000028212,ENSMUSG00000028693,ENSMUSG00000042489,ENSMUSG00000028884,ENSMUSG00000029283,ENSMUSG00000007080,ENSMUSG00000029687,ENSMUSG00000002068,ENSMUSG00000030528,ENSMUSG00000019773,ENSMUSG00000020185,ENSMUSG00000006585,ENSMUSG00000032113,ENSMUSG00000032555,ENSMUSG00000017550,ENSMUSG00000017499,ENSMUSG00000017146,ENSMUSG00000054115,…
Mod4	GO:0006271	DNA strand elongation involved in DNA replication	13.0038	8	ENSMUSG00000041859,ENSMUSG00000027342,ENSMUSG00000027454,ENSMUSG00000006678,ENSMUSG00000007080,ENSMUSG00000029730,ENSMUSG00000036875,ENSMUSG00000022673
Mod4	GO:0031570	DNA integrity checkpoint	12.2594	15	ENSMUSG00000037474,ENSMUSG00000027242,ENSMUSG00000027490,ENSMUSG00000042489,ENSMUSG00000028884,ENSMUSG00000030528,ENSMUSG00000036875,ENSMUSG00000039994,ENSMUSG00000006585,ENSMUSG00000032113,ENSMUSG00000032397,ENSMUSG00000032555,ENSMUSG00000039055,ENSMUSG00000017499,ENSMUSG00000017146
Mod4	GO:0098813	nuclear chromosome segregation	11.3706	19	ENSMUSG00000028212,ENSMUSG00000073705,ENSMUSG00000041147,ENSMUSG00000002068,ENSMUSG00000019773,ENSMUSG00000006585,ENSMUSG00000022034,ENSMUSG00000034329,ENSMUSG00000039055,ENSMUSG00000017499,ENSMUSG00000035198,ENSMUSG00000021714,ENSMUSG00000042029,ENSMUSG00000022422,ENSMUSG00000037991,ENSMUSG00000024791,ENSMUSG00000024742,ENSMUSG00000035024,ENSMUSG00000027635
Mod4	GO:1903046	meiotic cell cycle process	11.2029	17	ENSMUSG00000027323,ENSMUSG00000028212,ENSMUSG00000028702,ENSMUSG00000073705,ENSMUSG00000041147,ENSMUSG00000030346,ENSMUSG00000002068,ENSMUSG00000019773,ENSMUSG00000032555,ENSMUSG00000035455,ENSMUSG00000034329,ENSMUSG00000039055,ENSMUSG00000019303,ENSMUSG00000035198,ENSMUSG00000005370,ENSMUSG00000035024,ENSMUSG00000078773
Mod4	GO:0022616	DNA strand elongation	10.5605	8	ENSMUSG00000041859,ENSMUSG00000027342,ENSMUSG00000027454,ENSMUSG00000006678,ENSMUSG00000007080,ENSMUSG00000029730,ENSMUSG00000036875,ENSMUSG00000022673
Mod4	GO:0061982	meiosis I cell cycle process	10.4607	14	ENSMUSG00000027323,ENSMUSG00000028212,ENSMUSG00000028702,ENSMUSG00000073705,ENSMUSG00000041147,ENSMUSG00000030346,ENSMUSG00000002068,ENSMUSG00000019773,ENSMUSG00000032555,ENSMUSG00000034329,ENSMUSG00000039055,ENSMUSG00000019303,ENSMUSG00000005370,ENSMUSG00000078773
Mod4	GO:1901990	regulation of mitotic cell cycle phase transition	10.4352	18	ENSMUSG00000037474,ENSMUSG00000027490,ENSMUSG00000027641,ENSMUSG00000042489,ENSMUSG00000028884,ENSMUSG00000029283,ENSMUSG00000029687,ENSMUSG00000030528,ENSMUSG00000019773,ENSMUSG00000020185,ENSMUSG00000006585,ENSMUSG00000032113,ENSMUSG00000032555,ENSMUSG00000017550,ENSMUSG00000017499,ENSMUSG00000017146,ENSMUSG00000000028,ENSMUSG00000024791
Mod4	GO:2001020	regulation of response to DNA damage stimulus	10.3801	17	ENSMUSG00000027323,ENSMUSG00000027242,ENSMUSG00000027342,ENSMUSG00000028560,ENSMUSG00000028884,ENSMUSG00000078521,ENSMUSG00000030346,ENSMUSG00000030528,ENSMUSG00000019773,ENSMUSG00000039994,ENSMUSG00000032113,ENSMUSG00000035455,ENSMUSG00000017550,ENSMUSG00000017146,ENSMUSG00000021377,ENSMUSG00000037991,ENSMUSG00000030641
Mod4	GO:0000075	cell cycle checkpoint	9.63982	15	ENSMUSG00000037474,ENSMUSG00000027242,ENSMUSG00000027490,ENSMUSG00000042489,ENSMUSG00000028884,ENSMUSG00000030528,ENSMUSG00000036875,ENSMUSG00000039994,ENSMUSG00000006585,ENSMUSG00000032113,ENSMUSG00000032397,ENSMUSG00000032555,ENSMUSG00000039055,ENSMUSG00000017499,ENSMUSG00000017146
Mod4	GO:1901987	regulation of cell cycle phase transition	9.41626	18	ENSMUSG00000037474,ENSMUSG00000027490,ENSMUSG00000027641,ENSMUSG00000042489,ENSMUSG00000028884,ENSMUSG00000029283,ENSMUSG00000029687,ENSMUSG00000030528,ENSMUSG00000019773,ENSMUSG00000020185,ENSMUSG00000006585,ENSMUSG00000032113,ENSMUSG00000032555,ENSMUSG00000017550,ENSMUSG00000017499,ENSMUSG00000017146,ENSMUSG00000000028,ENSMUSG00000024791
Mod4	GO:0007127	meiosis I	9.32633	13	ENSMUSG00000027323,ENSMUSG00000028212,ENSMUSG00000028702,ENSMUSG00000073705,ENSMUSG00000041147,ENSMUSG00000030346,ENSMUSG00000002068,ENSMUSG00000019773,ENSMUSG00000032555,ENSMUSG00000034329,ENSMUSG00000039055,ENSMUSG00000019303,ENSMUSG00000078773
Mod4	GO:0051321	meiotic cell cycle	9.29716	19	ENSMUSG00000039748,ENSMUSG00000027323,ENSMUSG00000028212,ENSMUSG00000028702,ENSMUSG00000073705,ENSMUSG00000041147,ENSMUSG00000030346,ENSMUSG00000002068,ENSMUSG00000019773,ENSMUSG00000032555,ENSMUSG00000035455,ENSMUSG00000034329,ENSMUSG00000039055,ENSMUSG00000019303,ENSMUSG00000035198,ENSMUSG00000023908,ENSMUSG00000005370,ENSMUSG00000035024,ENSMUSG00000078773
Mod4	GO:0031297	replication fork processing	8.98797	9	ENSMUSG00000027323,ENSMUSG00000027342,ENSMUSG00000045751,ENSMUSG00000073705,ENSMUSG00000041147,ENSMUSG00000030528,ENSMUSG00000036875,ENSMUSG00000039055,ENSMUSG00000024691
Mod4	GO:0006282	regulation of DNA repair	8.73409	13	ENSMUSG00000027323,ENSMUSG00000027342,ENSMUSG00000028560,ENSMUSG00000028884,ENSMUSG00000078521,ENSMUSG00000030346,ENSMUSG00000030528,ENSMUSG00000039994,ENSMUSG00000032113,ENSMUSG00000035455,ENSMUSG00000017146,ENSMUSG00000021377,ENSMUSG00000037991
Mod4	GO:0006267	pre-replicative complex assembly involved in nuclear cell cycle DNA replication	8.72021	6	ENSMUSG00000041859,ENSMUSG00000026355,ENSMUSG00000029730,ENSMUSG00000002870,ENSMUSG00000005410,ENSMUSG00000022673
Mod4	GO:0036388	pre-replicative complex assembly	8.72021	6	ENSMUSG00000041859,ENSMUSG00000026355,ENSMUSG00000029730,ENSMUSG00000002870,ENSMUSG00000005410,ENSMUSG00000022673
Mod4	GO:1902299	pre-replicative complex assembly involved in cell cycle DNA replication	8.72021	6	ENSMUSG00000041859,ENSMUSG00000026355,ENSMUSG00000029730,ENSMUSG00000002870,ENSMUSG00000005410,ENSMUSG00000022673
Mod4	GO:0090068	positive regulation of cell cycle process	8.24533	16	ENSMUSG00000037474,ENSMUSG00000025758,ENSMUSG00000029283,ENSMUSG00000029687,ENSMUSG00000030346,ENSMUSG00000046179,ENSMUSG00000019773,ENSMUSG00000020185,ENSMUSG00000006585,ENSMUSG00000017550,ENSMUSG00000017499,ENSMUSG00000017146,ENSMUSG00000000028,ENSMUSG00000024791,ENSMUSG00000024742,ENSMUSG00000064128
Mod4	GO:1900264	positive regulation of DNA-directed DNA polymerase activity	8.24522	6	ENSMUSG00000027342,ENSMUSG00000029363,ENSMUSG00000023104,ENSMUSG00000033970,ENSMUSG00000022422,ENSMUSG00000022881
Mod4	GO:1900262	regulation of DNA-directed DNA polymerase activity	8.24522	6	ENSMUSG00000027342,ENSMUSG00000029363,ENSMUSG00000023104,ENSMUSG00000033970,ENSMUSG00000022422,ENSMUSG00000022881
Mod4	GO:0071897	DNA biosynthetic process	8.1941	14	ENSMUSG00000037474,ENSMUSG00000027342,ENSMUSG00000006678,ENSMUSG00000007080,ENSMUSG00000029363,ENSMUSG00000023104,ENSMUSG00000033970,ENSMUSG00000056394,ENSMUSG00000032113,ENSMUSG00000040204,ENSMUSG00000025574,ENSMUSG00000020974,ENSMUSG00000022422,ENSMUSG00000022881
Mod4	GO:0000076	DNA replication checkpoint	8.13881	7	ENSMUSG00000042489,ENSMUSG00000036875,ENSMUSG00000039994,ENSMUSG00000006585,ENSMUSG00000032397,ENSMUSG00000032555,ENSMUSG00000017499
Mod4	GO:0140013	meiotic nuclear division	8.06336	14	ENSMUSG00000027323,ENSMUSG00000028212,ENSMUSG00000028702,ENSMUSG00000073705,ENSMUSG00000041147,ENSMUSG00000030346,ENSMUSG00000002068,ENSMUSG00000019773,ENSMUSG00000032555,ENSMUSG00000035455,ENSMUSG00000034329,ENSMUSG00000039055,ENSMUSG00000019303,ENSMUSG00000078773
Mod4	GO:0045787	positive regulation of cell cycle	7.99187	18	ENSMUSG00000037474,ENSMUSG00000025758,ENSMUSG00000029283,ENSMUSG00000041147,ENSMUSG00000029687,ENSMUSG00000030346,ENSMUSG00000046179,ENSMUSG00000019773,ENSMUSG00000020185,ENSMUSG00000006585,ENSMUSG00000032113,ENSMUSG00000017550,ENSMUSG00000017499,ENSMUSG00000017146,ENSMUSG00000000028,ENSMUSG00000024791,ENSMUSG00000024742,ENSMUSG00000064128
Mod4	GO:0140527	reciprocal homologous recombination	7.8514	9	ENSMUSG00000027323,ENSMUSG00000028702,ENSMUSG00000073705,ENSMUSG00000030346,ENSMUSG00000032555,ENSMUSG00000034329,ENSMUSG00000039055,ENSMUSG00000019303,ENSMUSG00000078773
Mod4	GO:0007131	reciprocal meiotic recombination	7.8514	9	ENSMUSG00000027323,ENSMUSG00000028702,ENSMUSG00000073705,ENSMUSG00000030346,ENSMUSG00000032555,ENSMUSG00000034329,ENSMUSG00000039055,ENSMUSG00000019303,ENSMUSG00000078773
Mod4	GO:0035825	homologous recombination	7.76341	9	ENSMUSG00000027323,ENSMUSG00000028702,ENSMUSG00000073705,ENSMUSG00000030346,ENSMUSG00000032555,ENSMUSG00000034329,ENSMUSG00000039055,ENSMUSG00000019303,ENSMUSG00000078773
Mod4	GO:1901988	negative regulation of cell cycle phase transition	7.68808	13	ENSMUSG00000037474,ENSMUSG00000027641,ENSMUSG00000042489,ENSMUSG00000028884,ENSMUSG00000029687,ENSMUSG00000030528,ENSMUSG00000019773,ENSMUSG00000020185,ENSMUSG00000006585,ENSMUSG00000032113,ENSMUSG00000032555,ENSMUSG00000017499,ENSMUSG00000017146
Mod4	GO:0000018	regulation of DNA recombination	7.26907	11	ENSMUSG00000027323,ENSMUSG00000028884,ENSMUSG00000030254,ENSMUSG00000030346,ENSMUSG00000030528,ENSMUSG00000039994,ENSMUSG00000032113,ENSMUSG00000035455,ENSMUSG00000017550,ENSMUSG00000037991,ENSMUSG00000005370
Mod4	GO:1901991	negative regulation of mitotic cell cycle phase transition	7.12894	12	ENSMUSG00000027641,ENSMUSG00000042489,ENSMUSG00000028884,ENSMUSG00000029687,ENSMUSG00000030528,ENSMUSG00000019773,ENSMUSG00000020185,ENSMUSG00000006585,ENSMUSG00000032113,ENSMUSG00000032555,ENSMUSG00000017499,ENSMUSG00000017146
Mod4	GO:0000077	DNA damage checkpoint	7.08842	11	ENSMUSG00000037474,ENSMUSG00000027242,ENSMUSG00000027490,ENSMUSG00000042489,ENSMUSG00000028884,ENSMUSG00000030528,ENSMUSG00000032113,ENSMUSG00000032397,ENSMUSG00000032555,ENSMUSG00000039055,ENSMUSG00000017146
Mod4	GO:0010948	negative regulation of cell cycle process	6.9601	14	ENSMUSG00000037474,ENSMUSG00000027641,ENSMUSG00000042489,ENSMUSG00000028884,ENSMUSG00000029687,ENSMUSG00000046179,ENSMUSG00000030528,ENSMUSG00000019773,ENSMUSG00000020185,ENSMUSG00000006585,ENSMUSG00000032113,ENSMUSG00000032555,ENSMUSG00000017499,ENSMUSG00000017146
Mod4	GO:2000779	regulation of double-strand break repair	6.87739	10	ENSMUSG00000027323,ENSMUSG00000028884,ENSMUSG00000078521,ENSMUSG00000030346,ENSMUSG00000030528,ENSMUSG00000039994,ENSMUSG00000032113,ENSMUSG00000035455,ENSMUSG00000021377,ENSMUSG00000037991
Mod4	GO:0000819	sister chromatid segregation	6.85291	13	ENSMUSG00000019773,ENSMUSG00000006585,ENSMUSG00000022034,ENSMUSG00000017499,ENSMUSG00000035198,ENSMUSG00000021714,ENSMUSG00000042029,ENSMUSG00000022422,ENSMUSG00000037991,ENSMUSG00000024791,ENSMUSG00000024742,ENSMUSG00000035024,ENSMUSG00000027635
Mod4	GO:0045930	negative regulation of mitotic cell cycle	6.83085	14	ENSMUSG00000027641,ENSMUSG00000042489,ENSMUSG00000028884,ENSMUSG00000029687,ENSMUSG00000030528,ENSMUSG00000019773,ENSMUSG00000020185,ENSMUSG00000006585,ENSMUSG00000032113,ENSMUSG00000032397,ENSMUSG00000032555,ENSMUSG00000039055,ENSMUSG00000017499,ENSMUSG00000017146
Mod4	GO:0034508	centromere complex assembly	6.50084	7	ENSMUSG00000072980,ENSMUSG00000028693,ENSMUSG00000073705,ENSMUSG00000045273,ENSMUSG00000021714,ENSMUSG00000022978,ENSMUSG00000025001
Mod4	GO:0006268	DNA unwinding involved in DNA replication	6.48288	6	ENSMUSG00000026355,ENSMUSG00000027323,ENSMUSG00000029730,ENSMUSG00000002870,ENSMUSG00000030528,ENSMUSG00000022673
Mod4	GO:0010569	regulation of double-strand break repair via homologous recombination	6.31876	8	ENSMUSG00000027323,ENSMUSG00000028884,ENSMUSG00000030346,ENSMUSG00000030528,ENSMUSG00000039994,ENSMUSG00000032113,ENSMUSG00000035455,ENSMUSG00000037991
Mod4	GO:0006323	DNA packaging	6.21681	13	ENSMUSG00000027018,ENSMUSG00000072980,ENSMUSG00000028693,ENSMUSG00000002870,ENSMUSG00000005470,ENSMUSG00000004099,ENSMUSG00000042029,ENSMUSG00000022978,ENSMUSG00000022945,ENSMUSG00000002835,ENSMUSG00000024791,ENSMUSG00000025001,ENSMUSG00000035024
Mod4	GO:1902749	regulation of cell cycle G2/M phase transition	6.11517	10	ENSMUSG00000037474,ENSMUSG00000042489,ENSMUSG00000029283,ENSMUSG00000030528,ENSMUSG00000019773,ENSMUSG00000032113,ENSMUSG00000032555,ENSMUSG00000017550,ENSMUSG00000017499,ENSMUSG00000017146
Mod4	GO:0007098	centrosome cycle	6.03453	11	ENSMUSG00000025758,ENSMUSG00000027959,ENSMUSG00000028718,ENSMUSG00000041147,ENSMUSG00000078762,ENSMUSG00000035439,ENSMUSG00000022177,ENSMUSG00000032113,ENSMUSG00000040204,ENSMUSG00000017146,ENSMUSG00000064128
Mod4	GO:0044839	cell cycle G2/M phase transition	5.79916	11	ENSMUSG00000037474,ENSMUSG00000042489,ENSMUSG00000029283,ENSMUSG00000030528,ENSMUSG00000019773,ENSMUSG00000032113,ENSMUSG00000032555,ENSMUSG00000017550,ENSMUSG00000017499,ENSMUSG00000017146,ENSMUSG00000054115
Mod4	GO:0031023	microtubule organizing center organization	5.63878	11	ENSMUSG00000025758,ENSMUSG00000027959,ENSMUSG00000028718,ENSMUSG00000041147,ENSMUSG00000078762,ENSMUSG00000035439,ENSMUSG00000022177,ENSMUSG00000032113,ENSMUSG00000040204,ENSMUSG00000017146,ENSMUSG00000064128
Mod4	GO:0010389	regulation of G2/M transition of mitotic cell cycle	5.59526	9	ENSMUSG00000037474,ENSMUSG00000042489,ENSMUSG00000029283,ENSMUSG00000030528,ENSMUSG00000019773,ENSMUSG00000032113,ENSMUSG00000032555,ENSMUSG00000017499,ENSMUSG00000017146
Mod4	GO:0000086	G2/M transition of mitotic cell cycle	5.29724	10	ENSMUSG00000037474,ENSMUSG00000042489,ENSMUSG00000029283,ENSMUSG00000030528,ENSMUSG00000019773,ENSMUSG00000032113,ENSMUSG00000032555,ENSMUSG00000017499,ENSMUSG00000017146,ENSMUSG00000054115
Mod4	GO:0006284	base-excision repair	5.20678	7	ENSMUSG00000027342,ENSMUSG00000028884,ENSMUSG00000007080,ENSMUSG00000029591,ENSMUSG00000056394,ENSMUSG00000036875,ENSMUSG00000024742
Mod4	GO:1902315	nuclear cell cycle DNA replication initiation	4.9907	4	ENSMUSG00000041859,ENSMUSG00000006678,ENSMUSG00000002870,ENSMUSG00000022673
Mod4	GO:1902975	mitotic DNA replication initiation	4.9907	4	ENSMUSG00000041859,ENSMUSG00000006678,ENSMUSG00000002870,ENSMUSG00000022673
Mod4	GO:1902292	cell cycle DNA replication initiation	4.9907	4	ENSMUSG00000041859,ENSMUSG00000006678,ENSMUSG00000002870,ENSMUSG00000022673
Mod4	GO:0045740	positive regulation of DNA replication	4.90251	7	ENSMUSG00000027342,ENSMUSG00000029283,ENSMUSG00000046179,ENSMUSG00000036875,ENSMUSG00000020185,ENSMUSG00000006585,ENSMUSG00000017550
Mod4	GO:0006301	postreplication repair	4.84356	6	ENSMUSG00000037474,ENSMUSG00000027342,ENSMUSG00000030254,ENSMUSG00000040204,ENSMUSG00000017146,ENSMUSG00000020974
Mod4	GO:0051054	positive regulation of DNA metabolic process	4.8338	12	ENSMUSG00000027323,ENSMUSG00000027342,ENSMUSG00000029363,ENSMUSG00000023104,ENSMUSG00000033970,ENSMUSG00000030346,ENSMUSG00000030528,ENSMUSG00000039994,ENSMUSG00000017550,ENSMUSG00000017146,ENSMUSG00000022422,ENSMUSG00000022881
Mod4	GO:2000104	negative regulation of DNA-dependent DNA replication	4.83076	5	ENSMUSG00000041147,ENSMUSG00000019773,ENSMUSG00000039994,ENSMUSG00000032397,ENSMUSG00000006715
Mod4	GO:0000082	G1/S transition of mitotic cell cycle	4.71239	11	ENSMUSG00000027490,ENSMUSG00000027641,ENSMUSG00000028212,ENSMUSG00000028693,ENSMUSG00000028884,ENSMUSG00000007080,ENSMUSG00000029687,ENSMUSG00000002068,ENSMUSG00000020185,ENSMUSG00000054115,ENSMUSG00000000028
Mod4	GO:0010212	response to ionizing radiation	4.23241	10	ENSMUSG00000027323,ENSMUSG00000028702,ENSMUSG00000041147,ENSMUSG00000030346,ENSMUSG00000030528,ENSMUSG00000030978,ENSMUSG00000032555,ENSMUSG00000035455,ENSMUSG00000017146,ENSMUSG00000078773
Mod4	GO:0000070	mitotic sister chromatid segregation	4.23241	10	ENSMUSG00000019773,ENSMUSG00000006585,ENSMUSG00000017499,ENSMUSG00000035198,ENSMUSG00000021714,ENSMUSG00000042029,ENSMUSG00000022422,ENSMUSG00000024791,ENSMUSG00000035024,ENSMUSG00000027635
Mod4	GO:0031497	chromatin assembly	4.20601	10	ENSMUSG00000027018,ENSMUSG00000072980,ENSMUSG00000028693,ENSMUSG00000002870,ENSMUSG00000005470,ENSMUSG00000004099,ENSMUSG00000022978,ENSMUSG00000022945,ENSMUSG00000002835,ENSMUSG00000025001
Mod4	GO:0000731	DNA synthesis involved in DNA repair	4.17626	6	ENSMUSG00000037474,ENSMUSG00000027342,ENSMUSG00000006678,ENSMUSG00000007080,ENSMUSG00000040204,ENSMUSG00000020974
Mod4	GO:0044843	cell cycle G1/S phase transition	4.17269	11	ENSMUSG00000027490,ENSMUSG00000027641,ENSMUSG00000028212,ENSMUSG00000028693,ENSMUSG00000028884,ENSMUSG00000007080,ENSMUSG00000029687,ENSMUSG00000002068,ENSMUSG00000020185,ENSMUSG00000054115,ENSMUSG00000000028
Mod4	GO:1902750	negative regulation of cell cycle G2/M phase transition	4.09172	7	ENSMUSG00000037474,ENSMUSG00000042489,ENSMUSG00000030528,ENSMUSG00000032113,ENSMUSG00000032555,ENSMUSG00000017499,ENSMUSG00000017146
Mod4	GO:0007093	mitotic cell cycle checkpoint	4.06326	9	ENSMUSG00000042489,ENSMUSG00000028884,ENSMUSG00000030528,ENSMUSG00000006585,ENSMUSG00000032397,ENSMUSG00000032555,ENSMUSG00000039055,ENSMUSG00000017499,ENSMUSG00000017146
Mod4	GO:0031572	G2 DNA damage checkpoint	3.86277	6	ENSMUSG00000037474,ENSMUSG00000042489,ENSMUSG00000030528,ENSMUSG00000032113,ENSMUSG00000032555,ENSMUSG00000017146
Mod4	GO:0140014	mitotic nuclear division	3.8162	12	ENSMUSG00000017861,ENSMUSG00000019773,ENSMUSG00000006585,ENSMUSG00000032113,ENSMUSG00000017499,ENSMUSG00000035198,ENSMUSG00000021714,ENSMUSG00000042029,ENSMUSG00000022422,ENSMUSG00000024791,ENSMUSG00000035024,ENSMUSG00000027635
Mod4	GO:1901989	positive regulation of cell cycle phase transition	3.68616	8	ENSMUSG00000037474,ENSMUSG00000029283,ENSMUSG00000029687,ENSMUSG00000019773,ENSMUSG00000006585,ENSMUSG00000017550,ENSMUSG00000000028,ENSMUSG00000024791
Mod4	GO:0006333	chromatin assembly or disassembly	3.6687	10	ENSMUSG00000027018,ENSMUSG00000072980,ENSMUSG00000028693,ENSMUSG00000002870,ENSMUSG00000005470,ENSMUSG00000004099,ENSMUSG00000022978,ENSMUSG00000022945,ENSMUSG00000002835,ENSMUSG00000025001
Mod4	GO:0044774	mitotic DNA integrity checkpoint	3.64193	7	ENSMUSG00000042489,ENSMUSG00000028884,ENSMUSG00000030528,ENSMUSG00000032397,ENSMUSG00000032555,ENSMUSG00000039055,ENSMUSG00000017499
Mod4	GO:0007051	spindle organization	3.579	10	ENSMUSG00000017861,ENSMUSG00000028718,ENSMUSG00000078521,ENSMUSG00000078762,ENSMUSG00000019773,ENSMUSG00000035439,ENSMUSG00000022177,ENSMUSG00000035198,ENSMUSG00000045273,ENSMUSG00000064128
Mod4	GO:0071163	DNA replication preinitiation complex assembly	3.45514	3	ENSMUSG00000006585,ENSMUSG00000006715,ENSMUSG00000000028
Mod4	GO:0006272	leading strand elongation	3.45514	3	ENSMUSG00000027342,ENSMUSG00000006678,ENSMUSG00000007080
Mod4	GO:0009411	response to UV	3.44277	9	ENSMUSG00000037474,ENSMUSG00000027342,ENSMUSG00000028560,ENSMUSG00000041147,ENSMUSG00000030254,ENSMUSG00000032113,ENSMUSG00000032397,ENSMUSG00000040204,ENSMUSG00000005370
Mod4	GO:0031055	chromatin remodeling at centromere	3.37756	4	ENSMUSG00000072980,ENSMUSG00000028693,ENSMUSG00000022978,ENSMUSG00000025001
Mod4	GO:0010972	negative regulation of G2/M transition of mitotic cell cycle	3.33528	6	ENSMUSG00000042489,ENSMUSG00000030528,ENSMUSG00000032113,ENSMUSG00000032555,ENSMUSG00000017499,ENSMUSG00000017146
Mod4	GO:0006334	nucleosome assembly	3.32339	8	ENSMUSG00000027018,ENSMUSG00000072980,ENSMUSG00000028693,ENSMUSG00000002870,ENSMUSG00000005470,ENSMUSG00000022978,ENSMUSG00000022945,ENSMUSG00000002835
Mod4	GO:0008156	negative regulation of DNA replication	3.06253	5	ENSMUSG00000041147,ENSMUSG00000019773,ENSMUSG00000039994,ENSMUSG00000032397,ENSMUSG00000006715
Mod4	GO:2000105	positive regulation of DNA-dependent DNA replication	3.00922	4	ENSMUSG00000029283,ENSMUSG00000046179,ENSMUSG00000020185,ENSMUSG00000006585
Mod4	GO:0034724	DNA replication-independent nucleosome organization	2.89908	5	ENSMUSG00000027018,ENSMUSG00000072980,ENSMUSG00000028693,ENSMUSG00000005470,ENSMUSG00000022978
Mod4	GO:0006336	DNA replication-independent nucleosome assembly	2.89908	5	ENSMUSG00000027018,ENSMUSG00000072980,ENSMUSG00000028693,ENSMUSG00000005470,ENSMUSG00000022978
Mod4	GO:0000723	telomere maintenance	2.88973	8	ENSMUSG00000027323,ENSMUSG00000027342,ENSMUSG00000028212,ENSMUSG00000028884,ENSMUSG00000041147,ENSMUSG00000002068,ENSMUSG00000030528,ENSMUSG00000036875
Mod4	GO:0032875	regulation of DNA endoreduplication	2.85499	3	ENSMUSG00000046179,ENSMUSG00000019773,ENSMUSG00000020185
Mod4	GO:0009263	deoxyribonucleotide biosynthetic process	2.85154	4	ENSMUSG00000027203,ENSMUSG00000025747,ENSMUSG00000030978,ENSMUSG00000020649
Mod4	GO:0032200	telomere organization	2.83638	8	ENSMUSG00000027323,ENSMUSG00000027342,ENSMUSG00000028212,ENSMUSG00000028884,ENSMUSG00000041147,ENSMUSG00000002068,ENSMUSG00000030528,ENSMUSG00000036875
Mod4	GO:0034723	DNA replication-dependent nucleosome organization	2.60671	5	ENSMUSG00000027018,ENSMUSG00000028693,ENSMUSG00000005470,ENSMUSG00000022945,ENSMUSG00000002835
Mod4	GO:0006335	DNA replication-dependent nucleosome assembly	2.60671	5	ENSMUSG00000027018,ENSMUSG00000028693,ENSMUSG00000005470,ENSMUSG00000022945,ENSMUSG00000002835
Mod4	GO:0044818	mitotic G2/M transition checkpoint	2.60671	5	ENSMUSG00000042489,ENSMUSG00000030528,ENSMUSG00000032555,ENSMUSG00000017499,ENSMUSG00000017146
Mod4	GO:0044773	mitotic DNA damage checkpoint	2.57854	6	ENSMUSG00000042489,ENSMUSG00000028884,ENSMUSG00000030528,ENSMUSG00000032397,ENSMUSG00000032555,ENSMUSG00000039055
Mod4	GO:0001833	inner cell mass cell proliferation	2.57475	4	ENSMUSG00000027454,ENSMUSG00000041147,ENSMUSG00000032113,ENSMUSG00000042029
Mod4	GO:0042023	DNA endoreduplication	2.45897	3	ENSMUSG00000046179,ENSMUSG00000019773,ENSMUSG00000020185
Mod4	GO:0034728	nucleosome organization	2.41813	8	ENSMUSG00000027018,ENSMUSG00000072980,ENSMUSG00000028693,ENSMUSG00000002870,ENSMUSG00000005470,ENSMUSG00000022978,ENSMUSG00000022945,ENSMUSG00000002835
Mod4	GO:0051782	negative regulation of cell division	2.33734	4	ENSMUSG00000046179,ENSMUSG00000030528,ENSMUSG00000020185,ENSMUSG00000031697
Mod4	GO:0034401	chromatin organization involved in regulation of transcription	2.30572	8	ENSMUSG00000027018,ENSMUSG00000029687,ENSMUSG00000037572,ENSMUSG00000004099,ENSMUSG00000032113,ENSMUSG00000022360,ENSMUSG00000000028,ENSMUSG00000025001
Mod4	GO:0019985	translesion synthesis	2.23022	4	ENSMUSG00000037474,ENSMUSG00000027342,ENSMUSG00000040204,ENSMUSG00000020974
Mod4	GO:0061641	CENP-A containing chromatin organization	2.15985	3	ENSMUSG00000072980,ENSMUSG00000028693,ENSMUSG00000022978
Mod4	GO:0034080	CENP-A containing nucleosome assembly	2.15985	3	ENSMUSG00000072980,ENSMUSG00000028693,ENSMUSG00000022978
Mod4	GO:2000573	positive regulation of DNA biosynthetic process	2.04004	6	ENSMUSG00000027342,ENSMUSG00000029363,ENSMUSG00000023104,ENSMUSG00000033970,ENSMUSG00000022422,ENSMUSG00000022881
Mod4	GO:0051383	kinetochore organization	2.03468	4	ENSMUSG00000073705,ENSMUSG00000006585,ENSMUSG00000045273,ENSMUSG00000021714
Mod4	GO:0045931	positive regulation of mitotic cell cycle	2.02231	7	ENSMUSG00000037474,ENSMUSG00000029283,ENSMUSG00000041147,ENSMUSG00000019773,ENSMUSG00000006585,ENSMUSG00000000028,ENSMUSG00000024791
Mod4	GO:0051298	centrosome duplication	2.00595	6	ENSMUSG00000025758,ENSMUSG00000027959,ENSMUSG00000028718,ENSMUSG00000041147,ENSMUSG00000017146,ENSMUSG00000064128
Mod4	GO:0040029	regulation of gene expression, epigenetic	1.99273	8	ENSMUSG00000027018,ENSMUSG00000029687,ENSMUSG00000037572,ENSMUSG00000032113,ENSMUSG00000017146,ENSMUSG00000022360,ENSMUSG00000000028,ENSMUSG00000025001
Mod4	GO:0051302	regulation of cell division	1.93407	8	ENSMUSG00000027641,ENSMUSG00000025758,ENSMUSG00000041147,ENSMUSG00000046179,ENSMUSG00000030528,ENSMUSG00000020185,ENSMUSG00000031697,ENSMUSG00000017499
Mod4	GO:0009157	deoxyribonucleoside monophosphate biosynthetic process	1.91872	3	ENSMUSG00000027203,ENSMUSG00000025747,ENSMUSG00000025574
Mod4	GO:0010216	maintenance of DNA methylation	1.91872	3	ENSMUSG00000004099,ENSMUSG00000001228,ENSMUSG00000025001
Mod4	GO:0033044	regulation of chromosome organization	1.90593	10	ENSMUSG00000002870,ENSMUSG00000019773,ENSMUSG00000006585,ENSMUSG00000037572,ENSMUSG00000004099,ENSMUSG00000017499,ENSMUSG00000017146,ENSMUSG00000037991,ENSMUSG00000024791,ENSMUSG00000024742
Mod4	GO:2000278	regulation of DNA biosynthetic process	1.89907	7	ENSMUSG00000027342,ENSMUSG00000029363,ENSMUSG00000023104,ENSMUSG00000033970,ENSMUSG00000032113,ENSMUSG00000022422,ENSMUSG00000022881
Mod4	GO:1901992	positive regulation of mitotic cell cycle phase transition	1.81139	6	ENSMUSG00000037474,ENSMUSG00000029283,ENSMUSG00000019773,ENSMUSG00000006585,ENSMUSG00000000028,ENSMUSG00000024791
Mod4	GO:0048478	replication fork protection	1.71651	3	ENSMUSG00000041147,ENSMUSG00000039994,ENSMUSG00000032397
Mod4	GO:0034502	protein localization to chromosome	1.60357	6	ENSMUSG00000028884,ENSMUSG00000041147,ENSMUSG00000029687,ENSMUSG00000006585,ENSMUSG00000022034,ENSMUSG00000024791
Mod4	GO:0097549	chromatin organization involved in negative regulation of transcription	1.56151	7	ENSMUSG00000027018,ENSMUSG00000029687,ENSMUSG00000037572,ENSMUSG00000004099,ENSMUSG00000022360,ENSMUSG00000000028,ENSMUSG00000025001
Mod4	GO:0042770	signal transduction in response to DNA damage	1.54754	6	ENSMUSG00000037474,ENSMUSG00000041147,ENSMUSG00000020185,ENSMUSG00000032113,ENSMUSG00000017550,ENSMUSG00000017146
Mod4	GO:0051304	chromosome separation	1.52003	6	ENSMUSG00000073705,ENSMUSG00000019773,ENSMUSG00000006585,ENSMUSG00000039055,ENSMUSG00000017499,ENSMUSG00000035024
Mod4	GO:0009262	deoxyribonucleotide metabolic process	1.48981	4	ENSMUSG00000027203,ENSMUSG00000025747,ENSMUSG00000030978,ENSMUSG00000020649
Mod4	GO:0006298	mismatch repair	1.48981	4	ENSMUSG00000039748,ENSMUSG00000027342,ENSMUSG00000028884,ENSMUSG00000005370
Mod4	GO:0001832	blastocyst growth	1.48981	4	ENSMUSG00000027454,ENSMUSG00000041147,ENSMUSG00000032113,ENSMUSG00000042029
Mod4	GO:0033314	mitotic DNA replication checkpoint	1.38933	3	ENSMUSG00000042489,ENSMUSG00000032555,ENSMUSG00000017499
Mod4	GO:0006348	chromatin silencing at telomere	1.38933	3	ENSMUSG00000027018,ENSMUSG00000029687,ENSMUSG00000000028
Mod4	GO:0009162	deoxyribonucleoside monophosphate metabolic process	1.38933	3	ENSMUSG00000027203,ENSMUSG00000025747,ENSMUSG00000025574
Mod4	GO:0006342	chromatin silencing	1.36176	6	ENSMUSG00000027018,ENSMUSG00000029687,ENSMUSG00000037572,ENSMUSG00000022360,ENSMUSG00000000028,ENSMUSG00000025001
Mod4	GO:0001824	blastocyst development	1.3593	7	ENSMUSG00000027454,ENSMUSG00000028693,ENSMUSG00000041147,ENSMUSG00000005470,ENSMUSG00000032113,ENSMUSG00000020649,ENSMUSG00000042029
Mod4	GO:0045132	meiotic chromosome segregation	1.33645	6	ENSMUSG00000028212,ENSMUSG00000073705,ENSMUSG00000041147,ENSMUSG00000002068,ENSMUSG00000034329,ENSMUSG00000039055
Mod4	GO:1902751	positive regulation of cell cycle G2/M phase transition	1.30231	4	ENSMUSG00000037474,ENSMUSG00000029283,ENSMUSG00000019773,ENSMUSG00000017550

## Sheet: atrial_cm_Mod5
module	term_id	term_name	neglog10pval	intersection_size	intersection
Mod5	GO:0140014	mitotic nuclear division	24.4493	27	ENSMUSG00000041498,ENSMUSG00000026683,ENSMUSG00000026622,ENSMUSG00000027331,ENSMUSG00000027469,ENSMUSG00000001403,ENSMUSG00000027496,ENSMUSG00000068744,ENSMUSG00000045328,ENSMUSG00000028678,ENSMUSG00000006398,ENSMUSG00000028873,ENSMUSG00000060860,ENSMUSG00000030867,ENSMUSG00000030677,ENSMUSG00000033589,ENSMUSG00000022070,ENSMUSG00000032254,ENSMUSG00000020415,ENSMUSG00000051378,ENSMUSG00000017716,…
Mod5	GO:1902850	microtubule cytoskeleton organization involved in mitosis	20.2539	20	ENSMUSG00000026683,ENSMUSG00000026622,ENSMUSG00000026955,ENSMUSG00000027469,ENSMUSG00000027496,ENSMUSG00000068744,ENSMUSG00000027883,ENSMUSG00000045328,ENSMUSG00000006398,ENSMUSG00000029177,ENSMUSG00000037313,ENSMUSG00000030867,ENSMUSG00000022070,ENSMUSG00000032254,ENSMUSG00000017716,ENSMUSG00000041431,ENSMUSG00000023015,ENSMUSG00000022678,ENSMUSG00000024301,ENSMUSG00000079553
Mod5	GO:0007051	spindle organization	19.5047	21	ENSMUSG00000033952,ENSMUSG00000026683,ENSMUSG00000026622,ENSMUSG00000040549,ENSMUSG00000027331,ENSMUSG00000027469,ENSMUSG00000027496,ENSMUSG00000068744,ENSMUSG00000027883,ENSMUSG00000045328,ENSMUSG00000006398,ENSMUSG00000037313,ENSMUSG00000030867,ENSMUSG00000022070,ENSMUSG00000032254,ENSMUSG00000032218,ENSMUSG00000017716,ENSMUSG00000041431,ENSMUSG00000023015,ENSMUSG00000024301,ENSMUSG00000079553
Mod5	GO:0000070	mitotic sister chromatid segregation	19.4018	20	ENSMUSG00000041498,ENSMUSG00000026683,ENSMUSG00000026622,ENSMUSG00000027331,ENSMUSG00000001403,ENSMUSG00000068744,ENSMUSG00000045328,ENSMUSG00000028678,ENSMUSG00000006398,ENSMUSG00000028873,ENSMUSG00000030867,ENSMUSG00000030677,ENSMUSG00000032254,ENSMUSG00000020415,ENSMUSG00000051378,ENSMUSG00000017716,ENSMUSG00000041431,ENSMUSG00000022314,ENSMUSG00000023015,ENSMUSG00000079553
Mod5	GO:0098813	nuclear chromosome segregation	18.7661	23	ENSMUSG00000041498,ENSMUSG00000026683,ENSMUSG00000026605,ENSMUSG00000026622,ENSMUSG00000027331,ENSMUSG00000027654,ENSMUSG00000001403,ENSMUSG00000027699,ENSMUSG00000068744,ENSMUSG00000045328,ENSMUSG00000028678,ENSMUSG00000006398,ENSMUSG00000028873,ENSMUSG00000030867,ENSMUSG00000030677,ENSMUSG00000032254,ENSMUSG00000020415,ENSMUSG00000051378,ENSMUSG00000017716,ENSMUSG00000041431,ENSMUSG00000022314,…
Mod5	GO:0007059	chromosome segregation	18.0607	24	ENSMUSG00000041498,ENSMUSG00000026683,ENSMUSG00000026605,ENSMUSG00000026622,ENSMUSG00000027331,ENSMUSG00000027654,ENSMUSG00000001403,ENSMUSG00000027699,ENSMUSG00000068744,ENSMUSG00000045328,ENSMUSG00000028678,ENSMUSG00000006398,ENSMUSG00000028873,ENSMUSG00000030867,ENSMUSG00000030677,ENSMUSG00000032254,ENSMUSG00000020415,ENSMUSG00000051378,ENSMUSG00000017716,ENSMUSG00000041431,ENSMUSG00000022314,…
Mod5	GO:0000819	sister chromatid segregation	17.9244	20	ENSMUSG00000041498,ENSMUSG00000026683,ENSMUSG00000026622,ENSMUSG00000027331,ENSMUSG00000001403,ENSMUSG00000068744,ENSMUSG00000045328,ENSMUSG00000028678,ENSMUSG00000006398,ENSMUSG00000028873,ENSMUSG00000030867,ENSMUSG00000030677,ENSMUSG00000032254,ENSMUSG00000020415,ENSMUSG00000051378,ENSMUSG00000017716,ENSMUSG00000041431,ENSMUSG00000022314,ENSMUSG00000023015,ENSMUSG00000079553
Mod5	GO:0007052	mitotic spindle organization	17.152	17	ENSMUSG00000026683,ENSMUSG00000026622,ENSMUSG00000027469,ENSMUSG00000027496,ENSMUSG00000068744,ENSMUSG00000027883,ENSMUSG00000045328,ENSMUSG00000006398,ENSMUSG00000037313,ENSMUSG00000030867,ENSMUSG00000022070,ENSMUSG00000032254,ENSMUSG00000017716,ENSMUSG00000041431,ENSMUSG00000023015,ENSMUSG00000024301,ENSMUSG00000079553
Mod5	GO:0065004	protein-DNA complex assembly	13.5158	17	ENSMUSG00000105827,ENSMUSG00000045328,ENSMUSG00000029177,ENSMUSG00000044927,ENSMUSG00000016559,ENSMUSG00000095217,ENSMUSG00000058773,ENSMUSG00000101972,ENSMUSG00000052565,ENSMUSG00000069273,ENSMUSG00000061482,ENSMUSG00000051627,ENSMUSG00000036181,ENSMUSG00000069310,ENSMUSG00000049539,ENSMUSG00000021391,ENSMUSG00000094338
Mod5	GO:0006342	chromatin silencing	13.358	14	ENSMUSG00000068855,ENSMUSG00000044927,ENSMUSG00000049932,ENSMUSG00000041126,ENSMUSG00000058773,ENSMUSG00000069309,ENSMUSG00000094777,ENSMUSG00000052565,ENSMUSG00000069272,ENSMUSG00000051627,ENSMUSG00000036181,ENSMUSG00000061615,ENSMUSG00000049539,ENSMUSG00000071478
Mod5	GO:0097549	chromatin organization involved in negative regulation of transcription	12.8202	15	ENSMUSG00000068855,ENSMUSG00000044927,ENSMUSG00000049932,ENSMUSG00000041126,ENSMUSG00000016559,ENSMUSG00000058773,ENSMUSG00000069309,ENSMUSG00000094777,ENSMUSG00000052565,ENSMUSG00000069272,ENSMUSG00000051627,ENSMUSG00000036181,ENSMUSG00000061615,ENSMUSG00000049539,ENSMUSG00000071478
Mod5	GO:0045814	negative regulation of gene expression, epigenetic	12.7952	14	ENSMUSG00000068855,ENSMUSG00000044927,ENSMUSG00000049932,ENSMUSG00000041126,ENSMUSG00000058773,ENSMUSG00000069309,ENSMUSG00000094777,ENSMUSG00000052565,ENSMUSG00000069272,ENSMUSG00000051627,ENSMUSG00000036181,ENSMUSG00000061615,ENSMUSG00000049539,ENSMUSG00000071478
Mod5	GO:0051303	establishment of chromosome localization	12.7432	13	ENSMUSG00000041498,ENSMUSG00000026683,ENSMUSG00000026605,ENSMUSG00000027654,ENSMUSG00000068744,ENSMUSG00000045328,ENSMUSG00000028678,ENSMUSG00000028873,ENSMUSG00000030677,ENSMUSG00000017716,ENSMUSG00000041431,ENSMUSG00000022678,ENSMUSG00000079553
Mod5	GO:0050000	chromosome localization	12.7432	13	ENSMUSG00000041498,ENSMUSG00000026683,ENSMUSG00000026605,ENSMUSG00000027654,ENSMUSG00000068744,ENSMUSG00000045328,ENSMUSG00000028678,ENSMUSG00000028873,ENSMUSG00000030677,ENSMUSG00000017716,ENSMUSG00000041431,ENSMUSG00000022678,ENSMUSG00000079553
Mod5	GO:0006334	nucleosome assembly	12.6773	14	ENSMUSG00000105827,ENSMUSG00000044927,ENSMUSG00000095217,ENSMUSG00000058773,ENSMUSG00000101972,ENSMUSG00000052565,ENSMUSG00000069273,ENSMUSG00000061482,ENSMUSG00000051627,ENSMUSG00000036181,ENSMUSG00000069310,ENSMUSG00000049539,ENSMUSG00000021391,ENSMUSG00000094338
Mod5	GO:0034401	chromatin organization involved in regulation of transcription	12.2059	15	ENSMUSG00000068855,ENSMUSG00000044927,ENSMUSG00000049932,ENSMUSG00000041126,ENSMUSG00000016559,ENSMUSG00000058773,ENSMUSG00000069309,ENSMUSG00000094777,ENSMUSG00000052565,ENSMUSG00000069272,ENSMUSG00000051627,ENSMUSG00000036181,ENSMUSG00000061615,ENSMUSG00000049539,ENSMUSG00000071478
Mod5	GO:0071824	protein-DNA complex subunit organization	12.1657	17	ENSMUSG00000105827,ENSMUSG00000045328,ENSMUSG00000029177,ENSMUSG00000044927,ENSMUSG00000016559,ENSMUSG00000095217,ENSMUSG00000058773,ENSMUSG00000101972,ENSMUSG00000052565,ENSMUSG00000069273,ENSMUSG00000061482,ENSMUSG00000051627,ENSMUSG00000036181,ENSMUSG00000069310,ENSMUSG00000049539,ENSMUSG00000021391,ENSMUSG00000094338
Mod5	GO:0031497	chromatin assembly	11.7723	15	ENSMUSG00000105827,ENSMUSG00000044927,ENSMUSG00000016559,ENSMUSG00000095217,ENSMUSG00000058773,ENSMUSG00000101972,ENSMUSG00000052565,ENSMUSG00000069273,ENSMUSG00000061482,ENSMUSG00000051627,ENSMUSG00000036181,ENSMUSG00000069310,ENSMUSG00000049539,ENSMUSG00000021391,ENSMUSG00000094338
Mod5	GO:0006323	DNA packaging	11.2953	16	ENSMUSG00000105827,ENSMUSG00000044927,ENSMUSG00000016559,ENSMUSG00000095217,ENSMUSG00000058773,ENSMUSG00000101972,ENSMUSG00000052565,ENSMUSG00000069273,ENSMUSG00000061482,ENSMUSG00000051627,ENSMUSG00000036181,ENSMUSG00000069310,ENSMUSG00000049539,ENSMUSG00000021391,ENSMUSG00000041431,ENSMUSG00000094338
Mod5	GO:0034728	nucleosome organization	10.9744	14	ENSMUSG00000105827,ENSMUSG00000044927,ENSMUSG00000095217,ENSMUSG00000058773,ENSMUSG00000101972,ENSMUSG00000052565,ENSMUSG00000069273,ENSMUSG00000061482,ENSMUSG00000051627,ENSMUSG00000036181,ENSMUSG00000069310,ENSMUSG00000049539,ENSMUSG00000021391,ENSMUSG00000094338
Mod5	GO:0006333	chromatin assembly or disassembly	10.916	15	ENSMUSG00000105827,ENSMUSG00000044927,ENSMUSG00000016559,ENSMUSG00000095217,ENSMUSG00000058773,ENSMUSG00000101972,ENSMUSG00000052565,ENSMUSG00000069273,ENSMUSG00000061482,ENSMUSG00000051627,ENSMUSG00000036181,ENSMUSG00000069310,ENSMUSG00000049539,ENSMUSG00000021391,ENSMUSG00000094338
Mod5	GO:0051310	metaphase plate congression	10.8931	11	ENSMUSG00000041498,ENSMUSG00000026683,ENSMUSG00000026605,ENSMUSG00000027654,ENSMUSG00000068744,ENSMUSG00000045328,ENSMUSG00000028678,ENSMUSG00000028873,ENSMUSG00000030677,ENSMUSG00000041431,ENSMUSG00000079553
Mod5	GO:0051225	spindle assembly	10.7082	13	ENSMUSG00000033952,ENSMUSG00000026622,ENSMUSG00000027469,ENSMUSG00000027496,ENSMUSG00000027883,ENSMUSG00000006398,ENSMUSG00000030867,ENSMUSG00000032254,ENSMUSG00000032218,ENSMUSG00000017716,ENSMUSG00000023015,ENSMUSG00000024301,ENSMUSG00000079553
Mod5	GO:0040029	regulation of gene expression, epigenetic	10.1695	14	ENSMUSG00000068855,ENSMUSG00000044927,ENSMUSG00000049932,ENSMUSG00000041126,ENSMUSG00000058773,ENSMUSG00000069309,ENSMUSG00000094777,ENSMUSG00000052565,ENSMUSG00000069272,ENSMUSG00000051627,ENSMUSG00000036181,ENSMUSG00000061615,ENSMUSG00000049539,ENSMUSG00000071478
Mod5	GO:0071103	DNA conformation change	9.96299	17	ENSMUSG00000105827,ENSMUSG00000044927,ENSMUSG00000041064,ENSMUSG00000016559,ENSMUSG00000095217,ENSMUSG00000058773,ENSMUSG00000101972,ENSMUSG00000052565,ENSMUSG00000069273,ENSMUSG00000061482,ENSMUSG00000051627,ENSMUSG00000036181,ENSMUSG00000069310,ENSMUSG00000049539,ENSMUSG00000021391,ENSMUSG00000041431,ENSMUSG00000094338
Mod5	GO:0051656	establishment of organelle localization	9.1174	18	ENSMUSG00000041498,ENSMUSG00000026683,ENSMUSG00000026605,ENSMUSG00000026955,ENSMUSG00000027654,ENSMUSG00000068744,ENSMUSG00000027883,ENSMUSG00000045328,ENSMUSG00000028678,ENSMUSG00000028873,ENSMUSG00000029177,ENSMUSG00000030867,ENSMUSG00000030677,ENSMUSG00000032254,ENSMUSG00000017716,ENSMUSG00000041431,ENSMUSG00000022678,ENSMUSG00000079553
Mod5	GO:0000910	cytokinesis	9.0217	13	ENSMUSG00000041498,ENSMUSG00000027330,ENSMUSG00000027496,ENSMUSG00000027699,ENSMUSG00000029177,ENSMUSG00000030867,ENSMUSG00000037725,ENSMUSG00000036777,ENSMUSG00000032254,ENSMUSG00000017716,ENSMUSG00000023015,ENSMUSG00000003779,ENSMUSG00000024989
Mod5	GO:0000281	mitotic cytokinesis	8.97814	10	ENSMUSG00000027699,ENSMUSG00000029177,ENSMUSG00000030867,ENSMUSG00000037725,ENSMUSG00000036777,ENSMUSG00000032254,ENSMUSG00000017716,ENSMUSG00000023015,ENSMUSG00000003779,ENSMUSG00000024989
Mod5	GO:0016458	gene silencing	8.8965	17	ENSMUSG00000068855,ENSMUSG00000044927,ENSMUSG00000049932,ENSMUSG00000041126,ENSMUSG00000058773,ENSMUSG00000101972,ENSMUSG00000069309,ENSMUSG00000094777,ENSMUSG00000052565,ENSMUSG00000069273,ENSMUSG00000069272,ENSMUSG00000051627,ENSMUSG00000036181,ENSMUSG00000069310,ENSMUSG00000061615,ENSMUSG00000049539,ENSMUSG00000071478
Mod5	GO:0007080	mitotic metaphase plate congression	8.78872	9	ENSMUSG00000041498,ENSMUSG00000026683,ENSMUSG00000068744,ENSMUSG00000045328,ENSMUSG00000028678,ENSMUSG00000028873,ENSMUSG00000030677,ENSMUSG00000041431,ENSMUSG00000079553
Mod5	GO:0044772	mitotic cell cycle phase transition	8.39592	17	ENSMUSG00000041498,ENSMUSG00000026605,ENSMUSG00000027330,ENSMUSG00000001403,ENSMUSG00000027715,ENSMUSG00000028068,ENSMUSG00000045328,ENSMUSG00000029022,ENSMUSG00000060860,ENSMUSG00000030867,ENSMUSG00000096472,ENSMUSG00000032218,ENSMUSG00000017716,ENSMUSG00000062248,ENSMUSG00000041431,ENSMUSG00000022314,ENSMUSG00000044201
Mod5	GO:0008608	attachment of spindle microtubules to kinetochore	7.96928	8	ENSMUSG00000026683,ENSMUSG00000026622,ENSMUSG00000027331,ENSMUSG00000027699,ENSMUSG00000045328,ENSMUSG00000028678,ENSMUSG00000041431,ENSMUSG00000023015
Mod5	GO:0031936	negative regulation of chromatin silencing	7.73058	6	ENSMUSG00000044927,ENSMUSG00000058773,ENSMUSG00000052565,ENSMUSG00000051627,ENSMUSG00000036181,ENSMUSG00000049539
Mod5	GO:0061640	cytoskeleton-dependent cytokinesis	7.46642	10	ENSMUSG00000027699,ENSMUSG00000029177,ENSMUSG00000030867,ENSMUSG00000037725,ENSMUSG00000036777,ENSMUSG00000032254,ENSMUSG00000017716,ENSMUSG00000023015,ENSMUSG00000003779,ENSMUSG00000024989
Mod5	GO:0090307	mitotic spindle assembly	7.23484	9	ENSMUSG00000026622,ENSMUSG00000027469,ENSMUSG00000006398,ENSMUSG00000030867,ENSMUSG00000032254,ENSMUSG00000017716,ENSMUSG00000023015,ENSMUSG00000024301,ENSMUSG00000079553
Mod5	GO:0016584	nucleosome positioning	7.22198	6	ENSMUSG00000044927,ENSMUSG00000058773,ENSMUSG00000052565,ENSMUSG00000051627,ENSMUSG00000036181,ENSMUSG00000049539
Mod5	GO:0030261	chromosome condensation	7.21494	8	ENSMUSG00000044927,ENSMUSG00000016559,ENSMUSG00000058773,ENSMUSG00000052565,ENSMUSG00000051627,ENSMUSG00000036181,ENSMUSG00000049539,ENSMUSG00000041431
Mod5	GO:0044839	cell cycle G2/M phase transition	6.83091	11	ENSMUSG00000041498,ENSMUSG00000026605,ENSMUSG00000027330,ENSMUSG00000027715,ENSMUSG00000029022,ENSMUSG00000030867,ENSMUSG00000032218,ENSMUSG00000017716,ENSMUSG00000041431,ENSMUSG00000022314,ENSMUSG00000044201
Mod5	GO:0031935	regulation of chromatin silencing	6.61188	6	ENSMUSG00000044927,ENSMUSG00000058773,ENSMUSG00000052565,ENSMUSG00000051627,ENSMUSG00000036181,ENSMUSG00000049539
Mod5	GO:0060968	regulation of gene silencing	6.57242	9	ENSMUSG00000044927,ENSMUSG00000058773,ENSMUSG00000101972,ENSMUSG00000052565,ENSMUSG00000069273,ENSMUSG00000051627,ENSMUSG00000036181,ENSMUSG00000069310,ENSMUSG00000049539
Mod5	GO:0000086	G2/M transition of mitotic cell cycle	6.22234	10	ENSMUSG00000041498,ENSMUSG00000026605,ENSMUSG00000027330,ENSMUSG00000027715,ENSMUSG00000029022,ENSMUSG00000030867,ENSMUSG00000017716,ENSMUSG00000041431,ENSMUSG00000022314,ENSMUSG00000044201
Mod5	GO:0045910	negative regulation of DNA recombination	5.52054	7	ENSMUSG00000044927,ENSMUSG00000035365,ENSMUSG00000058773,ENSMUSG00000052565,ENSMUSG00000051627,ENSMUSG00000036181,ENSMUSG00000049539
Mod5	GO:1901987	regulation of cell cycle phase transition	5.49467	13	ENSMUSG00000041498,ENSMUSG00000026605,ENSMUSG00000027330,ENSMUSG00000027654,ENSMUSG00000001403,ENSMUSG00000045328,ENSMUSG00000029022,ENSMUSG00000030867,ENSMUSG00000096472,ENSMUSG00000017716,ENSMUSG00000041431,ENSMUSG00000022314,ENSMUSG00000044201
Mod5	GO:0045787	positive regulation of cell cycle	5.46978	14	ENSMUSG00000041498,ENSMUSG00000027330,ENSMUSG00000027654,ENSMUSG00000001403,ENSMUSG00000027699,ENSMUSG00000068744,ENSMUSG00000027883,ENSMUSG00000032254,ENSMUSG00000017716,ENSMUSG00000062248,ENSMUSG00000041431,ENSMUSG00000022314,ENSMUSG00000023015,ENSMUSG00000044201
Mod5	GO:1903046	meiotic cell cycle process	5.26341	11	ENSMUSG00000033952,ENSMUSG00000026683,ENSMUSG00000027330,ENSMUSG00000027496,ENSMUSG00000006398,ENSMUSG00000030867,ENSMUSG00000032218,ENSMUSG00000020415,ENSMUSG00000062248,ENSMUSG00000022314,ENSMUSG00000044201
Mod5	GO:0090068	positive regulation of cell cycle process	5.17526	12	ENSMUSG00000041498,ENSMUSG00000027330,ENSMUSG00000027654,ENSMUSG00000001403,ENSMUSG00000027699,ENSMUSG00000027883,ENSMUSG00000032254,ENSMUSG00000017716,ENSMUSG00000041431,ENSMUSG00000022314,ENSMUSG00000023015,ENSMUSG00000044201
Mod5	GO:0045815	positive regulation of gene expression, epigenetic	5.04744	6	ENSMUSG00000044927,ENSMUSG00000058773,ENSMUSG00000052565,ENSMUSG00000051627,ENSMUSG00000036181,ENSMUSG00000049539
Mod5	GO:0032465	regulation of cytokinesis	4.97485	8	ENSMUSG00000041498,ENSMUSG00000027330,ENSMUSG00000027496,ENSMUSG00000027699,ENSMUSG00000030867,ENSMUSG00000032254,ENSMUSG00000023015,ENSMUSG00000003779
Mod5	GO:0051983	regulation of chromosome segregation	4.97485	8	ENSMUSG00000001403,ENSMUSG00000045328,ENSMUSG00000028678,ENSMUSG00000030867,ENSMUSG00000020415,ENSMUSG00000017716,ENSMUSG00000041431,ENSMUSG00000022314
Mod5	GO:0051302	regulation of cell division	4.9037	10	ENSMUSG00000041498,ENSMUSG00000033952,ENSMUSG00000027330,ENSMUSG00000027496,ENSMUSG00000027699,ENSMUSG00000030867,ENSMUSG00000032254,ENSMUSG00000051378,ENSMUSG00000023015,ENSMUSG00000003779
Mod5	GO:0051988	regulation of attachment of spindle microtubules to kinetochore	4.87332	5	ENSMUSG00000026622,ENSMUSG00000027331,ENSMUSG00000027699,ENSMUSG00000041431,ENSMUSG00000023015
Mod5	GO:0044837	actomyosin contractile ring organization	4.81465	4	ENSMUSG00000027699,ENSMUSG00000036777,ENSMUSG00000032254,ENSMUSG00000023015
Mod5	GO:0000912	assembly of actomyosin apparatus involved in cytokinesis	4.81465	4	ENSMUSG00000027699,ENSMUSG00000036777,ENSMUSG00000032254,ENSMUSG00000023015
Mod5	GO:0000915	actomyosin contractile ring assembly	4.81465	4	ENSMUSG00000027699,ENSMUSG00000036777,ENSMUSG00000032254,ENSMUSG00000023015
Mod5	GO:0060969	negative regulation of gene silencing	4.68634	6	ENSMUSG00000044927,ENSMUSG00000058773,ENSMUSG00000052565,ENSMUSG00000051627,ENSMUSG00000036181,ENSMUSG00000049539
Mod5	GO:0051321	meiotic cell cycle	4.67029	13	ENSMUSG00000033952,ENSMUSG00000026683,ENSMUSG00000026622,ENSMUSG00000027330,ENSMUSG00000027496,ENSMUSG00000006398,ENSMUSG00000030867,ENSMUSG00000049932,ENSMUSG00000032218,ENSMUSG00000020415,ENSMUSG00000062248,ENSMUSG00000022314,ENSMUSG00000044201
Mod5	GO:0010965	regulation of mitotic sister chromatid separation	4.64908	7	ENSMUSG00000001403,ENSMUSG00000045328,ENSMUSG00000030867,ENSMUSG00000020415,ENSMUSG00000017716,ENSMUSG00000041431,ENSMUSG00000022314
Mod5	GO:0051306	mitotic sister chromatid separation	4.49239	7	ENSMUSG00000001403,ENSMUSG00000045328,ENSMUSG00000030867,ENSMUSG00000020415,ENSMUSG00000017716,ENSMUSG00000041431,ENSMUSG00000022314
Mod5	GO:0140013	meiotic nuclear division	4.47201	10	ENSMUSG00000033952,ENSMUSG00000026683,ENSMUSG00000027330,ENSMUSG00000027496,ENSMUSG00000006398,ENSMUSG00000030867,ENSMUSG00000032218,ENSMUSG00000020415,ENSMUSG00000062248,ENSMUSG00000022314
Mod5	GO:1905818	regulation of chromosome separation	4.34387	7	ENSMUSG00000001403,ENSMUSG00000045328,ENSMUSG00000030867,ENSMUSG00000020415,ENSMUSG00000017716,ENSMUSG00000041431,ENSMUSG00000022314
Mod5	GO:0032506	cytokinetic process	4.2979	6	ENSMUSG00000027699,ENSMUSG00000036777,ENSMUSG00000032254,ENSMUSG00000023015,ENSMUSG00000003779,ENSMUSG00000024989
Mod5	GO:0033045	regulation of sister chromatid segregation	4.29605	7	ENSMUSG00000001403,ENSMUSG00000045328,ENSMUSG00000030867,ENSMUSG00000020415,ENSMUSG00000017716,ENSMUSG00000041431,ENSMUSG00000022314
Mod5	GO:1902749	regulation of cell cycle G2/M phase transition	4.28708	8	ENSMUSG00000041498,ENSMUSG00000026605,ENSMUSG00000027330,ENSMUSG00000029022,ENSMUSG00000030867,ENSMUSG00000041431,ENSMUSG00000022314,ENSMUSG00000044201
Mod5	GO:1901990	regulation of mitotic cell cycle phase transition	4.0588	11	ENSMUSG00000041498,ENSMUSG00000026605,ENSMUSG00000027330,ENSMUSG00000001403,ENSMUSG00000045328,ENSMUSG00000029022,ENSMUSG00000030867,ENSMUSG00000017716,ENSMUSG00000041431,ENSMUSG00000022314,ENSMUSG00000044201
Mod5	GO:0033044	regulation of chromosome organization	3.73142	11	ENSMUSG00000026622,ENSMUSG00000001403,ENSMUSG00000045328,ENSMUSG00000030867,ENSMUSG00000041064,ENSMUSG00000020415,ENSMUSG00000016559,ENSMUSG00000017716,ENSMUSG00000058773,ENSMUSG00000041431,ENSMUSG00000022314
Mod5	GO:0010389	regulation of G2/M transition of mitotic cell cycle	3.58695	7	ENSMUSG00000041498,ENSMUSG00000026605,ENSMUSG00000027330,ENSMUSG00000029022,ENSMUSG00000041431,ENSMUSG00000022314,ENSMUSG00000044201
Mod5	GO:0061982	meiosis I cell cycle process	3.58232	8	ENSMUSG00000027330,ENSMUSG00000027496,ENSMUSG00000030867,ENSMUSG00000032218,ENSMUSG00000020415,ENSMUSG00000062248,ENSMUSG00000022314,ENSMUSG00000044201
Mod5	GO:0051053	negative regulation of DNA metabolic process	3.58232	8	ENSMUSG00000044927,ENSMUSG00000035365,ENSMUSG00000041064,ENSMUSG00000058773,ENSMUSG00000052565,ENSMUSG00000051627,ENSMUSG00000036181,ENSMUSG00000049539
Mod5	GO:2001251	negative regulation of chromosome organization	3.51421	7	ENSMUSG00000030867,ENSMUSG00000041064,ENSMUSG00000020415,ENSMUSG00000016559,ENSMUSG00000017716,ENSMUSG00000041431,ENSMUSG00000022314
Mod5	GO:0000079	regulation of cyclin-dependent protein serine/threonine kinase activity	3.34029	7	ENSMUSG00000027715,ENSMUSG00000068744,ENSMUSG00000030867,ENSMUSG00000096472,ENSMUSG00000032218,ENSMUSG00000062248,ENSMUSG00000041431
Mod5	GO:0051304	chromosome separation	3.27367	7	ENSMUSG00000001403,ENSMUSG00000045328,ENSMUSG00000030867,ENSMUSG00000020415,ENSMUSG00000017716,ENSMUSG00000041431,ENSMUSG00000022314
Mod5	GO:0030071	regulation of mitotic metaphase/anaphase transition	3.25697	6	ENSMUSG00000001403,ENSMUSG00000045328,ENSMUSG00000030867,ENSMUSG00000017716,ENSMUSG00000041431,ENSMUSG00000022314
Mod5	GO:0051653	spindle localization	3.25697	6	ENSMUSG00000033952,ENSMUSG00000026955,ENSMUSG00000027883,ENSMUSG00000029177,ENSMUSG00000030867,ENSMUSG00000022678
Mod5	GO:0007091	metaphase/anaphase transition of mitotic cell cycle	3.2103	6	ENSMUSG00000001403,ENSMUSG00000045328,ENSMUSG00000030867,ENSMUSG00000017716,ENSMUSG00000041431,ENSMUSG00000022314
Mod5	GO:1904029	regulation of cyclin-dependent protein kinase activity	3.20863	7	ENSMUSG00000027715,ENSMUSG00000068744,ENSMUSG00000030867,ENSMUSG00000096472,ENSMUSG00000032218,ENSMUSG00000062248,ENSMUSG00000041431
Mod5	GO:1902099	regulation of metaphase/anaphase transition of cell cycle	3.16451	6	ENSMUSG00000001403,ENSMUSG00000045328,ENSMUSG00000030867,ENSMUSG00000017716,ENSMUSG00000041431,ENSMUSG00000022314
Mod5	GO:0044784	metaphase/anaphase transition of cell cycle	3.11958	6	ENSMUSG00000001403,ENSMUSG00000045328,ENSMUSG00000030867,ENSMUSG00000017716,ENSMUSG00000041431,ENSMUSG00000022314
Mod5	GO:0000132	establishment of mitotic spindle orientation	3.00451	5	ENSMUSG00000026955,ENSMUSG00000027883,ENSMUSG00000029177,ENSMUSG00000030867,ENSMUSG00000022678
Mod5	GO:0032467	positive regulation of cytokinesis	2.93704	5	ENSMUSG00000041498,ENSMUSG00000027330,ENSMUSG00000027699,ENSMUSG00000032254,ENSMUSG00000023015
Mod5	GO:0000018	regulation of DNA recombination	2.87613	7	ENSMUSG00000044927,ENSMUSG00000035365,ENSMUSG00000058773,ENSMUSG00000052565,ENSMUSG00000051627,ENSMUSG00000036181,ENSMUSG00000049539
Mod5	GO:0060236	regulation of mitotic spindle organization	2.87171	5	ENSMUSG00000027469,ENSMUSG00000068744,ENSMUSG00000027883,ENSMUSG00000030867,ENSMUSG00000022070
Mod5	GO:1905268	negative regulation of chromatin organization	2.82645	6	ENSMUSG00000044927,ENSMUSG00000058773,ENSMUSG00000052565,ENSMUSG00000051627,ENSMUSG00000036181,ENSMUSG00000049539
Mod5	GO:0040001	establishment of mitotic spindle localization	2.80838	5	ENSMUSG00000026955,ENSMUSG00000027883,ENSMUSG00000029177,ENSMUSG00000030867,ENSMUSG00000022678
Mod5	GO:0006310	DNA recombination	2.67918	10	ENSMUSG00000044927,ENSMUSG00000035365,ENSMUSG00000049932,ENSMUSG00000041064,ENSMUSG00000058773,ENSMUSG00000052565,ENSMUSG00000051627,ENSMUSG00000036181,ENSMUSG00000049539,ENSMUSG00000022314
Mod5	GO:0010948	negative regulation of cell cycle process	2.65492	9	ENSMUSG00000026622,ENSMUSG00000029022,ENSMUSG00000030867,ENSMUSG00000096472,ENSMUSG00000020415,ENSMUSG00000017716,ENSMUSG00000041431,ENSMUSG00000022314,ENSMUSG00000079553
Mod5	GO:0008315	G2/MI transition of meiotic cell cycle	2.64793	3	ENSMUSG00000027330,ENSMUSG00000032218,ENSMUSG00000044201
Mod5	GO:0090224	regulation of spindle organization	2.6293	5	ENSMUSG00000027469,ENSMUSG00000068744,ENSMUSG00000027883,ENSMUSG00000030867,ENSMUSG00000022070
Mod5	GO:0051294	establishment of spindle orientation	2.6293	5	ENSMUSG00000026955,ENSMUSG00000027883,ENSMUSG00000029177,ENSMUSG00000030867,ENSMUSG00000022678
Mod5	GO:2000816	negative regulation of mitotic sister chromatid separation	2.57292	5	ENSMUSG00000030867,ENSMUSG00000020415,ENSMUSG00000017716,ENSMUSG00000041431,ENSMUSG00000022314
Mod5	GO:0033046	negative regulation of sister chromatid segregation	2.57292	5	ENSMUSG00000030867,ENSMUSG00000020415,ENSMUSG00000017716,ENSMUSG00000041431,ENSMUSG00000022314
Mod5	GO:0033048	negative regulation of mitotic sister chromatid segregation	2.57292	5	ENSMUSG00000030867,ENSMUSG00000020415,ENSMUSG00000017716,ENSMUSG00000041431,ENSMUSG00000022314
Mod5	GO:0051985	negative regulation of chromosome segregation	2.51804	5	ENSMUSG00000030867,ENSMUSG00000020415,ENSMUSG00000017716,ENSMUSG00000041431,ENSMUSG00000022314
Mod5	GO:1905819	negative regulation of chromosome separation	2.51804	5	ENSMUSG00000030867,ENSMUSG00000020415,ENSMUSG00000017716,ENSMUSG00000041431,ENSMUSG00000022314
Mod5	GO:0007127	meiosis I	2.50453	7	ENSMUSG00000027330,ENSMUSG00000027496,ENSMUSG00000030867,ENSMUSG00000032218,ENSMUSG00000020415,ENSMUSG00000062248,ENSMUSG00000022314
Mod5	GO:0031109	microtubule polymerization or depolymerization	2.40718	7	ENSMUSG00000040549,ENSMUSG00000027469,ENSMUSG00000068744,ENSMUSG00000028678,ENSMUSG00000037725,ENSMUSG00000051378,ENSMUSG00000022678
Mod5	GO:0033047	regulation of mitotic sister chromatid segregation	2.36175	5	ENSMUSG00000030867,ENSMUSG00000020415,ENSMUSG00000017716,ENSMUSG00000041431,ENSMUSG00000022314
Mod5	GO:0051293	establishment of spindle localization	2.03795	5	ENSMUSG00000026955,ENSMUSG00000027883,ENSMUSG00000029177,ENSMUSG00000030867,ENSMUSG00000022678
Mod5	GO:1901989	positive regulation of cell cycle phase transition	1.84073	6	ENSMUSG00000027330,ENSMUSG00000027654,ENSMUSG00000001403,ENSMUSG00000017716,ENSMUSG00000041431,ENSMUSG00000044201
Mod5	GO:0010639	negative regulation of organelle organization	1.79656	10	ENSMUSG00000027469,ENSMUSG00000030867,ENSMUSG00000037725,ENSMUSG00000041064,ENSMUSG00000020415,ENSMUSG00000016559,ENSMUSG00000017716,ENSMUSG00000041431,ENSMUSG00000022314,ENSMUSG00000079553
Mod5	GO:0034508	centromere complex assembly	1.77929	4	ENSMUSG00000045328,ENSMUSG00000029177,ENSMUSG00000016559,ENSMUSG00000021391
Mod5	GO:0070507	regulation of microtubule cytoskeleton organization	1.77316	7	ENSMUSG00000040549,ENSMUSG00000027469,ENSMUSG00000068744,ENSMUSG00000027883,ENSMUSG00000030867,ENSMUSG00000037725,ENSMUSG00000022070
Mod5	GO:0090306	spindle assembly involved in meiosis	1.72958	3	ENSMUSG00000033952,ENSMUSG00000027496,ENSMUSG00000032218
Mod5	GO:1904776	regulation of protein localization to cell cortex	1.72958	3	ENSMUSG00000026955,ENSMUSG00000027883,ENSMUSG00000030867
Mod5	GO:0007292	female gamete generation	1.68107	7	ENSMUSG00000033952,ENSMUSG00000027330,ENSMUSG00000027496,ENSMUSG00000030867,ENSMUSG00000032218,ENSMUSG00000016559,ENSMUSG00000041431
Mod5	GO:1904668	positive regulation of ubiquitin protein ligase activity	1.57616	3	ENSMUSG00000006398,ENSMUSG00000060860,ENSMUSG00000030867
Mod5	GO:0007144	female meiosis I	1.57616	3	ENSMUSG00000027330,ENSMUSG00000027496,ENSMUSG00000032218
Mod5	GO:0044771	meiotic cell cycle phase transition	1.57616	3	ENSMUSG00000027330,ENSMUSG00000032218,ENSMUSG00000044201
Mod5	GO:0007018	microtubule-based movement	1.51231	10	ENSMUSG00000041498,ENSMUSG00000045328,ENSMUSG00000028678,ENSMUSG00000030677,ENSMUSG00000032254,ENSMUSG00000051378,ENSMUSG00000022678,ENSMUSG00000024301,ENSMUSG00000079553,ENSMUSG00000003779
Mod5	GO:0098532	histone H3-K27 trimethylation	1.43933	3	ENSMUSG00000052565,ENSMUSG00000051627,ENSMUSG00000036181
Mod5	GO:0072697	protein localization to cell cortex	1.43933	3	ENSMUSG00000026955,ENSMUSG00000027883,ENSMUSG00000030867
Mod5	GO:0034723	DNA replication-dependent nucleosome organization	1.42099	4	ENSMUSG00000101972,ENSMUSG00000069273,ENSMUSG00000061482,ENSMUSG00000069310
Mod5	GO:0051642	centrosome localization	1.42099	4	ENSMUSG00000033952,ENSMUSG00000027496,ENSMUSG00000027883,ENSMUSG00000022678
Mod5	GO:0006335	DNA replication-dependent nucleosome assembly	1.42099	4	ENSMUSG00000101972,ENSMUSG00000069273,ENSMUSG00000061482,ENSMUSG00000069310
Mod5	GO:0061842	microtubule organizing center localization	1.3682	4	ENSMUSG00000033952,ENSMUSG00000027496,ENSMUSG00000027883,ENSMUSG00000022678

## Sheet: atrial_cm_Mod6
module	term_id	term_name	neglog10pval	intersection_size	intersection
Mod6	GO:0007059	chromosome segregation	48.0836	39	ENSMUSG00000026039,ENSMUSG00000005233,ENSMUSG00000027115,ENSMUSG00000040084,ENSMUSG00000027326,ENSMUSG00000027306,ENSMUSG00000034906,ENSMUSG00000027379,ENSMUSG00000034311,ENSMUSG00000034349,ENSMUSG00000028312,ENSMUSG00000039298,ENSMUSG00000028614,ENSMUSG00000015880,ENSMUSG00000029253,ENSMUSG00000029910,ENSMUSG00000034023,ENSMUSG00000038252,ENSMUSG00000038943,ENSMUSG00000066979,ENSMUSG00000031004,…
Mod6	GO:0098813	nuclear chromosome segregation	38.1508	32	ENSMUSG00000026039,ENSMUSG00000027115,ENSMUSG00000040084,ENSMUSG00000027326,ENSMUSG00000027306,ENSMUSG00000034906,ENSMUSG00000027379,ENSMUSG00000034311,ENSMUSG00000034349,ENSMUSG00000028312,ENSMUSG00000039298,ENSMUSG00000028614,ENSMUSG00000015880,ENSMUSG00000029253,ENSMUSG00000029910,ENSMUSG00000034023,ENSMUSG00000038252,ENSMUSG00000038943,ENSMUSG00000066979,ENSMUSG00000038379,ENSMUSG00000069910,…
Mod6	GO:0000070	mitotic sister chromatid segregation	35.9026	27	ENSMUSG00000026039,ENSMUSG00000027115,ENSMUSG00000040084,ENSMUSG00000027306,ENSMUSG00000034906,ENSMUSG00000027379,ENSMUSG00000034311,ENSMUSG00000034349,ENSMUSG00000028312,ENSMUSG00000039298,ENSMUSG00000015880,ENSMUSG00000029253,ENSMUSG00000029910,ENSMUSG00000038252,ENSMUSG00000038943,ENSMUSG00000066979,ENSMUSG00000038379,ENSMUSG00000069910,ENSMUSG00000020897,ENSMUSG00000050107,ENSMUSG00000002055,…
Mod6	GO:0000819	sister chromatid segregation	35.7486	28	ENSMUSG00000026039,ENSMUSG00000027115,ENSMUSG00000040084,ENSMUSG00000027306,ENSMUSG00000034906,ENSMUSG00000027379,ENSMUSG00000034311,ENSMUSG00000034349,ENSMUSG00000028312,ENSMUSG00000039298,ENSMUSG00000015880,ENSMUSG00000029253,ENSMUSG00000029910,ENSMUSG00000038252,ENSMUSG00000038943,ENSMUSG00000066979,ENSMUSG00000038379,ENSMUSG00000069910,ENSMUSG00000020897,ENSMUSG00000050107,ENSMUSG00000002055,…
Mod6	GO:0140014	mitotic nuclear division	34.2937	30	ENSMUSG00000026039,ENSMUSG00000027115,ENSMUSG00000040084,ENSMUSG00000027306,ENSMUSG00000034906,ENSMUSG00000027379,ENSMUSG00000034311,ENSMUSG00000034349,ENSMUSG00000028312,ENSMUSG00000039298,ENSMUSG00000015880,ENSMUSG00000029253,ENSMUSG00000029910,ENSMUSG00000038252,ENSMUSG00000038943,ENSMUSG00000066979,ENSMUSG00000031004,ENSMUSG00000038379,ENSMUSG00000069910,ENSMUSG00000020897,ENSMUSG00000050107,…
Mod6	GO:0051304	chromosome separation	15.9996	14	ENSMUSG00000040084,ENSMUSG00000034906,ENSMUSG00000027379,ENSMUSG00000039298,ENSMUSG00000029910,ENSMUSG00000066979,ENSMUSG00000038379,ENSMUSG00000069910,ENSMUSG00000020897,ENSMUSG00000020914,ENSMUSG00000051235,ENSMUSG00000058290,ENSMUSG00000024056,ENSMUSG00000024542
Mod6	GO:0007093	mitotic cell cycle checkpoint	15.8364	15	ENSMUSG00000040084,ENSMUSG00000027379,ENSMUSG00000039298,ENSMUSG00000029910,ENSMUSG00000034023,ENSMUSG00000066979,ENSMUSG00000019942,ENSMUSG00000032400,ENSMUSG00000038379,ENSMUSG00000069910,ENSMUSG00000020897,ENSMUSG00000020914,ENSMUSG00000051235,ENSMUSG00000024056,ENSMUSG00000024542
Mod6	GO:0071459	protein localization to chromosome, centromeric region	15.4765	10	ENSMUSG00000040084,ENSMUSG00000027326,ENSMUSG00000066979,ENSMUSG00000019942,ENSMUSG00000038379,ENSMUSG00000069910,ENSMUSG00000020897,ENSMUSG00000050107,ENSMUSG00000023919,ENSMUSG00000024056
Mod6	GO:0071173	spindle assembly checkpoint	15.3875	11	ENSMUSG00000040084,ENSMUSG00000027379,ENSMUSG00000039298,ENSMUSG00000029910,ENSMUSG00000066979,ENSMUSG00000038379,ENSMUSG00000069910,ENSMUSG00000020897,ENSMUSG00000051235,ENSMUSG00000024056,ENSMUSG00000024542
Mod6	GO:0071174	mitotic spindle checkpoint	15.3875	11	ENSMUSG00000040084,ENSMUSG00000027379,ENSMUSG00000039298,ENSMUSG00000029910,ENSMUSG00000066979,ENSMUSG00000038379,ENSMUSG00000069910,ENSMUSG00000020897,ENSMUSG00000051235,ENSMUSG00000024056,ENSMUSG00000024542
Mod6	GO:0007094	mitotic spindle assembly checkpoint	15.3875	11	ENSMUSG00000040084,ENSMUSG00000027379,ENSMUSG00000039298,ENSMUSG00000029910,ENSMUSG00000066979,ENSMUSG00000038379,ENSMUSG00000069910,ENSMUSG00000020897,ENSMUSG00000051235,ENSMUSG00000024056,ENSMUSG00000024542
Mod6	GO:0031577	spindle checkpoint	15.3875	11	ENSMUSG00000040084,ENSMUSG00000027379,ENSMUSG00000039298,ENSMUSG00000029910,ENSMUSG00000066979,ENSMUSG00000038379,ENSMUSG00000069910,ENSMUSG00000020897,ENSMUSG00000051235,ENSMUSG00000024056,ENSMUSG00000024542
Mod6	GO:0007088	regulation of mitotic nuclear division	15.2662	14	ENSMUSG00000040084,ENSMUSG00000027306,ENSMUSG00000027379,ENSMUSG00000039298,ENSMUSG00000029910,ENSMUSG00000066979,ENSMUSG00000031004,ENSMUSG00000038379,ENSMUSG00000069910,ENSMUSG00000020897,ENSMUSG00000051235,ENSMUSG00000024056,ENSMUSG00000024795,ENSMUSG00000024542
Mod6	GO:0045841	negative regulation of mitotic metaphase/anaphase transition	15.0975	11	ENSMUSG00000040084,ENSMUSG00000027379,ENSMUSG00000039298,ENSMUSG00000029910,ENSMUSG00000066979,ENSMUSG00000038379,ENSMUSG00000069910,ENSMUSG00000020897,ENSMUSG00000051235,ENSMUSG00000024056,ENSMUSG00000024542
Mod6	GO:2000816	negative regulation of mitotic sister chromatid separation	14.959	11	ENSMUSG00000040084,ENSMUSG00000027379,ENSMUSG00000039298,ENSMUSG00000029910,ENSMUSG00000066979,ENSMUSG00000038379,ENSMUSG00000069910,ENSMUSG00000020897,ENSMUSG00000051235,ENSMUSG00000024056,ENSMUSG00000024542
Mod6	GO:1902100	negative regulation of metaphase/anaphase transition of cell cycle	14.959	11	ENSMUSG00000040084,ENSMUSG00000027379,ENSMUSG00000039298,ENSMUSG00000029910,ENSMUSG00000066979,ENSMUSG00000038379,ENSMUSG00000069910,ENSMUSG00000020897,ENSMUSG00000051235,ENSMUSG00000024056,ENSMUSG00000024542
Mod6	GO:0033048	negative regulation of mitotic sister chromatid segregation	14.959	11	ENSMUSG00000040084,ENSMUSG00000027379,ENSMUSG00000039298,ENSMUSG00000029910,ENSMUSG00000066979,ENSMUSG00000038379,ENSMUSG00000069910,ENSMUSG00000020897,ENSMUSG00000051235,ENSMUSG00000024056,ENSMUSG00000024542
Mod6	GO:0033046	negative regulation of sister chromatid segregation	14.959	11	ENSMUSG00000040084,ENSMUSG00000027379,ENSMUSG00000039298,ENSMUSG00000029910,ENSMUSG00000066979,ENSMUSG00000038379,ENSMUSG00000069910,ENSMUSG00000020897,ENSMUSG00000051235,ENSMUSG00000024056,ENSMUSG00000024542
Mod6	GO:0051985	negative regulation of chromosome segregation	14.8244	11	ENSMUSG00000040084,ENSMUSG00000027379,ENSMUSG00000039298,ENSMUSG00000029910,ENSMUSG00000066979,ENSMUSG00000038379,ENSMUSG00000069910,ENSMUSG00000020897,ENSMUSG00000051235,ENSMUSG00000024056,ENSMUSG00000024542
Mod6	GO:1905819	negative regulation of chromosome separation	14.8244	11	ENSMUSG00000040084,ENSMUSG00000027379,ENSMUSG00000039298,ENSMUSG00000029910,ENSMUSG00000066979,ENSMUSG00000038379,ENSMUSG00000069910,ENSMUSG00000020897,ENSMUSG00000051235,ENSMUSG00000024056,ENSMUSG00000024542
Mod6	GO:0140013	meiotic nuclear division	14.6768	16	ENSMUSG00000026039,ENSMUSG00000026779,ENSMUSG00000027115,ENSMUSG00000040084,ENSMUSG00000034906,ENSMUSG00000034349,ENSMUSG00000028312,ENSMUSG00000028614,ENSMUSG00000029253,ENSMUSG00000034023,ENSMUSG00000038379,ENSMUSG00000020914,ENSMUSG00000058290,ENSMUSG00000023940,ENSMUSG00000024056,ENSMUSG00000024660
Mod6	GO:0034501	protein localization to kinetochore	14.5466	9	ENSMUSG00000027326,ENSMUSG00000066979,ENSMUSG00000019942,ENSMUSG00000038379,ENSMUSG00000069910,ENSMUSG00000020897,ENSMUSG00000050107,ENSMUSG00000023919,ENSMUSG00000024056
Mod6	GO:0033047	regulation of mitotic sister chromatid segregation	14.4427	11	ENSMUSG00000040084,ENSMUSG00000027379,ENSMUSG00000039298,ENSMUSG00000029910,ENSMUSG00000066979,ENSMUSG00000038379,ENSMUSG00000069910,ENSMUSG00000020897,ENSMUSG00000051235,ENSMUSG00000024056,ENSMUSG00000024542
Mod6	GO:0045839	negative regulation of mitotic nuclear division	14.0899	11	ENSMUSG00000040084,ENSMUSG00000027379,ENSMUSG00000039298,ENSMUSG00000029910,ENSMUSG00000066979,ENSMUSG00000038379,ENSMUSG00000069910,ENSMUSG00000020897,ENSMUSG00000051235,ENSMUSG00000024056,ENSMUSG00000024542
Mod6	GO:1903046	meiotic cell cycle process	14.0874	16	ENSMUSG00000026039,ENSMUSG00000026779,ENSMUSG00000027115,ENSMUSG00000040084,ENSMUSG00000034906,ENSMUSG00000034349,ENSMUSG00000028312,ENSMUSG00000028614,ENSMUSG00000029253,ENSMUSG00000034023,ENSMUSG00000038379,ENSMUSG00000020914,ENSMUSG00000058290,ENSMUSG00000023940,ENSMUSG00000024056,ENSMUSG00000024660
Mod6	GO:0051783	regulation of nuclear division	13.5422	14	ENSMUSG00000040084,ENSMUSG00000027306,ENSMUSG00000027379,ENSMUSG00000039298,ENSMUSG00000029910,ENSMUSG00000066979,ENSMUSG00000031004,ENSMUSG00000038379,ENSMUSG00000069910,ENSMUSG00000020897,ENSMUSG00000051235,ENSMUSG00000024056,ENSMUSG00000024795,ENSMUSG00000024542
Mod6	GO:0000075	cell cycle checkpoint	13.4986	15	ENSMUSG00000040084,ENSMUSG00000027379,ENSMUSG00000039298,ENSMUSG00000029910,ENSMUSG00000034023,ENSMUSG00000066979,ENSMUSG00000019942,ENSMUSG00000032400,ENSMUSG00000038379,ENSMUSG00000069910,ENSMUSG00000020897,ENSMUSG00000020914,ENSMUSG00000051235,ENSMUSG00000024056,ENSMUSG00000024542
Mod6	GO:0045930	negative regulation of mitotic cell cycle	13.1996	16	ENSMUSG00000040084,ENSMUSG00000027379,ENSMUSG00000039298,ENSMUSG00000029910,ENSMUSG00000034023,ENSMUSG00000066979,ENSMUSG00000019942,ENSMUSG00000039842,ENSMUSG00000032400,ENSMUSG00000038379,ENSMUSG00000069910,ENSMUSG00000020897,ENSMUSG00000020914,ENSMUSG00000051235,ENSMUSG00000024056,ENSMUSG00000024542
Mod6	GO:0051784	negative regulation of nuclear division	13.1682	11	ENSMUSG00000040084,ENSMUSG00000027379,ENSMUSG00000039298,ENSMUSG00000029910,ENSMUSG00000066979,ENSMUSG00000038379,ENSMUSG00000069910,ENSMUSG00000020897,ENSMUSG00000051235,ENSMUSG00000024056,ENSMUSG00000024542
Mod6	GO:0030071	regulation of mitotic metaphase/anaphase transition	13.1682	11	ENSMUSG00000040084,ENSMUSG00000027379,ENSMUSG00000039298,ENSMUSG00000029910,ENSMUSG00000066979,ENSMUSG00000038379,ENSMUSG00000069910,ENSMUSG00000020897,ENSMUSG00000051235,ENSMUSG00000024056,ENSMUSG00000024542
Mod6	GO:0007091	metaphase/anaphase transition of mitotic cell cycle	13.0763	11	ENSMUSG00000040084,ENSMUSG00000027379,ENSMUSG00000039298,ENSMUSG00000029910,ENSMUSG00000066979,ENSMUSG00000038379,ENSMUSG00000069910,ENSMUSG00000020897,ENSMUSG00000051235,ENSMUSG00000024056,ENSMUSG00000024542
Mod6	GO:0051983	regulation of chromosome segregation	12.9946	12	ENSMUSG00000040084,ENSMUSG00000027379,ENSMUSG00000039298,ENSMUSG00000029910,ENSMUSG00000066979,ENSMUSG00000031004,ENSMUSG00000038379,ENSMUSG00000069910,ENSMUSG00000020897,ENSMUSG00000051235,ENSMUSG00000024056,ENSMUSG00000024542
Mod6	GO:1902099	regulation of metaphase/anaphase transition of cell cycle	12.9861	11	ENSMUSG00000040084,ENSMUSG00000027379,ENSMUSG00000039298,ENSMUSG00000029910,ENSMUSG00000066979,ENSMUSG00000038379,ENSMUSG00000069910,ENSMUSG00000020897,ENSMUSG00000051235,ENSMUSG00000024056,ENSMUSG00000024542
Mod6	GO:0010965	regulation of mitotic sister chromatid separation	12.9861	11	ENSMUSG00000040084,ENSMUSG00000027379,ENSMUSG00000039298,ENSMUSG00000029910,ENSMUSG00000066979,ENSMUSG00000038379,ENSMUSG00000069910,ENSMUSG00000020897,ENSMUSG00000051235,ENSMUSG00000024056,ENSMUSG00000024542
Mod6	GO:0044784	metaphase/anaphase transition of cell cycle	12.8976	11	ENSMUSG00000040084,ENSMUSG00000027379,ENSMUSG00000039298,ENSMUSG00000029910,ENSMUSG00000066979,ENSMUSG00000038379,ENSMUSG00000069910,ENSMUSG00000020897,ENSMUSG00000051235,ENSMUSG00000024056,ENSMUSG00000024542
Mod6	GO:2001251	negative regulation of chromosome organization	12.8621	12	ENSMUSG00000040084,ENSMUSG00000027379,ENSMUSG00000039298,ENSMUSG00000029910,ENSMUSG00000066979,ENSMUSG00000038379,ENSMUSG00000069910,ENSMUSG00000020897,ENSMUSG00000020914,ENSMUSG00000051235,ENSMUSG00000024056,ENSMUSG00000024542
Mod6	GO:0051321	meiotic cell cycle	12.8284	18	ENSMUSG00000026039,ENSMUSG00000026779,ENSMUSG00000027115,ENSMUSG00000040084,ENSMUSG00000034906,ENSMUSG00000034349,ENSMUSG00000028312,ENSMUSG00000028614,ENSMUSG00000029253,ENSMUSG00000034023,ENSMUSG00000066979,ENSMUSG00000031004,ENSMUSG00000038379,ENSMUSG00000020914,ENSMUSG00000058290,ENSMUSG00000023940,ENSMUSG00000024056,ENSMUSG00000024660
Mod6	GO:0051306	mitotic sister chromatid separation	12.7256	11	ENSMUSG00000040084,ENSMUSG00000027379,ENSMUSG00000039298,ENSMUSG00000029910,ENSMUSG00000066979,ENSMUSG00000038379,ENSMUSG00000069910,ENSMUSG00000020897,ENSMUSG00000051235,ENSMUSG00000024056,ENSMUSG00000024542
Mod6	GO:1905818	regulation of chromosome separation	12.4789	11	ENSMUSG00000040084,ENSMUSG00000027379,ENSMUSG00000039298,ENSMUSG00000029910,ENSMUSG00000066979,ENSMUSG00000038379,ENSMUSG00000069910,ENSMUSG00000020897,ENSMUSG00000051235,ENSMUSG00000024056,ENSMUSG00000024542
Mod6	GO:0033045	regulation of sister chromatid segregation	12.3996	11	ENSMUSG00000040084,ENSMUSG00000027379,ENSMUSG00000039298,ENSMUSG00000029910,ENSMUSG00000066979,ENSMUSG00000038379,ENSMUSG00000069910,ENSMUSG00000020897,ENSMUSG00000051235,ENSMUSG00000024056,ENSMUSG00000024542
Mod6	GO:0030261	chromosome condensation	12.3974	10	ENSMUSG00000027306,ENSMUSG00000034906,ENSMUSG00000034349,ENSMUSG00000028312,ENSMUSG00000015880,ENSMUSG00000038252,ENSMUSG00000019942,ENSMUSG00000039842,ENSMUSG00000020914,ENSMUSG00000024660
Mod6	GO:0045132	meiotic chromosome segregation	12.0212	12	ENSMUSG00000026039,ENSMUSG00000040084,ENSMUSG00000034906,ENSMUSG00000034349,ENSMUSG00000028312,ENSMUSG00000028614,ENSMUSG00000029253,ENSMUSG00000034023,ENSMUSG00000038379,ENSMUSG00000020914,ENSMUSG00000058290,ENSMUSG00000023940
Mod6	GO:1902850	microtubule cytoskeleton organization involved in mitosis	11.5896	13	ENSMUSG00000005233,ENSMUSG00000027306,ENSMUSG00000034311,ENSMUSG00000039298,ENSMUSG00000029910,ENSMUSG00000038943,ENSMUSG00000039842,ENSMUSG00000023345,ENSMUSG00000069910,ENSMUSG00000020897,ENSMUSG00000024056,ENSMUSG00000012443,ENSMUSG00000024542
Mod6	GO:0044772	mitotic cell cycle phase transition	10.9971	17	ENSMUSG00000026779,ENSMUSG00000040084,ENSMUSG00000027379,ENSMUSG00000039298,ENSMUSG00000028551,ENSMUSG00000002297,ENSMUSG00000029910,ENSMUSG00000001517,ENSMUSG00000066979,ENSMUSG00000019942,ENSMUSG00000038379,ENSMUSG00000069910,ENSMUSG00000020897,ENSMUSG00000051235,ENSMUSG00000072082,ENSMUSG00000024056,ENSMUSG00000024542
Mod6	GO:1901991	negative regulation of mitotic cell cycle phase transition	10.1537	12	ENSMUSG00000040084,ENSMUSG00000027379,ENSMUSG00000039298,ENSMUSG00000029910,ENSMUSG00000066979,ENSMUSG00000019942,ENSMUSG00000038379,ENSMUSG00000069910,ENSMUSG00000020897,ENSMUSG00000051235,ENSMUSG00000024056,ENSMUSG00000024542
Mod6	GO:1901988	negative regulation of cell cycle phase transition	9.4813	12	ENSMUSG00000040084,ENSMUSG00000027379,ENSMUSG00000039298,ENSMUSG00000029910,ENSMUSG00000066979,ENSMUSG00000019942,ENSMUSG00000038379,ENSMUSG00000069910,ENSMUSG00000020897,ENSMUSG00000051235,ENSMUSG00000024056,ENSMUSG00000024542
Mod6	GO:0034502	protein localization to chromosome	9.18808	10	ENSMUSG00000040084,ENSMUSG00000027326,ENSMUSG00000066979,ENSMUSG00000019942,ENSMUSG00000038379,ENSMUSG00000069910,ENSMUSG00000020897,ENSMUSG00000050107,ENSMUSG00000023919,ENSMUSG00000024056
Mod6	GO:0010948	negative regulation of cell cycle process	9.09122	13	ENSMUSG00000040084,ENSMUSG00000027379,ENSMUSG00000039298,ENSMUSG00000029910,ENSMUSG00000066979,ENSMUSG00000019942,ENSMUSG00000038379,ENSMUSG00000069910,ENSMUSG00000020897,ENSMUSG00000051235,ENSMUSG00000072082,ENSMUSG00000024056,ENSMUSG00000024542
Mod6	GO:0033044	regulation of chromosome organization	9.06157	14	ENSMUSG00000026039,ENSMUSG00000040084,ENSMUSG00000027379,ENSMUSG00000039298,ENSMUSG00000029910,ENSMUSG00000066979,ENSMUSG00000039842,ENSMUSG00000038379,ENSMUSG00000069910,ENSMUSG00000020897,ENSMUSG00000020914,ENSMUSG00000051235,ENSMUSG00000024056,ENSMUSG00000024542
Mod6	GO:0007051	spindle organization	8.71815	12	ENSMUSG00000005233,ENSMUSG00000034311,ENSMUSG00000079555,ENSMUSG00000038943,ENSMUSG00000023345,ENSMUSG00000020897,ENSMUSG00000002055,ENSMUSG00000058290,ENSMUSG00000024056,ENSMUSG00000024660,ENSMUSG00000012443,ENSMUSG00000024542
Mod6	GO:0070192	chromosome organization involved in meiotic cell cycle	8.25468	9	ENSMUSG00000026039,ENSMUSG00000040084,ENSMUSG00000034906,ENSMUSG00000034349,ENSMUSG00000028312,ENSMUSG00000028614,ENSMUSG00000034023,ENSMUSG00000023940,ENSMUSG00000024660
Mod6	GO:0007076	mitotic chromosome condensation	8.2053	6	ENSMUSG00000027306,ENSMUSG00000034906,ENSMUSG00000034349,ENSMUSG00000028312,ENSMUSG00000015880,ENSMUSG00000038252
Mod6	GO:1901990	regulation of mitotic cell cycle phase transition	8.19368	13	ENSMUSG00000040084,ENSMUSG00000027379,ENSMUSG00000039298,ENSMUSG00000002297,ENSMUSG00000029910,ENSMUSG00000066979,ENSMUSG00000019942,ENSMUSG00000038379,ENSMUSG00000069910,ENSMUSG00000020897,ENSMUSG00000051235,ENSMUSG00000024056,ENSMUSG00000024542
Mod6	GO:1901987	regulation of cell cycle phase transition	7.44915	13	ENSMUSG00000040084,ENSMUSG00000027379,ENSMUSG00000039298,ENSMUSG00000002297,ENSMUSG00000029910,ENSMUSG00000066979,ENSMUSG00000019942,ENSMUSG00000038379,ENSMUSG00000069910,ENSMUSG00000020897,ENSMUSG00000051235,ENSMUSG00000024056,ENSMUSG00000024542
Mod6	GO:0007098	centrosome cycle	7.3014	10	ENSMUSG00000039298,ENSMUSG00000079555,ENSMUSG00000039842,ENSMUSG00000023345,ENSMUSG00000051235,ENSMUSG00000072082,ENSMUSG00000023940,ENSMUSG00000024056,ENSMUSG00000012443,ENSMUSG00000024542
Mod6	GO:0008608	attachment of spindle microtubules to kinetochore	7.29548	7	ENSMUSG00000027326,ENSMUSG00000029253,ENSMUSG00000066979,ENSMUSG00000020897,ENSMUSG00000002055,ENSMUSG00000023940,ENSMUSG00000024056
Mod6	GO:0051310	metaphase plate congression	7.23341	8	ENSMUSG00000027115,ENSMUSG00000029253,ENSMUSG00000069910,ENSMUSG00000020897,ENSMUSG00000002055,ENSMUSG00000023919,ENSMUSG00000024056,ENSMUSG00000024660
Mod6	GO:0090068	positive regulation of cell cycle process	6.98556	12	ENSMUSG00000026039,ENSMUSG00000027306,ENSMUSG00000002297,ENSMUSG00000029516,ENSMUSG00000029910,ENSMUSG00000019942,ENSMUSG00000023345,ENSMUSG00000020897,ENSMUSG00000002055,ENSMUSG00000051235,ENSMUSG00000024056,ENSMUSG00000024795
Mod6	GO:0031023	microtubule organizing center organization	6.93301	10	ENSMUSG00000039298,ENSMUSG00000079555,ENSMUSG00000039842,ENSMUSG00000023345,ENSMUSG00000051235,ENSMUSG00000072082,ENSMUSG00000023940,ENSMUSG00000024056,ENSMUSG00000012443,ENSMUSG00000024542
Mod6	GO:0051225	spindle assembly	6.46455	9	ENSMUSG00000034311,ENSMUSG00000079555,ENSMUSG00000038943,ENSMUSG00000020897,ENSMUSG00000002055,ENSMUSG00000024056,ENSMUSG00000024660,ENSMUSG00000012443,ENSMUSG00000024542
Mod6	GO:0010639	negative regulation of organelle organization	6.46154	13	ENSMUSG00000040084,ENSMUSG00000027379,ENSMUSG00000039298,ENSMUSG00000029910,ENSMUSG00000066979,ENSMUSG00000038379,ENSMUSG00000069910,ENSMUSG00000020897,ENSMUSG00000020914,ENSMUSG00000051235,ENSMUSG00000072082,ENSMUSG00000024056,ENSMUSG00000024542
Mod6	GO:0050000	chromosome localization	6.23371	8	ENSMUSG00000027115,ENSMUSG00000029253,ENSMUSG00000069910,ENSMUSG00000020897,ENSMUSG00000002055,ENSMUSG00000023919,ENSMUSG00000024056,ENSMUSG00000024660
Mod6	GO:0051303	establishment of chromosome localization	6.23371	8	ENSMUSG00000027115,ENSMUSG00000029253,ENSMUSG00000069910,ENSMUSG00000020897,ENSMUSG00000002055,ENSMUSG00000023919,ENSMUSG00000024056,ENSMUSG00000024660
Mod6	GO:0051293	establishment of spindle localization	6.17081	7	ENSMUSG00000027306,ENSMUSG00000039298,ENSMUSG00000029910,ENSMUSG00000039842,ENSMUSG00000069910,ENSMUSG00000002055,ENSMUSG00000024056
Mod6	GO:0051653	spindle localization	5.87489	7	ENSMUSG00000027306,ENSMUSG00000039298,ENSMUSG00000029910,ENSMUSG00000039842,ENSMUSG00000069910,ENSMUSG00000002055,ENSMUSG00000024056
Mod6	GO:0032886	regulation of microtubule-based process	5.79286	11	ENSMUSG00000027115,ENSMUSG00000039298,ENSMUSG00000039842,ENSMUSG00000021965,ENSMUSG00000023345,ENSMUSG00000002055,ENSMUSG00000051235,ENSMUSG00000072082,ENSMUSG00000036223,ENSMUSG00000024542,ENSMUSG00000020492
Mod6	GO:0010032	meiotic chromosome condensation	5.49957	4	ENSMUSG00000034906,ENSMUSG00000034349,ENSMUSG00000028312,ENSMUSG00000024660
Mod6	GO:0006323	DNA packaging	5.47559	10	ENSMUSG00000027306,ENSMUSG00000034906,ENSMUSG00000034349,ENSMUSG00000028312,ENSMUSG00000015880,ENSMUSG00000038252,ENSMUSG00000019942,ENSMUSG00000039842,ENSMUSG00000020914,ENSMUSG00000024660
Mod6	GO:0040001	establishment of mitotic spindle localization	5.41866	6	ENSMUSG00000027306,ENSMUSG00000039298,ENSMUSG00000029910,ENSMUSG00000039842,ENSMUSG00000069910,ENSMUSG00000024056
Mod6	GO:0045787	positive regulation of cell cycle	5.28651	12	ENSMUSG00000026039,ENSMUSG00000027306,ENSMUSG00000002297,ENSMUSG00000029516,ENSMUSG00000029910,ENSMUSG00000019942,ENSMUSG00000023345,ENSMUSG00000020897,ENSMUSG00000002055,ENSMUSG00000051235,ENSMUSG00000024056,ENSMUSG00000024795
Mod6	GO:0007143	female meiotic nuclear division	5.26949	6	ENSMUSG00000026039,ENSMUSG00000026779,ENSMUSG00000034906,ENSMUSG00000038379,ENSMUSG00000020914,ENSMUSG00000024056
Mod6	GO:0051294	establishment of spindle orientation	5.19809	6	ENSMUSG00000039298,ENSMUSG00000029910,ENSMUSG00000039842,ENSMUSG00000069910,ENSMUSG00000002055,ENSMUSG00000024056
Mod6	GO:0007052	mitotic spindle organization	5.08215	8	ENSMUSG00000005233,ENSMUSG00000034311,ENSMUSG00000038943,ENSMUSG00000023345,ENSMUSG00000020897,ENSMUSG00000024056,ENSMUSG00000012443,ENSMUSG00000024542
Mod6	GO:0051383	kinetochore organization	4.99695	5	ENSMUSG00000034349,ENSMUSG00000028312,ENSMUSG00000029253,ENSMUSG00000031756,ENSMUSG00000024056
Mod6	GO:0007127	meiosis I	4.96319	8	ENSMUSG00000026039,ENSMUSG00000028614,ENSMUSG00000029253,ENSMUSG00000034023,ENSMUSG00000020914,ENSMUSG00000058290,ENSMUSG00000023940,ENSMUSG00000024056
Mod6	GO:0051656	establishment of organelle localization	4.8627	12	ENSMUSG00000027115,ENSMUSG00000027306,ENSMUSG00000039298,ENSMUSG00000029253,ENSMUSG00000029910,ENSMUSG00000039842,ENSMUSG00000069910,ENSMUSG00000020897,ENSMUSG00000002055,ENSMUSG00000023919,ENSMUSG00000024056,ENSMUSG00000024660
Mod6	GO:0061982	meiosis I cell cycle process	4.82043	8	ENSMUSG00000026039,ENSMUSG00000028614,ENSMUSG00000029253,ENSMUSG00000034023,ENSMUSG00000020914,ENSMUSG00000058290,ENSMUSG00000023940,ENSMUSG00000024056
Mod6	GO:0061640	cytoskeleton-dependent cytokinesis	4.37261	7	ENSMUSG00000027306,ENSMUSG00000034311,ENSMUSG00000029516,ENSMUSG00000038943,ENSMUSG00000020897,ENSMUSG00000024660,ENSMUSG00000024795
Mod6	GO:0046605	regulation of centrosome cycle	4.36686	6	ENSMUSG00000039298,ENSMUSG00000039842,ENSMUSG00000023345,ENSMUSG00000051235,ENSMUSG00000072082,ENSMUSG00000024542
Mod6	GO:0051255	spindle midzone assembly	4.16269	4	ENSMUSG00000034311,ENSMUSG00000038943,ENSMUSG00000020897,ENSMUSG00000024660
Mod6	GO:0071103	DNA conformation change	3.94134	10	ENSMUSG00000027306,ENSMUSG00000034906,ENSMUSG00000034349,ENSMUSG00000028312,ENSMUSG00000015880,ENSMUSG00000038252,ENSMUSG00000019942,ENSMUSG00000039842,ENSMUSG00000020914,ENSMUSG00000024660
Mod6	GO:0000132	establishment of mitotic spindle orientation	3.8268	5	ENSMUSG00000039298,ENSMUSG00000029910,ENSMUSG00000039842,ENSMUSG00000069910,ENSMUSG00000024056
Mod6	GO:0000281	mitotic cytokinesis	3.82462	6	ENSMUSG00000027306,ENSMUSG00000034311,ENSMUSG00000029516,ENSMUSG00000038943,ENSMUSG00000024660,ENSMUSG00000024795
Mod6	GO:0045143	homologous chromosome segregation	3.70582	6	ENSMUSG00000026039,ENSMUSG00000028614,ENSMUSG00000029253,ENSMUSG00000034023,ENSMUSG00000058290,ENSMUSG00000023940
Mod6	GO:0061983	meiosis II cell cycle process	3.5505	4	ENSMUSG00000026039,ENSMUSG00000026779,ENSMUSG00000040084,ENSMUSG00000023940
Mod6	GO:0007135	meiosis II	3.5505	4	ENSMUSG00000026039,ENSMUSG00000026779,ENSMUSG00000040084,ENSMUSG00000023940
Mod6	GO:0090266	regulation of mitotic cell cycle spindle assembly checkpoint	3.5505	4	ENSMUSG00000039298,ENSMUSG00000029910,ENSMUSG00000051235,ENSMUSG00000024056
Mod6	GO:0090231	regulation of spindle checkpoint	3.5505	4	ENSMUSG00000039298,ENSMUSG00000029910,ENSMUSG00000051235,ENSMUSG00000024056
Mod6	GO:1903504	regulation of mitotic spindle checkpoint	3.5505	4	ENSMUSG00000039298,ENSMUSG00000029910,ENSMUSG00000051235,ENSMUSG00000024056
Mod6	GO:0051298	centrosome duplication	3.44914	6	ENSMUSG00000039298,ENSMUSG00000023345,ENSMUSG00000051235,ENSMUSG00000072082,ENSMUSG00000024056,ENSMUSG00000024542
Mod6	GO:0007080	mitotic metaphase plate congression	3.07997	5	ENSMUSG00000027115,ENSMUSG00000029253,ENSMUSG00000069910,ENSMUSG00000020897,ENSMUSG00000024056
Mod6	GO:0010824	regulation of centrosome duplication	2.98562	5	ENSMUSG00000039298,ENSMUSG00000023345,ENSMUSG00000051235,ENSMUSG00000072082,ENSMUSG00000024542
Mod6	GO:0030010	establishment of cell polarity	2.91994	7	ENSMUSG00000039298,ENSMUSG00000029910,ENSMUSG00000039842,ENSMUSG00000069910,ENSMUSG00000002055,ENSMUSG00000024056,ENSMUSG00000024795
Mod6	GO:0051256	mitotic spindle midzone assembly	2.88501	3	ENSMUSG00000034311,ENSMUSG00000038943,ENSMUSG00000020897
Mod6	GO:0000910	cytokinesis	2.76591	7	ENSMUSG00000027306,ENSMUSG00000034311,ENSMUSG00000029516,ENSMUSG00000038943,ENSMUSG00000020897,ENSMUSG00000024660,ENSMUSG00000024795
Mod6	GO:0007062	sister chromatid cohesion	2.68572	5	ENSMUSG00000026039,ENSMUSG00000040084,ENSMUSG00000027379,ENSMUSG00000050107,ENSMUSG00000023940
Mod6	GO:0072698	protein localization to microtubule cytoskeleton	2.68572	5	ENSMUSG00000039842,ENSMUSG00000038379,ENSMUSG00000002055,ENSMUSG00000024795,ENSMUSG00000024542
Mod6	GO:0051307	meiotic chromosome separation	2.66922	4	ENSMUSG00000034906,ENSMUSG00000038379,ENSMUSG00000020914,ENSMUSG00000058290
Mod6	GO:0090232	positive regulation of spindle checkpoint	2.64302	3	ENSMUSG00000029910,ENSMUSG00000051235,ENSMUSG00000024056
Mod6	GO:0090267	positive regulation of mitotic cell cycle spindle assembly checkpoint	2.64302	3	ENSMUSG00000029910,ENSMUSG00000051235,ENSMUSG00000024056
Mod6	GO:0016321	female meiosis chromosome segregation	2.64302	3	ENSMUSG00000034906,ENSMUSG00000038379,ENSMUSG00000020914
Mod6	GO:0000022	mitotic spindle elongation	2.64302	3	ENSMUSG00000034311,ENSMUSG00000038943,ENSMUSG00000020897
Mod6	GO:0044380	protein localization to cytoskeleton	2.53216	5	ENSMUSG00000039842,ENSMUSG00000038379,ENSMUSG00000002055,ENSMUSG00000024795,ENSMUSG00000024542
Mod6	GO:0051231	spindle elongation	2.43996	3	ENSMUSG00000034311,ENSMUSG00000038943,ENSMUSG00000020897
Mod6	GO:1901978	positive regulation of cell cycle checkpoint	2.26492	3	ENSMUSG00000029910,ENSMUSG00000051235,ENSMUSG00000024056
Mod6	GO:0090307	mitotic spindle assembly	2.2559	5	ENSMUSG00000034311,ENSMUSG00000038943,ENSMUSG00000020897,ENSMUSG00000012443,ENSMUSG00000024542
Mod6	GO:0031109	microtubule polymerization or depolymerization	2.20058	6	ENSMUSG00000027115,ENSMUSG00000039298,ENSMUSG00000021965,ENSMUSG00000036223,ENSMUSG00000024542,ENSMUSG00000020492
Mod6	GO:1901976	regulation of cell cycle checkpoint	2.14862	4	ENSMUSG00000039298,ENSMUSG00000029910,ENSMUSG00000051235,ENSMUSG00000024056
Mod6	GO:0070601	centromeric sister chromatid cohesion	1.97382	3	ENSMUSG00000026039,ENSMUSG00000040084,ENSMUSG00000023940
Mod6	GO:0032465	regulation of cytokinesis	1.82186	5	ENSMUSG00000029516,ENSMUSG00000038943,ENSMUSG00000020897,ENSMUSG00000024660,ENSMUSG00000024795
Mod6	GO:0016572	histone phosphorylation	1.75239	4	ENSMUSG00000019942,ENSMUSG00000020897,ENSMUSG00000050107,ENSMUSG00000024660
Mod6	GO:0051177	meiotic sister chromatid cohesion	1.73704	3	ENSMUSG00000026039,ENSMUSG00000040084,ENSMUSG00000023940
Mod6	GO:0045144	meiotic sister chromatid segregation	1.73704	3	ENSMUSG00000026039,ENSMUSG00000040084,ENSMUSG00000023940
Mod6	GO:0007163	establishment or maintenance of cell polarity	1.72661	7	ENSMUSG00000039298,ENSMUSG00000029910,ENSMUSG00000039842,ENSMUSG00000069910,ENSMUSG00000002055,ENSMUSG00000024056,ENSMUSG00000024795
Mod6	GO:0070507	regulation of microtubule cytoskeleton organization	1.65134	6	ENSMUSG00000027115,ENSMUSG00000039298,ENSMUSG00000021965,ENSMUSG00000002055,ENSMUSG00000036223,ENSMUSG00000020492
Mod6	GO:0007292	female gamete generation	1.57136	6	ENSMUSG00000026039,ENSMUSG00000026779,ENSMUSG00000034906,ENSMUSG00000038379,ENSMUSG00000020914,ENSMUSG00000024056
Mod6	GO:0051315	attachment of mitotic spindle microtubules to kinetochore	1.5375	3	ENSMUSG00000029253,ENSMUSG00000020897,ENSMUSG00000024056

## Sheet: atrial_cm_Mod7
module	term_id	term_name	neglog10pval	intersection_size	intersection
Mod7	GO:0006119	oxidative phosphorylation	36.1574	23	ENSMUSG00000025781,ENSMUSG00000016252,ENSMUSG00000031231,ENSMUSG00000063882,ENSMUSG00000038690,ENSMUSG00000074218,ENSMUSG00000036751,ENSMUSG00000030785,ENSMUSG00000049422,ENSMUSG00000003072,ENSMUSG00000025393,ENSMUSG00000031818,ENSMUSG00000038717,ENSMUSG00000000088,ENSMUSG00000032330,ENSMUSG00000044894,ENSMUSG00000034566,ENSMUSG00000017778,ENSMUSG00000014313,ENSMUSG00000022354,ENSMUSG00000025204,…
Mod7	GO:0046034	ATP metabolic process	35.7242	27	ENSMUSG00000025781,ENSMUSG00000016252,ENSMUSG00000031231,ENSMUSG00000063882,ENSMUSG00000054428,ENSMUSG00000038690,ENSMUSG00000074218,ENSMUSG00000036751,ENSMUSG00000030785,ENSMUSG00000049422,ENSMUSG00000003072,ENSMUSG00000025393,ENSMUSG00000031818,ENSMUSG00000038717,ENSMUSG00000000088,ENSMUSG00000032330,ENSMUSG00000020475,ENSMUSG00000044894,ENSMUSG00000060600,ENSMUSG00000006057,ENSMUSG00000034566,…
Mod7	GO:1902600	proton transmembrane transport	29.16	21	ENSMUSG00000061518,ENSMUSG00000025781,ENSMUSG00000016252,ENSMUSG00000031231,ENSMUSG00000038690,ENSMUSG00000029632,ENSMUSG00000074218,ENSMUSG00000030785,ENSMUSG00000003072,ENSMUSG00000025393,ENSMUSG00000031633,ENSMUSG00000031818,ENSMUSG00000038717,ENSMUSG00000000088,ENSMUSG00000032330,ENSMUSG00000006057,ENSMUSG00000034566,ENSMUSG00000017778,ENSMUSG00000014313,ENSMUSG00000022890,ENSMUSG00000022956
Mod7	GO:0022900	electron transport chain	18.051	15	ENSMUSG00000061518,ENSMUSG00000031231,ENSMUSG00000063882,ENSMUSG00000029632,ENSMUSG00000074218,ENSMUSG00000030785,ENSMUSG00000020163,ENSMUSG00000031818,ENSMUSG00000000088,ENSMUSG00000032330,ENSMUSG00000044894,ENSMUSG00000017778,ENSMUSG00000014313,ENSMUSG00000022354,ENSMUSG00000025204
Mod7	GO:0015986	ATP synthesis coupled proton transport	16.9827	10	ENSMUSG00000025781,ENSMUSG00000016252,ENSMUSG00000038690,ENSMUSG00000003072,ENSMUSG00000025393,ENSMUSG00000038717,ENSMUSG00000006057,ENSMUSG00000034566,ENSMUSG00000022890,ENSMUSG00000022956
Mod7	GO:0015985	energy coupled proton transport, down electrochemical gradient	16.9827	10	ENSMUSG00000025781,ENSMUSG00000016252,ENSMUSG00000038690,ENSMUSG00000003072,ENSMUSG00000025393,ENSMUSG00000038717,ENSMUSG00000006057,ENSMUSG00000034566,ENSMUSG00000022890,ENSMUSG00000022956
Mod7	GO:0042776	mitochondrial ATP synthesis coupled proton transport	16	9	ENSMUSG00000025781,ENSMUSG00000016252,ENSMUSG00000038690,ENSMUSG00000003072,ENSMUSG00000025393,ENSMUSG00000038717,ENSMUSG00000034566,ENSMUSG00000022890,ENSMUSG00000022956
Mod7	GO:0006754	ATP biosynthetic process	12.7774	10	ENSMUSG00000025781,ENSMUSG00000016252,ENSMUSG00000038690,ENSMUSG00000003072,ENSMUSG00000025393,ENSMUSG00000038717,ENSMUSG00000006057,ENSMUSG00000034566,ENSMUSG00000022890,ENSMUSG00000022956
Mod7	GO:1990542	mitochondrial transmembrane transport	12.7178	11	ENSMUSG00000025781,ENSMUSG00000016252,ENSMUSG00000038690,ENSMUSG00000003072,ENSMUSG00000025393,ENSMUSG00000031633,ENSMUSG00000038717,ENSMUSG00000034566,ENSMUSG00000023861,ENSMUSG00000022890,ENSMUSG00000022956
Mod7	GO:0009206	purine ribonucleoside triphosphate biosynthetic process	12.011	10	ENSMUSG00000025781,ENSMUSG00000016252,ENSMUSG00000038690,ENSMUSG00000003072,ENSMUSG00000025393,ENSMUSG00000038717,ENSMUSG00000006057,ENSMUSG00000034566,ENSMUSG00000022890,ENSMUSG00000022956
Mod7	GO:0009145	purine nucleoside triphosphate biosynthetic process	11.9477	10	ENSMUSG00000025781,ENSMUSG00000016252,ENSMUSG00000038690,ENSMUSG00000003072,ENSMUSG00000025393,ENSMUSG00000038717,ENSMUSG00000006057,ENSMUSG00000034566,ENSMUSG00000022890,ENSMUSG00000022956
Mod7	GO:0006839	mitochondrial transport	11.8541	13	ENSMUSG00000025781,ENSMUSG00000016252,ENSMUSG00000054428,ENSMUSG00000038690,ENSMUSG00000049422,ENSMUSG00000003072,ENSMUSG00000025393,ENSMUSG00000031633,ENSMUSG00000038717,ENSMUSG00000034566,ENSMUSG00000023861,ENSMUSG00000022890,ENSMUSG00000022956
Mod7	GO:0009201	ribonucleoside triphosphate biosynthetic process	11.6447	10	ENSMUSG00000025781,ENSMUSG00000016252,ENSMUSG00000038690,ENSMUSG00000003072,ENSMUSG00000025393,ENSMUSG00000038717,ENSMUSG00000006057,ENSMUSG00000034566,ENSMUSG00000022890,ENSMUSG00000022956
Mod7	GO:0009205	purine ribonucleoside triphosphate metabolic process	11.2011	10	ENSMUSG00000025781,ENSMUSG00000016252,ENSMUSG00000038690,ENSMUSG00000003072,ENSMUSG00000025393,ENSMUSG00000038717,ENSMUSG00000006057,ENSMUSG00000034566,ENSMUSG00000022890,ENSMUSG00000022956
Mod7	GO:0009142	nucleoside triphosphate biosynthetic process	11.046	10	ENSMUSG00000025781,ENSMUSG00000016252,ENSMUSG00000038690,ENSMUSG00000003072,ENSMUSG00000025393,ENSMUSG00000038717,ENSMUSG00000006057,ENSMUSG00000034566,ENSMUSG00000022890,ENSMUSG00000022956
Mod7	GO:0009144	purine nucleoside triphosphate metabolic process	10.752	10	ENSMUSG00000025781,ENSMUSG00000016252,ENSMUSG00000038690,ENSMUSG00000003072,ENSMUSG00000025393,ENSMUSG00000038717,ENSMUSG00000006057,ENSMUSG00000034566,ENSMUSG00000022890,ENSMUSG00000022956
Mod7	GO:0009199	ribonucleoside triphosphate metabolic process	10.752	10	ENSMUSG00000025781,ENSMUSG00000016252,ENSMUSG00000038690,ENSMUSG00000003072,ENSMUSG00000025393,ENSMUSG00000038717,ENSMUSG00000006057,ENSMUSG00000034566,ENSMUSG00000022890,ENSMUSG00000022956
Mod7	GO:0009152	purine ribonucleotide biosynthetic process	10.0578	11	ENSMUSG00000025781,ENSMUSG00000016252,ENSMUSG00000038690,ENSMUSG00000003072,ENSMUSG00000025393,ENSMUSG00000038717,ENSMUSG00000006057,ENSMUSG00000034566,ENSMUSG00000023861,ENSMUSG00000022890,ENSMUSG00000022956
Mod7	GO:0009260	ribonucleotide biosynthetic process	9.70975	11	ENSMUSG00000025781,ENSMUSG00000016252,ENSMUSG00000038690,ENSMUSG00000003072,ENSMUSG00000025393,ENSMUSG00000038717,ENSMUSG00000006057,ENSMUSG00000034566,ENSMUSG00000023861,ENSMUSG00000022890,ENSMUSG00000022956
Mod7	GO:0009165	nucleotide biosynthetic process	9.68823	12	ENSMUSG00000025781,ENSMUSG00000016252,ENSMUSG00000038690,ENSMUSG00000030541,ENSMUSG00000003072,ENSMUSG00000025393,ENSMUSG00000038717,ENSMUSG00000006057,ENSMUSG00000034566,ENSMUSG00000023861,ENSMUSG00000022890,ENSMUSG00000022956
Mod7	GO:0009141	nucleoside triphosphate metabolic process	9.67268	10	ENSMUSG00000025781,ENSMUSG00000016252,ENSMUSG00000038690,ENSMUSG00000003072,ENSMUSG00000025393,ENSMUSG00000038717,ENSMUSG00000006057,ENSMUSG00000034566,ENSMUSG00000022890,ENSMUSG00000022956
Mod7	GO:1901293	nucleoside phosphate biosynthetic process	9.62287	12	ENSMUSG00000025781,ENSMUSG00000016252,ENSMUSG00000038690,ENSMUSG00000030541,ENSMUSG00000003072,ENSMUSG00000025393,ENSMUSG00000038717,ENSMUSG00000006057,ENSMUSG00000034566,ENSMUSG00000023861,ENSMUSG00000022890,ENSMUSG00000022956
Mod7	GO:0046390	ribose phosphate biosynthetic process	9.54523	11	ENSMUSG00000025781,ENSMUSG00000016252,ENSMUSG00000038690,ENSMUSG00000003072,ENSMUSG00000025393,ENSMUSG00000038717,ENSMUSG00000006057,ENSMUSG00000034566,ENSMUSG00000023861,ENSMUSG00000022890,ENSMUSG00000022956
Mod7	GO:0006164	purine nucleotide biosynthetic process	9.41255	11	ENSMUSG00000025781,ENSMUSG00000016252,ENSMUSG00000038690,ENSMUSG00000003072,ENSMUSG00000025393,ENSMUSG00000038717,ENSMUSG00000006057,ENSMUSG00000034566,ENSMUSG00000023861,ENSMUSG00000022890,ENSMUSG00000022956
Mod7	GO:0072522	purine-containing compound biosynthetic process	9.23308	11	ENSMUSG00000025781,ENSMUSG00000016252,ENSMUSG00000038690,ENSMUSG00000003072,ENSMUSG00000025393,ENSMUSG00000038717,ENSMUSG00000006057,ENSMUSG00000034566,ENSMUSG00000023861,ENSMUSG00000022890,ENSMUSG00000022956
Mod7	GO:0042775	mitochondrial ATP synthesis coupled electron transport	9.04853	8	ENSMUSG00000063882,ENSMUSG00000030785,ENSMUSG00000031818,ENSMUSG00000000088,ENSMUSG00000044894,ENSMUSG00000017778,ENSMUSG00000022354,ENSMUSG00000025204
Mod7	GO:0009150	purine ribonucleotide metabolic process	8.94575	13	ENSMUSG00000025781,ENSMUSG00000016252,ENSMUSG00000038690,ENSMUSG00000003072,ENSMUSG00000025393,ENSMUSG00000038717,ENSMUSG00000020475,ENSMUSG00000060600,ENSMUSG00000006057,ENSMUSG00000034566,ENSMUSG00000023861,ENSMUSG00000022890,ENSMUSG00000022956
Mod7	GO:0009259	ribonucleotide metabolic process	8.74796	13	ENSMUSG00000025781,ENSMUSG00000016252,ENSMUSG00000038690,ENSMUSG00000003072,ENSMUSG00000025393,ENSMUSG00000038717,ENSMUSG00000020475,ENSMUSG00000060600,ENSMUSG00000006057,ENSMUSG00000034566,ENSMUSG00000023861,ENSMUSG00000022890,ENSMUSG00000022956
Mod7	GO:0042773	ATP synthesis coupled electron transport	8.68296	8	ENSMUSG00000063882,ENSMUSG00000030785,ENSMUSG00000031818,ENSMUSG00000000088,ENSMUSG00000044894,ENSMUSG00000017778,ENSMUSG00000022354,ENSMUSG00000025204
Mod7	GO:0019693	ribose phosphate metabolic process	8.61533	13	ENSMUSG00000025781,ENSMUSG00000016252,ENSMUSG00000038690,ENSMUSG00000003072,ENSMUSG00000025393,ENSMUSG00000038717,ENSMUSG00000020475,ENSMUSG00000060600,ENSMUSG00000006057,ENSMUSG00000034566,ENSMUSG00000023861,ENSMUSG00000022890,ENSMUSG00000022956
Mod7	GO:0006163	purine nucleotide metabolic process	8.45772	13	ENSMUSG00000025781,ENSMUSG00000016252,ENSMUSG00000038690,ENSMUSG00000003072,ENSMUSG00000025393,ENSMUSG00000038717,ENSMUSG00000020475,ENSMUSG00000060600,ENSMUSG00000006057,ENSMUSG00000034566,ENSMUSG00000023861,ENSMUSG00000022890,ENSMUSG00000022956
Mod7	GO:0045333	cellular respiration	8.1819	10	ENSMUSG00000063882,ENSMUSG00000030541,ENSMUSG00000030785,ENSMUSG00000003072,ENSMUSG00000031818,ENSMUSG00000000088,ENSMUSG00000044894,ENSMUSG00000017778,ENSMUSG00000022354,ENSMUSG00000025204
Mod7	GO:0022904	respiratory electron transport chain	7.60458	8	ENSMUSG00000063882,ENSMUSG00000030785,ENSMUSG00000031818,ENSMUSG00000000088,ENSMUSG00000044894,ENSMUSG00000017778,ENSMUSG00000022354,ENSMUSG00000025204
Mod7	GO:0015980	energy derivation by oxidation of organic compounds	6.40845	10	ENSMUSG00000063882,ENSMUSG00000030541,ENSMUSG00000030785,ENSMUSG00000003072,ENSMUSG00000031818,ENSMUSG00000000088,ENSMUSG00000044894,ENSMUSG00000017778,ENSMUSG00000022354,ENSMUSG00000025204
Mod7	GO:0009060	aerobic respiration	6.02745	7	ENSMUSG00000063882,ENSMUSG00000030541,ENSMUSG00000030785,ENSMUSG00000003072,ENSMUSG00000031818,ENSMUSG00000000088,ENSMUSG00000017778
Mod7	GO:0010257	NADH dehydrogenase complex assembly	5.75038	6	ENSMUSG00000031059,ENSMUSG00000022354,ENSMUSG00000040048,ENSMUSG00000002379,ENSMUSG00000025204,ENSMUSG00000027673
Mod7	GO:0032981	mitochondrial respiratory chain complex I assembly	5.75038	6	ENSMUSG00000031059,ENSMUSG00000022354,ENSMUSG00000040048,ENSMUSG00000002379,ENSMUSG00000025204,ENSMUSG00000027673
Mod7	GO:0033275	actin-myosin filament sliding	4.91314	4	ENSMUSG00000026414,ENSMUSG00000068614,ENSMUSG00000091898,ENSMUSG00000032366
Mod7	GO:0019646	aerobic electron transport chain	4.73776	4	ENSMUSG00000030785,ENSMUSG00000031818,ENSMUSG00000000088,ENSMUSG00000017778
Mod7	GO:0006123	mitochondrial electron transport, cytochrome c to oxygen	4.73776	4	ENSMUSG00000030785,ENSMUSG00000031818,ENSMUSG00000000088,ENSMUSG00000017778
Mod7	GO:0033108	mitochondrial respiratory chain complex assembly	4.1646	6	ENSMUSG00000031059,ENSMUSG00000022354,ENSMUSG00000040048,ENSMUSG00000002379,ENSMUSG00000025204,ENSMUSG00000027673
Mod7	GO:0006941	striated muscle contraction	3.7084	7	ENSMUSG00000026414,ENSMUSG00000068614,ENSMUSG00000030470,ENSMUSG00000091898,ENSMUSG00000032366,ENSMUSG00000020475,ENSMUSG00000061086
Mod7	GO:0060048	cardiac muscle contraction	3.02733	6	ENSMUSG00000026414,ENSMUSG00000068614,ENSMUSG00000030470,ENSMUSG00000091898,ENSMUSG00000032366,ENSMUSG00000061086
Mod7	GO:0060047	heart contraction	2.87549	7	ENSMUSG00000026414,ENSMUSG00000068614,ENSMUSG00000030470,ENSMUSG00000091898,ENSMUSG00000032366,ENSMUSG00000061086,ENSMUSG00000022890
Mod7	GO:0043462	regulation of ATPase activity	2.81365	5	ENSMUSG00000026414,ENSMUSG00000054428,ENSMUSG00000091898,ENSMUSG00000032366,ENSMUSG00000061086
Mod7	GO:0003015	heart process	2.75231	7	ENSMUSG00000026414,ENSMUSG00000068614,ENSMUSG00000030470,ENSMUSG00000091898,ENSMUSG00000032366,ENSMUSG00000061086,ENSMUSG00000022890
Mod7	GO:0030049	muscle filament sliding	2.67606	3	ENSMUSG00000026414,ENSMUSG00000091898,ENSMUSG00000032366
Mod7	GO:0032972	regulation of muscle filament sliding speed	2.08375	2	ENSMUSG00000026414,ENSMUSG00000091898
Mod7	GO:0006936	muscle contraction	2.02892	7	ENSMUSG00000026414,ENSMUSG00000068614,ENSMUSG00000030470,ENSMUSG00000091898,ENSMUSG00000032366,ENSMUSG00000020475,ENSMUSG00000061086
Mod7	GO:0055008	cardiac muscle tissue morphogenesis	1.66656	4	ENSMUSG00000026414,ENSMUSG00000068614,ENSMUSG00000091898,ENSMUSG00000032366
Mod7	GO:0048738	cardiac muscle tissue development	1.51296	6	ENSMUSG00000026414,ENSMUSG00000068614,ENSMUSG00000030470,ENSMUSG00000031633,ENSMUSG00000091898,ENSMUSG00000032366
Mod7	GO:0060415	muscle tissue morphogenesis	1.36996	4	ENSMUSG00000026414,ENSMUSG00000068614,ENSMUSG00000091898,ENSMUSG00000032366
Mod7	GO:0032971	regulation of muscle filament sliding	1.30685	2	ENSMUSG00000026414,ENSMUSG00000091898

## Sheet: atrial_cm_Mod8
module	term_id	term_name	neglog10pval	intersection_size	intersection
Mod8	GO:0042692	muscle cell differentiation	6.08798	11	ENSMUSG00000026185,ENSMUSG00000038530,ENSMUSG00000007122,ENSMUSG00000027358,ENSMUSG00000040289,ENSMUSG00000027833,ENSMUSG00000029223,ENSMUSG00000029231,ENSMUSG00000018604,ENSMUSG00000020186,ENSMUSG00000010066
Mod8	GO:0051146	striated muscle cell differentiation	5.83786	10	ENSMUSG00000026185,ENSMUSG00000038530,ENSMUSG00000007122,ENSMUSG00000027358,ENSMUSG00000027833,ENSMUSG00000029223,ENSMUSG00000029231,ENSMUSG00000018604,ENSMUSG00000020186,ENSMUSG00000010066
Mod8	GO:0055001	muscle cell development	4.95676	8	ENSMUSG00000038530,ENSMUSG00000007122,ENSMUSG00000027833,ENSMUSG00000029223,ENSMUSG00000029231,ENSMUSG00000018604,ENSMUSG00000020186,ENSMUSG00000010066
Mod8	GO:0055002	striated muscle cell development	3.54928	6	ENSMUSG00000007122,ENSMUSG00000027833,ENSMUSG00000029223,ENSMUSG00000029231,ENSMUSG00000020186,ENSMUSG00000010066
Mod8	GO:0003209	cardiac atrium morphogenesis	2.83415	4	ENSMUSG00000027358,ENSMUSG00000027833,ENSMUSG00000010797,ENSMUSG00000042258
Mod8	GO:0003230	cardiac atrium development	2.58863	4	ENSMUSG00000027358,ENSMUSG00000027833,ENSMUSG00000010797,ENSMUSG00000042258
Mod8	GO:0007517	muscle organ development	2.03474	7	ENSMUSG00000007122,ENSMUSG00000027358,ENSMUSG00000027833,ENSMUSG00000010797,ENSMUSG00000030672,ENSMUSG00000042258,ENSMUSG00000004151
Mod8	GO:0001763	morphogenesis of a branching structure	1.90276	6	ENSMUSG00000027358,ENSMUSG00000027833,ENSMUSG00000029231,ENSMUSG00000018604,ENSMUSG00000010797,ENSMUSG00000056758
Mod8	GO:0003206	cardiac chamber morphogenesis	1.79278	5	ENSMUSG00000027358,ENSMUSG00000027833,ENSMUSG00000018604,ENSMUSG00000010797,ENSMUSG00000042258
Mod8	GO:0048738	cardiac muscle tissue development	1.61623	6	ENSMUSG00000038530,ENSMUSG00000027358,ENSMUSG00000029231,ENSMUSG00000018604,ENSMUSG00000010797,ENSMUSG00000042258
Mod8	GO:0003007	heart morphogenesis	1.54745	6	ENSMUSG00000027358,ENSMUSG00000027833,ENSMUSG00000018604,ENSMUSG00000010797,ENSMUSG00000042258,ENSMUSG00000022483
Mod8	GO:0090257	regulation of muscle system process	1.46196	6	ENSMUSG00000026185,ENSMUSG00000038530,ENSMUSG00000007122,ENSMUSG00000030669,ENSMUSG00000032338,ENSMUSG00000022358
Mod8	GO:0060415	muscle tissue morphogenesis	1.42023	4	ENSMUSG00000027358,ENSMUSG00000027833,ENSMUSG00000010797,ENSMUSG00000042258
Mod8	GO:0021536	diencephalon development	1.35363	4	ENSMUSG00000027358,ENSMUSG00000056758,ENSMUSG00000019505,ENSMUSG00000042258

## Sheet: blood_mod1
module	term_id	term_name	neglog10pval	intersection_size	intersection
Mod1	GO:0042254	ribosome biogenesis	29.6654	46	ENSMUSG00000001056,ENSMUSG00000040952,ENSMUSG00000025794,ENSMUSG00000037563,ENSMUSG00000043716,ENSMUSG00000052146,ENSMUSG00000062647,ENSMUSG00000028495,ENSMUSG00000028741,ENSMUSG00000058558,ENSMUSG00000031403,ENSMUSG00000058546,ENSMUSG00000038900,ENSMUSG00000063457,ENSMUSG00000027405,ENSMUSG00000061477,ENSMUSG00000026020,ENSMUSG00000004100,ENSMUSG00000028729,ENSMUSG00000004268,ENSMUSG00000038510,…
Mod1	GO:0016072	rRNA metabolic process	28.1682	40	ENSMUSG00000001056,ENSMUSG00000040952,ENSMUSG00000025794,ENSMUSG00000037563,ENSMUSG00000043716,ENSMUSG00000062647,ENSMUSG00000028495,ENSMUSG00000028741,ENSMUSG00000058558,ENSMUSG00000031403,ENSMUSG00000063457,ENSMUSG00000061477,ENSMUSG00000028729,ENSMUSG00000004268,ENSMUSG00000038510,ENSMUSG00000017999,ENSMUSG00000030521,ENSMUSG00000031578,ENSMUSG00000005378,ENSMUSG00000027613,ENSMUSG00000038335,…
Mod1	GO:0006364	rRNA processing	27.7611	39	ENSMUSG00000001056,ENSMUSG00000040952,ENSMUSG00000025794,ENSMUSG00000037563,ENSMUSG00000043716,ENSMUSG00000062647,ENSMUSG00000028495,ENSMUSG00000028741,ENSMUSG00000058558,ENSMUSG00000031403,ENSMUSG00000063457,ENSMUSG00000061477,ENSMUSG00000028729,ENSMUSG00000004268,ENSMUSG00000038510,ENSMUSG00000017999,ENSMUSG00000030521,ENSMUSG00000031578,ENSMUSG00000005378,ENSMUSG00000027613,ENSMUSG00000038335,…
Mod1	GO:0034470	ncRNA processing	22.3326	43	ENSMUSG00000001056,ENSMUSG00000040952,ENSMUSG00000025794,ENSMUSG00000037563,ENSMUSG00000043716,ENSMUSG00000062647,ENSMUSG00000028495,ENSMUSG00000028741,ENSMUSG00000058558,ENSMUSG00000031403,ENSMUSG00000063457,ENSMUSG00000061477,ENSMUSG00000021595,ENSMUSG00000028729,ENSMUSG00000004268,ENSMUSG00000038510,ENSMUSG00000017999,ENSMUSG00000030521,ENSMUSG00000031578,ENSMUSG00000005378,ENSMUSG00000027613,…
Mod1	GO:0006260	DNA replication	17.0342	32	ENSMUSG00000029730,ENSMUSG00000022881,ENSMUSG00000026355,ENSMUSG00000006715,ENSMUSG00000027067,ENSMUSG00000032397,ENSMUSG00000056394,ENSMUSG00000005410,ENSMUSG00000002870,ENSMUSG00000033970,ENSMUSG00000002068,ENSMUSG00000026037,ENSMUSG00000025144,ENSMUSG00000021276,ENSMUSG00000027342,ENSMUSG00000035021,ENSMUSG00000035726,ENSMUSG00000031697,ENSMUSG00000002835,ENSMUSG00000030726,ENSMUSG00000027323,…
Mod1	GO:0006261	DNA-dependent DNA replication	12.9182	22	ENSMUSG00000029730,ENSMUSG00000022881,ENSMUSG00000026355,ENSMUSG00000006715,ENSMUSG00000032397,ENSMUSG00000005410,ENSMUSG00000002870,ENSMUSG00000033970,ENSMUSG00000002068,ENSMUSG00000025144,ENSMUSG00000027342,ENSMUSG00000035021,ENSMUSG00000027323,ENSMUSG00000030528,ENSMUSG00000006678,ENSMUSG00000029363,ENSMUSG00000000028,ENSMUSG00000040044,ENSMUSG00000000751,ENSMUSG00000020974,ENSMUSG00000026134,…
Mod1	GO:0042273	ribosomal large subunit biogenesis	11.0657	16	ENSMUSG00000001056,ENSMUSG00000025794,ENSMUSG00000043716,ENSMUSG00000062647,ENSMUSG00000028741,ENSMUSG00000058558,ENSMUSG00000058546,ENSMUSG00000038900,ENSMUSG00000004100,ENSMUSG00000028729,ENSMUSG00000038510,ENSMUSG00000031578,ENSMUSG00000027613,ENSMUSG00000020526,ENSMUSG00000042729,ENSMUSG00000028948
Mod1	GO:0022618	ribonucleoprotein complex assembly	10.0224	22	ENSMUSG00000040952,ENSMUSG00000052146,ENSMUSG00000021270,ENSMUSG00000028741,ENSMUSG00000058558,ENSMUSG00000058546,ENSMUSG00000038900,ENSMUSG00000063457,ENSMUSG00000004100,ENSMUSG00000074129,ENSMUSG00000038510,ENSMUSG00000070319,ENSMUSG00000016554,ENSMUSG00000030224,ENSMUSG00000027613,ENSMUSG00000035150,ENSMUSG00000056305,ENSMUSG00000020526,ENSMUSG00000055760,ENSMUSG00000027763,ENSMUSG00000043424,…
Mod1	GO:0071826	ribonucleoprotein complex subunit organization	9.73159	22	ENSMUSG00000040952,ENSMUSG00000052146,ENSMUSG00000021270,ENSMUSG00000028741,ENSMUSG00000058558,ENSMUSG00000058546,ENSMUSG00000038900,ENSMUSG00000063457,ENSMUSG00000004100,ENSMUSG00000074129,ENSMUSG00000038510,ENSMUSG00000070319,ENSMUSG00000016554,ENSMUSG00000030224,ENSMUSG00000027613,ENSMUSG00000035150,ENSMUSG00000056305,ENSMUSG00000020526,ENSMUSG00000055760,ENSMUSG00000027763,ENSMUSG00000043424,…
Mod1	GO:0002181	cytoplasmic translation	8.57347	16	ENSMUSG00000012405,ENSMUSG00000059070,ENSMUSG00000047215,ENSMUSG00000049517,ENSMUSG00000003970,ENSMUSG00000045128,ENSMUSG00000028936,ENSMUSG00000074129,ENSMUSG00000062203,ENSMUSG00000070319,ENSMUSG00000016554,ENSMUSG00000035150,ENSMUSG00000043424,ENSMUSG00000027236,ENSMUSG00000031960,ENSMUSG00000020457
Mod1	GO:0033260	nuclear DNA replication	6.92777	10	ENSMUSG00000029730,ENSMUSG00000026355,ENSMUSG00000006715,ENSMUSG00000005410,ENSMUSG00000002870,ENSMUSG00000027342,ENSMUSG00000027323,ENSMUSG00000006678,ENSMUSG00000000028,ENSMUSG00000040044
Mod1	GO:0006403	RNA localization	6.85495	19	ENSMUSG00000031403,ENSMUSG00000063457,ENSMUSG00000026020,ENSMUSG00000021595,ENSMUSG00000005481,ENSMUSG00000024097,ENSMUSG00000025134,ENSMUSG00000004642,ENSMUSG00000027613,ENSMUSG00000028322,ENSMUSG00000019297,ENSMUSG00000079614,ENSMUSG00000020526,ENSMUSG00000026999,ENSMUSG00000027509,ENSMUSG00000016619,ENSMUSG00000022774,ENSMUSG00000034667,ENSMUSG00000044986
Mod1	GO:0044786	cell cycle DNA replication	6.29162	10	ENSMUSG00000029730,ENSMUSG00000026355,ENSMUSG00000006715,ENSMUSG00000005410,ENSMUSG00000002870,ENSMUSG00000027342,ENSMUSG00000027323,ENSMUSG00000006678,ENSMUSG00000000028,ENSMUSG00000040044
Mod1	GO:0006310	DNA recombination	5.4395	21	ENSMUSG00000029730,ENSMUSG00000026355,ENSMUSG00000056394,ENSMUSG00000005410,ENSMUSG00000002870,ENSMUSG00000015217,ENSMUSG00000025144,ENSMUSG00000018189,ENSMUSG00000028322,ENSMUSG00000026914,ENSMUSG00000027323,ENSMUSG00000030346,ENSMUSG00000030528,ENSMUSG00000078521,ENSMUSG00000022314,ENSMUSG00000071470,ENSMUSG00000000028,ENSMUSG00000000751,ENSMUSG00000021569,ENSMUSG00000041238,ENSMUSG00000033596
Mod1	GO:0065004	protein-DNA complex assembly	5.34479	17	ENSMUSG00000029730,ENSMUSG00000026355,ENSMUSG00000006715,ENSMUSG00000005410,ENSMUSG00000002870,ENSMUSG00000025144,ENSMUSG00000045273,ENSMUSG00000028932,ENSMUSG00000002835,ENSMUSG00000027323,ENSMUSG00000075266,ENSMUSG00000019857,ENSMUSG00000021714,ENSMUSG00000057236,ENSMUSG00000000028,ENSMUSG00000040044,ENSMUSG00000067995
Mod1	GO:0000470	maturation of LSU-rRNA	4.98039	8	ENSMUSG00000001056,ENSMUSG00000043716,ENSMUSG00000062647,ENSMUSG00000038510,ENSMUSG00000031578,ENSMUSG00000027613,ENSMUSG00000020526,ENSMUSG00000028948
Mod1	GO:0071824	protein-DNA complex subunit organization	4.94426	18	ENSMUSG00000029730,ENSMUSG00000026355,ENSMUSG00000006715,ENSMUSG00000005410,ENSMUSG00000002870,ENSMUSG00000025144,ENSMUSG00000045273,ENSMUSG00000028932,ENSMUSG00000002835,ENSMUSG00000027323,ENSMUSG00000075266,ENSMUSG00000019857,ENSMUSG00000021714,ENSMUSG00000057236,ENSMUSG00000022346,ENSMUSG00000000028,ENSMUSG00000040044,ENSMUSG00000067995
Mod1	GO:0042274	ribosomal small subunit biogenesis	4.89652	11	ENSMUSG00000040952,ENSMUSG00000037563,ENSMUSG00000052146,ENSMUSG00000028495,ENSMUSG00000063457,ENSMUSG00000061477,ENSMUSG00000038335,ENSMUSG00000019297,ENSMUSG00000022313,ENSMUSG00000018433,ENSMUSG00000040688
Mod1	GO:0000724	double-strand break repair via homologous recombination	4.81302	14	ENSMUSG00000029730,ENSMUSG00000026355,ENSMUSG00000005410,ENSMUSG00000002870,ENSMUSG00000026914,ENSMUSG00000027323,ENSMUSG00000030346,ENSMUSG00000030528,ENSMUSG00000078521,ENSMUSG00000022314,ENSMUSG00000000028,ENSMUSG00000000751,ENSMUSG00000041238,ENSMUSG00000033596
Mod1	GO:0032392	DNA geometric change	4.75156	12	ENSMUSG00000029730,ENSMUSG00000022881,ENSMUSG00000026355,ENSMUSG00000005410,ENSMUSG00000002870,ENSMUSG00000015217,ENSMUSG00000033970,ENSMUSG00000027323,ENSMUSG00000030528,ENSMUSG00000029363,ENSMUSG00000000751,ENSMUSG00000067995
Mod1	GO:0000725	recombinational repair	4.72589	14	ENSMUSG00000029730,ENSMUSG00000026355,ENSMUSG00000005410,ENSMUSG00000002870,ENSMUSG00000026914,ENSMUSG00000027323,ENSMUSG00000030346,ENSMUSG00000030528,ENSMUSG00000078521,ENSMUSG00000022314,ENSMUSG00000000028,ENSMUSG00000000751,ENSMUSG00000041238,ENSMUSG00000033596
Mod1	GO:0006270	DNA replication initiation	4.71662	8	ENSMUSG00000029730,ENSMUSG00000026355,ENSMUSG00000005410,ENSMUSG00000002870,ENSMUSG00000002068,ENSMUSG00000006678,ENSMUSG00000000028,ENSMUSG00000040044
Mod1	GO:0071103	DNA conformation change	4.31214	20	ENSMUSG00000029730,ENSMUSG00000022881,ENSMUSG00000026355,ENSMUSG00000005410,ENSMUSG00000002870,ENSMUSG00000015217,ENSMUSG00000033970,ENSMUSG00000002835,ENSMUSG00000095567,ENSMUSG00000027323,ENSMUSG00000019857,ENSMUSG00000030528,ENSMUSG00000004099,ENSMUSG00000057236,ENSMUSG00000042029,ENSMUSG00000041408,ENSMUSG00000029363,ENSMUSG00000000751,ENSMUSG00000008690,ENSMUSG00000067995
Mod1	GO:0050657	nucleic acid transport	4.19064	15	ENSMUSG00000063457,ENSMUSG00000021595,ENSMUSG00000005481,ENSMUSG00000024097,ENSMUSG00000025134,ENSMUSG00000004642,ENSMUSG00000027613,ENSMUSG00000019297,ENSMUSG00000079614,ENSMUSG00000026999,ENSMUSG00000027509,ENSMUSG00000016619,ENSMUSG00000022774,ENSMUSG00000034667,ENSMUSG00000044986
Mod1	GO:0050658	RNA transport	4.19064	15	ENSMUSG00000063457,ENSMUSG00000021595,ENSMUSG00000005481,ENSMUSG00000024097,ENSMUSG00000025134,ENSMUSG00000004642,ENSMUSG00000027613,ENSMUSG00000019297,ENSMUSG00000079614,ENSMUSG00000026999,ENSMUSG00000027509,ENSMUSG00000016619,ENSMUSG00000022774,ENSMUSG00000034667,ENSMUSG00000044986
Mod1	GO:0042255	ribosome assembly	4.10803	10	ENSMUSG00000040952,ENSMUSG00000052146,ENSMUSG00000028741,ENSMUSG00000058558,ENSMUSG00000058546,ENSMUSG00000038900,ENSMUSG00000063457,ENSMUSG00000004100,ENSMUSG00000038510,ENSMUSG00000027613
Mod1	GO:0036388	pre-replicative complex assembly	4.10682	5	ENSMUSG00000029730,ENSMUSG00000026355,ENSMUSG00000005410,ENSMUSG00000002870,ENSMUSG00000040044
Mod1	GO:1902299	pre-replicative complex assembly involved in cell cycle DNA replication	4.10682	5	ENSMUSG00000029730,ENSMUSG00000026355,ENSMUSG00000005410,ENSMUSG00000002870,ENSMUSG00000040044
Mod1	GO:0006267	pre-replicative complex assembly involved in nuclear cell cycle DNA replication	4.10682	5	ENSMUSG00000029730,ENSMUSG00000026355,ENSMUSG00000005410,ENSMUSG00000002870,ENSMUSG00000040044
Mod1	GO:0051236	establishment of RNA localization	4.08747	15	ENSMUSG00000063457,ENSMUSG00000021595,ENSMUSG00000005481,ENSMUSG00000024097,ENSMUSG00000025134,ENSMUSG00000004642,ENSMUSG00000027613,ENSMUSG00000019297,ENSMUSG00000079614,ENSMUSG00000026999,ENSMUSG00000027509,ENSMUSG00000016619,ENSMUSG00000022774,ENSMUSG00000034667,ENSMUSG00000044986
Mod1	GO:0032508	DNA duplex unwinding	4.04219	11	ENSMUSG00000029730,ENSMUSG00000022881,ENSMUSG00000026355,ENSMUSG00000005410,ENSMUSG00000002870,ENSMUSG00000033970,ENSMUSG00000027323,ENSMUSG00000030528,ENSMUSG00000029363,ENSMUSG00000000751,ENSMUSG00000067995
Mod1	GO:0006268	DNA unwinding involved in DNA replication	4.02781	6	ENSMUSG00000029730,ENSMUSG00000026355,ENSMUSG00000002870,ENSMUSG00000027323,ENSMUSG00000030528,ENSMUSG00000000751
Mod1	GO:0000469	cleavage involved in rRNA processing	3.93641	7	ENSMUSG00000001056,ENSMUSG00000038335,ENSMUSG00000028322,ENSMUSG00000019297,ENSMUSG00000022313,ENSMUSG00000028948,ENSMUSG00000040688
Mod1	GO:0006302	double-strand break repair	3.06754	16	ENSMUSG00000029730,ENSMUSG00000026355,ENSMUSG00000005410,ENSMUSG00000002870,ENSMUSG00000026914,ENSMUSG00000027323,ENSMUSG00000030346,ENSMUSG00000030528,ENSMUSG00000078521,ENSMUSG00000022314,ENSMUSG00000006678,ENSMUSG00000000028,ENSMUSG00000000751,ENSMUSG00000021569,ENSMUSG00000041238,ENSMUSG00000033596
Mod1	GO:0000727	double-strand break repair via break-induced replication	2.97733	5	ENSMUSG00000029730,ENSMUSG00000026355,ENSMUSG00000005410,ENSMUSG00000002870,ENSMUSG00000000028
Mod1	GO:0015931	nucleobase-containing compound transport	2.94375	16	ENSMUSG00000063457,ENSMUSG00000021595,ENSMUSG00000005481,ENSMUSG00000024097,ENSMUSG00000025134,ENSMUSG00000004642,ENSMUSG00000023942,ENSMUSG00000027613,ENSMUSG00000019297,ENSMUSG00000079614,ENSMUSG00000026999,ENSMUSG00000027509,ENSMUSG00000016619,ENSMUSG00000022774,ENSMUSG00000034667,ENSMUSG00000044986
Mod1	GO:0090501	RNA phosphodiester bond hydrolysis	2.85405	13	ENSMUSG00000001056,ENSMUSG00000038335,ENSMUSG00000024800,ENSMUSG00000028322,ENSMUSG00000019297,ENSMUSG00000041203,ENSMUSG00000022313,ENSMUSG00000028948,ENSMUSG00000040688,ENSMUSG00000023087,ENSMUSG00000029715,ENSMUSG00000022774,ENSMUSG00000024446
Mod1	GO:1902969	mitotic DNA replication	2.58511	5	ENSMUSG00000026355,ENSMUSG00000002870,ENSMUSG00000027323,ENSMUSG00000006678,ENSMUSG00000000028
Mod1	GO:0000478	endonucleolytic cleavage involved in rRNA processing	2.58511	5	ENSMUSG00000038335,ENSMUSG00000019297,ENSMUSG00000022313,ENSMUSG00000028948,ENSMUSG00000040688
Mod1	GO:0000479	endonucleolytic cleavage of tricistronic rRNA transcript (SSU-rRNA, 5.8S rRNA, LSU-rRNA)	2.58511	5	ENSMUSG00000038335,ENSMUSG00000019297,ENSMUSG00000022313,ENSMUSG00000028948,ENSMUSG00000040688
Mod1	GO:0007059	chromosome segregation	2.35103	18	ENSMUSG00000030744,ENSMUSG00000040945,ENSMUSG00000002068,ENSMUSG00000025144,ENSMUSG00000029472,ENSMUSG00000045273,ENSMUSG00000030649,ENSMUSG00000079614,ENSMUSG00000075266,ENSMUSG00000021714,ENSMUSG00000042029,ENSMUSG00000022314,ENSMUSG00000041408,ENSMUSG00000071470,ENSMUSG00000028066,ENSMUSG00000008690,ENSMUSG00000021569,ENSMUSG00000041997
Mod1	GO:0090305	nucleic acid phosphodiester bond hydrolysis	2.3285	16	ENSMUSG00000001056,ENSMUSG00000038335,ENSMUSG00000024800,ENSMUSG00000028322,ENSMUSG00000019297,ENSMUSG00000041203,ENSMUSG00000030609,ENSMUSG00000022313,ENSMUSG00000028948,ENSMUSG00000031527,ENSMUSG00000040688,ENSMUSG00000023087,ENSMUSG00000029715,ENSMUSG00000022774,ENSMUSG00000024446,ENSMUSG00000041238
Mod1	GO:0071897	DNA biosynthetic process	2.24261	13	ENSMUSG00000001056,ENSMUSG00000021270,ENSMUSG00000031403,ENSMUSG00000022881,ENSMUSG00000056394,ENSMUSG00000033970,ENSMUSG00000027342,ENSMUSG00000038482,ENSMUSG00000022346,ENSMUSG00000006678,ENSMUSG00000029363,ENSMUSG00000000751,ENSMUSG00000020974
Mod1	GO:0000027	ribosomal large subunit assembly	2.12589	6	ENSMUSG00000028741,ENSMUSG00000058558,ENSMUSG00000058546,ENSMUSG00000038900,ENSMUSG00000004100,ENSMUSG00000038510
Mod1	GO:0030490	maturation of SSU-rRNA	2.07091	7	ENSMUSG00000040952,ENSMUSG00000037563,ENSMUSG00000038335,ENSMUSG00000019297,ENSMUSG00000022313,ENSMUSG00000018433,ENSMUSG00000040688
Mod1	GO:0090329	regulation of DNA-dependent DNA replication	2.00468	7	ENSMUSG00000022881,ENSMUSG00000006715,ENSMUSG00000032397,ENSMUSG00000033970,ENSMUSG00000027342,ENSMUSG00000030528,ENSMUSG00000029363
Mod1	GO:0000462	maturation of SSU-rRNA from tricistronic rRNA transcript (SSU-rRNA, 5.8S rRNA, LSU-rRNA)	1.94631	6	ENSMUSG00000040952,ENSMUSG00000037563,ENSMUSG00000038335,ENSMUSG00000019297,ENSMUSG00000022313,ENSMUSG00000040688
Mod1	GO:1900262	regulation of DNA-directed DNA polymerase activity	1.92614	4	ENSMUSG00000022881,ENSMUSG00000033970,ENSMUSG00000027342,ENSMUSG00000029363
Mod1	GO:1900264	positive regulation of DNA-directed DNA polymerase activity	1.92614	4	ENSMUSG00000022881,ENSMUSG00000033970,ENSMUSG00000027342,ENSMUSG00000029363
Mod1	GO:0034471	ncRNA 5'-end processing	1.84733	5	ENSMUSG00000024800,ENSMUSG00000019297,ENSMUSG00000040688,ENSMUSG00000029715,ENSMUSG00000024446
Mod1	GO:0006405	RNA export from nucleus	1.73102	9	ENSMUSG00000063457,ENSMUSG00000021595,ENSMUSG00000005481,ENSMUSG00000025134,ENSMUSG00000027613,ENSMUSG00000019297,ENSMUSG00000027509,ENSMUSG00000022774,ENSMUSG00000034667
Mod1	GO:0051028	mRNA transport	1.67023	10	ENSMUSG00000021595,ENSMUSG00000005481,ENSMUSG00000024097,ENSMUSG00000025134,ENSMUSG00000004642,ENSMUSG00000079614,ENSMUSG00000026999,ENSMUSG00000027509,ENSMUSG00000016619,ENSMUSG00000022774
Mod1	GO:0002183	cytoplasmic translational initiation	1.62448	6	ENSMUSG00000074129,ENSMUSG00000070319,ENSMUSG00000016554,ENSMUSG00000035150,ENSMUSG00000043424,ENSMUSG00000027236
Mod1	GO:0000966	RNA 5'-end processing	1.61478	5	ENSMUSG00000024800,ENSMUSG00000019297,ENSMUSG00000040688,ENSMUSG00000029715,ENSMUSG00000024446
Mod1	GO:0006413	translational initiation	1.60554	10	ENSMUSG00000021116,ENSMUSG00000074129,ENSMUSG00000070319,ENSMUSG00000016554,ENSMUSG00000027613,ENSMUSG00000024841,ENSMUSG00000035150,ENSMUSG00000043424,ENSMUSG00000027236,ENSMUSG00000022774
Mod1	GO:0051168	nuclear export	1.35148	11	ENSMUSG00000063457,ENSMUSG00000021595,ENSMUSG00000005481,ENSMUSG00000025134,ENSMUSG00000027613,ENSMUSG00000028367,ENSMUSG00000019297,ENSMUSG00000027509,ENSMUSG00000020982,ENSMUSG00000022774,ENSMUSG00000034667

## Sheet: blood_mod2
module	term_id	term_name	neglog10pval	intersection_size	intersection
Mod2	GO:0000398	mRNA splicing, via spliceosome	10.1392	25	ENSMUSG00000057113,ENSMUSG00000018446,ENSMUSG00000002477,ENSMUSG00000004980,ENSMUSG00000027404,ENSMUSG00000034192,ENSMUSG00000061479,ENSMUSG00000028676,ENSMUSG00000018379,ENSMUSG00000010608,ENSMUSG00000024853,ENSMUSG00000039218,ENSMUSG00000021039,ENSMUSG00000025580,ENSMUSG00000034681,ENSMUSG00000033732,ENSMUSG00000022635,ENSMUSG00000027998,ENSMUSG00000033228,ENSMUSG00000021645,ENSMUSG00000030435,…
Mod2	GO:0000377	RNA splicing, via transesterification reactions with bulged adenosine as nucleophile	10.1392	25	ENSMUSG00000057113,ENSMUSG00000018446,ENSMUSG00000002477,ENSMUSG00000004980,ENSMUSG00000027404,ENSMUSG00000034192,ENSMUSG00000061479,ENSMUSG00000028676,ENSMUSG00000018379,ENSMUSG00000010608,ENSMUSG00000024853,ENSMUSG00000039218,ENSMUSG00000021039,ENSMUSG00000025580,ENSMUSG00000034681,ENSMUSG00000033732,ENSMUSG00000022635,ENSMUSG00000027998,ENSMUSG00000033228,ENSMUSG00000021645,ENSMUSG00000030435,…
Mod2	GO:0000375	RNA splicing, via transesterification reactions	10.1392	25	ENSMUSG00000057113,ENSMUSG00000018446,ENSMUSG00000002477,ENSMUSG00000004980,ENSMUSG00000027404,ENSMUSG00000034192,ENSMUSG00000061479,ENSMUSG00000028676,ENSMUSG00000018379,ENSMUSG00000010608,ENSMUSG00000024853,ENSMUSG00000039218,ENSMUSG00000021039,ENSMUSG00000025580,ENSMUSG00000034681,ENSMUSG00000033732,ENSMUSG00000022635,ENSMUSG00000027998,ENSMUSG00000033228,ENSMUSG00000021645,ENSMUSG00000030435,…
Mod2	GO:0042254	ribosome biogenesis	6.42599	21	ENSMUSG00000057113,ENSMUSG00000018446,ENSMUSG00000024902,ENSMUSG00000025785,ENSMUSG00000078784,ENSMUSG00000038812,ENSMUSG00000045624,ENSMUSG00000029415,ENSMUSG00000000581,ENSMUSG00000028869,ENSMUSG00000025580,ENSMUSG00000019814,ENSMUSG00000041560,ENSMUSG00000027810,ENSMUSG00000025962,ENSMUSG00000027185,ENSMUSG00000031657,ENSMUSG00000020290,ENSMUSG00000020692,ENSMUSG00000029599,ENSMUSG00000026516
Mod2	GO:0006403	RNA localization	6.10044	17	ENSMUSG00000057113,ENSMUSG00000059005,ENSMUSG00000093904,ENSMUSG00000004980,ENSMUSG00000021537,ENSMUSG00000006005,ENSMUSG00000018379,ENSMUSG00000068882,ENSMUSG00000029415,ENSMUSG00000025580,ENSMUSG00000019814,ENSMUSG00000025872,ENSMUSG00000020290,ENSMUSG00000021264,ENSMUSG00000001855,ENSMUSG00000001017,ENSMUSG00000036678
Mod2	GO:0050657	nucleic acid transport	6.01103	16	ENSMUSG00000057113,ENSMUSG00000059005,ENSMUSG00000093904,ENSMUSG00000004980,ENSMUSG00000021537,ENSMUSG00000006005,ENSMUSG00000018379,ENSMUSG00000068882,ENSMUSG00000029415,ENSMUSG00000025580,ENSMUSG00000019814,ENSMUSG00000025872,ENSMUSG00000020290,ENSMUSG00000001855,ENSMUSG00000001017,ENSMUSG00000036678
Mod2	GO:0050658	RNA transport	6.01103	16	ENSMUSG00000057113,ENSMUSG00000059005,ENSMUSG00000093904,ENSMUSG00000004980,ENSMUSG00000021537,ENSMUSG00000006005,ENSMUSG00000018379,ENSMUSG00000068882,ENSMUSG00000029415,ENSMUSG00000025580,ENSMUSG00000019814,ENSMUSG00000025872,ENSMUSG00000020290,ENSMUSG00000001855,ENSMUSG00000001017,ENSMUSG00000036678
Mod2	GO:0051236	establishment of RNA localization	5.89687	16	ENSMUSG00000057113,ENSMUSG00000059005,ENSMUSG00000093904,ENSMUSG00000004980,ENSMUSG00000021537,ENSMUSG00000006005,ENSMUSG00000018379,ENSMUSG00000068882,ENSMUSG00000029415,ENSMUSG00000025580,ENSMUSG00000019814,ENSMUSG00000025872,ENSMUSG00000020290,ENSMUSG00000001855,ENSMUSG00000001017,ENSMUSG00000036678
Mod2	GO:0006913	nucleocytoplasmic transport	5.11887	20	ENSMUSG00000057113,ENSMUSG00000004264,ENSMUSG00000004980,ENSMUSG00000059552,ENSMUSG00000006005,ENSMUSG00000034203,ENSMUSG00000068882,ENSMUSG00000004455,ENSMUSG00000029415,ENSMUSG00000019814,ENSMUSG00000012535,ENSMUSG00000025872,ENSMUSG00000032892,ENSMUSG00000031657,ENSMUSG00000020290,ENSMUSG00000001855,ENSMUSG00000001017,ENSMUSG00000036678,ENSMUSG00000063358,ENSMUSG00000024833
Mod2	GO:0051169	nuclear transport	5.11887	20	ENSMUSG00000057113,ENSMUSG00000004264,ENSMUSG00000004980,ENSMUSG00000059552,ENSMUSG00000006005,ENSMUSG00000034203,ENSMUSG00000068882,ENSMUSG00000004455,ENSMUSG00000029415,ENSMUSG00000019814,ENSMUSG00000012535,ENSMUSG00000025872,ENSMUSG00000032892,ENSMUSG00000031657,ENSMUSG00000020290,ENSMUSG00000001855,ENSMUSG00000001017,ENSMUSG00000036678,ENSMUSG00000063358,ENSMUSG00000024833
Mod2	GO:0032543	mitochondrial translation	5.06222	11	ENSMUSG00000063787,ENSMUSG00000040521,ENSMUSG00000038880,ENSMUSG00000045948,ENSMUSG00000014551,ENSMUSG00000002767,ENSMUSG00000025962,ENSMUSG00000073838,ENSMUSG00000037531,ENSMUSG00000039018,ENSMUSG00000027774
Mod2	GO:0048025	negative regulation of mRNA splicing, via spliceosome	4.81373	7	ENSMUSG00000057113,ENSMUSG00000018446,ENSMUSG00000004980,ENSMUSG00000028676,ENSMUSG00000034681,ENSMUSG00000030435,ENSMUSG00000022185
Mod2	GO:0015931	nucleobase-containing compound transport	4.64094	17	ENSMUSG00000057113,ENSMUSG00000016319,ENSMUSG00000059005,ENSMUSG00000093904,ENSMUSG00000004980,ENSMUSG00000021537,ENSMUSG00000006005,ENSMUSG00000018379,ENSMUSG00000068882,ENSMUSG00000029415,ENSMUSG00000025580,ENSMUSG00000019814,ENSMUSG00000025872,ENSMUSG00000020290,ENSMUSG00000001855,ENSMUSG00000001017,ENSMUSG00000036678
Mod2	GO:0022618	ribonucleoprotein complex assembly	4.53209	15	ENSMUSG00000002477,ENSMUSG00000027404,ENSMUSG00000040731,ENSMUSG00000024902,ENSMUSG00000023106,ENSMUSG00000028676,ENSMUSG00000018379,ENSMUSG00000058655,ENSMUSG00000041560,ENSMUSG00000025962,ENSMUSG00000033228,ENSMUSG00000021645,ENSMUSG00000028484,ENSMUSG00000020692,ENSMUSG00000022009
Mod2	GO:0071826	ribonucleoprotein complex subunit organization	4.34401	15	ENSMUSG00000002477,ENSMUSG00000027404,ENSMUSG00000040731,ENSMUSG00000024902,ENSMUSG00000023106,ENSMUSG00000028676,ENSMUSG00000018379,ENSMUSG00000058655,ENSMUSG00000041560,ENSMUSG00000025962,ENSMUSG00000033228,ENSMUSG00000021645,ENSMUSG00000028484,ENSMUSG00000020692,ENSMUSG00000022009
Mod2	GO:0017038	protein import	4.34102	16	ENSMUSG00000025980,ENSMUSG00000004264,ENSMUSG00000093904,ENSMUSG00000020361,ENSMUSG00000059552,ENSMUSG00000006005,ENSMUSG00000022752,ENSMUSG00000034203,ENSMUSG00000029198,ENSMUSG00000030417,ENSMUSG00000012535,ENSMUSG00000028998,ENSMUSG00000031657,ENSMUSG00000001855,ENSMUSG00000063358,ENSMUSG00000024833
Mod2	GO:0071426	ribonucleoprotein complex export from nucleus	4.22301	10	ENSMUSG00000057113,ENSMUSG00000004980,ENSMUSG00000006005,ENSMUSG00000068882,ENSMUSG00000029415,ENSMUSG00000019814,ENSMUSG00000025872,ENSMUSG00000020290,ENSMUSG00000001855,ENSMUSG00000001017
Mod2	GO:0071166	ribonucleoprotein complex localization	4.16476	10	ENSMUSG00000057113,ENSMUSG00000004980,ENSMUSG00000006005,ENSMUSG00000068882,ENSMUSG00000029415,ENSMUSG00000019814,ENSMUSG00000025872,ENSMUSG00000020290,ENSMUSG00000001855,ENSMUSG00000001017
Mod2	GO:0033119	negative regulation of RNA splicing	4.12053	7	ENSMUSG00000057113,ENSMUSG00000018446,ENSMUSG00000004980,ENSMUSG00000028676,ENSMUSG00000034681,ENSMUSG00000030435,ENSMUSG00000022185
Mod2	GO:0034504	protein localization to nucleus	3.77644	18	ENSMUSG00000057113,ENSMUSG00000004264,ENSMUSG00000026496,ENSMUSG00000059552,ENSMUSG00000006005,ENSMUSG00000041560,ENSMUSG00000012535,ENSMUSG00000027998,ENSMUSG00000020265,ENSMUSG00000049553,ENSMUSG00000031657,ENSMUSG00000020290,ENSMUSG00000001855,ENSMUSG00000026516,ENSMUSG00000018669,ENSMUSG00000025782,ENSMUSG00000063358,ENSMUSG00000024833
Mod2	GO:0050686	negative regulation of mRNA processing	3.77425	7	ENSMUSG00000057113,ENSMUSG00000018446,ENSMUSG00000004980,ENSMUSG00000028676,ENSMUSG00000034681,ENSMUSG00000030435,ENSMUSG00000022185
Mod2	GO:0140053	mitochondrial gene expression	3.60185	11	ENSMUSG00000063787,ENSMUSG00000040521,ENSMUSG00000038880,ENSMUSG00000045948,ENSMUSG00000014551,ENSMUSG00000002767,ENSMUSG00000025962,ENSMUSG00000073838,ENSMUSG00000037531,ENSMUSG00000039018,ENSMUSG00000027774
Mod2	GO:0006405	RNA export from nucleus	3.24951	10	ENSMUSG00000057113,ENSMUSG00000004980,ENSMUSG00000006005,ENSMUSG00000068882,ENSMUSG00000029415,ENSMUSG00000019814,ENSMUSG00000025872,ENSMUSG00000020290,ENSMUSG00000001855,ENSMUSG00000001017
Mod2	GO:0051028	mRNA transport	3.16517	11	ENSMUSG00000059005,ENSMUSG00000004980,ENSMUSG00000021537,ENSMUSG00000006005,ENSMUSG00000018379,ENSMUSG00000025580,ENSMUSG00000025872,ENSMUSG00000020290,ENSMUSG00000001855,ENSMUSG00000001017,ENSMUSG00000036678
Mod2	GO:0048024	regulation of mRNA splicing, via spliceosome	3.12786	11	ENSMUSG00000057113,ENSMUSG00000018446,ENSMUSG00000004980,ENSMUSG00000028676,ENSMUSG00000018379,ENSMUSG00000010608,ENSMUSG00000025580,ENSMUSG00000034681,ENSMUSG00000030435,ENSMUSG00000022185,ENSMUSG00000049235
Mod2	GO:0006626	protein targeting to mitochondrion	2.91604	9	ENSMUSG00000025980,ENSMUSG00000093904,ENSMUSG00000078713,ENSMUSG00000020361,ENSMUSG00000022752,ENSMUSG00000034203,ENSMUSG00000029198,ENSMUSG00000030417,ENSMUSG00000028998
Mod2	GO:0050684	regulation of mRNA processing	2.73664	12	ENSMUSG00000057113,ENSMUSG00000018446,ENSMUSG00000004980,ENSMUSG00000061479,ENSMUSG00000028676,ENSMUSG00000018379,ENSMUSG00000010608,ENSMUSG00000025580,ENSMUSG00000034681,ENSMUSG00000030435,ENSMUSG00000022185,ENSMUSG00000049235
Mod2	GO:0006417	regulation of translation	2.71824	18	ENSMUSG00000057113,ENSMUSG00000006005,ENSMUSG00000040521,ENSMUSG00000045983,ENSMUSG00000029388,ENSMUSG00000066037,ENSMUSG00000025580,ENSMUSG00000020362,ENSMUSG00000027810,ENSMUSG00000025962,ENSMUSG00000028898,ENSMUSG00000027185,ENSMUSG00000023025,ENSMUSG00000004788,ENSMUSG00000025616,ENSMUSG00000057147,ENSMUSG00000039018,ENSMUSG00000063358
Mod2	GO:0006611	protein export from nucleus	2.70719	11	ENSMUSG00000057113,ENSMUSG00000004980,ENSMUSG00000006005,ENSMUSG00000034203,ENSMUSG00000068882,ENSMUSG00000029415,ENSMUSG00000019814,ENSMUSG00000025872,ENSMUSG00000020290,ENSMUSG00000001855,ENSMUSG00000001017
Mod2	GO:0043484	regulation of RNA splicing	2.62097	12	ENSMUSG00000057113,ENSMUSG00000018446,ENSMUSG00000004980,ENSMUSG00000028676,ENSMUSG00000018379,ENSMUSG00000010608,ENSMUSG00000025580,ENSMUSG00000034681,ENSMUSG00000021645,ENSMUSG00000030435,ENSMUSG00000022185,ENSMUSG00000049235
Mod2	GO:0097010	eukaryotic translation initiation factor 4F complex assembly	2.34743	3	ENSMUSG00000040731,ENSMUSG00000045983,ENSMUSG00000058655
Mod2	GO:0042273	ribosomal large subunit biogenesis	2.20468	8	ENSMUSG00000057113,ENSMUSG00000024902,ENSMUSG00000029415,ENSMUSG00000041560,ENSMUSG00000025962,ENSMUSG00000031657,ENSMUSG00000020692,ENSMUSG00000026516
Mod2	GO:0006414	translational elongation	2.17686	7	ENSMUSG00000040521,ENSMUSG00000025580,ENSMUSG00000028898,ENSMUSG00000073838,ENSMUSG00000025616,ENSMUSG00000057147,ENSMUSG00000027774
Mod2	GO:0009156	ribonucleoside monophosphate biosynthetic process	2.1457	6	ENSMUSG00000006589,ENSMUSG00000027823,ENSMUSG00000022407,ENSMUSG00000025630,ENSMUSG00000026558,ENSMUSG00000013629
Mod2	GO:0072655	establishment of protein localization to mitochondrion	2.02674	9	ENSMUSG00000025980,ENSMUSG00000093904,ENSMUSG00000078713,ENSMUSG00000020361,ENSMUSG00000022752,ENSMUSG00000034203,ENSMUSG00000029198,ENSMUSG00000030417,ENSMUSG00000028998
Mod2	GO:0051168	nuclear export	1.96233	11	ENSMUSG00000057113,ENSMUSG00000004980,ENSMUSG00000006005,ENSMUSG00000034203,ENSMUSG00000068882,ENSMUSG00000029415,ENSMUSG00000019814,ENSMUSG00000025872,ENSMUSG00000020290,ENSMUSG00000001855,ENSMUSG00000001017
Mod2	GO:0045899	positive regulation of RNA polymerase II transcription preinitiation complex assembly	1.95573	4	ENSMUSG00000059552,ENSMUSG00000021832,ENSMUSG00000030603,ENSMUSG00000002102
Mod2	GO:0006457	protein folding	1.93559	11	ENSMUSG00000073676,ENSMUSG00000025980,ENSMUSG00000030357,ENSMUSG00000019471,ENSMUSG00000024346,ENSMUSG00000034203,ENSMUSG00000029198,ENSMUSG00000031701,ENSMUSG00000020368,ENSMUSG00000042133,ENSMUSG00000030417
Mod2	GO:0070585	protein localization to mitochondrion	1.81323	9	ENSMUSG00000025980,ENSMUSG00000093904,ENSMUSG00000078713,ENSMUSG00000020361,ENSMUSG00000022752,ENSMUSG00000034203,ENSMUSG00000029198,ENSMUSG00000030417,ENSMUSG00000028998
Mod2	GO:0070125	mitochondrial translational elongation	1.74945	3	ENSMUSG00000040521,ENSMUSG00000073838,ENSMUSG00000027774
Mod2	GO:1903311	regulation of mRNA metabolic process	1.7005	14	ENSMUSG00000057113,ENSMUSG00000018446,ENSMUSG00000004980,ENSMUSG00000061479,ENSMUSG00000028676,ENSMUSG00000018379,ENSMUSG00000010608,ENSMUSG00000066037,ENSMUSG00000025580,ENSMUSG00000034681,ENSMUSG00000025962,ENSMUSG00000030435,ENSMUSG00000022185,ENSMUSG00000049235
Mod2	GO:0009124	nucleoside monophosphate biosynthetic process	1.57388	6	ENSMUSG00000006589,ENSMUSG00000027823,ENSMUSG00000022407,ENSMUSG00000025630,ENSMUSG00000026558,ENSMUSG00000013629
Mod2	GO:0000002	mitochondrial genome maintenance	1.52253	5	ENSMUSG00000026496,ENSMUSG00000059552,ENSMUSG00000030879,ENSMUSG00000034203,ENSMUSG00000022889
Mod2	GO:0031503	protein-containing complex localization	1.46784	13	ENSMUSG00000057113,ENSMUSG00000004980,ENSMUSG00000030357,ENSMUSG00000006005,ENSMUSG00000068882,ENSMUSG00000029415,ENSMUSG00000019814,ENSMUSG00000025872,ENSMUSG00000021281,ENSMUSG00000020290,ENSMUSG00000001855,ENSMUSG00000001017,ENSMUSG00000025786
Mod2	GO:0045898	regulation of RNA polymerase II transcription preinitiation complex assembly	1.43661	4	ENSMUSG00000059552,ENSMUSG00000021832,ENSMUSG00000030603,ENSMUSG00000002102
Mod2	GO:0034470	ncRNA processing	1.43267	16	ENSMUSG00000057113,ENSMUSG00000004980,ENSMUSG00000025785,ENSMUSG00000038812,ENSMUSG00000045624,ENSMUSG00000068882,ENSMUSG00000006732,ENSMUSG00000000581,ENSMUSG00000025580,ENSMUSG00000041560,ENSMUSG00000027185,ENSMUSG00000049950,ENSMUSG00000001783,ENSMUSG00000029599,ENSMUSG00000018565,ENSMUSG00000026516
Mod2	GO:0051604	protein maturation	1.35091	14	ENSMUSG00000026496,ENSMUSG00000031068,ENSMUSG00000031388,ENSMUSG00000036112,ENSMUSG00000034424,ENSMUSG00000034203,ENSMUSG00000014856,ENSMUSG00000063273,ENSMUSG00000031967,ENSMUSG00000042719,ENSMUSG00000020077,ENSMUSG00000042215,ENSMUSG00000035227,ENSMUSG00000029199
Mod2	GO:0009161	ribonucleoside monophosphate metabolic process	1.33416	6	ENSMUSG00000006589,ENSMUSG00000027823,ENSMUSG00000022407,ENSMUSG00000025630,ENSMUSG00000026558,ENSMUSG00000013629
Mod2	GO:0006413	translational initiation	1.30874	9	ENSMUSG00000057113,ENSMUSG00000040731,ENSMUSG00000006005,ENSMUSG00000045983,ENSMUSG00000023106,ENSMUSG00000058655,ENSMUSG00000029388,ENSMUSG00000027810,ENSMUSG00000004788

[truncated: 85 more sheets: blood_mod3, blood_mod4, blood_mod5, blood_mod6, blood_mod7, blood_mod8, blood_mod9, blood_mod10, blood_mod11, blood_mod12, blood_mod13, blood_mod14, blood_mod15, blood_mod16, blood_mod17, blood_mod18, blood_mod19, blood_mod20, blood_mod21, endocardial_ec_Mod1 …]
