# Supplementary material for: Single-cell transcriptomic analysis identifies murine heart molecular features at embryonic and neonatal stages
Source: Nat Commun. 2022 Dec 27;13:7960. doi: 10.1038/s41467-022-35691-7 (PMC9794824; doi:10.1038/s41467-022-35691-7)
Supplement: Supplementary file 6 — Supplementary Data 3 [file 41467_2022_35691_MOESM6_ESM.xlsx]

## Sheet: Sheet1
Table S4. The stage-specific transcription factors in each cell type.
Atrial_CM	Atf6b	Ven_CM	Hmga2	Epi	Eno1	Vas_EC	Hmga2	Endo_EC	Eno1	Fb_like	Etv2	Mural_cell	Erf	Immune_cell	Elf1	RBC	Pa2g4
	Zfp513		Eno1		Lhx9		Eno1		Hmga2		Twist1		Klf6		Tal1		Ybx1
	Hltf		Sall4		Hmga2		Phf5a		Ybx1		Hmga2		Tcf15		Eno1		Cnbp
	Bhlhe41		Phf5a		Hnrnpab		Pa2g4		Hmga1		Sall3				Tcf24		Hdgf
	Eno1		Hmga1		Phf5a		Cnbp		Pcgf5		Meis2				Ier2		Eno1
	Klf3		Arid3b		Sox9		Ybx3		Arid3a		Lef1				Egr1		Phf5a
	Hey1		Hdgf		Ybx1		E2f4		Etv2		Myrf				Jun		Ybx3
	Hmga2		Xbp1		Hmga1		Ybx1		Twist1		Ybx1				Irf1		Pcbp1
	Prrx2		Cnbp		Hev1		Hnrnpab		Pa2g4		Eno1				Klf13		Hnrnpab
	Sox11		Arid3a		Arid3b		Mndal		Cnbp		Hand2				Runx3		Gtf3a
	Ndn		Mybl2		E2f6		Smad7		Tfdp1		Gata3				Tglf1		Parp1
	Pbx2		Isc22d1		Thap11		Hif3a		Phf5a		Pa2g4				Mndal		Trp53
	Nr2f1		Pcbp1		Tbpl1		Irf2		Mlx		Prrx2				Foxp1		Tfdp1
	Nr2f2		Pa2g4		Pa2g4		Smad6		Sall3		Sox11				Smad7		Nfx1
	Pcbp1		Peg3		Cnbp		Zeb1		Hnrnpab		Zfpm1				Tsc22d3		Ecsit
	Trp53		Prrx2		E2f5		Hey1		Arid3b		Phf5a				Zfp644		E2f4
	Xbp1		Ler2		Ebf1		Jund		Gata5		Tsc22d1				Ets1		Klf1
	Phf5a		Tbx5		Mycn		Klf9		Msx1		Scx				Satb1		Mlx
	Bmyc		Hnrnpab		Barx2		Klf4		Zfprn1		Pbx3				Jund		Cebpz
	Peg3		Tbpl1		Tfdp1		Klf6		Sox17		Mecom						Gata1
	Mels2		Ndn		Hdgf		Klf11		Hdaf		Bcl11a						Zfpm1
	Ier1		Parp1		Tcf21		Klf2		Meis1		Sox4						Myc
	Nucks1		Tfdp1		E2f3		Zbtb20		Sox11		Meox1						Arid3a
	Hnrnpab		Irx1		Pbx2		Nfic		Tbx20		Sox6						Thap11
	Foxp1		Hand1		Ybx3		Elf2		Parp1		Hdgf						Maz
	Jun		Nucks1		Chchd3		Klf3		Nucks1		Zfp322a						Mucks1
	Etv1		Irx2		Nucks1		Nfe2l1		Pcbp1		Trp53						Tcf25
	Zfp467		Atf4		Cdc51		Nfe2l2		Xbp1		Pbx1						Ctcf
	Gtf2i		Sox11		Gtf3a		Snapc5		Ybx3		Hlc1						Plagl2
	Tead2		Tead2		Tead2		Tbx20		Tead2		Wt1						Nfe2l2
	Hlf1a		Ybx1		Nacc1				Tcerg1		Peg3						Yy1
	Plagl1		Ybx3		Tcerg1				Ctcf		Snai2						Atf4
	Fos		Mef2c		Parp1				Hes1		Ets2						Mef2a
	Pitx2		Nkx2-5		Ped3				Trp53		Ndn						Gmeb1
	Tsc22d4		Jund		Sox4				Ppx3		Zeb1						Bmpr1a
	Atf3		Hif1a		Tbx18				Ets1		Maf						Creb3l2
	Klf9		Plagl1		Meis1				Irx5		Tsc22d3						Prox1
	Csrnp1		Creb5		Tsc22d1				Ppx2		Zbtb16						Cggbp1
	Nr4a1		Nfib		Trp53				Nfatc1		Hif3a						Esrra
	Klf6		Sox4		Zeb2				Zfp445		Arid5b						Fos
	Arid5b		Tcf4		Snai2				Creb311		Klf9						Rai1
	Gata6		Mef2a		Plagl1				Epas1		Jund						Cc2d1b
	Jund		Egr1		Creb3l1				Meis2		Cebpb						Prdm2
	Atf4		Jun		Nfib				Rcor3		Maff						E2f3
	Dbp		Tbx20		Nr2f2				Zkscan1		Nr4a1						Hif1a
	Tbx20		Gata6		Maf				Orich1		Rel						Glmp
	Zbtb20		Chchd3		Pbx1				Mnoa1		Cebpd
	Nfia		Nfia		Creb1				Ebf1		Klf13
	Sox4		Zbtb20		Klf2				Plaql1		Klf6
	Nfic		Klf9		Sox6				Nfatc2		Csrnp1
	Hlf		Zbtb16		Sp1				Cebpd		Bach1
	Mef2a		Atf3		Klf3				Ifi204		Foxp1
	Tbx5		Irx3		Klf4				Nfe2l2		Fosl2
	Nfix		Irx5		Creb3l2				Cggbp1		Junb
	Creb312		Tsc22d4		Foxs1				Jund		Myc
	Rel		Epas1		Pcgf3				Klf9		Stat3
	Jph2		Etv1		Klf9				Klf6		Heyl
	Pcgf5		Bmyc		Cebpb				Cebpb		Zeb2
	Nr4a3		Hltf		Nr4a1				Klf4		Foxs1
	Fosb		Nacc1		Jund				Klf10		Thra
	Thrb		Smad1		Klf13				Klf2		Tcf21
	Foxn3		Stat5a		Nr4a3				Klf13		Zbtb20
			Tfcp2		Bhlhe40				Tsc22d3		Nfix
			Tead3		Zbtb20				Csrnb1		Klf2
			Tef		Klf10				Bhlhe40		Klf3
			Nfat5		Junb				Klf11		Klf4
			Zbtb21		Maff				Atf3		Foxc2
			Cc2d1b		Gata6				Mxd1		Egr1
			Zfp507		Zbtb16				Zbtb20		Bhlhe40
			Ubp1		Egr1				Jund		Klf10
			Etv6		Al				Maff		Skil
			Skil		Aebp1				Junb		Ier2
			Zfp46		Atf3				Litaf		Atf5
			Atf7		Csrnp1				Ier2		Rora
			Zfp57		Stat3				Fosl2		Nr3c1
			Csrnp2		Rora				Bace1		Aebp1
			Klf6		Bach1				Mef2a		Dbp
			Bcl11b		Litaf				Mafg
			Mnt		Atf4				Atf4
					Wt1				Creb5
					Tfdp2				Foxp1
					Mnt				Nfic
					Zfp398				Sox4
					Zbtb7a				Cbfa2t3
					Foxo1				Klf3
					Nfix				Nfix
									Skil
									Peg3
									Creb3l2
									Elt2
									Tcf25
									Nfe2l1
									Tcf15
									Fos
									Stat1
									Gata6
