# Supplementary material for: Single-cell transcriptomic analysis identifies murine heart molecular features at embryonic and neonatal stages
Source: Nat Commun. 2022 Dec 27;13:7960. doi: 10.1038/s41467-022-35691-7 (PMC9794824; doi:10.1038/s41467-022-35691-7)
Supplement: Supplementary file 7 — Supplementary Data 4 [file 41467_2022_35691_MOESM7_ESM.xlsx]

## Sheet: Rcistarget_atrial_cm_module2
Table S5. The predicted regulatory transcription factors for the genes in each module based on motif enrichment analysis.
	geneSet	NES	AUC	TF_highConf	TF_lowConf	nEnrGenes	rankAtMax	enrichedGenes
1	geneSet	6.65	0.103	Mef2d (inferredBy_Orthology).	Gm9833; Mef2a; Mef2b; Mef2c; Myef2 (inferredBy_MotifSimilarity). Borcs8 (inferredBy_MotifSimilarity_n_Orthology).	42	1664	Acsl1;Ank1;Atf3;C130080G10Rik;Casq2;Chrm2;Ckm;Ckmt2;Clu;Cmya5;Corin;Ctgf;Dmd;Dst;Eef1a2;Fabp3;Fgf12;Fhl1;Fndc5;Hfe2;Lpl;Malat1;Mapk10;Mybphl;Myh6;Myom2;Nrap;Pacsin3;Per1;Phkg1;Pitpnc1;Pln;Pmepa1;Scn5a;Sln;Srl;Synpo2l;Tcap;Trdn;Ttn;Tuba4a;Vldlr
2	geneSet	6.55	0.102	Mef2a (inferredBy_Orthology).	Mef2b; Mef2c; Mef2d (inferredBy_MotifSimilarity). Borcs8 (inferredBy_MotifSimilarity_n_Orthology).	43	1467	Actn2;Akap6;Ank1;Art3;Atf3;Atp2a2;Camk1d;Chrm2;Ckmt2;Clu;Ctgf;Dst;Eef1a2;Fabp3;Fgf12;Fhl1;Fndc5;Gja1;Hopx;Hspb7;Klf9;Malat1;Mt1;Mybphl;Myh6;Myom2;Myoz2;Npy1r;Nrap;Paqr9;Pdzrn4;Per1;Pitpnc1;Pmepa1;Prss23;Ptgfr;Scn5a;Sln;Stard10;Synpo2l;Trdn;Ttn;Xirp2
3	geneSet	6.48	0.101	Mef2d (directAnnotation).	Gm9833; Mef2a; Mef2b; Mef2c; Myef2 (inferredBy_MotifSimilarity). Borcs8 (inferredBy_MotifSimilarity_n_Orthology).	23	554	Ank1;Atf3;C130080G10Rik;Casq2;Ckm;Ckmt2;Cmya5;Ctgf;Eef1a2;Fgf12;Hfe2;Malat1;Myom2;Nrap;Pacsin3;Per1;Pmepa1;Scn5a;Sln;Synpo2l;Tcap;Trdn;Tuba4a
4	geneSet	6.46	0.101	Mef2c (inferredBy_Orthology).	Gm9833; Mef2a; Mef2b; Mef2d; Myef2 (inferredBy_MotifSimilarity). Borcs8 (inferredBy_MotifSimilarity_n_Orthology).	57	2483	Acsl1;Adamts8;Akap6;Ank1;Atf3;C130080G10Rik;Casq2;Cdh13;Chrm2;Ckm;Ckmt2;Clu;Cmya5;Corin;Ctgf;Dkk3;Dmd;Dsp;Dst;Eef1a2;Ehd4;Epha4;Fabp3;Fam78a;Fgf12;Fhl1;Fndc5;Fry;Gja1;Hfe2;Kcnj3;Klf9;Lmod2;Lpl;Malat1;Mgll;Myh6;Mylk4;Myom2;Neat1;Nrap;Pacsin3;Pdzrn4;Per1;Phkg1;Pitpnc1;Pln;Pmepa1;Scn5a;Sln;Synpo2l;Tcap;Trdn;Ttn;Tuba4a;Xirp2;Zbtb20
5	geneSet	6.42	0.1	Borcs8; Mef2a; Mef2b; Mef2c; Mef2d (inferredBy_Orthology).		43	1477	Actn2;Ank1;Atf3;Chrm2;Ckm;Ckmt2;Clu;Cmya5;Corin;Dst;Eef1a2;Fabp3;Fgf12;Fhl1;Fry;Gas6;Gja1;Hopx;Hspb7;Klf9;Malat1;Mt1;Myh6;Myom2;Myoz2;Npy1r;Nrap;Pacsin3;Paqr9;Per1;Pitpnc1;Pmepa1;Ptgfr;Scn5a;Sln;Srl;Stard10;Synpo2l;Tbx20;Tcap;Trdn;Ttn;Tuba4a
6	geneSet	6.28	0.0985	Mef2a (inferredBy_Orthology).	Gm9833; Mef2b; Mef2c; Mef2d; Myef2 (inferredBy_MotifSimilarity). Borcs8 (inferredBy_MotifSimilarity_n_Orthology).	19	320	Acsl1;Ank1;Atf3;C130080G10Rik;Ckm;Ckmt2;Cmya5;Ctgf;Hfe2;Malat1;Myom2;Nrap;Per1;Pmepa1;Scn5a;Sln;Synpo2l;Tcap;Tuba4a
7	geneSet	6.27	0.0984	Mef2c (inferredBy_Orthology).	Gm9833; Mef2a; Mef2b; Mef2d; Myef2 (inferredBy_MotifSimilarity). Borcs8 (inferredBy_MotifSimilarity_n_Orthology).	57	2503	Acsl1;Akap6;Ank1;Ankrd1;C130080G10Rik;Casq2;Cdh13;Chrm2;Ckm;Ckmt2;Clu;Cmya5;Crip2;Ctgf;Dhrs7c;Dkk3;Dmd;Dsp;Dst;Eef1a2;Epha4;Fabp3;Fam174b;Fam78a;Fgf12;Fhl1;Fndc5;Hfe2;Jam2;Klf9;Lmod2;Lpl;Malat1;Mgll;Myh6;Mylk4;Myom2;Nrap;Ntm;Obscn;Pacsin3;Paqr9;Pdzd2;Pdzrn4;Per1;Phkg1;Pitpnc1;Pln;Pmepa1;Scn5a;Sln;Synpo2l;Tcap;Trdn;Ttn;Tuba4a;Zbtb20
8	geneSet	6.22	0.0978	Mef2a (inferredBy_Orthology).	Gm9833; Mef2b; Mef2c; Mef2d; Myef2 (inferredBy_MotifSimilarity). Borcs8 (inferredBy_MotifSimilarity_n_Orthology).	67	3468	Acsl1;Ank1;Ankrd1;Atf3;Atp2a2;C130080G10Rik;Camk1d;Casq2;Cdh13;Chrm2;Ckm;Ckmt2;Clu;Cmya5;Corin;Ctgf;Dhrs7c;Dsp;Eef1a2;Epha4;Fabp3;Fam78a;Fgf12;Fhl1;Fhl2;Gas6;Gja1;Hfe2;Hopx;Hspb7;Jam2;Kcnj3;Klf9;Lpl;Malat1;Mt1;Mt3;Mybphl;Myh6;Mylk4;Myom2;Myoz2;Neat1;Nppb;Npy1r;Nrap;Pacsin3;Paqr9;Per1;Phkg1;Pitpnc1;Pitx2;Pln;Pmepa1;Podn;Ptgfr;Scn5a;Sln;Srl;Synpo2l;Tbx20;Tcap;Trdn;Ttn;Tuba4a;Ucp2;Zbtb20
9	geneSet	6.17	0.0972	Mef2d (inferredBy_Orthology).	Gm9833; Mef2a; Mef2b; Mef2c; Myef2 (inferredBy_MotifSimilarity). Borcs8 (inferredBy_MotifSimilarity_n_Orthology).	52	2248	Acsl1;Ank1;Atf3;Atp2a2;Bmp10;C130080G10Rik;Casq2;Chrm2;Ckm;Ckmt2;Clu;Cmya5;Corin;Ctgf;Dmd;Dst;Eef1a2;Fabp3;Fgf12;Fhl1;Fhl2;Fxyd1;Gja1;Hfe2;Hopx;Kcnj3;Klf9;Lmod2;Malat1;Me3;Mt1;Mybphl;Myom2;Myoz2;Neat1;Npy1r;Pacsin3;Paqr9;Per1;Pln;Pmepa1;Scn5a;Sgcg;Sln;Srl;Synpo2l;Tcap;Trdn;Ttn;Tuba4a;Xirp2;Zbtb20
10	geneSet	5.96	0.0948	Mef2a (inferredBy_Orthology).	Gm9833; Mef2b; Mef2c; Mef2d; Myef2 (inferredBy_MotifSimilarity). Borcs8 (inferredBy_MotifSimilarity_n_Orthology).	18	305	Acsl1;Ank1;Atf3;C130080G10Rik;Ckm;Ckmt2;Cmya5;Ctgf;Hfe2;Malat1;Myom2;Nrap;Per1;Pmepa1;Scn5a;Sln;Synpo2l;Tuba4a
11	geneSet	5.77	0.0926	Mef2a (inferredBy_Orthology).	Gm9833; Mef2b; Mef2c; Mef2d; Myef2 (inferredBy_MotifSimilarity). Borcs8 (inferredBy_MotifSimilarity_n_Orthology).	49	2126	Acsl1;Ank1;C130080G10Rik;Casq2;Cdh13;Chrm2;Ckm;Ckmt2;Cmya5;Ctgf;Dkk3;Dmd;Dsp;Eef1a2;Ehd4;Epha4;Fabp3;Fam78a;Fgf12;Fhl1;Fndc5;Fry;Gja1;Hfe2;Kcnj3;Klf9;Lmod2;Lpl;Malat1;Mgll;Myh6;Mylk4;Myom2;Nrap;Pacsin3;Per1;Phkg1;Pitpnc1;Pln;Pmepa1;Scn5a;Sln;Synpo2l;Tcap;Trdn;Ttn;Tuba4a;Xirp2;Zbtb20
12	geneSet	5.71	0.0919	Mef2a; Mef2c; Mef2d (directAnnotation).	Gm9833; Mef2b; Myef2 (inferredBy_MotifSimilarity). Borcs8 (inferredBy_MotifSimilarity_n_Orthology).	48	2022	Acsl1;Adamts8;Ank1;Atf3;Atp2a2;Bmp10;Camk1d;Casq2;Chrm2;Ckm;Ckmt2;Cmya5;Ctgf;Dkk3;Eef1a2;Fabp3;Fam78a;Fgf12;Fhl1;Fndc5;Gja1;Hfe2;Hspb7;Jam2;Kcnj3;Klf9;Malat1;Mgll;Mybphl;Myh6;Myom2;Neat1;Npy1r;Pacsin3;Per1;Phkg1;Pitpnc1;Pitx2;Pmepa1;Scn5a;Sln;Srl;Synpo2l;Tcap;Trdn;Ttn;Xirp2;Zbtb20
13	geneSet	5.66	0.0913	Mef2a (directAnnotation).	Gm9833; Mef2b; Mef2c; Mef2d; Myef2 (inferredBy_MotifSimilarity). Borcs8 (inferredBy_MotifSimilarity_n_Orthology).	36	1412	Ank1;Atf3;Atp2a2;Bmp10;Chrm2;Ckm;Ckmt2;Corin;Dkk3;Dmd;Eef1a2;Hfe2;Jam2;Kcnj3;Klf9;Mgll;Mybphl;Myh6;Myom2;Neat1;Npy1r;Pacsin3;Per1;Phkg1;Pitpnc1;Pmepa1;Scn5a;Sln;Srl;Synpo2l;Tbx20;Tcap;Trdn;Ttn;Tuba4a;Xirp2
14	geneSet	5.65	0.0912	Mef2a (inferredBy_Orthology).	Gm9833; Mef2b; Mef2c; Mef2d; Myef2 (inferredBy_MotifSimilarity). Borcs8 (inferredBy_MotifSimilarity_n_Orthology).	63	2940	Acsl1;Actn2;Akap6;Ank1;Atf3;Atp2a2;C130080G10Rik;Camk1d;Casq2;Cdh13;Chrm2;Ckm;Ckmt2;Clu;Cmya5;Ctgf;Dhrs7c;Dst;Eef1a2;Epha4;Fabp3;Fam78a;Fgf12;Fhl1;Fhl2;Gas6;Gja1;Hfe2;Hopx;Jam2;Kcnk3;Klf9;Lpl;Malat1;Mapk10;Mb;Mt1;Mybphl;Myh6;Myom2;Myoz2;Nppb;Npy1r;Nrap;Pacsin3;Paqr9;Per1;Pitpnc1;Pln;Pmepa1;Podn;S100a1;Scn5a;Sln;Srl;Synpo2l;Tbx20;Tcap;Trdn;Ttn;Tuba4a;Vldlr;Zbtb20
15	geneSet	5.63	0.091	Mef2a (inferredBy_Orthology).	Gm9833; Mef2b; Mef2c; Mef2d; Myef2 (inferredBy_MotifSimilarity). Borcs8 (inferredBy_MotifSimilarity_n_Orthology).	70	3543	Acsl1;Adamts15;Ank1;Ankrd1;Atf3;Atp2a2;Bmp10;Bri3;C130080G10Rik;Camk1d;Casq2;Cdh13;Chrm2;Ckm;Ckmt2;Clu;Cmya5;Corin;Ctgf;Dmd;Dsp;Dst;Eef1a2;Epha4;Fabp3;Fam78a;Fgf12;Fhl1;Fhl2;Fry;Gja1;Hfe2;Hopx;Hspb7;Kcnj3;Klf9;Lmod2;Lpl;Malat1;Mapk10;Mt3;Mybphl;Myh6;Myom2;Myoz2;Neat1;Nppb;Nrap;Ntm;Obscn;Pacsin3;Per1;Phkg1;Pitpnc1;Pitx2;Pln;Pmepa1;Podn;Ptgfr;Ryr2;Scn5a;Sgcg;Sln;Socs2;Synpo2l;Tcap;Trdn;Ttn;Tuba4a;X…
16	geneSet	5.62	0.0909	Mef2c (inferredBy_Orthology).	Gm9833; Mef2a; Mef2b; Mef2d; Myef2 (inferredBy_MotifSimilarity). Borcs8 (inferredBy_MotifSimilarity_n_Orthology).	45	1767	Acsl1;Akap6;Ank1;Atf3;C130080G10Rik;Casq2;Ckm;Ckmt2;Cmya5;Ctgf;Dmd;Dst;Eef1a2;Epha4;Fgf12;Fhl1;Frmd5;Fry;Gja1;Hfe2;Klf9;Lmod2;Lpl;Malat1;Mybphl;Myh6;Mylk4;Myom2;Myoz2;Neat1;Nrap;Obscn;Pacsin3;Per1;Phkg1;Pitpnc1;Pmepa1;Scn5a;Sln;Synpo2l;Tcap;Trdn;Ttn;Tuba4a;Xirp2
17	geneSet	5.47	0.0891		Mef2a; Mef2c (inferredBy_MotifSimilarity_n_Orthology).	47	2030	Acsl1;Actn2;Adamts15;Ankrd1;Art3;Atf3;Bri3;Chrm2;Ckm;Ckmt2;Cmya5;Ctgf;Dmd;Eef1a2;Ehd4;Epha4;Fabp3;Fgf12;Fuca2;Gja1;Hspb7;Kcnj3;Lpl;Malat1;Myh6;Myom2;Myoz2;Npy1r;Paqr9;Pdlim4;Pdzrn4;Per1;Pitpnc1;Pitx2;Pln;Pmepa1;Ptgds;Scn5a;Sgcg;Sln;Synpo2l;Tcap;Trdn;Ttn;Tuba4a;Xirp2;Zbtb20
18	geneSet	5.47	0.0891	Mef2a; Mef2c (inferredBy_Orthology).	Gm9833; Mef2b; Mef2d; Myef2 (inferredBy_MotifSimilarity). Borcs8 (inferredBy_MotifSimilarity_n_Orthology).	58	2662	Acsl1;Akap6;Ank1;Atf3;C130080G10Rik;Casq2;Cdh13;Chrm2;Ckm;Ckmt2;Clu;Cmya5;Ctgf;Ddit4l;Dkk3;Dmd;Dst;Eef1a2;Epha4;Fabp3;Fam78a;Fgf12;Fhl1;Fndc5;Frmd5;Fry;Gja1;Hfe2;Hopx;Klf9;Lmod2;Lpl;Malat1;Mapk10;Mybphl;Myh6;Mylk4;Myom2;Myoz2;Neat1;Nrap;Obscn;Pacsin3;Per1;Phkg1;Pitpnc1;Pitx2;Pln;Pmepa1;Scn5a;Sln;Synpo2l;Tcap;Trdn;Ttn;Tuba4a;Xirp2;Zbtb20
19	geneSet	5.43	0.0887	Mef2a (inferredBy_Orthology).	Gm9833; Mef2b; Mef2c; Mef2d; Myef2 (inferredBy_MotifSimilarity). Borcs8 (inferredBy_MotifSimilarity_n_Orthology).	70	3644	Acsl1;Adamts8;Akap6;Ank1;Atf3;C130080G10Rik;Camk1d;Casq2;Cdh13;Chrm2;Ckm;Ckmt2;Clu;Cmya5;Crip2;Ctgf;Ddit4l;Dhrs7c;Dkk3;Dmd;Dst;Eef1a2;Ehd4;Epha4;Fabp3;Fam78a;Fgf12;Fhl1;Fndc5;Frmd5;Fry;Gja1;Hfe2;Hopx;Klf9;Lmod2;Lpl;Malat1;Mapk10;Mgll;Mybphl;Myh6;Mylk4;Myom2;Myoz2;Neat1;Npy1r;Nrap;Ntm;Obscn;Pacsin3;Paqr9;Pdzrn4;Per1;Phkg1;Pitpnc1;Pitx2;Pln;Pmepa1;Scn5a;Sfrp1;Sln;Socs2;Synpo2l;Tcap;Trdn;Ttn;Tuba4a;…
20	geneSet	5.42	0.0885	Mef2c (inferredBy_Orthology).	Gm9833; Mef2a; Mef2b; Mef2d; Myef2 (inferredBy_MotifSimilarity). Borcs8 (inferredBy_MotifSimilarity_n_Orthology).	65	2864	Acsl1;Adamts8;Akap6;Ank1;Atf3;C130080G10Rik;Casq2;Cdh13;Chrm2;Ckm;Ckmt2;Clu;Cmya5;Crip2;Ctgf;Dkk3;Dmd;Dsp;Dst;Eef1a2;Ehd4;Epha4;Fabp3;Fam78a;Fgf12;Fhl1;Frmd5;Fry;Gja1;Hfe2;Hopx;Kcnj3;Klf9;Lmod2;Lpl;Malat1;Mapk10;Mgll;Myh6;Mylk4;Myom2;Myoz2;Neat1;Nrap;Nrtn;Obscn;Pacsin3;Paqr9;Per1;Phkg1;Pitpnc1;Pitx2;Pln;Pmepa1;S100a1;Scn5a;Sgcg;Sln;Synpo2l;Tbx20;Tcap;Trdn;Ttn;Tuba4a;Zbtb20
21	geneSet	5.36	0.0878	Borcs8; Mef2a; Mef2b; Mef2c; Mef2d (inferredBy_Orthology).		44	1537	Ank1;Atf3;Casq2;Chrm2;Ckm;Ckmt2;Clu;Cmya5;Dhrs7c;Dst;Eef1a2;Fabp3;Fam78a;Fhl1;Gja1;Hfe2;Hopx;Hspb7;Klf9;Malat1;Mapk10;Myh6;Myom2;Myoz2;Neat1;Npy1r;Nrap;Nrtn;Pacsin3;Paqr9;Per1;Pitpnc1;Pmepa1;Prss23;Ptgfr;Scn5a;Sln;Stard10;Synpo2l;Tcap;Trdn;Ttn;Tuba4a;Xirp2
22	geneSet	5.11	0.0849	Borcs8; Mef2b (inferredBy_Orthology).	Mef2a; Mef2c; Mef2d (inferredBy_MotifSimilarity).	45	2214	Acsl1;Ank1;Atf3;Bri3;C130080G10Rik;Camk1d;Chrm2;Ckm;Ckmt2;Cmya5;Corin;Crip2;Ctgf;Dkk3;Dst;Epha4;Fabp3;Fam78a;Fgf12;Fndc5;Frmd5;Gja1;Hfe2;Kcnj3;Lpl;Malat1;Mapk10;Mgll;Mylk4;Myom2;Nrap;Pacsin3;Per1;Phkg1;Pitpnc1;Pitx2;Pln;Pmepa1;Scn5a;Sln;Synpo2l;Tbx20;Tcap;Trdn;Ttn
23	geneSet	5.11	0.0849	Mef2a (inferredBy_Orthology).	Gm9833; Mef2b; Mef2c; Mef2d; Myef2 (inferredBy_MotifSimilarity). Borcs8 (inferredBy_MotifSimilarity_n_Orthology).	47	1686	Acsl1;Actn2;Ank1;Atf3;Atp2a2;Bmp10;C130080G10Rik;Casq2;Cdh13;Ckm;Ckmt2;Cmya5;Corin;Ctgf;Dhrs7c;Dmd;Eef1a2;Epha4;Fgf12;Fhl1;Fhl2;Gja1;Hfe2;Jam2;Klf9;Lpl;Malat1;Mybphl;Myh6;Myom2;Myoz2;Nrap;Pacsin3;Per1;Phkg1;Pln;Pmepa1;Podn;S100a1;Scn5a;Sln;Synpo2l;Tcap;Trdn;Ttn;Tuba4a;Xirp2
24	geneSet	5.11	0.0849	Mef2a (directAnnotation).	Gm9833; Mef2b; Mef2c; Mef2d; Myef2 (inferredBy_MotifSimilarity). Borcs8 (inferredBy_MotifSimilarity_n_Orthology).	47	1681	Acsl1;Actn2;Ank1;Atf3;Atp2a2;Bmp10;C130080G10Rik;Casq2;Cdh13;Ckm;Ckmt2;Cmya5;Corin;Ctgf;Dhrs7c;Dmd;Eef1a2;Epha4;Fgf12;Fhl1;Fhl2;Gja1;Hfe2;Jam2;Klf9;Lpl;Malat1;Mybphl;Myh6;Myom2;Myoz2;Nrap;Pacsin3;Per1;Phkg1;Pln;Pmepa1;Podn;S100a1;Scn5a;Sln;Synpo2l;Tcap;Trdn;Ttn;Tuba4a;Xirp2
25	geneSet	5.08	0.0845	Mef2a (directAnnotation).	Gm9833; Mef2b; Mef2c; Mef2d; Myef2 (inferredBy_MotifSimilarity). Borcs8 (inferredBy_MotifSimilarity_n_Orthology).	25	854	Acsl1;Akap6;Ank1;Atf3;C130080G10Rik;Casq2;Ckm;Ckmt2;Cmya5;Ctgf;Fgf12;Fhl1;Frmd5;Hfe2;Malat1;Myom2;Nrap;Per1;Phkg1;Pitpnc1;Scn5a;Sln;Synpo2l;Trdn;Tuba4a
26	geneSet	5.03	0.0839	Mef2c (inferredBy_Orthology).	Gm9833; Mef2a; Mef2b; Mef2d; Myef2 (inferredBy_MotifSimilarity). Borcs8 (inferredBy_MotifSimilarity_n_Orthology).	72	4336	Acsl1;Adamts15;Adamts8;Akap6;Ank1;Atf3;Atp2a2;C130080G10Rik;Camk1d;Casq2;Cdh13;Chrm2;Ckm;Ckmt2;Clu;Cmya5;Crip2;Ctgf;Ddit4l;Dkk3;Dmd;Dst;Eef1a2;Epha4;Fgf12;Fhl1;Fhl2;Fndc5;Frmd5;Fry;Gja1;Hfe2;Hopx;Jam2;Klf9;Lmod2;Lpl;Malat1;Mapk10;Mgll;Mybphl;Myh6;Mylk4;Myom2;Myoz2;Neat1;Nrap;Nrtn;Ntm;Obscn;Pacsin3;Paqr9;Pdzd2;Pdzrn4;Per1;Phkg1;Pitpnc1;Pitx2;Pln;Pmepa1;Ramp1;Scn5a;Sln;Socs2;Synpo2l;Tbx20;Trdn;Ttn;…
27	geneSet	4.98	0.0834	Mef2a (directAnnotation).	Gm9833; Mef2b; Mef2c; Mef2d; Myef2 (inferredBy_MotifSimilarity). Borcs8 (inferredBy_MotifSimilarity_n_Orthology).	61	2822	Acsl1;Adamts8;Ank1;Ankrd1;Atf3;Atp2a2;C130080G10Rik;Casq2;Cdh13;Chrm2;Ckm;Clu;Cmya5;Corin;Crip2;Dhrs7c;Dst;Eef1a2;Epha4;Fam78a;Fgf12;Fhl1;Fhl2;Fndc5;Fry;Gas6;Gja1;Hfe2;Hopx;Hspb7;Klf9;Lmod2;Lpl;Malat1;Mapk10;Mb;Mgll;Mybphl;Myh6;Mylk4;Myom2;Myoz2;Neat1;Npy1r;Nrtn;Ntm;Pacsin3;Per1;Pitpnc1;Pitx2;Pmepa1;S100a1;Scn5a;Sln;Synpo2l;Tcap;Tnni3;Trdn;Ttn;Tuba4a;Zbtb20
28	geneSet	4.93	0.0827	Mef2c (inferredBy_Orthology).	Gm9833; Mef2a; Mef2b; Mef2d; Myef2 (inferredBy_MotifSimilarity). Borcs8 (inferredBy_MotifSimilarity_n_Orthology).	55	2789	Acsl1;Akap6;Ank1;Atf3;Atp2a2;C130080G10Rik;Casq2;Cdh13;Chrm2;Ckm;Ckmt2;Clu;Cmya5;Crip2;Ctgf;Dkk3;Dmd;Dst;Epha4;Fgf12;Fhl1;Fndc5;Frmd5;Gja1;Hfe2;Hopx;Klf9;Lmod2;Lpl;Malat1;Mapk10;Mgll;Mybphl;Myh6;Mylk4;Myom2;Nrap;Nrtn;Obscn;Pacsin3;Pdzrn4;Per1;Phkg1;Pitpnc1;Pitx2;Pln;Pmepa1;Scn5a;Sln;Synpo2l;Trdn;Ttn;Tuba4a;Xirp2;Zbtb20
29	geneSet	4.87	0.082	Mef2d (inferredBy_Orthology).	Srf (inferredBy_MotifSimilarity). Borcs8; Mef2b; Mef2c (inferredBy_MotifSimilarity_n_Orthology).	23	771	Acsl1;Adm;Ankrd1;Atp2a2;C130080G10Rik;Dmd;Fgf12;Fhl1;Fhl2;Hspb7;Kcnk3;Myh6;Nppa;Per1;Pitx2;Pln;Ryr2;Sfrp1;Sln;Trdn;Ttn;Tuba4a;Zbtb20
30	geneSet	4.86	0.0819	Borcs8; Mef2b (inferredBy_Orthology).	Gm9833; Mef2a; Mef2c; Mef2d; Myef2 (inferredBy_MotifSimilarity).	37	1336	Actn2;Ank1;Atf3;Atp2a2;Chrm2;Ckm;Ckmt2;Clu;Cmya5;Ctgf;Dhrs7c;Dst;Eef1a2;Fam78a;Fgf12;Fhl1;Gja1;Klf9;Lpl;Malat1;Mapk10;Mt1;Mybphl;Myom2;Myoz2;Pacsin3;Paqr9;Per1;Pmepa1;Scn5a;Sln;Synpo2l;Tcap;Trdn;Ttn;Tuba4a;Zbtb20
31	geneSet	4.79	0.0811	Mef2c (directAnnotation).	Gm9833; Mef2a; Mef2b; Mef2d; Myef2 (inferredBy_MotifSimilarity). Borcs8 (inferredBy_MotifSimilarity_n_Orthology).	64	3762	Acsl1;Ank1;Ankrd1;Art3;Atf3;C130080G10Rik;Camk1d;Casq2;Cdh13;Chrm2;Ckm;Ckmt2;Clu;Cmya5;Corin;Crip2;Ctgf;Dhrs7c;Dkk3;Dmd;Dst;Eef1a2;Epha4;Fam174b;Fam78a;Fgf12;Fhl1;Fndc5;Gja1;Hfe2;Kcnj3;Klf9;Lmod2;Lpl;Malat1;Mapk10;Mgll;Myh6;Mylk4;Myom2;Myoz2;Nrap;Nrtn;Ntm;Pacsin3;Pdzd2;Pdzrn4;Per1;Phkg1;Pitpnc1;Pitx2;Pln;Pmepa1;Scn5a;Sgcg;Sln;Socs2;Synpo2l;Tcap;Trdn;Ttn;Tuba4a;Vldlr;Zbtb20
32	geneSet	4.75	0.0807			19	567	9330158H04Rik;Ank1;Ankrd1;Bmp10;Chrm2;Cox8b;Ctgf;Fgf12;Fhl1;Fry;Fuca2;Gja1;Kcnj3;Mgll;Npy1r;Pdzrn4;Pitpnc1;Sln;Synpo2l
33	geneSet	4.73	0.0804	Borcs8; Mef2b (inferredBy_Orthology).	Gm9833; Mef2a; Mef2c; Mef2d; Myef2 (inferredBy_MotifSimilarity).	36	1311	Actn2;Akap6;Ank1;Atf3;Atp2a2;Chrm2;Ckm;Ckmt2;Clu;Cmya5;Dhrs7c;Dst;Eef1a2;Fam78a;Fgf12;Fhl1;Gja1;Hopx;Malat1;Mapk10;Mt1;Mybphl;Myom2;Myoz2;Nrap;Pacsin3;Paqr9;Per1;Pmepa1;Scn5a;Sln;Synpo2l;Trdn;Ttn;Tuba4a;Zbtb20
34	geneSet	4.72	0.0803	Mef2a (inferredBy_Orthology).	Gm9833; Mef2b; Mef2c; Mef2d; Myef2 (inferredBy_MotifSimilarity). Borcs8 (inferredBy_MotifSimilarity_n_Orthology).	57	2423	Acsl1;Actn2;Akap6;Ank1;Atf3;Atp2a2;C130080G10Rik;Casq2;Cdh13;Chrm2;Ckm;Ckmt2;Clu;Cmya5;Ctgf;Dhrs7c;Dst;Eef1a2;Epha4;Fabp3;Fgf12;Fhl1;Fhl2;Gja1;Hfe2;Hopx;Jam2;Kcnj3;Klf9;Lpl;Malat1;Mapk10;Mt1;Mybphl;Myh6;Mylk4;Myom2;Myoz2;Npy1r;Nrap;Pacsin3;Paqr9;Per1;Pln;Pmepa1;Ryr2;S100a1;Scn5a;Sln;Srl;Synpo2l;Trdn;Ttn;Tuba4a;Vldlr;Xirp2;Zbtb20
35	geneSet	4.68	0.0799	Mef2a (directAnnotation).	Gm9833; Mef2b; Mef2c; Mef2d; Myef2 (inferredBy_MotifSimilarity). Borcs8 (inferredBy_MotifSimilarity_n_Orthology).	16	368	Ank1;Cdh13;Ckm;Ckmt2;Eef1a2;Epha4;Fam78a;Fxyd1;Hfe2;Klf9;Myh6;Pacsin3;Pln;Scn5a;Synpo2l;Tuba4a
36	geneSet	4.68	0.0798	Borcs8; Mef2a; Mef2b; Mef2c; Mef2d (inferredBy_Orthology).		46	2041	Akap6;Ank1;Atf3;Atp2a2;Bmp10;C130080G10Rik;Camk1d;Chrm2;Ckm;Clu;Cmya5;Ctgf;Dkk3;Eef1a2;Epha4;Fabp3;Fgf12;Fhl1;Fhl2;Fry;Gja1;Hfe2;Hopx;Klf9;Lpl;Malat1;Mt1;Mybphl;Myom2;Myoz2;Npy1r;Nrap;Ntm;Paqr9;Pitpnc1;Pitx2;Pln;Pmepa1;Scn5a;Sln;Synpo2l;Tbx20;Trdn;Ttn;Tuba4a;Zbtb20
37	geneSet	4.67	0.0797	Borcs8; Mef2a; Mef2b; Mef2c; Mef2d (inferredBy_Orthology).		48	2315	Actn2;Ank1;Atf3;Camk1d;Chrm2;Ckm;Ckmt2;Clu;Cmya5;Ctgf;Dkk3;Eef1a2;Epha4;Fam78a;Fgf12;Fhl2;Fuca2;Fxyd1;Hfe2;Hspb7;Lmod2;Lpl;Malat1;Mapk10;Mlana;Mt1;Myom2;Myoz2;Neat1;Nrtn;Paqr9;Per1;Pitpnc1;Pitx2;Pln;Pmepa1;Scn5a;Sln;Srl;Synpo2l;Tbx20;Tcap;Tnni3;Trdn;Tuba4a;Vldlr;Zbtb20;Zfp579
38	geneSet	4.64	0.0794	Gm9833; Mef2a; Mef2b; Mef2c; Mef2d; Myef2 (directAnnotation). Borcs8 (inferredBy_Orthology).		31	1016	Ank1;C130080G10Rik;Casq2;Ckm;Ckmt2;Cmya5;Ctgf;Dhrs7c;Eef1a2;Epha4;Fabp3;Fgf12;Fhl1;Hfe2;Klf9;Malat1;Mgll;Myh6;Myom2;Npy1r;Pacsin3;Per1;Phkg1;Pitpnc1;Pmepa1;Scn5a;Sln;Srl;Synpo2l;Tcap;Tuba4a
39	geneSet	4.64	0.0794	Mef2d (inferredBy_Orthology).	Gm9833; Mef2a; Mef2b; Mef2c; Myef2 (inferredBy_MotifSimilarity). Borcs8 (inferredBy_MotifSimilarity_n_Orthology).	55	2329	Acsl1;Actn2;Akap6;Ank1;Atf3;Atp2a2;C130080G10Rik;Camk1d;Casq2;Chrm2;Ckm;Ckmt2;Clu;Cmya5;Ctgf;Dhrs7c;Dst;Eef1a2;Epha4;Fabp3;Fam78a;Fgf12;Fhl1;Gja1;Hfe2;Hopx;Jam2;Klf9;Lpl;Malat1;Mapk10;Mt1;Mybphl;Myom2;Myoz2;Nppb;Nrap;Pacsin3;Paqr9;Per1;Pitpnc1;Pln;Pmepa1;Podn;S100a1;Scn5a;Sln;Srl;Synpo2l;Tbx20;Trdn;Ttn;Tuba4a;Vldlr;Zbtb20
40	geneSet	4.61	0.0791	Mef2a (directAnnotation).	Gm9833; Mef2b; Mef2c; Mef2d; Myef2 (inferredBy_MotifSimilarity). Borcs8 (inferredBy_MotifSimilarity_n_Orthology).	53	2292	Acadl;Acsl1;Actn2;Akap6;Ank1;Atf3;Atp2a2;C130080G10Rik;Camk1d;Casq2;Cdh13;Chrm2;Ckm;Clu;Cmya5;Ddit4l;Dhrs7c;Eef1a2;Epha4;Fabp3;Fgf12;Fhl1;Fhl2;Gja1;Hfe2;Kcnj3;Klf9;Malat1;Mt1;Mt3;Mybphl;Myom2;Myoz2;Npy1r;Ntm;Pacsin3;Paqr9;Pdzrn4;Per1;Pitx2;Pln;Pmepa1;Ryr2;S100a1;Scn5a;Sln;Synpo2l;Tbx20;Tcap;Trdn;Ttn;Tuba4a;Zbtb20
41	geneSet	4.59	0.0787	Mef2a (inferredBy_Orthology).	Gm9833; Mef2b; Mef2c; Mef2d; Myef2 (inferredBy_MotifSimilarity). Borcs8 (inferredBy_MotifSimilarity_n_Orthology).	60	2912	Acsl1;Actn2;Akap6;Ank1;Ankrd1;Atf3;Atp2a2;C130080G10Rik;Camk1d;Casq2;Cdh13;Chrm2;Ckm;Ckmt2;Clu;Cmya5;Ddit4l;Dhrs7c;Eef1a2;Epha4;Fabp3;Fam78a;Fgf12;Fhl1;Fhl2;Gja1;Hfe2;Hopx;Jam2;Kcnj3;Klf9;Lpl;Malat1;Mt1;Mt3;Mybphl;Mylk4;Myom2;Myoz2;Npy1r;Nrap;Ntm;Pacsin3;Paqr9;Pdzrn4;Per1;Pitx2;Pln;Pmepa1;Ryr2;S100a1;Scn5a;Sln;Srl;Synpo2l;Tbx20;Trdn;Ttn;Tuba4a;Zbtb20
42	geneSet	4.5	0.0778		Atoh1 (inferredBy_MotifSimilarity).	38	1813	Adamts8;Adm;Ank1;Ankrd1;Cdh13;Ckmt2;Clu;Ctgf;Dapk2;Dhrs7c;Dsp;Ehd4;Epha4;Fabp3;Fam174b;Fndc5;Gja1;Hfe2;Htra1;Kcnk3;Klf9;Malat1;Mgll;Mt1;Mtus2;Mylk4;Ntm;Pacsin3;Pitx2;Prss23;Scn5a;Socs2;Stard10;Synpo2l;Tbx20;Ttn;Vldlr;Zbtb20
43	geneSet	4.5	0.0777	Mef2d (inferredBy_Orthology).	Srf (inferredBy_MotifSimilarity). Borcs8; Mef2b; Mef2c (inferredBy_MotifSimilarity_n_Orthology).	23	765	Acsl1;Adm;Ankrd1;Atp2a2;C130080G10Rik;Dmd;Fgf12;Fhl1;Fhl2;Hspb7;Kcnk3;Myh6;Myom2;Nppa;Per1;Pitx2;Pln;Ryr2;Sfrp1;Sln;Ttn;Tuba4a;Zbtb20
44	geneSet	4.46	0.0773	Mef2a (directAnnotation).	Gm9833; Mef2b; Mef2c; Mef2d; Myef2 (inferredBy_MotifSimilarity). Borcs8 (inferredBy_MotifSimilarity_n_Orthology).	73	4341	Acadl;Acsl1;Akap6;Ank1;Art3;Atf3;Atp2a2;C130080G10Rik;Camk1d;Casq2;Cdh13;Chrm2;Ckm;Ckmt2;Clu;Cmya5;Ctgf;Ddit4l;Dhrs7c;Dkk3;Dmd;Dst;Eef1a2;Epha4;Fabp3;Fam78a;Fgf12;Fhl1;Fhl2;Fxyd1;Gas6;Gja1;Hfe2;Hopx;Jam2;Kcnj3;Kcnk3;Klf9;Lpl;Malat1;Mapk10;Mt1;Mt3;Mybphl;Myh6;Myom2;Myoz2;Neat1;Npy1r;Ntm;Pacsin3;Paqr9;Pdzrn4;Per1;Phkg1;Pitpnc1;Pitx2;Pln;Pmepa1;Podn;Ptgfr;Ryr2;S100a1;Scn5a;Sln;Srl;Synpo2l;Tbx20;Trdn…
45	geneSet	4.36	0.076	Mef2c (inferredBy_Orthology).	Gm9833; Mef2a; Mef2b; Mef2d; Myef2 (inferredBy_MotifSimilarity). Borcs8 (inferredBy_MotifSimilarity_n_Orthology).	64	3278	Acsl1;Adamts8;Adm;Ank1;Atf3;Atp2a2;Bri3;C130080G10Rik;Camk1d;Casq2;Cdh13;Chrm2;Ckm;Ckmt2;Clu;Cmya5;Corin;Ctgf;Dhrs7c;Dmd;Dst;Eef1a2;Epha4;Fabp3;Fam78a;Fgf12;Fhl1;Fhl2;Fndc5;Frmd5;Gja1;Hfe2;Hopx;Kcnj3;Klf9;Lmod2;Lpl;Malat1;Mapk10;Mylk4;Myom2;Myoz2;Nppb;Nrap;Nrtn;Ntm;Pacsin3;Pdzd2;Per1;Phkg1;Pitpnc1;Pitx2;Pln;Pmepa1;Podn;Ptgfr;Scn5a;Sln;Synpo2l;Tcap;Trdn;Ttn;Xirp2;Zbtb20
46	geneSet	4.34	0.0759			16	435	Actn2;Akap6;Atf3;Atp2a2;Chrm2;Ckm;Ckmt2;Col4a2;Dapk2;Fry;Hfe2;Mapk10;Masp1;Pde1c;Pitpnc1;Pitx2
47	geneSet	4.3	0.0754	Mef2d (inferredBy_Orthology).	Gm9833; Mef2a; Mef2b; Mef2c; Myef2 (inferredBy_MotifSimilarity). Borcs8 (inferredBy_MotifSimilarity_n_Orthology).	55	2541	Acsl1;Actn2;Akap6;Ank1;Atf3;Atp2a2;C130080G10Rik;Camk1d;Casq2;Chrm2;Ckm;Ckmt2;Clu;Cmya5;Ctgf;Dhrs7c;Dst;Eef1a2;Epha4;Fabp3;Fam78a;Fgf12;Fhl1;Gja1;Hfe2;Hopx;Jam2;Kcnj3;Klf9;Lpl;Malat1;Mapk10;Mt1;Mybphl;Myom2;Myoz2;Nppa;Npy1r;Nrap;Pacsin3;Paqr9;Per1;Pln;Pmepa1;Podn;Scn5a;Sln;Srl;Synpo2l;Tbx20;Trdn;Ttn;Tuba4a;Vldlr;Zbtb20
48	geneSet	4.3	0.0753	Mef2c (inferredBy_Orthology).	Gm9833; Mef2a; Mef2b; Mef2d; Myef2 (inferredBy_MotifSimilarity). Borcs8 (inferredBy_MotifSimilarity_n_Orthology).	47	1967	Actn2;Akap6;Ank1;Atf3;Atp2a2;Camk1d;Chrm2;Ckm;Ckmt2;Clu;Cmya5;Ctgf;Dhrs7c;Dst;Eef1a2;Fabp3;Fgf12;Fhl1;Gja1;Hfe2;Hopx;Jam2;Klf9;Lpl;Malat1;Mapk10;Mt1;Mybphl;Myom2;Myoz2;Npy1r;Nrap;Pacsin3;Paqr9;Per1;Pitpnc1;Pln;Pmepa1;Podn;Scn5a;Sln;Synpo2l;Trdn;Ttn;Tuba4a;Xirp2;Zbtb20
49	geneSet	4.3	0.0753	Borcs8; Mef2a; Mef2b; Mef2c; Mef2d (inferredBy_Orthology).	Gm9833; Myef2 (inferredBy_MotifSimilarity).	45	1629	Acsl1;Actn2;Akap6;Ank1;Atf3;C130080G10Rik;Casq2;Cdh13;Chrm2;Ckm;Ckmt2;Clu;Cmya5;Dhrs7c;Dst;Eef1a2;Fgf12;Fhl1;Fndc5;Gja1;Gpx3;Hfe2;Hopx;Lpl;Malat1;Mapk10;Mybphl;Myh6;Myom2;Myoz2;Nrap;Pacsin3;Per1;Pitpnc1;Pln;Pmepa1;Scn5a;Sln;Srl;Synpo2l;Tcap;Trdn;Tuba4a;Vldlr;Xirp2
50	geneSet	4.21	0.0743	Mef2c (inferredBy_Orthology).	Srf (inferredBy_MotifSimilarity). Borcs8; Mef2b; Mef2d (inferredBy_MotifSimilarity_n_Orthology).	16	475	Acsl1;Adm;Atp2a2;C130080G10Rik;Dmd;Fgf12;Fhl2;Hspb7;Kcnk3;Myh6;Myom2;Per1;Pitx2;Pln;Ttn;Zbtb20
51	geneSet	4.19	0.074	Fos; Fosb; Fosl1; Fosl2; Irf8; Jun; Junb; Jund (inferredBy_Orthology).		15	351	Acsl1;Adamts15;Adm;Ank1;Art3;Chrm2;Dst;Gpx3;Hopx;Klf9;Mylk4;Ntm;Prss23;Ptgfr;Zbtb20
52	geneSet	4.16	0.0738	Borcs8; Mef2a; Mef2b; Mef2c; Mef2d (inferredBy_Orthology).		39	1845	Ank1;Atf3;Atp2a2;Bmp10;C130080G10Rik;Camk1d;Chrm2;Ckm;Clu;Dkk3;Eef1a2;Epha4;Fgf12;Fhl1;Fhl2;Gja1;Hfe2;Klf9;Lpl;Malat1;Mybphl;Myom2;Myoz2;Npy1r;Nrap;Ntm;Paqr9;Pitpnc1;Pitx2;Pln;Pmepa1;Scn5a;Sln;Synpo2l;Tbx20;Trdn;Ttn;Tuba4a;Zbtb20
53	geneSet	4.16	0.0738		Gata1; Gata2; Gata4; Gata5; Gata6; Tal1 (inferredBy_MotifSimilarity). Ep300; Gata3; Jun; Nr2f2; Pml; Rcor1; Trps1 (inferredBy_MotifSimilarity_n_Orthology).	15	421	9330158H04Rik;Ank1;Ankrd1;Atf3;Bmp10;Chrm2;Eef1a2;Fam78a;Frmd5;Nrtn;Ntm;Podn;Sfrp1;Synpo2l;Tbx20
54	geneSet	4.16	0.0738	Srf (directAnnotation).		15	442	Acaa2;Ankrd1;Atp2a2;C130080G10Rik;Ckm;Col4a2;Ctgf;Dmd;Fhl2;Hopx;Kcnk3;Pitx2;Pln;Trdn;Zbtb20
55	geneSet	4.1	0.073	Mef2a (directAnnotation).	Gm9833; Mef2b; Mef2c; Mef2d; Myef2 (inferredBy_MotifSimilarity). Borcs8 (inferredBy_MotifSimilarity_n_Orthology).	50	2052	Actn2;Akap6;Ank1;Atf3;Atp2a2;Bmp10;C130080G10Rik;Camk1d;Casq2;Cdh13;Chrm2;Ckm;Ckmt2;Cmya5;Corin;Ctgf;Dmd;Dst;Eef1a2;Fabp3;Fam174b;Fgf12;Fhl1;Fry;Hfe2;Hopx;Jam2;Klf9;Lpl;Malat1;Mybphl;Myom2;Myoz2;Nrap;Ntm;Pacsin3;Paqr9;Pitpnc1;Pitx2;Pln;Pmepa1;Podn;Scn5a;Sln;Synpo2l;Tcap;Trdn;Ttn;Tuba4a;Xirp2
56	geneSet	4.07	0.0727	Mef2a (inferredBy_Orthology).	Gm9833; Mef2b; Mef2c; Mef2d; Myef2 (inferredBy_MotifSimilarity). Borcs8 (inferredBy_MotifSimilarity_n_Orthology).	51	2113	Actn2;Akap6;Ank1;Atf3;Atp2a2;Bmp10;C130080G10Rik;Camk1d;Casq2;Cdh13;Chrm2;Ckm;Ckmt2;Cmya5;Corin;Ctgf;Dmd;Dst;Eef1a2;Fabp3;Fam174b;Fgf12;Fhl1;Fry;Hfe2;Hopx;Jam2;Klf9;Lpl;Malat1;Mybphl;Myom2;Myoz2;Nrap;Ntm;Pacsin3;Paqr9;Pitpnc1;Pitx2;Pln;Pmepa1;Podn;Ptgfr;Scn5a;Sln;Synpo2l;Tcap;Trdn;Ttn;Tuba4a;Xirp2
57	geneSet	3.95	0.0713	Borcs8; Mef2a; Mef2b; Mef2c; Mef2d (inferredBy_Orthology).		46	2001	Actn2;Ank1;Atf3;Atp2a2;C130080G10Rik;Camk1d;Casq2;Cdh13;Ckm;Ckmt2;Clu;Cmya5;Dhrs7c;Dst;Eef1a2;Fam78a;Fgf12;Fhl1;Fhl2;Gja1;Hfe2;Hopx;Hspb7;Kcnj3;Klf9;Malat1;Myh6;Myom2;Myoz2;Npy1r;Nrap;Pacsin3;Paqr9;Per1;Pitpnc1;Pmepa1;Prss23;Ptgfr;Scn5a;Sln;Srl;Stard10;Synpo2l;Trdn;Ttn;Xirp2
58	geneSet	3.92	0.0709	Gata1 (directAnnotation).	Gata2; Gata3; Gata4; Gata5; Gata6; Tal1 (inferredBy_MotifSimilarity). Ep300; Jun; Nr2f2; Pml; Rcor1; Sirt6; Smarca4; Smarcb1; Tbl1xr1; Tead4 (inferredBy_MotifSimilarity_n_Orthology).	34	1618	9330158H04Rik;Adamts8;Adm;Akap6;Ank1;Ankrd1;Atf3;Bmp10;Chrm2;Clu;Cox8b;Ctgf;Eef1a2;Epha4;Fam78a;Frmd5;Kcnj3;Kcnk3;Klf9;Mapk10;Me3;Npy1r;Nrtn;Ntm;Pacsin3;Paqr9;Pitpnc1;Pitx2;Pln;Podn;Sfrp1;Stard10;Synpo2l;Zbtb20
59	geneSet	3.89	0.0706	Gata1; Gata2; Gata3; Gata4; Gata5; Gata6; Trps1 (inferredBy_Orthology).	Ccnt2; Hmgn3 (inferredBy_MotifSimilarity_n_Orthology).	12	254	Adm;Ank1;Ankrd1;Chrm2;Eef1a2;Gja1;Mtus2;Nppb;Nrtn;Ntm;Synpo2l;Tbx20
60	geneSet	3.86	0.0702			14	407	Acadvl;Acsl1;Akap6;Ankrd1;Atf3;Bmp10;Ctgf;Fam78a;Fgf12;Kcnk3;Mtus2;Pitpnc1;Pitx2;Vldlr
61	geneSet	3.8	0.0695			18	649	Adamts15;C130080G10Rik;Chrm2;Dmd;Dst;Ehd4;Hopx;Mt3;Mtus2;Myoz2;Nppb;Nrap;Ntm;Pdzrn4;Pitpnc1;Sfrp1;Sln;Vldlr
62	geneSet	3.79	0.0694	Gata1 (directAnnotation).	Gata2; Gata3; Gata4; Gata5; Gata6; Tal1 (inferredBy_MotifSimilarity). Ccnt2; Ep300; Hdac2; Jun; Nr2f2; Pml; Rcor1; Sirt6; Smarca4; Smarcb1; Tbl1xr1; Tead4 (inferredBy_MotifSimilarity_n_Orthology).	13	378	9330158H04Rik;Adm;Akap6;Ank1;Bmp10;Chrm2;Ctgf;Eef1a2;Klf9;Nrtn;Ntm;Podn;Synpo2l
63	geneSet	3.76	0.069	Borcs8; Mef2a; Mef2b; Mef2c; Mef2d (inferredBy_Orthology).		60	3176	Acsl1;Actn2;Adamts15;Ank1;Atf3;Atp2a2;C130080G10Rik;Camk1d;Cdh13;Chrm2;Ckm;Ckmt2;Clu;Cmya5;Dsp;Dst;Eef1a2;Epha4;Fam78a;Fgf12;Fhl1;Fhl2;Gas6;Gja1;Hfe2;Hopx;Hspb7;Kcnj3;Kcnk3;Klf9;Malat1;Mapk10;Me3;Myh6;Mylk4;Myom2;Myoz2;Neat1;Nppa;Nppb;Npy1r;Nrap;Nrtn;Pacsin3;Per1;Pitpnc1;Pln;Pmepa1;Prss23;Ptgfr;Ryr2;Scn5a;Sfrp1;Sln;Srl;Stard10;Synpo2l;Trdn;Ttn;Xirp2
64	geneSet	3.76	0.069	Mef2a (directAnnotation).	Gm9833; Mef2b; Mef2c; Mef2d; Myef2 (inferredBy_MotifSimilarity). Borcs8 (inferredBy_MotifSimilarity_n_Orthology).	31	1176	Ank1;Casq2;Cdh13;Chrm2;Ckm;Ckmt2;Corin;Ddit4l;Eef1a2;Epha4;Fam78a;Fxyd1;Gja1;Kcnj3;Klf9;Lmod2;Mapk10;Mlana;Mlf1;Myh6;Neat1;Nppa;Nppb;Pacsin3;Pdzrn4;Pitpnc1;Pmepa1;Scn5a;Srl;Synpo2l;Tuba4a
65	geneSet	3.73	0.0687	Gata1 (inferredBy_Orthology).	Gata2; Gata4; Gata5; Gata6; Tal1 (inferredBy_MotifSimilarity). Ccnt2; Ep300; Gata3; Hdac2; Jun; Nr2f2; Pml; Rcor1; Sirt6; Smarca4; Smarcb1; Tbl1xr1; Tead4; Trps1 (inferredBy_MotifSimilarity_n_Orthology).	9	171	Adm;Akap6;Ank1;Bmp10;Chrm2;Klf9;Nrtn;Podn;Synpo2l
66	geneSet	3.7	0.0684	Srf (inferredBy_Orthology).		20	727	Acaa2;Adm;Ankrd1;Atp2a2;Bmp10;C130080G10Rik;Ckm;Ctgf;Ctnna1;Dmd;Fhl1;Fhl2;Kcnk3;Mlf1;Myh6;Pln;Prss23;Srl;Trdn;Zbtb20
67	geneSet	3.69	0.0683	Pgr (directAnnotation).	Nr3c1 (inferredBy_MotifSimilarity). Ar (inferredBy_MotifSimilarity_n_Orthology).	42	1846	Adamts15;Adamts8;Ank1;Ankrd1;Atp2a2;Bmp10;Casq2;Chrm2;Ckmt2;Clu;Corin;Fabp3;Fgf12;Fhl1;Fry;Gas6;Gpx3;Hopx;Htra1;Kcnk3;Klf9;Malat1;Mybphl;Myh6;Mylk4;Neat1;Nppb;Ntm;Pacsin3;Pdlim4;Per1;Podn;Prss23;Ramp1;Reep5;Scn5a;Sfrp1;Socs2;Stard10;Vldlr;Zbtb20;Zfp579
68	geneSet	3.69	0.0682	Mafb (inferredBy_Orthology).		18	641	Actn2;Adm;Akap6;Ank1;Chrm2;Dst;Fhl1;Frmd5;Hopx;Klf9;Obscn;Pde1c;Pdlim4;Prss23;Scn5a;Sfrp1;Sgcg;Trdn
69	geneSet	3.66	0.0678	Gata2 (inferredBy_Orthology).	Gata1; Gata4; Gata5; Gata6; Tal1 (inferredBy_MotifSimilarity). Arid3a; Ccnt2; Ep300; Gata3; Hdac2; Jun; Nr2f2; Pml; Rcor1; Sirt6; Smarca4; Smarcb1; Stat5a; Tbl1xr1 (inferredBy_MotifSimilarity_n_Orthology).	16	453	Akap6;Ank1;Ankrd1;Bmp10;Clu;Dmd;Fhl1;Gja1;Klf9;Nrtn;Ntm;Pacsin3;Pitpnc1;Podn;Stard10;Synpo2l
70	geneSet	3.65	0.0677	Srf (directAnnotation).		75	4787	Acaa2;Acadl;Acsl1;Actn2;Adamts8;Adm;Akap6;Ank1;Ankrd1;Art3;Atf3;Atp2a2;Bmp10;C130080G10Rik;Camk1d;Casq2;Chrm2;Ckm;Ckmt2;Cmya5;Col4a2;Ctgf;Ctnna1;Dapk2;Dmd;Epha4;Fam174b;Fam78a;Fgf12;Fhl1;Fhl2;Fry;Fuca2;Gja1;Hfe2;Hopx;Kcnj3;Kcnk3;Klf9;Lpl;Malat1;Mapk10;Masp1;Me3;Mlf1;Mtus2;Mylk4;Myom2;Myoz2;Neat1;Nppa;Ntm;Pacsin3;Paqr9;Pdzrn4;Pitpnc1;Pitx2;Pln;Podn;Prss23;Ryr2;Scd4;Scn5a;Sfrp1;Sln;Socs2;Srl;Stard1…
71	geneSet	3.58	0.067	Gata1 (directAnnotation).	Gata2; Gata3; Gata4; Gata5; Gata6; Tal1 (inferredBy_MotifSimilarity). Ep300; Jun; Nr2f2; Pml; Rcor1; Sirt6; Smarca4; Smarcb1; Tbl1xr1; Tead4 (inferredBy_MotifSimilarity_n_Orthology).	11	256	9330158H04Rik;Adm;Ank1;Bmp10;Chrm2;Ctgf;Eef1a2;Klf9;Nrtn;Podn;Synpo2l
72	geneSet	3.56	0.0667	Srf (inferredBy_Orthology).		18	635	Acaa2;Adm;Akap6;Ankrd1;Atp2a2;C130080G10Rik;Ctgf;Fhl1;Fhl2;Fuca2;Kcnk3;Nppa;Pln;Prss23;Ryr2;Trdn;Vldlr;Zbtb20
73	geneSet	3.54	0.0665	Nfatc1 (inferredBy_Orthology).		13	404	Actn2;Ank1;Atf3;Atp2a2;Ctgf;Fgf12;Fhl1;Malat1;Neat1;Ntm;Pacsin3;Pdzd2;Socs2
74	geneSet	3.54	0.0665	Tal1 (inferredBy_Orthology).	Gata1; Gata2; Gata4; Gata5; Gata6 (inferredBy_MotifSimilarity). Arid3a; Bcl3; Ccnt2; Ep300; Gata3; Hdac2; Hmgn3; Jun; Nr2f2; Pml; Rcor1; Sirt6; Smarca4; Smarcb1; Stat5a; Tbl1xr1 (inferredBy_MotifSimilarity_n_Orthology).	15	499	Akap6;Ank1;Bmp10;Chrm2;Clu;Dmd;Fhl1;Gja1;Kcnk3;Klf9;Nrtn;Pacsin3;Pitpnc1;Podn;Stard10
75	geneSet	3.54	0.0665	Gata1; Gata2; Gata3; Gata4; Gata5; Gata6; Trps1 (inferredBy_Orthology).		18	694	Adm;Ank1;Ankrd1;Atf3;Atp2a2;Chrm2;Eef1a2;Fam78a;Fgf12;Fhl1;Gja1;Mgll;Nppb;Nrtn;Ntm;Sfrp1;Synpo2l;Tbx20
76	geneSet	3.54	0.0664		Mef2a (inferredBy_MotifSimilarity). Borcs8; Mef2b; Mef2c (inferredBy_MotifSimilarity_n_Orthology).	44	2102	Acsl1;Actn2;Ank1;Ankrd1;Atf3;Atp2a2;C130080G10Rik;Camk1d;Casq2;Chrm2;Ckm;Ckmt2;Clu;Ctgf;Dmd;Dst;Ehd4;Fam78a;Fhl1;Fhl2;Fndc5;Gja1;Hspb7;Kcnj3;Kcnk3;Lpl;Malat1;Myh6;Myom2;Pdzrn4;Per1;Pitpnc1;Pitx2;Pln;Pmepa1;Reep5;Scn5a;Sln;Socs2;Synpo2l;Tcap;Trdn;Ttn;Zbtb20
77	geneSet	3.53	0.0663	Meis2 (directAnnotation).	Meis1; Meis3; Pknox1; Pknox2; Snai1; Tgif1; Tgif2 (inferredBy_MotifSimilarity).	33	1556	Ankrd1;Atp2a2;Bmp10;Clu;Corin;Ctgf;Ctnna1;Fam174b;Fam78a;Fhl1;Gas6;Gja1;Htra1;Kcnj3;Kcnk3;Klf9;Lmod2;Mtus2;Nppb;Nrtn;Pde1c;Pitx2;Pln;Pmepa1;Prss23;Ptgfr;Rxfp1;Ryr2;Scn5a;Sln;Trdn;Ttn;Zbtb20
78	geneSet	3.53	0.0663	Gata1; Gata2; Gata3; Gata4; Gata5; Gata6 (directAnnotation).		16	501	Adm;Ankrd1;Atf3;Bmp10;Chrm2;Eef1a2;Gja1;Mtus2;Nppb;Nrtn;Ntm;Podn;Rxfp1;Synpo2l;Tbx20;Xirp2
79	geneSet	3.51	0.0661	Gata6 (directAnnotation).	Gata1; Gata2; Gata3; Gata4; Gata5; Tal1 (inferredBy_MotifSimilarity). Arid3a; Bcl3; Ccnt2; Ep300; Hdac2; Hmgn3; Jun; Nr2f2; Pml; Rcor1; Sirt6; Smarca4; Smarcb1; Stat5a; Tbl1xr1; Tead4; Trps1 (inferredBy_MotifSimilarity_n_Orthology).	13	373	Adm;Ank1;Ankrd1;Chrm2;Eef1a2;Fgf12;Gja1;Nppb;Nrtn;Ntm;Podn;Synpo2l;Tbx20
80	geneSet	3.51	0.0661	Gata1 (inferredBy_Orthology).		15	523	Adm;Ank1;Ankrd1;Bmp10;Chrm2;Dsp;Dst;Eef1a2;Gja1;Nppb;Nrtn;Ntm;Pitx2;Podn;Synpo2l
81	geneSet	3.51	0.0661	Ikzf1; Otx1; Otx2 (inferredBy_Orthology).		21	838	Acaa2;Adamts15;Akap6;Ank1;Atf3;Camk1d;Cdh13;Chrm2;Ctgf;Dsp;Fndc5;Hopx;Mylk4;Per1;Pitpnc1;Ptgfr;Rxfp1;Sln;Socs2;Trdn;Tuba4a
82	geneSet	3.5	0.066	Rfx5 (inferredBy_Orthology).		49	2519	Actn2;Adamts15;Akap6;Ank1;Ankrd1;Atp2a2;Bmp10;Casq2;Cdh13;Chrm2;Ckmt2;Clu;Ctgf;Dapk2;Dmd;Ehd4;Fabp3;Fhl2;Fndc5;Fry;Fuca2;Gja1;Hopx;Kcnj3;Kcnk3;Lamb3;Malat1;Masp1;Mtus2;Myh6;Mylk4;Nppb;Nrtn;Ntm;Obscn;Pacsin3;Pde1c;Pdzrn4;Pitx2;Ramp1;Reep5;Ryr2;S100a1;Scn5a;Sgcg;Srl;Stard10;Syngr1;Zbtb20
83	geneSet	3.49	0.0659		Gata1; Gata2; Gata4; Gata5; Gata6; Tal1 (inferredBy_MotifSimilarity). Gata3; Hdac2; Jun; Rcor1; Tbl1xr1; Tead4 (inferredBy_MotifSimilarity_n_Orthology).	13	405	Akap6;Ank1;Chrm2;Cmya5;Kcnk3;Klf9;Nrtn;Ntm;Pdzrn4;Pln;Podn;Stard10;Synpo2l
84	geneSet	3.48	0.0658	Cebpb (directAnnotation).	Cebpa; Cebpd; Cebpg (inferredBy_MotifSimilarity). Cebpe; Ep300 (inferredBy_MotifSimilarity_n_Orthology).	11	276	Acsl1;Adm;Clu;Hfe2;Htra1;Klf9;Per1;Pmepa1;Ptgfr;Tuba4a;Vldlr
85	geneSet	3.46	0.0656	Gata2 (directAnnotation).		9	176	Ank1;Ankrd1;Atp2a2;Bmp10;Chrm2;Eef1a2;Mgll;Nppb;Nrtn
86	geneSet	3.44	0.0653			16	566	Adm;Atp2a2;Bmp10;Chrm2;Ckm;Clu;Fgf12;Fhl1;Klf9;Malat1;Pitx2;Ramp1;Scn5a;Sfrp1;Tuba4a;Zbtb20
87	geneSet	3.44	0.0653	Cebpb (inferredBy_Orthology).	Cebpa; Cebpd; Cebpe; Cebpg; Ddit3 (inferredBy_MotifSimilarity). Dbp; Ep300 (inferredBy_MotifSimilarity_n_Orthology).	17	603	Acsl1;Ankrd1;Atf3;Camk1d;Clu;Hfe2;Htra1;Mapk10;Ntm;Paqr9;Podn;Reep5;Sln;Socs2;Tuba4a;Vldlr;Zbtb20
88	geneSet	3.44	0.0653	Neurod1; Nr3c1 (inferredBy_Orthology).		44	2102	Actn2;Adamts15;Adamts8;Atf3;Bmp10;Camk1d;Casq2;Cdh13;Chrm2;Clu;Ctgf;Dapk2;Dsp;Epha4;Fgf12;Frmd5;Fry;Gja1;Hopx;Hspb7;Htra1;Kcnj3;Kcnk3;Klf9;Malat1;Mapk10;Mgll;Neat1;Nppb;Nrap;Nrtn;Ntm;Pitpnc1;Pln;Pmepa1;Podn;Prss23;Scn5a;Sfrp1;Sgcg;Sln;Stard10;Tcap;Ucp2
89	geneSet	3.43	0.0652	Bcl6 (directAnnotation).		14	438	Adamts15;Atf3;Chrm2;Ckmt2;Ctgf;Fhl1;Fhl2;Hopx;Malat1;Ntm;Pitx2;Prss23;Socs2;Zbtb20
90	geneSet	3.43	0.0651	Gata2 (inferredBy_Orthology).	Gata1; Gata3; Gata4; Gata5; Gata6 (inferredBy_MotifSimilarity). Jun (inferredBy_MotifSimilarity_n_Orthology).	14	431	Adm;Ank1;Atf3;Chrm2;Cox8b;Ctgf;Klf9;Npy1r;Nrtn;Ntm;Pitx2;Podn;Sfrp1;Synpo2l
91	geneSet	3.42	0.065	Gata4 (directAnnotation).	Gata1; Gata2; Gata5; Gata6; Tal1 (inferredBy_MotifSimilarity). Ccnt2; Ep300; Gata3; Jun; Nr2f2; Pml; Rcor1; Sirt6; Smarca4; Smarcb1; Stat5a; Tbl1xr1; Tead4 (inferredBy_MotifSimilarity_n_Orthology).	9	172	Adm;Akap6;Ank1;Bmp10;Eef1a2;Klf9;Nrtn;Podn;Synpo2l
92	geneSet	3.42	0.065	Bcl3 (inferredBy_Orthology).	Gata1; Gata4; Gata6; Srf; Tal1 (inferredBy_MotifSimilarity). Arid3a; Ccnt2; Ep300; Gata2; Gata5; Hdac2; Nr2f2; Pml; Rcor1; Smarca4; Stat5a; Tbl1xr1 (inferredBy_MotifSimilarity_n_Orthology).	14	411	Akap6;Ank1;Atf3;Bmp10;Chrm2;Clu;Eef1a2;Fhl1;Fhl2;Klf9;Nrtn;Pitpnc1;Podn;Synpo2l
93	geneSet	3.42	0.065	Cebpb (directAnnotation).	Cebpa; Cebpd; Cebpg (inferredBy_MotifSimilarity). Cebpe; Ep300; Ppargc1a (inferredBy_MotifSimilarity_n_Orthology).	11	301	Acsl1;Adm;Clu;Hfe2;Htra1;Klf9;Per1;Pmepa1;Ptgfr;Tuba4a;Vldlr
94	geneSet	3.41	0.065	Gata4 (directAnnotation).	Gata1; Gata2; Gata5; Gata6; Tal1 (inferredBy_MotifSimilarity). Ccnt2; Ep300; Gata3; Jun; Nr2f2; Pml; Rcor1; Sirt6; Smarca4; Smarcb1; Stat5a; Tbl1xr1; Tead4 (inferredBy_MotifSimilarity_n_Orthology).	10	217	Adm;Akap6;Ank1;Bmp10;Chrm2;Eef1a2;Klf9;Nrtn;Podn;Synpo2l
95	geneSet	3.41	0.0649	Srf (directAnnotation).		7	85	Acaa2;Ankrd1;C130080G10Rik;Dmd;Fhl2;Kcnk3;Srl
96	geneSet	3.4	0.0648	Cebpb (inferredBy_Orthology).	Cebpa; Cebpd; Cebpg (inferredBy_MotifSimilarity). Cebpe; Ep300; Ppargc1a (inferredBy_MotifSimilarity_n_Orthology).	13	425	Acsl1;Adm;Akap6;Clu;Hfe2;Hopx;Htra1;Klf9;Per1;Pmepa1;Ptgfr;Tuba4a;Vldlr
97	geneSet	3.4	0.0648	Ccnt2 (inferredBy_Orthology).	Gata1; Gata2; Gata4; Gata6; Tal1 (inferredBy_MotifSimilarity). Bcl3; Ep300; Gata3; Gata5; Hdac2; Jun; Nr2f2; Pml; Rcor1; Sirt6; Smarca4; Smarcb1; Stat5a; Tbl1xr1; Tead4 (inferredBy_MotifSimilarity_n_Orthology).	12	342	Akap6;Ank1;Atf3;Clu;Fhl1;Gja1;Nrtn;Pacsin3;Pitpnc1;Podn;Stard10;Synpo2l
98	geneSet	3.39	0.0647	Cebpb (inferredBy_Orthology).	Cebpa; Cebpd; Cebpg (inferredBy_MotifSimilarity). Cebpe; Ep300; Ppargc1a (inferredBy_MotifSimilarity_n_Orthology).	13	435	Acsl1;Adm;Akap6;Clu;Hfe2;Hopx;Htra1;Klf9;Per1;Pmepa1;Ptgfr;Tuba4a;Vldlr
99	geneSet	3.38	0.0646	Grhl1 (inferredBy_Orthology).		15	582	Acsl1;Atf3;Chrm2;Ctnna1;Fam78a;Fhl1;Gja1;Hfe2;Pacsin3;Pitx2;Pln;Podn;Reep5;Socs2;Stard10
100	geneSet	3.37	0.0645		Meis2; Pknox1; Pknox2; Tgif2lx1; Tgif2lx2 (inferredBy_MotifSimilarity_n_Orthology).	9	144	Nrtn;Pde1c;Pdzrn4;Pitx2;Pmepa1;Prss23;Scn5a;Sln;Ttn
101	geneSet	3.37	0.0645	Gata1 (inferredBy_Orthology).	Gata2; Gata3; Gata4; Gata5; Gata6; Tal1 (inferredBy_MotifSimilarity). Ccnt2; Ep300; Hdac2; Jun; Nr2f2; Pml; Rcor1; Sirt6; Smarca4; Smarcb1; Tbl1xr1; Tead4; Trps1 (inferredBy_MotifSimilarity_n_Orthology).	12	384	Adm;Akap6;Ank1;Bmp10;Chrm2;Ctgf;Eef1a2;Klf9;Nrtn;Ntm;Podn;Synpo2l
102	geneSet	3.34	0.0641		Srf (inferredBy_MotifSimilarity). Borcs8; Mef2b (inferredBy_MotifSimilarity_n_Orthology).	35	1726	Acaa2;Acsl1;Ankrd1;Art3;Atf3;Atp2a2;C130080G10Rik;Camk1d;Chrm2;Clu;Cmya5;Ctgf;Dmd;Dst;Ehd4;Fam78a;Fgf12;Fhl1;Fhl2;Frmd5;Gja1;Kcnk3;Mtus2;Mylk4;Myom2;Paqr9;Pdzrn4;Per1;Pitx2;Pln;Ryr2;Trdn;Ttn;Xirp2;Zbtb20
103	geneSet	3.33	0.064		Gata1; Gata2; Gata4; Gata5; Gata6; Tal1 (inferredBy_MotifSimilarity). Arid3a; Bcl3; Ccnt2; Ep300; Gata3; Hdac2; Hmgn3; Jun; Nr2f2; Pml; Rcor1; Sirt6; Smarca4; Smarcb1; Tbl1xr1 (inferredBy_MotifSimilarity_n_Orthology).	14	410	Adm;Akap6;Ank1;Chrm2;Clu;Fgf12;Fhl1;Gja1;Nrtn;Ntm;Pacsin3;Pitpnc1;Podn;Synpo2l
104	geneSet	3.33	0.064	Gata2 (inferredBy_Orthology).	Gata1; Gata3; Gata4; Gata5; Gata6; Tal1 (inferredBy_MotifSimilarity). Arid3a; Ccnt2; Ep300; Hdac2; Jun; Nr2f2; Pml; Rcor1; Sirt6; Smarca4; Smarcb1; Stat5a; Tbl1xr1; Tead4; Trps1 (inferredBy_MotifSimilarity_n_Orthology).	12	333	Adm;Akap6;Ank1;Bmp10;Chrm2;Eef1a2;Klf9;Nrtn;Ntm;Podn;Synpo2l;Tbx20
105	geneSet	3.33	0.064	Gata6 (directAnnotation).	Gata1; Gata2; Gata4; Gata5; Tal1 (inferredBy_MotifSimilarity). Ccnt2; Ep300; Gata3; Hdac2; Jun; Nr2f2; Pml; Rcor1; Sirt6; Smarca4; Smarcb1; Tbl1xr1; Tead4 (inferredBy_MotifSimilarity_n_Orthology).	11	231	Adm;Akap6;Ank1;Bmp10;Chrm2;Eef1a2;Klf9;Nrtn;Ntm;Podn;Synpo2l
106	geneSet	3.31	0.0638	Meis2; Onecut2 (inferredBy_Orthology).		17	579	Bmp10;Fgf12;Fhl1;Fhl2;Fry;Myoz2;Npy1r;Ntm;Pde1c;Pdzrn4;Per1;Pitpnc1;Pitx2;Pln;Ryr2;Trdn;Zbtb20
107	geneSet	3.31	0.0637	Srf (inferredBy_Orthology).		19	694	Acaa2;Adm;Akap6;Ank1;Atp2a2;C130080G10Rik;Ctgf;Dmd;Fhl1;Fhl2;Kcnk3;Pacsin3;Pitx2;Pln;Prss23;Ryr2;Trdn;Vldlr;Zbtb20
108	geneSet	3.3	0.0637	Srf (directAnnotation).		21	780	Acaa2;Actn2;Ankrd1;Atf3;Atp2a2;C130080G10Rik;Ckm;Ctgf;Ctnna1;Dmd;Fhl1;Fhl2;Hopx;Kcnk3;Myh6;Pitx2;Pln;Prss23;Ryr2;Socs2;Zbtb20
109	geneSet	3.3	0.0636	Smad4 (directAnnotation).	Smad1; Smad2; Smad3; Smad5; Smad6; Smad7; Smad9 (inferredBy_MotifSimilarity).	16	570	Actn2;Adamts15;Ankrd1;Atf3;Cdh13;Chrm2;Dhrs7;Dst;Fam78a;Fndc5;Hopx;Lamb3;Prss23;Ryr2;Sfrp1;Zfp579
110	geneSet	3.27	0.0633	Srf (inferredBy_Orthology).		9	195	Acaa2;Adm;Atp2a2;Ctgf;Ctnna1;Dmd;Fhl2;Pln;Zbtb20
111	geneSet	3.26	0.0632	Meis1; Onecut2 (inferredBy_Orthology).		12	344	Bmp10;Clu;Fgf12;Fhl1;Fhl2;Htra1;Npy1r;Ntm;Pitx2;Trdn;Xirp2;Zbtb20
112	geneSet	3.26	0.0632	Gata3 (inferredBy_Orthology).	Gata1; Gata2; Gata4; Gata6; Tal1 (inferredBy_MotifSimilarity). Arid3a; Ccnt2; Ep300; Gata5; Hdac2; Jun; Nr2f2; Pml; Rcor1; Sirt6; Smarca4; Smarcb1; Stat5a; Tbl1xr1; Tead4; Trps1 (inferredBy_MotifSimilarity_n_Orthology).	13	443	9330158H04Rik;Adm;Ank1;Bmp10;Chrm2;Eef1a2;Nppb;Nrtn;Ntm;Podn;Sfrp1;Synpo2l;Tbx20
113	geneSet	3.25	0.0631	Smarca4 (inferredBy_Orthology).	Gata1; Gata2; Gata4; Gata5; Gata6; Tal1 (inferredBy_MotifSimilarity). Arid3a; Bcl3; Ccnt2; Ep300; Gata3; Hdac2; Jun; Nr2f2; Pml; Rcor1; Sirt6; Smarcb1; Stat5a; Tbl1xr1; Tead4 (inferredBy_MotifSimilarity_n_Orthology).	12	323	Akap6;Ank1;Bmp10;Chrm2;Clu;Fgf12;Fhl1;Gja1;Nrtn;Ntm;Podn;Synpo2l
114	geneSet	3.25	0.0631	Srf (inferredBy_Orthology).		12	353	Actn2;Atp2a2;C130080G10Rik;Ckm;Dmd;Fhl1;Fhl2;Hopx;Kcnk3;Pln;Prss23;Zbtb20
115	geneSet	3.25	0.0631		Atf2 (inferredBy_MotifSimilarity).	28	1290	Acaa2;Acsl1;Akap6;Ank1;Atp2a2;Bmp10;Casq2;Chrm2;Clu;Cmya5;Dhrs7c;Epha4;Fhl2;Hopx;Kcnj3;Klf9;Mapk10;Mtus2;Ntm;Paqr9;Per1;Pitx2;Pln;Pmepa1;Prss23;Ryr2;Vldlr;Zbtb20
116	geneSet	3.25	0.063	Cebpb (inferredBy_Orthology).	Cebpa; Cebpd; Cebpg (inferredBy_MotifSimilarity). Cebpe; Dbp; Ep300; Hlf; Ppargc1a; Tef (inferredBy_MotifSimilarity_n_Orthology).	10	276	Acsl1;Adm;Clu;Hfe2;Hopx;Htra1;Klf9;Per1;Pmepa1;Tuba4a
117	geneSet	3.24	0.063	Mef2a (directAnnotation).	Gm9833; Mef2b; Mef2c; Mef2d; Myef2 (inferredBy_MotifSimilarity). Borcs8 (inferredBy_MotifSimilarity_n_Orthology).	23	980	Ank1;Atf3;Camk1d;Chrm2;Ckm;Ckmt2;Dsp;Eef1a2;Epha4;Fam78a;Fxyd1;Gja1;Hfe2;Klf9;Myh6;Myom2;Pacsin3;Per1;Pln;Ryr2;Scn5a;Tuba4a;Xirp2
118	geneSet	3.24	0.063	Pax5 (inferredBy_Orthology).	Pax1; Pax2; Pax7; Pax8; Pax9 (inferredBy_MotifSimilarity_n_Orthology).	13	344	Adamts15;Akap6;Bmp10;Cdh13;Fndc5;Myoz2;Nppb;Nrtn;Pdlim4;Podn;Socs2;Stard10;Zbtb20
119	geneSet	3.23	0.0629	Gata1; Gata2 (inferredBy_Orthology).	Gata3; Gata4; Gata5; Gata6; Tal1 (inferredBy_MotifSimilarity). Arid3a; Ccnt2; Ep300; Hdac2; Jun; Nr2f2; Pml; Rcor1; Sirt6; Smarca4; Smarcb1; Stat5a; Tbl1xr1; Tead4; Trps1 (inferredBy_MotifSimilarity_n_Orthology).	9	173	Ank1;Bmp10;Chrm2;Eef1a2;Klf9;Nrtn;Podn;Synpo2l;Tbx20
120	geneSet	3.23	0.0628			37	1918	9330158H04Rik;Acsl1;Adamts15;Akap6;Ank1;Ankrd1;Atf3;Cdh13;Chrm2;Ctgf;Dapk2;Dkk3;Dst;Epha4;Fam78a;Fgf12;Fry;Gja1;Lmod2;Mapk10;Me3;Mgll;Myoz2;Ntm;Obscn;Pitpnc1;Prss23;Ptgfr;Rxfp1;Scn5a;Sfrp1;Sgcg;Slc22a1;Sln;Socs2;Tuba4a;Vldlr
121	geneSet	3.22	0.0627	Maff (inferredBy_Orthology).	Creb1; Mafb (inferredBy_MotifSimilarity). Batf3; Creb3l1; Creb3l2; Maf; Mafa; Mafg (inferredBy_MotifSimilarity_n_Orthology).	11	311	Ank1;Atf3;Dst;Fndc5;Fuca2;Mb;Mybphl;Per1;Pitpnc1;Ptgfr;Sln
122	geneSet	3.22	0.0627	Foxi1; Gcm2 (inferredBy_Orthology).		14	505	9330158H04Rik;Acsl1;Ank1;Chrm2;Dsp;Fam174b;Fry;Gja1;Klf9;Mtus2;Pdzrn4;Per1;Pitx2;Ptgds
123	geneSet	3.22	0.0627			19	786	Adamts15;Atf3;Cdh13;Clu;Dsp;Fam174b;Fhl1;Fry;Hopx;Kcnk3;Klf9;Malat1;Mgp;Mtus2;Pdzrn4;Pitx2;Reep5;Sln;Zbtb20
124	geneSet	3.21	0.0626	Gata1; Gata2; Gata3; Gata4; Gata5; Gata6; Trps1 (inferredBy_Orthology).		11	299	Adm;Ank1;Ankrd1;Atf3;Bmp10;Chrm2;Ctgf;Nrtn;Podn;Sln;Synpo2l
125	geneSet	3.21	0.0626	Cebpb (inferredBy_Orthology).	Cebpa; Cebpd; Cebpe; Cebpg; Ddit3 (inferredBy_MotifSimilarity).	15	472	Ankrd1;Atp2a2;Camk1d;Clu;Dkk3;Hfe2;Htra1;Lamb3;Mapk10;Mylk4;Ntm;Paqr9;Per1;Podn;Tuba4a
126	geneSet	3.21	0.0626	Mef2c (inferredBy_Orthology).	Srf (inferredBy_MotifSimilarity). Borcs8; Mef2b; Mef2d (inferredBy_MotifSimilarity_n_Orthology).	21	789	Acsl1;Adm;Ankrd1;Atp2a2;C130080G10Rik;Dmd;Fgf12;Fhl1;Fhl2;Kcnk3;Myh6;Nppa;Pitx2;Pln;Ryr2;Sfrp1;Sln;Trdn;Ttn;Tuba4a;Zbtb20
127	geneSet	3.2	0.0625			7	127	9330158H04Rik;Ank1;Ankrd1;Chrm2;Kcnk3;Nrtn;Podn
128	geneSet	3.19	0.0623	Tgif1; Tgif2; Tgif2lx1; Tgif2lx2 (inferredBy_Orthology).	Meis2; Pknox1 (inferredBy_MotifSimilarity_n_Orthology).	8	114	Nrtn;Pde1c;Pdzrn4;Pitx2;Pmepa1;Prss23;Scn5a;Ttn
129	geneSet	3.19	0.0623	Hnf4a (inferredBy_Orthology).		31	1582	Adamts15;Chrm2;Crip2;Ctgf;Ctnna1;Ehd4;Epha4;Fgf12;Fhl2;Fry;Hfe2;Kcnj3;Klf9;Lmod2;Mapk10;Mgll;Mt1;Myom2;Myoz2;Pacsin3;Pitx2;Pmepa1;Podn;Prss23;Ryr2;Sbk2;Sln;Tnni3;Tuba4a;Zbtb20;Zfp579
130	geneSet	3.18	0.0623	Srf (inferredBy_Orthology).		18	698	Acaa2;Adm;Akap6;Ankrd1;Atp2a2;C130080G10Rik;Ctgf;Fhl1;Fhl2;Fuca2;Kcnk3;Nppa;Pln;Prss23;Ryr2;Trdn;Vldlr;Zbtb20
131	geneSet	3.18	0.0622		Nkx2-1; Nkx2-2; Nkx2-3; Nkx2-4; Nkx2-5; Nkx2-6; Nkx2-9; Nkx3-1; Nkx3-2 (inferredBy_MotifSimilarity).	14	458	Ankrd1;Atf3;Atp2a2;Bmp10;Ctgf;Dst;Fhl1;Fry;Hopx;Kcnj3;Klf9;Prss23;Sln;Socs2
132	geneSet	3.17	0.0622			11	328	Chrm2;Gpx3;Hfe2;Hopx;Htra1;Mgll;Ntm;Ptgfr;Tuba4a;Xirp2;Zbtb20
133	geneSet	3.17	0.0622	Tgif1; Tgif2; Tgif2lx1; Tgif2lx2 (inferredBy_Orthology).	Meis2; Pknox1; Pknox2 (inferredBy_MotifSimilarity_n_Orthology).	7	78	Pde1c;Pdzrn4;Pitx2;Pmepa1;Prss23;Scn5a;Ttn
134	geneSet	3.16	0.062	Srf (inferredBy_Orthology).	Bcl3 (inferredBy_MotifSimilarity_n_Orthology).	24	1061	Acaa2;Akap6;Ankrd1;Atp2a2;C130080G10Rik;Ckm;Col4a2;Ctgf;Ctnna1;Dmd;Fhl1;Fhl2;Hopx;Kcnk3;Nppa;Pacsin3;Pdlim4;Pln;Podn;Prss23;Ryr2;Trdn;Vldlr;Zbtb20
135	geneSet	3.15	0.0619			10	255	Ank1;Bmp10;Ctgf;Fgf12;Fry;Fuca2;Npy1r;Pdzrn4;Pitx2;Sln
136	geneSet	3.15	0.0619	Gata2 (inferredBy_Orthology).	Gata1; Gata3; Gata4; Gata5; Gata6 (inferredBy_MotifSimilarity). Jun (inferredBy_MotifSimilarity_n_Orthology).	10	246	Adm;Ank1;Atf3;Chrm2;Cox8b;Klf9;Nrtn;Ntm;Podn;Synpo2l
137	geneSet	3.15	0.0619	Gata3 (directAnnotation).	Gata4; Gata5; Gata6 (inferredBy_MotifSimilarity). Gata1; Gata2; Hdac2; Trps1 (inferredBy_MotifSimilarity_n_Orthology).	11	349	Ank1;Ankrd1;Atp2a2;Camk1d;Gja1;Mgll;Nppb;Nrtn;Ntm;Pitx2;Tbx20
138	geneSet	3.15	0.0619	Rara; Rarb; Rarg; Rxra; Rxrb; Rxrg; Thra; Thrb (inferredBy_Orthology).		12	358	Adm;Akap6;Ankrd1;Chrm2;Hopx;Kcnj3;Kcnk3;Nrtn;Ntm;Pacsin3;Sln;Synpo2l
139	geneSet	3.15	0.0618			15	568	9330158H04Rik;Akap6;Atf3;Chrm2;Ctnna1;Gja1;Mapk10;Myoz2;Ntm;Pitpnc1;Pitx2;Ptgfr;Rxfp1;Stard10;Trdn
140	geneSet	3.14	0.0618	Gata1; Gata2; Gata3; Gata4; Gata5; Gata6; Trps1 (inferredBy_Orthology).		15	478	Adamts8;Ank1;Atf3;Bmp10;Camk1d;Cmya5;Ctgf;Dhrs7;Fgf12;Gja1;Klf9;Mgll;Ntm;Pdzrn4;Podn
141	geneSet	3.13	0.0617	Cebpd (inferredBy_Orthology).	Cebpa; Cebpb; Cebpg (inferredBy_MotifSimilarity). Cebpe; Ep300; Ppargc1a (inferredBy_MotifSimilarity_n_Orthology).	13	462	Acsl1;Adm;Akap6;Clu;Hfe2;Hopx;Htra1;Klf9;Per1;Pmepa1;Ptgfr;Tuba4a;Vldlr
142	geneSet	3.13	0.0616		Gata2 (inferredBy_MotifSimilarity_n_Orthology).	8	149	Adm;Ank1;Bmp10;Chrm2;Nrtn;Pdzrn4;Podn;Synpo2l
143	geneSet	3.12	0.0616			14	408	Acsl1;Ank1;Atp2a2;Camk1d;Dkk3;Fabp3;Kcnj3;Lynx1;Map1lc3a;Pitx2;Sbk2;Socs2;Srl;Zbtb20
144	geneSet	3.12	0.0615	Hsfy2 (inferredBy_Orthology).	Tead1; Tead3 (inferredBy_MotifSimilarity_n_Orthology).	22	817	Acadl;Actn2;Adm;Akap6;Ankrd1;Bmp10;Bri3;Ctgf;Hopx;Kcnj3;Kcnk3;Lamb3;Lpl;Mylk4;Myoz2;Nppb;Phkg1;Ptgfr;Ttn;Vldlr;Xirp2;Zbtb20
145	geneSet	3.12	0.0615			16	566	Atf3;Atp2a2;Camk1d;Clu;Ctnna1;Dsp;Lmod2;Lynx1;Nrtn;Pitx2;Ryr2;Scn5a;Socs2;Ucp2;Vldlr;Zbtb20
146	geneSet	3.11	0.0614	Gata6 (directAnnotation).	Gata3; Gata4 (inferredBy_MotifSimilarity).	12	308	Adm;Ank1;Bmp10;Chrm2;Eef1a2;Mtus2;Nppb;Nrtn;Ntm;Rxfp1;Synpo2l;Tbx20
147	geneSet	3.1	0.0613			10	236	Atf3;Chrm2;Cox8b;Ctgf;Fry;Fuca2;Gja1;Kcnj3;Klf9;Pdzrn4
148	geneSet	3.1	0.0613	Ar (directAnnotation).	Nr3c1; Pgr (inferredBy_MotifSimilarity). Foxa1 (inferredBy_MotifSimilarity_n_Orthology).	11	267	Adamts15;Corin;Fabp3;Gas6;Hopx;Per1;Reep5;Sfrp1;Ttn;Zbtb20;Zfp579
149	geneSet	3.08	0.061	Gata1 (inferredBy_Orthology).	Gata2; Gata4; Gata5; Gata6; Tal1 (inferredBy_MotifSimilarity). Ccnt2; Ep300; Gata3; Hdac2; Hmgn3; Nr2f2; Pml; Rcor1; Sirt6; Smarca4; Smarcb1; Stat5a; Tbl1xr1 (inferredBy_MotifSimilarity_n_Orthology).	15	463	Akap6;Ank1;Chrm2;Clu;Dmd;Fhl1;Gja1;Klf9;Nrtn;Ntm;Pacsin3;Pitpnc1;Podn;Stard10;Synpo2l
150	geneSet	3.07	0.061	Gata3 (inferredBy_Orthology).	Gata1; Gata2; Gata4; Gata6; Tal1 (inferredBy_MotifSimilarity). Arid3a; Ccnt2; Ep300; Gata5; Hdac2; Jun; Nr2f2; Pml; Rcor1; Sirt6; Smarca4; Smarcb1; Stat5a; Tbl1xr1; Tead4; Trps1 (inferredBy_MotifSimilarity_n_Orthology).	7	139	Ank1;Chrm2;Eef1a2;Nrtn;Podn;Synpo2l;Tbx20
151	geneSet	3.07	0.061			14	488	Acsl1;Akap6;Ankrd1;Atp2a2;Ctgf;Dmd;Gja1;Nppb;Pitpnc1;Ryr2;Scn5a;Sln;Vldlr;Zfp579
152	geneSet	3.07	0.061	Gata4 (inferredBy_Orthology).	Gata1; Gata2; Gata3; Gata5; Gata6; Tal1 (inferredBy_MotifSimilarity). Arid3a; Ep300; Hdac2; Jun; Nr2f2; Pml; Rcor1; Sirt6; Smarca4; Smarcb1; Stat5a; Tbl1xr1; Tead4 (inferredBy_MotifSimilarity_n_Orthology).	10	244	Akap6;Ank1;Bmp10;Chrm2;Ctgf;Eef1a2;Klf9;Nrtn;Podn;Synpo2l
153	geneSet	3.07	0.061			12	349	Ank1;Ankrd1;Atf3;Ctgf;Epha4;Map1lc3a;Myoz2;Ptgfr;Ramp1;Ryr2;Sln;Srl
154	geneSet	3.07	0.0609	Zfp13 (inferredBy_Orthology).	Zfp94; Zkscan8 (inferredBy_MotifSimilarity_n_Orthology).	7	97	Atf3;Ckmt2;Dmd;Fam78a;Fhl1;Pmepa1;Sln
155	geneSet	3.07	0.0609	Tfam (inferredBy_Orthology).		15	535	Adm;Akap6;Ank1;Ankrd1;Chrm2;Clu;Cox8b;Fam78a;Frmd5;Pln;Podn;Sln;Stard10;Tbx20;Zbtb20
156	geneSet	3.06	0.0609	Gata1; Gata2; Gata3 (inferredBy_Orthology).	Hmgn3 (inferredBy_MotifSimilarity_n_Orthology).	11	332	Adm;Ank1;Atf3;Bmp10;Chrm2;Ctgf;Nppb;Nrtn;Ntm;Podn;Synpo2l
157	geneSet	3.06	0.0609		Atf2 (inferredBy_MotifSimilarity). Dbp; Hlf; Tef (inferredBy_MotifSimilarity_n_Orthology).	13	468	Acaa2;Acsl1;Clu;Cmya5;Epha4;Fhl2;Hopx;Klf9;Mtus2;Ntm;Per1;Pitx2;Zbtb20
158	geneSet	3.05	0.0608	Mef2a (inferredBy_Orthology).	Gm9833; Mef2b; Mef2c; Mef2d; Myef2 (inferredBy_MotifSimilarity). Borcs8 (inferredBy_MotifSimilarity_n_Orthology).	23	918	Acaa2;Ank1;Atp2a2;Cdh13;Chrm2;Ckm;Ckmt2;Dmd;Epha4;Fam174b;Gja1;Hopx;Kcnj3;Klf9;Lmod2;Mlf1;Neat1;Nppa;Pdzrn4;Pln;Sgcg;Synpo2l;Ttn
159	geneSet	3.05	0.0608	Foxm1 (directAnnotation).		15	578	Actn2;Adamts8;Adm;Ankrd1;Atp2a2;Dapk2;Ddit4l;Epha4;Fgf12;Gas6;Kcnk3;Pitpnc1;Sln;Tbx20;Xirp2
160	geneSet	3.05	0.0607	Borcs8; Mef2b (inferredBy_Orthology).	Srf (inferredBy_MotifSimilarity). Mef2c; Mef2d (inferredBy_MotifSimilarity_n_Orthology).	36	1897	Acsl1;Actn2;Adamts15;Adm;Ankrd1;Atp2a2;Bmp10;C130080G10Rik;Chrm2;Dmd;Fabp3;Fgf12;Fhl1;Fhl2;Fuca2;Hfe2;Hopx;Hspb7;Kcnk3;Klf9;Masp1;Myh6;Nrtn;Per1;Pitpnc1;Pitx2;Pln;Prss23;Ryr2;Sgcg;Sln;Socs2;Synpo2l;Trdn;Ttn;Tuba4a
161	geneSet	3.04	0.0606	Foxo6 (inferredBy_Orthology).	Foxd1; Foxd2 (inferredBy_MotifSimilarity). Foxg1; Foxi1; Foxj3; Foxo1; Foxo4 (inferredBy_MotifSimilarity_n_Orthology).	6	91	Adamts8;Myoz2;Nrtn;Per1;Pitpnc1;Pitx2
162	geneSet	3.04	0.0606	Cebpd (inferredBy_Orthology).	Cebpa; Cebpb; Cebpg (inferredBy_MotifSimilarity). Cebpe; Ep300; Ppargc1a (inferredBy_MotifSimilarity_n_Orthology).	13	453	Acsl1;Adm;Akap6;Clu;Hfe2;Hopx;Htra1;Klf9;Per1;Pmepa1;Ptgfr;Tuba4a;Vldlr
163	geneSet	3.03	0.0605	Kcnip1 (inferredBy_Orthology).		8	143	Chrm2;Hopx;Mapk10;Nppb;Pmepa1;Sln;Vldlr;Zbtb20
164	geneSet	3.03	0.0604	Irf8; Pdx1 (inferredBy_Orthology).		12	369	Acsl1;Akap6;Chrm2;Crip2;Fam78a;Fhl1;Gja1;Ntm;Pdzrn4;Pitpnc1;Prss23;Zbtb20
165	geneSet	3.02	0.0604	Mef2a (directAnnotation).	Gm9833; Mef2b; Mef2c; Mef2d; Myef2 (inferredBy_MotifSimilarity). Borcs8 (inferredBy_MotifSimilarity_n_Orthology).	51	2745	Acsl1;Actn2;Adamts15;Akap6;Ank1;Ankrd1;Atf3;Atp2a2;Casq2;Cdh13;Chrm2;Ckm;Ckmt2;Cmya5;Corin;Ctgf;Dmd;Dst;Ehd4;Epha4;Fabp3;Fam174b;Fgf12;Fndc5;Frmd5;Fxyd1;Lpl;Lynx1;Malat1;Mapk10;Mgll;Mtus2;Mylk4;Myom2;Myoz2;Nrap;Obscn;Pacsin3;Per1;Pitpnc1;Pln;Pmepa1;Scn5a;Sln;Synpo2l;Tcap;Trdn;Ttn;Vldlr;Xirp2;Zbtb20
166	geneSet	3.02	0.0604	Meis1 (directAnnotation).		71	4666	Acadl;Acsl1;Actn2;Adamts15;Adm;Ank1;Ankrd1;Atf3;Atp2a2;Bmp10;Camk1d;Casq2;Cdh13;Chrm2;Ckm;Clu;Cmya5;Corin;Ctgf;Dkk3;Epha4;Fam174b;Fam78a;Fgf12;Fhl1;Fhl2;Fxyd1;Hopx;Hspb7;Kcnj3;Kcnk3;Lamb3;Lmod2;Lynx1;Mb;Me3;Mt1;Mtus2;Mybphl;Myh6;Mylk4;Myoz2;Nppb;Nrtn;Ntm;Obscn;Pde1c;Pdlim4;Pdzd2;Per1;Pitpnc1;Pitx2;Pln;Pmepa1;Podn;Prss23;Ptgfr;Reep5;Rxfp1;Ryr2;Scd4;Scn5a;Sfrp1;Sln;Stard10;Syngr1;Synpo2l;Trdn;Ttn;V…
167	geneSet	3.02	0.0604			12	385	Adm;Akap6;Ank1;Ankrd1;Chrm2;Gja1;Kcnk3;Pdzrn4;Pln;Ryr2;Tbx20;Zbtb20
168	geneSet	3.01	0.0602			17	564	Akap6;Ckmt2;Cmya5;Ctgf;Fam78a;Fgf12;Fhl2;Gja1;Htra1;Pitx2;Pln;Scn5a;Sln;Trdn;Ttn;Vldlr;Zbtb20
169	geneSet	3.01	0.0602	Gata1 (inferredBy_Orthology).	Gata2; Gata3; Gata4; Gata5; Gata6; Tal1 (inferredBy_MotifSimilarity). Arid3a; Ccnt2; Ep300; Hdac2; Jun; Nr2f2; Pml; Rcor1; Sirt6; Smarca4; Smarcb1; Stat5a; Tbl1xr1; Tead4; Trps1 (inferredBy_MotifSimilarity_n_Orthology).	8	167	Ank1;Bmp10;Chrm2;Eef1a2;Klf9;Nrtn;Podn;Synpo2l
170	geneSet	3	0.0602	Srf (inferredBy_Orthology).		6	70	Acaa2;Ankrd1;C130080G10Rik;Fhl2;Kcnk3;Trdn
171	geneSet	3	0.0601	Cebpb (inferredBy_Orthology).	Cebpa; Cebpd; Cebpg (inferredBy_MotifSimilarity). Cebpe; Ep300; Ppargc1a (inferredBy_MotifSimilarity_n_Orthology).	12	377	Acsl1;Akap6;Clu;Hfe2;Hopx;Htra1;Klf9;Per1;Pmepa1;Ptgfr;Tuba4a;Vldlr

## Sheet: Rcistarget_atrial_cm_module8
	geneSet	NES	AUC	TF_highConf	TF_lowConf	nEnrGenes	rankAtMax	enrichedGenes
1	geneSet	5.16	0.173			21	2133	Bmp2;Calca;Ccnd1;Col2a1;Crip1;Etv1;Hcn4;Hey1;Igfbp5;Isl1;Kcna5;Pdgfra;Prrx2;Pvalb;Rgs10;Shox2;Syt1;Tbx3;Vcan;Vsnl1;Wnt2
2	geneSet	5.05	0.171			9	322	Ccnd1;Igfbp5;Isl1;Itga6;Pdgfra;Syt1;Tbx3;Vcan;Vsnl1
3	geneSet	4.85	0.166	Ovol1; Ovol2; Ovol3 (inferredBy_Orthology).		8	188	Bmp2;Ccnd1;Col2a1;Etv1;Kcna5;Pdgfra;Vcan;Wnt2
4	geneSet	4.7	0.162			9	316	Col2a1;Etv1;Fbxo32;Hmga2;Igfbp5;Itga6;Pdgfra;Pvalb;Smoc2
5	geneSet	4.62	0.16	Ovol1; Ovol2; Ovol3 (inferredBy_Orthology).		8	206	Bmp2;Ccnd1;Col2a1;Etv1;Kcna5;Pdgfra;Vcan;Wnt2
6	geneSet	4.62	0.16	Gata6 (directAnnotation).	Gata1; Gata2; Gata3; Gata4; Gata5; Trps1 (inferredBy_MotifSimilarity_n_Orthology).	15	1017	Bmp2;Cadm3;Ccnd1;Hey1;Isl1;Itga6;Pdgfra;Prrx2;Pvalb;Shox2;Smoc2;Syt1;Tbx3;Vcan;Wnt2
7	geneSet	4.51	0.157	Gata4 (inferredBy_Orthology).	Gata5; Gata6 (inferredBy_MotifSimilarity). Ep300; Gata2; Gata3; Nr2f2; Pml; Rcor1; Smarca4; Smarcb1; Tal1 (inferredBy_MotifSimilarity_n_Orthology).	10	467	Cadm3;Etv1;Hcn4;Hmga2;Isl1;Kcna5;Smoc2;Tbx3;Vcan;Wnt2
8	geneSet	4.48	0.156	Gata6 (inferredBy_Orthology).	Gata1; Gata2; Gata3; Gata4; Gata5; Trps1 (inferredBy_MotifSimilarity_n_Orthology).	15	1032	Bmp2;Cadm3;Ccnd1;Hey1;Isl1;Itga6;Pdgfra;Prrx2;Pvalb;Shox2;Smoc2;Syt1;Tbx3;Vcan;Wnt2
9	geneSet	4.46	0.155			8	290	Cadm3;Etv1;Igfbp5;Isl1;Pdgfra;Syt1;Tbx3;Vcan
10	geneSet	4.2	0.149			7	184	Cadm3;Cckar;Hcn4;Igfbp5;Pvalb;Tbx3;Vcan
11	geneSet	4.17	0.148	Six1 (inferredBy_Orthology).	Six2; Six4 (inferredBy_MotifSimilarity). Zfp637 (inferredBy_MotifSimilarity_n_Orthology).	13	844	Ap3b2;Casq1;Col2a1;Hey1;Isl1;Pdgfra;Prrx2;Pvalb;Smyd2;Syt1;Tspan13;Vcan;Wnt2
12	geneSet	4.16	0.148	Rreb1 (inferredBy_Orthology).	Rcor1; Tbx15 (inferredBy_MotifSimilarity_n_Orthology).	7	148	Cadm3;Hcn4;Igfbp5;Pdgfra;Syt1;Tbx3;Wnt2
13	geneSet	4.12	0.147	Barhl1 (directAnnotation).	Barhl2 (inferredBy_MotifSimilarity_n_Orthology).	23	2648	Bmp2;Cacna2d2;Cadm3;Ccnd1;Chit1;Col2a1;Csrp2;Fbxo32;Hmga2;Igfbp5;Isl1;Itga6;Pdgfra;Prrx2;Rgs10;Shox2;Smoc2;Smyd2;Syt1;Tbx3;Vcan;Vsnl1;Wnt2
14	geneSet	4.12	0.147			9	354	Bmp2;Ccnd1;Col2a1;Hcn4;Hmga2;Pdgfra;Prrx2;Tbx3;Vcan
15	geneSet	4.09	0.146			21	1536	6330403K07Rik;Bmp2;Cacna2d2;Ccnd1;Col2a1;Etv1;Fbxo32;Hcn4;Hmga2;Isl1;Pdgfra;Prrx2;Pvalb;Rgs10;Shox2;Smyd2;Tagln3;Tbx3;Uchl1;Vcan;Vsnl1
16	geneSet	4.07	0.146	Suz12 (inferredBy_Orthology).		9	346	Ccnd1;Etv1;Hcn4;Igfbp5;Pdgfra;Smyd2;Tbx3;Vcan;Vsnl1
17	geneSet	4.06	0.145			9	357	Bmp2;Ccnd1;Hmga2;Igfbp5;Pdgfra;Prrx2;Shox2;Tbx3;Vcan
18	geneSet	4.04	0.145	Gata3 (inferredBy_Orthology).	Gata1; Gata2; Gata4; Gata5; Gata6; Tal1 (inferredBy_MotifSimilarity). Ccnt2; Ep300; Nr2f2; Pml; Rcor1; Smarca4; Smarcb1; Tbl1xr1 (inferredBy_MotifSimilarity_n_Orthology).	7	202	Hcn4;Hmga2;Pdgfra;Prrx2;Smoc2;Tbx3;Wnt2
19	geneSet	3.97	0.143	Barhl1 (directAnnotation).	Barhl2 (inferredBy_MotifSimilarity_n_Orthology).	25	3115	Bmp2;Cacna2d2;Cadm3;Ccnd1;Chit1;Col2a1;Csrp2;Fbxo32;Hcn4;Hmga2;Igfbp5;Isl1;Itga6;Pdgfra;Prrx2;Pvalb;Rgs10;Shox2;Smoc2;Smyd2;Syt1;Tbx3;Vcan;Vsnl1;Wnt2
20	geneSet	3.96	0.143			11	661	Ccnd1;Chit1;Hcn4;Hmga2;Igfbp5;Isl1;Pdgfra;Syt1;Tbx3;Vcan;Vsnl1
21	geneSet	3.92	0.142			29	4692	Bmp2;Cadm3;Ccnd1;Chit1;Cldn11;Col2a1;Csrp2;Etv1;Fbxo32;Hcn4;Hmga2;Igfbp5;Isl1;Itga6;Kcna5;Mylpf;Pdgfra;Prrx2;Pvalb;Rgs10;Rgs4;Smoc2;Smyd2;Syt1;Tagln3;Tbx3;Vcan;Vsnl1;Wnt2
22	geneSet	3.91	0.142			9	419	Etv1;Hcn4;Hey1;Pdgfra;Pvalb;Smoc2;Smyd2;Vcan;Wnt2
23	geneSet	3.88	0.141			8	268	Cadm3;Igfbp5;Isl1;Pdgfra;Pvalb;Tbx3;Vcan;Vsnl1
24	geneSet	3.88	0.141		Srebf2 (inferredBy_MotifSimilarity_n_Orthology).	25	3733	Bmp2;Cadm3;Ccnd1;Col2a1;Csrp2;Etv1;Fbxo32;Hcn4;Hmga2;Igfbp5;Isl1;Itga6;Mylpf;Pdgfra;Prrx2;Rgs10;Shox2;Smoc2;Smyd2;Tbx3;Thbd;Ubb;Vcan;Vsnl1;Wnt2
25	geneSet	3.88	0.141			8	239	Ap3b2;Bmp2;Fbxo32;Hcn4;Hmga2;Igfbp5;Kcna5;Pdgfra
26	geneSet	3.83	0.139	Pou5f1 (inferredBy_Orthology).		9	418	Bmp2;Ccnd1;Csrp2;Etv1;Fbxo32;Isl1;Pdgfra;Syt1;Tspan13
27	geneSet	3.82	0.139	Tlx2 (directAnnotation).		8	275	Bmp2;Cadm3;Ccnd1;Etv1;Hcn4;Pdgfra;Prrx2;Shox2
28	geneSet	3.81	0.139	Six2 (directAnnotation).	Six1; Six4 (inferredBy_MotifSimilarity).	12	681	Ap3b2;Casq1;Col2a1;Hey1;Isl1;Pdgfra;Prrx2;Pvalb;Smyd2;Syt1;Vcan;Wnt2
29	geneSet	3.79	0.139	Gata4 (directAnnotation).	Gata6 (inferredBy_MotifSimilarity).	7	247	Hcn4;Hmga2;Kcna5;Pdgfra;Smoc2;Tbx3;Wnt2
30	geneSet	3.78	0.138			21	2491	Bmp2;Cacna2d2;Cckar;Chit1;Col2a1;Etv1;Fbxo32;Hcn4;Hey1;Igfbp5;Isl1;Pdgfra;Prrx2;Pvalb;Shox2;Smyd2;Syt1;Tbx3;Uchl1;Vcan;Wnt2
31	geneSet	3.76	0.138			6	144	Ccnd1;Igfbp5;Isl1;Pdgfra;Shox2;Tbx3
32	geneSet	3.75	0.138	Gata1 (directAnnotation).	Gata2; Gata3; Gata4; Gata5; Gata6 (inferredBy_MotifSimilarity). Sirt6; Smarcb1 (inferredBy_MotifSimilarity_n_Orthology).	6	158	Hcn4;Isl1;Pdgfra;Tbx3;Vcan;Wnt2
33	geneSet	3.74	0.137			7	149	Hmga2;Pdgfra;Prrx2;Shox2;Tbx3;Vcan;Wnt2
34	geneSet	3.72	0.137	Tbp (directAnnotation). Taf7 (inferredBy_Orthology).		8	382	Bmp2;Ccnd1;Cldn11;Csrp2;Isl1;Pdgfra;Shox2;Tbx3
35	geneSet	3.7	0.136			14	869	Bmp2;Cadm3;Ccnd1;Etv1;Hey1;Hmga2;Igfbp5;Isl1;Pdgfra;Prrx2;Shox2;Syt1;Tbx3;Vcan
36	geneSet	3.67	0.136			12	665	Bmp2;Ccnd1;Col2a1;Hcn4;Igfbp5;Isl1;Pdgfra;Prrx2;Shox2;Tbx3;Vcan;Wnt2
37	geneSet	3.67	0.135	Mecom (directAnnotation).		8	301	Cadm3;Ccnd1;Etv1;Isl1;Pvalb;Syt1;Tbx3;Vcan
38	geneSet	3.66	0.135			8	298	Ccnd1;Etv1;Hcn4;Igfbp5;Pdgfra;Prrx2;Shox2;Ubb
39	geneSet	3.64	0.135			28	4337	Ap3b2;Bmp2;Cadm3;Calca;Cckar;Ccnd1;Col2a1;Csrp2;Fbxo32;Hcn4;Hey1;Hmga2;Igfbp5;Isl1;Kcna5;Pdgfra;Prrx2;Pvalb;Shox2;Smyd2;Syt1;Tagln3;Tbx3;Thbd;Tspan13;Vcan;Vsnl1;Wnt2
40	geneSet	3.62	0.134			11	572	Ap3b2;Bmp2;Ccnd1;Hcn4;Pdgfra;Pvalb;Shox2;Smoc2;Smyd2;Tbx3;Vcan
41	geneSet	3.61	0.134		Gtf2b; Gtf2f1; Taf1; Tbp (inferredBy_MotifSimilarity_n_Orthology).	15	1045	Bmp2;Cldn11;Col2a1;Csrp2;Hcn4;Hmga2;Igfbp5;Isl1;Itga6;Pdgfra;Pvalb;Smyd2;Tbx3;Vcan;Wnt2
42	geneSet	3.6	0.134		Gtf2b; Gtf2f1; Taf1; Tbp (inferredBy_MotifSimilarity_n_Orthology).	9	408	Bmp2;Ccnd1;Col2a1;Hcn4;Igfbp5;Isl1;Pdgfra;Tbx3;Vcan
43	geneSet	3.6	0.134			14	1097	Bmp2;Cacna2d2;Cadm3;Ccnd1;Csrp2;Igfbp5;Isl1;Pdgfra;Prrx2;Shox2;Smyd2;Tbx3;Vcan;Wnt2
44	geneSet	3.6	0.134	Uncx (inferredBy_Orthology).	En1; En2; Prrx2; Vsx2 (inferredBy_MotifSimilarity_n_Orthology).	12	703	Cacna2d2;Cadm3;Ccnd1;Col2a1;Hmga2;Itga6;Pdgfra;Prrx2;Shox2;Syt1;Tbx3;Vcan
45	geneSet	3.58	0.133			14	1108	Bmp2;Cacna2d2;Cadm3;Ccnd1;Csrp2;Igfbp5;Isl1;Pdgfra;Prrx2;Shox2;Smyd2;Tbx3;Vcan;Wnt2
46	geneSet	3.58	0.133	Barhl2 (directAnnotation).	Barhl1; Gbx2; Isl2; Msx3 (inferredBy_MotifSimilarity).	7	208	Cckar;Ccnd1;Col2a1;Hmga2;Shox2;Syt1;Vsnl1
47	geneSet	3.58	0.133	Tfap2a; Tfap2c (inferredBy_Orthology).	Tfap2e (inferredBy_MotifSimilarity_n_Orthology).	11	818	Cadm3;Ccnd1;Chit1;Hcn4;Igfbp5;Isl1;Necab2;Pdgfra;Prrx2;Pvalb;Shox2
48	geneSet	3.57	0.133		Zzz3 (inferredBy_MotifSimilarity_n_Orthology).	10	508	Col2a1;Hcn4;Hmga2;Igfbp5;Isl1;Kcna5;Pdgfra;Syt1;Tbx3;Vcan
49	geneSet	3.57	0.133			12	663	Bmp2;Cadm3;Ccnd1;Col2a1;Etv1;Hmga2;Prrx2;Shox2;Smyd2;Tbx3;Vcan;Vsnl1
50	geneSet	3.57	0.133			10	565	Ccnd1;Col2a1;Hcn4;Igfbp5;Isl1;Pdgfra;Prrx2;Shox2;Tbx3;Vcan
51	geneSet	3.56	0.133			16	1261	Bmp2;Cacna2d2;Calca;Cldn11;Col2a1;Etv1;Fbxo32;Hcn4;Hmga2;Igfbp5;Isl1;Pdgfra;Smyd2;Tbx3;Vcan;Vsnl1
52	geneSet	3.56	0.133	Rreb1 (inferredBy_Orthology).	Tbx15 (inferredBy_MotifSimilarity_n_Orthology).	7	240	Cadm3;Hcn4;Igfbp5;Pdgfra;Syt1;Tbx3;Wnt2
53	geneSet	3.55	0.132		Maz (inferredBy_MotifSimilarity_n_Orthology).	10	547	Cadm3;Ccnd1;Csrp2;Etv1;Igfbp5;Isl1;Prrx2;Shox2;Tbx3;Vcan
54	geneSet	3.55	0.132	Six2 (inferredBy_Orthology).	Six1; Six4 (inferredBy_MotifSimilarity).	7	257	Ap3b2;Casq1;Col2a1;Isl1;Prrx2;Pvalb;Wnt2
55	geneSet	3.53	0.132	Hoxd10 (inferredBy_Orthology).		7	260	Cadm3;Ccnd1;Isl1;Prrx2;Shox2;Smoc2;Tbx3
56	geneSet	3.51	0.131			9	392	Bmp2;Chit1;Hcn4;Igfbp5;Pdgfra;Prrx2;Smyd2;Tspan13;Vcan
57	geneSet	3.5	0.131			10	449	Ccnd1;Col2a1;Hcn4;Igfbp5;Pdgfra;Rgs10;Smoc2;Vcan;Vsnl1;Wnt2
58	geneSet	3.5	0.131		Gata1; Gata2; Gata3; Gata4; Gata5; Gata6; Tal1 (inferredBy_MotifSimilarity). Ccnt2; Ep300; Hdac2; Jun; Lmo2; Nr2f2; Pml; Rcor1; Sirt6; Smarca4; Smarcb1; Stat5a; Tbl1xr1; Tead4; Trps1 (inferredBy_MotifSimilarity_n_Orthology).	16	1329	Cadm3;Ccnd1;Etv1;Hey1;Isl1;Itga6;Pdgfra;Prrx2;Shox2;Smoc2;Smyd2;Syt1;Tbx3;Tspan13;Vcan;Wnt2
59	geneSet	3.49	0.131	Gata3 (directAnnotation).	Gata5 (inferredBy_MotifSimilarity). Gata1; Gata2; Gata4; Gata6; Trps1 (inferredBy_MotifSimilarity_n_Orthology).	10	630	Ccnd1;Isl1;Itga6;Kcna5;Pdgfra;Pvalb;Smoc2;Tbx3;Tspan13;Wnt2
60	geneSet	3.49	0.131	Nkx2-3; Nkx2-5 (inferredBy_Orthology).		7	271	Cadm3;Ccnd1;Col2a1;Hmga2;Prrx2;Shox2;Smoc2
61	geneSet	3.48	0.13	Six1 (directAnnotation).	Six2; Six4 (inferredBy_MotifSimilarity).	8	423	Bmp2;Casq1;Col2a1;Fbxo32;Hey1;Isl1;Prrx2;Pvalb
62	geneSet	3.46	0.13			18	1859	Bmp2;Ccnd1;Col2a1;Csrp2;Fbxo32;Hmga2;Igfbp5;Isl1;Pdgfra;Prrx2;Shox2;Smoc2;Smyd2;Syt1;Tbx3;Ubb;Vcan;Vsnl1
63	geneSet	3.45	0.13	Mnx1 (inferredBy_Orthology).		8	336	Cadm3;Ccnd1;Igfbp5;Isl1;Prrx2;Syt1;Tbx3;Vcan
64	geneSet	3.43	0.129	Klf16 (directAnnotation).		7	248	Bcat1;Cadm3;Ccnd1;Col2a1;Itga6;Shox2;Vcan
65	geneSet	3.43	0.129	Gata6 (directAnnotation).	Gata3; Gata4 (inferredBy_MotifSimilarity).	8	365	Hmga2;Igfbp5;Isl1;Kcna5;Pdgfra;Smoc2;Tbx3;Wnt2
66	geneSet	3.41	0.129	Gata4 (directAnnotation).	Gata3 (inferredBy_MotifSimilarity). Gata1; Gata2; Gata5; Gata6; Trps1 (inferredBy_MotifSimilarity_n_Orthology).	11	691	Ccnd1;Hey1;Hmga2;Isl1;Itga6;Pdgfra;Prrx2;Smoc2;Tbx3;Vcan;Wnt2
67	geneSet	3.4	0.129			13	944	Bmp2;Cacna2d2;Ccnd1;Col2a1;Etv1;Hey1;Igfbp5;Itga6;Kcna5;Pdgfra;Tbx3;Ubb;Vsnl1
68	geneSet	3.39	0.128	Gata1; Gata2; Gata3; Gata4; Gata5; Gata6 (directAnnotation).		18	1885	Cadm3;Cckar;Cldn11;Etv1;Hcn4;Hmga2;Igfbp5;Isl1;Itga6;Kcna5;Pdgfra;Prrx2;Smoc2;Tbx3;Tspan13;Vcan;Vsnl1;Wnt2
69	geneSet	3.39	0.128	Barhl2 (inferredBy_Orthology).	Barhl1 (inferredBy_MotifSimilarity).	25	3634	Bcat1;Bmp2;Cacna2d2;Ccnd1;Chit1;Col2a1;Csrp2;Fbxo32;Hcn4;Hmga2;Igfbp5;Isl1;Itga6;Pdgfra;Prrx2;Pvalb;Rgs10;Shox2;Smoc2;Smyd2;Syt1;Tbx3;Vcan;Vsnl1;Wnt2
70	geneSet	3.35	0.127			6	174	Bmp2;Ccnd1;Igfbp5;Isl1;Pdgfra;Tbx3
71	geneSet	3.35	0.127			10	534	Ccnd1;Col2a1;Igfbp5;Pdgfra;Rgs10;Smoc2;Tbx3;Vcan;Vsnl1;Wnt2
72	geneSet	3.35	0.127	Barhl2 (inferredBy_Orthology).	Barhl1 (inferredBy_MotifSimilarity).	28	4418	Bcat1;Bmp2;Cacna2d2;Cadm3;Cckar;Ccnd1;Chit1;Col2a1;Csrp2;Fbxo32;Hcn4;Hmga2;Igfbp5;Isl1;Itga6;Pdgfra;Prrx2;Pvalb;Rgs10;Shox2;Smoc2;Smyd2;Syt1;Tbx3;Tspan13;Vcan;Vsnl1;Wnt2
73	geneSet	3.34	0.127	Ddx4 (inferredBy_Orthology).		6	166	Bmp2;Isl1;Syt1;Tbx3;Vcan;Vsnl1
74	geneSet	3.33	0.127	Tcf7l2 (inferredBy_Orthology).		11	675	Ccnd1;Col2a1;Etv1;Igfbp5;Itga6;Pdgfra;Tbx3;Tspan13;Vcan;Vsnl1;Wnt2
75	geneSet	3.33	0.127			6	248	Igfbp5;Pdgfra;Shox2;Tbx3;Vcan;Wnt2
76	geneSet	3.31	0.126	Taf7 (inferredBy_Orthology).		8	408	Etv1;Hmga2;Igfbp5;Isl1;Syt1;Tbx3;Vcan;Vsnl1
77	geneSet	3.29	0.126			8	367	Chit1;Fbxo32;Igfbp5;Pdgfra;Prrx2;Smyd2;Vcan;Vsnl1
78	geneSet	3.28	0.125			6	203	Ccnd1;Igfbp5;Isl1;Pdgfra;Tbx3;Vcan
79	geneSet	3.27	0.125			7	263	Cadm3;Ccnd1;Igfbp5;Isl1;Itga6;Pdgfra;Tbx3
80	geneSet	3.26	0.125	Srebf2 (inferredBy_Orthology).		9	505	Ccnd1;Col2a1;Etv1;Hey1;Igfbp5;Pdgfra;Tbx3;Vcan;Vsnl1
81	geneSet	3.25	0.125	Pou3f2 (inferredBy_Orthology).	Pou2f1; Pou2f2; Pou2f3; Pou5f1 (inferredBy_MotifSimilarity). Dlx1; Hoxd8; Pou1f1; Pou3f1; Pou3f3; Pou3f4; Pou6f1 (inferredBy_MotifSimilarity_n_Orthology).	9	481	Bmp2;Ccnd1;Csrp2;Etv1;Fbxo32;Isl1;Pdgfra;Syt1;Tspan13
82	geneSet	3.25	0.125		Gata1; Gata2; Gata4; Gata5; Gata6; Tal1 (inferredBy_MotifSimilarity). Ep300; Gata3; Jun; Nr2f2; Pml; Rcor1; Trps1 (inferredBy_MotifSimilarity_n_Orthology).	9	483	Etv1;Isl1;Itga6;Pdgfra;Prrx2;Smoc2;Tbx3;Vcan;Wnt2
83	geneSet	3.24	0.124			11	703	Bmp2;Cadm3;Ccnd1;Col2a1;Csrp2;Etv1;Hmga2;Igfbp5;Isl1;Pdgfra;Tbx3
84	geneSet	3.23	0.124	Pou2f1 (inferredBy_Orthology).	Pou2f2; Pou5f1 (inferredBy_MotifSimilarity). Dlx1; Hoxd8; Pou1f1; Pou2f3; Pou3f1; Pou3f2; Pou3f3; Pou3f4 (inferredBy_MotifSimilarity_n_Orthology).	10	597	Bmp2;Cadm3;Ccnd1;Csrp2;Etv1;Fbxo32;Isl1;Pdgfra;Syt1;Tspan13
85	geneSet	3.22	0.124	Max (inferredBy_Orthology).		7	243	Ccnd1;Igfbp5;Pdgfra;Smoc2;Smyd2;Tbx3;Vsnl1
86	geneSet	3.22	0.124			14	1071	Bmp2;Cadm3;Ccnd1;Col2a1;Etv1;Hcn4;Hmga2;Prrx2;Pvalb;Shox2;Smyd2;Tbx3;Vcan;Vsnl1
87	geneSet	3.22	0.124			19	1782	Bmp2;Cadm3;Ccnd1;Col2a1;Etv1;Hcn4;Hmga2;Igfbp5;Itga6;Pdgfra;Prrx2;Pvalb;Shox2;Smoc2;Smyd2;Syt1;Tbx3;Vcan;Vsnl1
88	geneSet	3.21	0.124			26	2933	6330403K07Rik;Bmp2;Cacna2d2;Calca;Ccnd1;Cldn11;Col2a1;Etv1;Fbxo32;Hcn4;Hmga2;Igfbp5;Isl1;Itga6;Pdgfra;Pvalb;Rgs10;Shox2;Smyd2;Syt1;Tbx3;Thbd;Tspan13;Vcan;Vsnl1;Wnt2
89	geneSet	3.21	0.124	Barhl2 (inferredBy_Orthology).	Barhl1 (inferredBy_MotifSimilarity).	10	593	Ccnd1;Chit1;Col2a1;Csrp2;Hmga2;Itga6;Prrx2;Pvalb;Smyd2;Vcan
90	geneSet	3.21	0.124			8	353	Cadm3;Cckar;Ccnd1;Hmga2;Igfbp5;Isl1;Tbx3;Vcan
91	geneSet	3.2	0.124	Poli (inferredBy_Orthology).		7	322	Ccnd1;Col2a1;Hmga2;Igfbp5;Tbx3;Vcan;Vsnl1
92	geneSet	3.2	0.123	Pou3f2 (inferredBy_Orthology).	Pou2f1; Pou2f2; Pou2f3; Pou5f1 (inferredBy_MotifSimilarity). Dlx1; Hoxd8; Pou1f1; Pou3f1; Pou3f3; Pou3f4 (inferredBy_MotifSimilarity_n_Orthology).	9	510	Bmp2;Ccnd1;Csrp2;Etv1;Fbxo32;Isl1;Pdgfra;Syt1;Tspan13
93	geneSet	3.2	0.123			14	891	Bmp2;Cadm3;Ccnd1;Etv1;Hey1;Hmga2;Igfbp5;Isl1;Pdgfra;Prrx2;Shox2;Syt1;Tbx3;Vcan
94	geneSet	3.19	0.123	Trim28 (inferredBy_Orthology).	Zic1; Zic2; Zic3 (inferredBy_MotifSimilarity). Brf1; Cebpb; Chd1; Ezh2; Hdac2; Maz; Mxi1; Nelfe; Polr3g; Rbbp5; Smarca4; Srebf1; Srebf2; Supt20; Xrcc4; Zfp110; Zfp143; Zfp369; Zmiz1 (inferredBy_MotifSimilarity_n_Orthology).	7	271	Cadm3;Ccnd1;Csrp2;Hmga2;Pdgfra;Tbx3;Vcan
95	geneSet	3.18	0.123	Sp2 (inferredBy_Orthology).		8	384	Bcat1;Cadm3;Ccnd1;Col2a1;Crip1;Itga6;Shox2;Vcan
96	geneSet	3.17	0.123	Pou2f1 (inferredBy_Orthology).	Pou2f2; Pou5f1 (inferredBy_MotifSimilarity). Dlx1; Hoxd8; Pou1f1; Pou2f3; Pou3f1; Pou3f2; Pou3f3; Pou3f4 (inferredBy_MotifSimilarity_n_Orthology).	13	1033	Bmp2;Cacna2d2;Cadm3;Ccnd1;Col2a1;Csrp2;Etv1;Fbxo32;Isl1;Pdgfra;Shox2;Syt1;Tspan13
97	geneSet	3.17	0.123	Barhl1; Barhl2 (inferredBy_Orthology).	En1; En2; Hmx1; Hmx3; Uncx (inferredBy_MotifSimilarity_n_Orthology).	13	1045	Bmp2;Cadm3;Ccnd1;Col2a1;Fbxo32;Hmga2;Isl1;Itga6;Pdgfra;Prrx2;Shox2;Tbx3;Vcan
98	geneSet	3.17	0.123			9	491	Cadm3;Csrp2;Etv1;Hmga2;Igfbp5;Isl1;Pdgfra;Tbx3;Wnt2
99	geneSet	3.17	0.123			13	729	Bmp2;Cadm3;Ccnd1;Col2a1;Csrp2;Etv1;Hmga2;Prrx2;Shox2;Smyd2;Tbx3;Vcan;Vsnl1
100	geneSet	3.16	0.122	Pou3f2 (inferredBy_Orthology).	Pou1f1; Pou3f1; Pou3f4; Pou6f1 (inferredBy_MotifSimilarity_n_Orthology).	6	231	Cadm3;Etv1;Hcn4;Isl1;Syt1;Wnt2
101	geneSet	3.16	0.122	Hmx3 (inferredBy_Orthology).	Barhl1; Hoxd3 (inferredBy_MotifSimilarity). Isl2 (inferredBy_MotifSimilarity_n_Orthology).	11	742	Cckar;Ccnd1;Col2a1;Hmga2;Prrx2;Shox2;Smoc2;Syt1;Tbx3;Vcan;Vsnl1
102	geneSet	3.15	0.122			7	351	Bmp2;Fbxo32;Isl1;Kcna5;Pdgfra;Vcan;Wnt2
103	geneSet	3.15	0.122		Sox17 (inferredBy_MotifSimilarity).	24	3468	Ap3b2;Bmp2;Cadm3;Calca;Ccnd1;Col2a1;Csrp2;Fbxo32;Hcn4;Hey1;Hmga2;Igfbp5;Isl1;Itga6;Kcna5;Pdgfra;Prrx2;Shox2;Smyd2;Syt1;Tbx3;Tspan13;Vcan;Vsnl1
104	geneSet	3.15	0.122	Hmx3 (inferredBy_Orthology).	Barx2 (inferredBy_MotifSimilarity). Hmx1; Hmx2 (inferredBy_MotifSimilarity_n_Orthology).	8	442	Ccnd1;Col2a1;Hmga2;Prrx2;Shox2;Smoc2;Syt1;Tbx3
105	geneSet	3.15	0.122			5	141	Cadm3;Ccnd1;Hcn4;Pdgfra;Syt1
106	geneSet	3.13	0.122			8	461	Calca;Ccnd1;Csrp2;Hcn4;Pdgfra;Prrx2;Syt1;Vcan
107	geneSet	3.13	0.122	Zfp236 (inferredBy_Orthology).		8	426	Ccnd1;Col2a1;Etv1;Isl1;Pdgfra;Smyd2;Tbx3;Wnt2
108	geneSet	3.13	0.122	Pou5f1; Sox2 (inferredBy_Orthology).	Nanog; Pou2f2 (inferredBy_MotifSimilarity). Bcl11a; Ep300; Pou2f1; Pou2f3; Pou3f4 (inferredBy_MotifSimilarity_n_Orthology).	8	471	Ccnd1;Csrp2;Etv1;Isl1;Pdgfra;Syt1;Tspan13;Vsnl1
109	geneSet	3.12	0.121	Gtpbp6 (inferredBy_Orthology).		21	2821	Bmp2;Ccnd1;Cldn11;Csrp2;Etv1;Fbxo32;Hcn4;Hey1;Hmga2;Itga6;Pdgfra;Prrx2;Shox2;Smoc2;Smyd2;Syt1;Tbx3;Uchl1;Vcan;Vsnl1;Wnt2
110	geneSet	3.12	0.121	Lmx1b (directAnnotation).	Alx1; Hoxb4; Hoxc5; Lhx1; Lhx3; Lhx4; Lhx5; Lmx1a; Nkx6-3; Pou3f2; Tlx2 (inferredBy_MotifSimilarity). Otp (inferredBy_MotifSimilarity_n_Orthology).	8	444	Cckar;Ccnd1;Etv1;Hcn4;Igfbp5;Pdgfra;Shox2;Syt1
111	geneSet	3.12	0.121	Cfl2 (inferredBy_Orthology).		10	500	Csrp2;Etv1;Hmga2;Igfbp5;Isl1;Pdgfra;Syt1;Tbx3;Vcan;Wnt2
112	geneSet	3.1	0.121	Gata1 (inferredBy_Orthology).		9	547	Etv1;Hmga2;Igfbp5;Isl1;Pdgfra;Smoc2;Tbx3;Tspan13;Wnt2
113	geneSet	3.09	0.121			8	345	Ap3b2;Bmp2;Cadm3;Ccnd1;Col2a1;Fbxo32;Pdgfra;Syt1
114	geneSet	3.09	0.121	Tlx1; Tlx2; Tlx3 (inferredBy_Orthology).	En1; En2; Hoxa6; Hoxa7; Hoxb6; Hoxb7; Hoxc6; Uncx (inferredBy_MotifSimilarity_n_Orthology).	22	2197	Bmp2;Cadm3;Ccnd1;Cldn11;Col2a1;Csrp2;Etv1;Hcn4;Hmga2;Igfbp5;Isl1;Itga6;Pdgfra;Prrx2;Rgs10;Shox2;Smoc2;Syt1;Tbx3;Vcan;Vsnl1;Wnt2
115	geneSet	3.09	0.121			6	212	Bmp2;Cadm3;Calca;Ccnd1;Col2a1;Pdgfra
116	geneSet	3.08	0.121	Fank1 (directAnnotation).		6	256	Etv1;Igfbp5;Pdgfra;Syt1;Tbx3;Vcan
117	geneSet	3.07	0.12	Hmx3 (inferredBy_Orthology).	Barx2 (inferredBy_MotifSimilarity). Hmx1; Hmx2 (inferredBy_MotifSimilarity_n_Orthology).	7	346	Ccnd1;Col2a1;Hmga2;Prrx2;Shox2;Syt1;Tbx3
118	geneSet	3.07	0.12			4	76	Col2a1;Hmga2;Pdgfra;Vsnl1
119	geneSet	3.07	0.12		Hoxa6; Hoxa7; Hoxb6; Hoxb7; Hoxc6; Nkx1-1; Nkx1-2; Prrx2 (inferredBy_MotifSimilarity_n_Orthology).	28	4831	Bmp2;Cacna2d2;Cadm3;Calca;Cckar;Ccnd1;Chit1;Cldn11;Col2a1;Csrp2;Etv1;Fbxo32;Hcn4;Hmga2;Igfbp5;Isl1;Necab2;Pdgfra;Prrx2;Pvalb;Rgs10;Shox2;Smoc2;Syt1;Tbx3;Tspan13;Vcan;Vsnl1
120	geneSet	3.07	0.12			14	1374	Bmp2;Ccnd1;Col2a1;Csrp2;Hmga2;Igfbp5;Itga6;Pdgfra;Prrx2;Pvalb;Shox2;Tbx3;Vcan;Wnt2
121	geneSet	3.07	0.12	Zfp595; Zfp708 (inferredBy_Orthology).		13	952	Cadm3;Cckar;Ccnd1;Chit1;Etv1;Hcn4;Hmga2;Igfbp5;Isl1;Kcna5;Shox2;Smoc2;Syt1
122	geneSet	3.06	0.12	Gata3 (inferredBy_Orthology).	Gata1; Gata2; Gata4; Gata6; Tal1 (inferredBy_MotifSimilarity). Arid3a; Ccnt2; Ep300; Gata5; Hdac2; Jun; Nr2f2; Pml; Rcor1; Sirt6; Smarca4; Smarcb1; Stat5a; Tbl1xr1; Tead4; Trps1 (inferredBy_MotifSimilarity_n_Orthology).	10	607	Etv1;Igfbp5;Isl1;Itga6;Pdgfra;Prrx2;Smoc2;Tbx3;Vcan;Wnt2
123	geneSet	3.06	0.12	Supt20 (inferredBy_Orthology).		9	494	Cckar;Igfbp5;Isl1;Kcna5;Pdgfra;Pvalb;Shox2;Tbx3;Vcan
124	geneSet	3.06	0.12	Zfp143 (inferredBy_Orthology).	4921501E09Rik; Bhlhe40; Bmyc; Brf1; E2f6; Ets1; Ezh2; Hcfc1; Max; Mxi1; Myc; Phf8; Xrcc4; Zfp110; Zfp369; Zmiz1 (inferredBy_MotifSimilarity_n_Orthology).	7	309	Bmp2;Igfbp5;Isl1;Pdgfra;Shox2;Tbx3;Vcan
125	geneSet	3.05	0.12	Dbx1; Dbx2 (inferredBy_Orthology).	Nkx6-3 (inferredBy_MotifSimilarity).	7	314	Cadm3;Ccnd1;Etv1;Hcn4;Pdgfra;Prrx2;Shox2
126	geneSet	3.05	0.12	Six1 (directAnnotation).	Six2; Six4 (inferredBy_MotifSimilarity). Zfp637 (inferredBy_MotifSimilarity_n_Orthology).	4	48	Casq1;Col2a1;Isl1;Pvalb
127	geneSet	3.04	0.119	Ubp1 (inferredBy_Orthology).		6	219	Cadm3;Hcn4;Igfbp5;Kcna5;Tbx3;Vcan
128	geneSet	3.04	0.119	Pou5f1 (directAnnotation).	Nanog; Pou2f2; Pou3f1; Sox2 (inferredBy_MotifSimilarity). Bcl11a; Ep300; Pou2f1; Pou2f3; Pou3f4 (inferredBy_MotifSimilarity_n_Orthology).	5	151	Ccnd1;Csrp2;Isl1;Pdgfra;Tspan13
129	geneSet	3.03	0.119	Pou2f1 (directAnnotation).	Pou2f2; Pou5f1 (inferredBy_MotifSimilarity). Pou1f1; Pou2f3; Pou3f1; Pou3f2; Pou3f3; Pou3f4 (inferredBy_MotifSimilarity_n_Orthology).	7	371	Cadm3;Csrp2;Isl1;Kcna5;Pdgfra;Syt1;Tspan13
130	geneSet	3.02	0.119	Gata1; Gata2; Gata3 (directAnnotation).		12	1002	Bmp2;Etv1;Fbxo32;Hcn4;Hmga2;Igfbp5;Isl1;Pdgfra;Prrx2;Tbx3;Vcan;Wnt2
131	geneSet	3.02	0.119	Lef1; Tcf7; Tcf7l1; Tcf7l2 (inferredBy_Orthology).		7	286	Ccnd1;Igfbp5;Isl1;Pdgfra;Syt1;Tbx3;Vcan
132	geneSet	3.02	0.119			14	1243	Cacna2d2;Cadm3;Ccnd1;Col2a1;Hcn4;Hey1;Hmga2;Igfbp5;Isl1;Kcna5;Pdgfra;Smoc2;Tbx3;Vcan
133	geneSet	3.02	0.119			6	172	Cacna2d2;Casq1;Hey1;Pdgfra;Tagln3;Tbx3
134	geneSet	3.02	0.119			15	1374	Bmp2;Calca;Cckar;Col2a1;Fbxo32;Hcn4;Isl1;Itga6;Kcna5;Pdgfra;Shox2;Smoc2;Syt1;Vcan;Vsnl1
135	geneSet	3.01	0.119	Rreb1 (inferredBy_Orthology).	Pax4 (inferredBy_MotifSimilarity). Cux1; Rcor1; Rest; Tbx15 (inferredBy_MotifSimilarity_n_Orthology).	5	99	Cadm3;Igfbp5;Pdgfra;Syt1;Tbx3
136	geneSet	3	0.118	Barhl2 (directAnnotation).	Barhl1; Gbx2; Nobox (inferredBy_MotifSimilarity). Nkx1-1; Nkx1-2 (inferredBy_MotifSimilarity_n_Orthology).	26	3541	Bmp2;Cadm3;Cckar;Ccnd1;Chit1;Cldn11;Col2a1;Csrp2;Fbxo32;Hcn4;Hey1;Hmga2;Igfbp5;Isl1;Itga6;Necab2;Pdgfra;Prrx2;Pvalb;Shox2;Smoc2;Syt1;Tbx3;Tspan13;Vcan;Wnt2

## Sheet: endoEC_module3
	geneSet	NES	AUC	TF_highConf	TF_lowConf	nEnrGenes	rankAtMax	enrichedGenes
1	geneSet	22	0.21	E2f4 (inferredBy_Orthology).	E2f6; Sin3a; Tfdp1; Tfdp2 (inferredBy_MotifSimilarity_n_Orthology).	56	2179	Anln;Aspm;Aurkb;Bub1;Bub1b;Ccdc18;Ccdc34;Ccna2;Ccnb2;Ccnf;Cdc25c;Cdca2;Cdca3;Cdkn2c;Cdkn3;Cenpa;Cenpf;Cep55;Ckap2;Ckap2l;Dlgap5;Foxm1;Gas2l3;Gen1;H1f0;H2afv;H2afx;Hmgb2;Iqgap3;Kif15;Kif18b;Kif20a;Kif20b;Kif4;Kpna2;Lmnb1;Lmnb2;Melk;Mki67;Ncaph;Ndc80;Neil3;Nek2;Nuf2;Nusap1;Pbk;Plk1;Prc1;Racgap1;Ska1;Smc4;Spag5;Tmpo;Tnfaip8l1;Trim59;Trip13
2	geneSet	17.8	0.172	Sin3a (inferredBy_Orthology).	E2f4 (inferredBy_MotifSimilarity). E2f6 (inferredBy_MotifSimilarity_n_Orthology).	71	4908	Anln;Anp32e;Arl6ip1;Aspm;Aurkb;Bub1;Bub1b;Ccdc18;Ccdc34;Ccna2;Ccnb2;Ccnf;Cdc25c;Cdca2;Cdca3;Cdkn2c;Cdkn3;Cenpa;Cenpc1;Cenpf;Cenpi;Cenpl;Cep55;Cit;Ckap2;Ckap2l;Dlgap5;Foxm1;G2e3;Gas2l3;Gen1;Gtse1;H1f0;H2afv;H2afx;Hjurp;Hmgb2;Iqgap3;Kif15;Kif18b;Kif20a;Kif20b;Kif23;Kif4;Kpna2;Lmnb1;Lmnb2;Melk;Mki67;Ncapd2;Ncaph;Ndc80;Neil3;Nek2;Nuf2;Nusap1;Pbk;Pif1;Plk1;Prc1;Racgap1;Rad21;Ska1;Smc4;Spag5;Spc25;Tnfa…
3	geneSet	12.8	0.126			72	4681	Anln;Arhgap11a;Aspm;Aurka;Aurkb;Bub1;Bub1b;Bub3;Ccdc34;Ccnb2;Ccnf;Cdc25c;Cdca2;Cdca3;Cdca8;Cdk5rap2;Cdkn3;Cenpa;Cenpe;Cenpi;Cenpl;Cep55;Ckap2;Dbf4;Depdc1a;Depdc1b;Dlgap5;Ect2;Fam83d;Foxm1;G2e3;Gas2l3;Gtse1;H1f0;H2afx;Hjurp;Hmgb2;Iqgap3;Kif14;Kif15;Kif18a;Kif18b;Kif20b;Kif4;Kpna2;Lmnb1;Mastl;Melk;Mki67;Mxd3;Ncapd2;Ncaph;Ndc80;Neil3;Nek2;Nucks1;Nusap1;Pif1;Plk1;Prr11;Racgap1;Rad21;Rangap1;Shcbp1;Sk…
4	geneSet	12.3	0.122	Nfyb (inferredBy_Orthology).	Nfya; Nfyc (inferredBy_MotifSimilarity). E2f4; Irf3; Pole3; Rfx5; Sp1 (inferredBy_MotifSimilarity_n_Orthology).	59	3335	Arhgap11a;Arhgap19;Arl6ip1;Aspm;Aurka;Aurkb;Bub1;Bub1b;Bub3;Ccna2;Ccnb2;Cdc20;Cdc25b;Cdc25c;Cdca2;Cdca3;Cdkn3;Cenpa;Cenpf;Cenpi;Cenpl;Cenpm;Cit;Ckap2;Ckap2l;Dlgap5;Ect2;Foxm1;Gas2l3;H2afv;H2afx;Hjurp;Hmgb2;Hmmr;Incenp;Kif14;Kif18b;Kif20a;Kif23;Kpna2;Lmnb1;Ncapd2;Ncaph;Ndc80;Nde1;Nek2;Nucks1;Nusap1;Pif1;Plk1;Prr11;Racgap1;Spc25;Top2a;Tpx2;Trim59;Ttk;Ube2c;Ube2s
5	geneSet	12	0.119	Nfyb (inferredBy_Orthology).	Nfya; Nfyc (inferredBy_MotifSimilarity). E2f4; Irf3; Pole3; Rfx5; Sp1 (inferredBy_MotifSimilarity_n_Orthology).	59	3491	Arhgap11a;Arhgap19;Arl6ip1;Aspm;Aurka;Aurkb;Bub1;Bub1b;Bub3;Ccna2;Ccnb2;Cdc20;Cdc25b;Cdc25c;Cdca2;Cdca3;Cdkn3;Cenpa;Cenpf;Cenpi;Cenpl;Cenpm;Cit;Ckap2;Ckap2l;Dlgap5;Ect2;Foxm1;Gas2l3;H2afv;H2afx;Hjurp;Hmgb2;Hmmr;Incenp;Kif14;Kif18b;Kif20a;Kif23;Kpna2;Lmnb1;Ncapd2;Ncaph;Ndc80;Nde1;Nek2;Nucks1;Nusap1;Pif1;Plk1;Prr11;Racgap1;Spc25;Top2a;Tpx2;Trim59;Ttk;Ube2c;Ube2s
6	geneSet	11.7	0.116	E2f4 (inferredBy_Orthology).	E2f6; Sin3a; Tfdp1 (inferredBy_MotifSimilarity_n_Orthology).	59	4509	Aspm;Aurkb;Bub1;Bub1b;Bub3;Ccdc18;Ccna2;Ccnb2;Ccnf;Cdc25c;Cdca3;Cdkn2c;Cdkn3;Cenpa;Cenpc1;Cenpl;Cenpm;Cep55;Ckap2;Dlgap5;Foxm1;G2e3;Gas2l3;H1f0;H2afv;H2afx;Hjurp;Hmgb2;Incenp;Iqgap3;Kif15;Kif18b;Kif20a;Kif23;Kif4;Kpna2;Lmnb1;Melk;Ncaph;Ndc80;Neil3;Nek2;Nuf2;Nusap1;Pbk;Plk1;Racgap1;Rad21;Rangap1;Reep4;Ska1;Smc4;Spag5;Tmpo;Tnfaip8l1;Trim59;Trip13;Tubb6;Ube2s
7	geneSet	11.1	0.111			72	4950	Anln;Arhgap11a;Arhgap19;Aspm;Aurka;Aurkb;Bub1;Bub1b;Bub3;Ccnb2;Ccnf;Cdc25c;Cdca2;Cdk5rap2;Cdkn3;Cenpa;Cenpe;Cenpi;Cenpl;Cep55;Cit;Ckap2;Dbf4;Depdc1a;Depdc1b;Dlgap5;Ect2;Fam83d;Foxm1;G2e3;Gas2l3;Gtse1;H1f0;H2afx;Hjurp;Hmgb2;Incenp;Iqgap3;Kif14;Kif15;Kif18a;Kif20b;Kif4;Kpna2;Lmnb1;Mastl;Melk;Mki67;Mxd3;Ncapd2;Ncaph;Ndc80;Neil3;Nek2;Nucks1;Nusap1;Pbk;Pif1;Plk1;Prr11;Racgap1;Rad21;Shcbp1;Ska1;Smc4;Sp…
8	geneSet	10.9	0.109			49	2272	Anln;Anp32e;Aspm;Aurkb;Bub1b;Ccnb2;Ccnf;Cdca2;Cdca3;Cdkn2c;Cenpa;Cenpe;Cenpl;Dbf4;Depdc1b;Dlgap5;Ect2;Foxm1;G2e3;Gas2l3;Gtse1;H1f0;H2afx;Hjurp;Hmgb2;Incenp;Iqgap3;Kif14;Kif18b;Kif20b;Kif23;Kif4;Kpna2;Lmnb1;Mki67;Mxd3;Ncaph;Ndc80;Neil3;Nusap1;Plk1;Prr11;Racgap1;Shcbp1;Smc4;Spag5;Tmpo;Trim59;Ube2s
9	geneSet	10.9	0.109	Sin3a (inferredBy_Orthology).	E2f4 (inferredBy_MotifSimilarity). Max; Sap30 (inferredBy_MotifSimilarity_n_Orthology).	28	1292	Aspm;Aurkb;Bub1;Ccdc18;Ccna2;Ccnb2;Ccnf;Cdc25c;Cdca3;Cdkn2c;Ckap5;H2afx;Hmgb2;Kif11;Kif14;Kif15;Kif18b;Kpna2;Lmnb1;Melk;Ncaph;Neil3;Nek2;Nusap1;Pbk;Racgap1;Spag5;Trip13
10	geneSet	10.6	0.106			74	4978	Anln;Anp32e;Arhgap11a;Arhgap19;Aspm;Aurka;Aurkb;Bub1;Bub1b;Bub3;Ccnb2;Ccnf;Cdc25c;Cdca2;Cdk5rap2;Cdkn3;Cenpa;Cenpe;Cenpi;Cenpl;Cep55;Cit;Ckap2;Dbf4;Depdc1a;Depdc1b;Dlgap5;Ect2;Fam83d;Foxm1;G2e3;Gas2l3;Gtse1;H1f0;H2afx;Hjurp;Hmgb2;Incenp;Iqgap3;Kif14;Kif15;Kif18a;Kif20b;Kif4;Kpna2;Lmnb1;Mastl;Melk;Mki67;Mxd3;Ncapd2;Ncaph;Ndc80;Neil3;Nek2;Nucks1;Nusap1;Pbk;Pif1;Plk1;Prr11;Racgap1;Rad21;Rangap1;Shcb…
11	geneSet	10.2	0.103	Irf3 (inferredBy_Orthology).	Foxi1; Nfya; Nfyb; Nfyc; Pbx1; Pbx3; Ybx1 (inferredBy_MotifSimilarity). Chd2; E2f4; Fos; Pole3; Pole4; Rfx5; Sp1; Sp2; Srebf1 (inferredBy_MotifSimilarity_n_Orthology).	69	4681	Arhgap11a;Arhgap19;Arl6ip1;Aspm;Aurka;Aurkb;Bub1;Bub1b;Bub3;Ccna2;Ccnb2;Cdc20;Cdc25b;Cdc25c;Cdca2;Cdca3;Cdca8;Cdkn3;Cenpa;Cenpc1;Cenpf;Cenpi;Cenpl;Cenpm;Cep55;Cit;Ckap2l;Dlgap5;Ect2;Fam83d;Foxm1;G2e3;Gas2l3;H1f0;H2afv;H2afx;Hjurp;Hmgb2;Hmmr;Incenp;Kif14;Kif18b;Kif20a;Kif23;Kif4;Kpna2;Lmnb1;Ncapd2;Ncaph;Nde1;Nek2;Nucks1;Nusap1;Pif1;Plk1;Prr11;Racgap1;Shcbp1;Spag5;Spc24;Spc25;Tacc3;Tnfaip8l1;Top2a;…
12	geneSet	10	0.101	E2f4 (inferredBy_Orthology).	Foxi1; Nfya; Nfyb; Nfyc; Pbx1; Pbx3 (inferredBy_MotifSimilarity). Chd2; Fos; Irf3; Pole3; Rfx5; Sp1; Sp2; Srebf1 (inferredBy_MotifSimilarity_n_Orthology).	66	3253	Arhgap11a;Arhgap19;Arl6ip1;Aspm;Aurka;Aurkb;Bub1;Bub1b;Bub3;Ccna2;Ccnb2;Cdc20;Cdc25c;Cdca2;Cdca3;Cdca8;Cdk1;Cdkn3;Cenpa;Cenpf;Cenpi;Cenpl;Cenpm;Cep55;Cit;Ckap2l;Depdc1b;Dlgap5;Ect2;Fam83d;Foxm1;Gas2l3;H2afv;H2afx;Hjurp;Hmgb2;Hmmr;Incenp;Kif14;Kif18b;Kif20a;Kif23;Kif4;Kpna2;Lmnb1;Ncapd2;Ncaph;Nde1;Nek2;Nucks1;Nusap1;Pif1;Plk1;Prr11;Racgap1;Spag5;Spc25;Tacc3;Tnfaip8l1;Top2a;Tpx2;Trim59;Troap;Ttk;Ub…
13	geneSet	9.58	0.0969	Sp1 (inferredBy_Orthology).	Nfya; Nfyb; Nfyc; Pbx1 (inferredBy_MotifSimilarity). E2f4; Fos; Irf3; Pbx3; Rfx5; Srebf1 (inferredBy_MotifSimilarity_n_Orthology).	69	4681	Anp32e;Arhgap11a;Arhgap19;Arl6ip1;Aspm;Aurka;Aurkb;Bub1;Bub1b;Bub3;Ccna2;Ccnb2;Cdc20;Cdc25c;Cdca2;Cdca3;Cdca8;Cdk1;Cdkn2c;Cdkn3;Cenpa;Cenpc1;Cenpf;Cenpi;Cenpl;Cenpm;Cep55;Cit;Ckap2l;Depdc1b;Dlgap5;Ect2;Fam83d;Gas2l3;H1f0;H2afv;H2afx;Hjurp;Hmgb2;Hmmr;Incenp;Kif14;Kif18b;Kif20a;Kif23;Kpna2;Lmnb1;Ncapd2;Ncaph;Nde1;Nek2;Nusap1;Pif1;Plk1;Prr11;Racgap1;Spag5;Spc24;Spc25;Tacc3;Tmpo;Tnfaip8l1;Top2a;Tpx2;…
14	geneSet	9.58	0.0969	Nfyb (directAnnotation).	Foxi1; Nfya; Nfyc; Pbx1; Pbx3; Ybx1 (inferredBy_MotifSimilarity). Cebpz; Chd2; E2f4; Fos; Gtf2b; Irf3; Pole3; Pole4; Rfx5; Sp1; Srebf1 (inferredBy_MotifSimilarity_n_Orthology).	69	4681	Arhgap11a;Arhgap19;Arl6ip1;Aspm;Aurka;Aurkb;Bub1;Bub1b;Bub3;Ccna2;Ccnb2;Cdc20;Cdc25c;Cdca2;Cdca3;Cdca8;Cdk1;Cdkn3;Cenpa;Cenpf;Cenpi;Cenpl;Cenpm;Cep55;Cit;Ckap2l;Depdc1a;Depdc1b;Dlgap5;Ect2;Fam83d;Foxm1;Gas2l3;H1f0;H2afv;H2afx;Hjurp;Hmgb2;Hmmr;Incenp;Kif14;Kif18b;Kif20a;Kif23;Kif4;Kpna2;Lmnb1;Ncapd2;Ncaph;Nde1;Nek2;Nucks1;Nusap1;Pbk;Pif1;Plk1;Prr11;Racgap1;Shcbp1;Spag5;Spc25;Tacc3;Tnfaip8l1;Top2a;…
15	geneSet	9.55	0.0967			46	3174	Anln;Aurkb;Bub1;Bub1b;Ccdc18;Cenpe;Cenpl;Cep55;Cks2;Depdc1b;Fam83d;G2e3;Gas2l3;H1f0;Hjurp;Kif14;Kif15;Kif18a;Kif18b;Kif20b;Kif4;Kifc1;Kpna2;Lmnb1;Lmnb2;Melk;Mki67;Mxd3;Ncapd2;Ndc80;Neil3;Pbk;Plk1;Prr11;Psrc1;Racgap1;Rad21;Rangap1;Reep4;Ska1;Smc4;Tmpo;Tpx2;Trim59;Ttk;Ube2c
16	geneSet	9.48	0.096	Pbx3 (inferredBy_Orthology).	Foxi1; Nfya; Nfyb; Nfyc; Pbx1 (inferredBy_MotifSimilarity). Chd2; E2f4; Fos; Irf3; Pole3; Pole4; Rfx5; Sp1; Sp2; Srebf1; Srf (inferredBy_MotifSimilarity_n_Orthology).	67	4297	Anp32e;Arhgap11a;Arhgap19;Arl6ip1;Aspm;Aurka;Aurkb;Bub1;Bub1b;Bub3;Ccnb2;Cdc20;Cdc25c;Cdca2;Cdca3;Cdca8;Cdkn3;Cenpa;Cenpc1;Cenpf;Cenpi;Cenpl;Cenpm;Cep55;Cit;Ckap2l;Depdc1b;Dlgap5;Ect2;Fam83d;Foxm1;Gas2l3;H1f0;H2afv;H2afx;Hjurp;Hmgb2;Hmmr;Incenp;Kif14;Kif18b;Kif20a;Kif4;Kpna2;Lmnb1;Ncapd2;Ncaph;Ndc80;Nde1;Nek2;Nucks1;Nusap1;Pif1;Plk1;Prr11;Racgap1;Spag5;Spc25;Tacc3;Tmpo;Tnfaip8l1;Top2a;Tpx2;Trim59…
17	geneSet	9.48	0.096	E2f4 (inferredBy_Orthology).	Nfya; Nfyb; Nfyc; Pbx1 (inferredBy_MotifSimilarity). Fos; Pbx3; Rfx5; Sp1; Srebf1 (inferredBy_MotifSimilarity_n_Orthology).	62	3499	Aspm;Aurka;Aurkb;Bub1;Bub1b;Bub3;Ccnb2;Cdc20;Cdc25c;Cdca2;Cdca3;Cdca8;Cdk1;Cdkn3;Cenpa;Cenpf;Cenpl;Cenpm;Cep55;Cit;Ckap2l;Depdc1b;Dlgap5;Ect2;Fam83d;Foxm1;Gas2l3;Gtse1;H1f0;H2afv;H2afx;Hjurp;Hmgb2;Hmmr;Kif14;Kif18b;Kif20a;Kif23;Kif4;Kpna2;Lmnb1;Ncapd2;Ncaph;Ndc80;Nde1;Nucks1;Plk1;Prr11;Racgap1;Shcbp1;Spag5;Spc25;Tacc3;Tnfaip8l1;Top2a;Tpx2;Trim59;Trip13;Troap;Ttk;Ube2c;Ube2s
18	geneSet	9.32	0.0945	Rfx5 (inferredBy_Orthology).	Foxi1; Nfya; Nfyb; Nfyc; Pbx1; Pbx3 (inferredBy_MotifSimilarity). Cebpz; Chd2; E2f4; Fos; Irf3; Pole3; Sp1; Sp2; Srebf1 (inferredBy_MotifSimilarity_n_Orthology).	72	4908	Anp32e;Arhgap11a;Arhgap19;Arl6ip1;Aspm;Aurka;Aurkb;Bub1;Bub1b;Bub3;Ccna2;Ccnb2;Cdc20;Cdc25b;Cdc25c;Cdca2;Cdca3;Cdca8;Cdk1;Cdkn3;Cenpa;Cenpc1;Cenpf;Cenpi;Cenpl;Cenpm;Cep55;Cit;Ckap2l;Ckap5;Depdc1b;Dlgap5;Ect2;Fam83d;Foxm1;Gas2l3;H1f0;H2afv;H2afx;Hjurp;Hmgb2;Hmmr;Incenp;Kif14;Kif18b;Kif20a;Kif4;Kpna2;Lmnb1;Ncapd2;Ncaph;Nde1;Nek2;Nucks1;Nusap1;Pif1;Plk1;Prr11;Psrc1;Racgap1;Rad21;Spag5;Spc25;Tacc3;Tn…
19	geneSet	9.25	0.0939	Nfyc (inferredBy_Orthology).	Foxi1; Nfya; Nfyb; Pbx1; Pbx3; Ybx1 (inferredBy_MotifSimilarity). Cebpz; E2f4; Fos; Irf3; Pole3; Rfx5; Sp1; Srebf1 (inferredBy_MotifSimilarity_n_Orthology).	63	4425	Arhgap11a;Arhgap19;Arl6ip1;Aspm;Aurka;Aurkb;Bub1;Bub1b;Bub3;Ccnb2;Cdc20;Cdc25b;Cdc25c;Cdca2;Cdca3;Cdca8;Cdkn3;Cenpa;Cenpf;Cenpi;Cenpl;Cenpm;Cit;Ckap2l;Depdc1a;Dlgap5;Ect2;Fam83d;Foxm1;Gas2l3;H1f0;H2afv;H2afx;Hjurp;Hmgb2;Hmmr;Incenp;Kif14;Kif18b;Kif20a;Kpna2;Lmnb1;Ncapd2;Ncaph;Nde1;Nek2;Nucks1;Nusap1;Pbk;Pif1;Plk1;Prr11;Racgap1;Shcbp1;Spc25;Tacc3;Tnfaip8l1;Top2a;Tpx2;Trim59;Ttk;Ube2c;Ube2s
20	geneSet	9.22	0.0936	Fos (inferredBy_Orthology).	Foxi1; Nfya; Nfyb; Nfyc; Pbx1; Pbx3 (inferredBy_MotifSimilarity). Chd2; E2f4; Irf3; Pole3; Rfx5; Sp1; Sp2; Srebf1 (inferredBy_MotifSimilarity_n_Orthology).	62	3337	Arhgap11a;Arhgap19;Arl6ip1;Aspm;Aurka;Aurkb;Bub1;Bub1b;Bub3;Ccna2;Ccnb2;Cdc20;Cdc25b;Cdc25c;Cdca2;Cdca3;Cdca8;Cdkn3;Cenpa;Cenpf;Cenpi;Cenpl;Cenpm;Cep55;Cit;Ckap2l;Dlgap5;Ect2;Fam83d;Gas2l3;H1f0;H2afv;H2afx;Hjurp;Hmgb2;Hmmr;Incenp;Kif14;Kif18b;Kif20a;Kif4;Kpna2;Lmnb1;Ncapd2;Nde1;Nek2;Nucks1;Nusap1;Pif1;Plk1;Prr11;Racgap1;Spag5;Spc25;Tacc3;Tnfaip8l1;Top2a;Tpx2;Trim59;Ttk;Ube2c;Ube2s
21	geneSet	9.2	0.0934	E2f4 (inferredBy_Orthology).	Foxi1; Nfya; Nfyb; Nfyc; Pbx1; Pbx3 (inferredBy_MotifSimilarity). Chd2; Fos; Irf3; Rfx5; Sp1; Sp2; Srebf1 (inferredBy_MotifSimilarity_n_Orthology).	63	2877	Anp32e;Arhgap11a;Arhgap19;Arl6ip1;Aspm;Aurka;Aurkb;Bub1;Bub3;Ccnb2;Cdc20;Cdc25c;Cdca2;Cdca3;Cdca8;Cdk1;Cdkn3;Cenpa;Cenpf;Cenpi;Cenpl;Cenpm;Cep55;Cit;Ckap2l;Dlgap5;Ect2;Fam83d;Foxm1;Gas2l3;H2afv;H2afx;Hjurp;Hmgb2;Hmmr;Incenp;Kif14;Kif18b;Kif20a;Kif23;Kif4;Kpna2;Lmnb1;Ncapd2;Nde1;Nek2;Nucks1;Nusap1;Pif1;Plk1;Prr11;Racgap1;Spag5;Spc25;Tacc3;Tmpo;Tnfaip8l1;Top2a;Tpx2;Trim59;Ttk;Ube2c;Ube2s
22	geneSet	9.2	0.0934	Nfya; Nfyb; Nfyc (directAnnotation).	E2f4; Fos; Irf3; Pbx3; Pole3; Rfx5; Sp1 (inferredBy_MotifSimilarity_n_Orthology).	63	4922	Anp32e;Arhgap19;Arl6ip1;Aspm;Aurka;Aurkb;Bub1;Bub1b;Bub3;Ccna2;Ccnb2;Cdc20;Cdc25c;Cdca2;Cdca3;Cdkn3;Cenpa;Cenpf;Cenpi;Cenpl;Cenpm;Cep55;Cit;Depdc1a;Depdc1b;Dlgap5;Ect2;Fam83d;G2e3;Gas2l3;H2afv;H2afx;Hjurp;Hmgb2;Incenp;Kif14;Kif18b;Kif20a;Kpna2;Lmnb1;Melk;Ncaph;Ndc80;Nde1;Nek2;Nucks1;Nusap1;Pbk;Pif1;Plk1;Prr11;Psrc1;Racgap1;Rad21;Rangap1;Spc25;Tnfaip8l1;Top2a;Tpx2;Trim59;Ttk;Ube2c;Ube2s
23	geneSet	9.18	0.0932			70	4525	Anln;Anp32e;Arhgap11a;Aspm;Aurka;Aurkb;Bub1b;Bub3;Ccnb2;Ccnf;Cdc25c;Cdca2;Cdca3;Cdkn2c;Cdkn3;Cenpa;Cenpe;Cenpl;Cep55;Ckap2;Dbf4;Depdc1b;Dlgap5;Ect2;Fam83d;Foxm1;G2e3;Gas2l3;Gtse1;H1f0;H1fx;H2afx;Hjurp;Hmgb2;Incenp;Iqgap3;Kif14;Kif15;Kif18a;Kif18b;Kif20b;Kif23;Kif4;Kpna2;Lmnb1;Melk;Mki67;Mxd3;Ncaph;Ndc80;Neil3;Nek2;Nucks1;Nusap1;Pbk;Pif1;Plk1;Prr11;Racgap1;Rangap1;Reep4;Shcbp1;Ska1;Smc4;Spag5;Tacc…
24	geneSet	9.16	0.0931	Nfya (inferredBy_Orthology).	Foxi1; Nfyb; Nfyc; Pbx1; Pbx3 (inferredBy_MotifSimilarity). Cebpz; E2f4; Fos; Irf3; Rfx5; Sp1; Srebf1 (inferredBy_MotifSimilarity_n_Orthology).	65	4414	Arhgap11a;Arhgap19;Arl6ip1;Aspm;Aurka;Aurkb;Bub1;Bub1b;Bub3;Ccna2;Ccnb2;Cdc20;Cdc25b;Cdc25c;Cdca2;Cdca3;Cdca8;Cdkn3;Cenpa;Cenpc1;Cenpf;Cenpi;Cenpl;Cenpm;Cep55;Cit;Ckap2l;Depdc1b;Dlgap5;Ect2;Fam83d;Gas2l3;H1f0;H2afv;H2afx;Hjurp;Hmgb2;Hmmr;Incenp;Kif14;Kif18b;Kif20a;Kif23;Kpna2;Lmnb1;Ncapd2;Ndc80;Nde1;Nek2;Nucks1;Nusap1;Pif1;Plk1;Prr11;Racgap1;Spc24;Spc25;Tacc3;Tnfaip8l1;Top2a;Tpx2;Trim59;Ttk;Ube2c…
25	geneSet	9.16	0.0931	E2f4 (inferredBy_Orthology).	E2f6; Sin3a (inferredBy_MotifSimilarity_n_Orthology).	52	4311	Aspm;Aurkb;Bub1;Bub1b;Bub3;Ccdc34;Ccna2;Ccnf;Cdc25c;Cdca2;Cdca3;Cdkn2c;Cdkn3;Cenpc1;Cenpl;Cenpn;Cenpp;Ckap2;Dlgap5;Foxm1;G2e3;Gas2l3;H1f0;H2afv;H2afx;Hjurp;Iqgap3;Kif15;Kif18a;Kif18b;Kif20a;Kpna2;Lmnb1;Melk;Mxd3;Ncaph;Ndc80;Neil3;Nek2;Nuf2;Pbk;Pif1;Plk1;Prr11;Racgap1;Reep4;Ska1;Smc4;Tmpo;Tnfaip8l1;Trip13;Tubb6
26	geneSet	9.02	0.0918	E2f4 (inferredBy_Orthology).		64	3926	Anln;Anp32e;Arhgap11a;Aspm;Aurkb;Bub1;Bub1b;Bub3;Ccnb2;Ccnf;Cdc20;Cdc25c;Cdca2;Cdca3;Cenpa;Cenpe;Cep55;Dbf4;Depdc1b;Dlgap5;Ect2;Fam83d;Foxm1;G2e3;Gas2l3;Gtse1;H1f0;H2afx;Hjurp;Hmgb2;Iqgap3;Kif14;Kif15;Kif20b;Kif4;Kpna2;Lmnb1;Mastl;Melk;Mki67;Mxd3;Ncapd2;Ncaph;Ndc80;Neil3;Nek2;Nucks1;Nusap1;Pbk;Pif1;Plk1;Prr11;Racgap1;Rad21;Rangap1;Shcbp1;Ska1;Smc4;Spag5;Tacc3;Tmpo;Trim59;Trip13;Ube2c
27	geneSet	9	0.0916	Sp1 (inferredBy_Orthology).	Foxi1; Nfya; Nfyb; Nfyc; Pbx1; Pbx3 (inferredBy_MotifSimilarity). Chd2; E2f4; Fos; Irf3; Pole3; Rfx5; Srebf1 (inferredBy_MotifSimilarity_n_Orthology).	71	4908	Anp32e;Arhgap11a;Arhgap19;Arl6ip1;Aspm;Aurka;Aurkb;Bub1;Bub1b;Bub3;Ccna2;Ccnb2;Cdc20;Cdc25b;Cdc25c;Cdca2;Cdca3;Cdca8;Cdk1;Cdkn3;Cenpa;Cenpc1;Cenpf;Cenpi;Cenpl;Cenpm;Cep55;Cit;Ckap2l;Depdc1b;Dlgap5;Ect2;Fam83d;G2e3;Gas2l3;H1f0;H2afv;H2afx;Hjurp;Hmgb2;Hmmr;Incenp;Kif14;Kif18b;Kif20a;Kif23;Kif4;Kpna2;Lmnb1;Ncapd2;Nde1;Nek2;Nucks1;Nusap1;Pif1;Plk1;Prr11;Racgap1;Rad21;Shcbp1;Spag5;Spc25;Tacc3;Tnfaip8l…
28	geneSet	8.94	0.091	Irf3 (inferredBy_Orthology).	Foxi1; Nfya; Nfyb; Nfyc; Pbx1; Pbx3; Ybx1 (inferredBy_MotifSimilarity). Cebpz; Chd2; E2f4; Fos; Pole3; Pole4; Rfx5; Sp1; Srebf1; Tbp (inferredBy_MotifSimilarity_n_Orthology).	56	3111	Arhgap19;Arl6ip1;Aspm;Aurka;Aurkb;Bub1;Bub1b;Bub3;Ccna2;Ccnb2;Cdc20;Cdc25b;Cdc25c;Cdca2;Cdca3;Cdca8;Cdkn3;Cenpa;Cenpf;Cenpi;Cenpl;Cenpm;Cit;Ckap2l;Dlgap5;Ect2;Fam83d;Foxm1;Gas2l3;H2afv;H2afx;Hjurp;Hmgb2;Hmmr;Incenp;Kif14;Kif18b;Kif20a;Kpna2;Ncapd2;Nde1;Nek2;Nusap1;Pif1;Plk1;Prr11;Racgap1;Spc25;Tacc3;Tnfaip8l1;Top2a;Tpx2;Trim59;Ttk;Ube2c;Ube2s
29	geneSet	8.93	0.091	Nfyb (inferredBy_Orthology).	Foxi1; Nfya; Nfyc; Pbx1 (inferredBy_MotifSimilarity). E2f4; Fos; Irf3; Pbx3; Pole4; Rfx5; Sp1 (inferredBy_MotifSimilarity_n_Orthology).	61	3491	Arhgap11a;Arhgap19;Arl6ip1;Aspm;Aurka;Aurkb;Bub1;Bub1b;Bub3;Ccna2;Ccnb2;Cdc20;Cdc25c;Cdca2;Cdca3;Cdca8;Cdkn3;Cenpa;Cenpc1;Cenpf;Cenpi;Cenpl;Cenpm;Cep55;Cit;Ckap2l;Depdc1b;Dlgap5;Ect2;Fam83d;Gas2l3;H1f0;H2afv;H2afx;Hjurp;Hmgb2;Hmmr;Incenp;Kif14;Kif18b;Kif20a;Kpna2;Lmnb1;Ncapd2;Ncaph;Nde1;Nek2;Nusap1;Pif1;Plk1;Prr11;Racgap1;Spag5;Spc25;Tacc3;Tnfaip8l1;Top2a;Tpx2;Ttk;Ube2c;Ube2s
30	geneSet	8.92	0.0909	Nfya (inferredBy_Orthology).	Foxi1; Nfyb; Nfyc; Pbx1; Pbx3; Ybx1 (inferredBy_MotifSimilarity). Cebpz; E2f4; Fos; Irf3; Pole3; Rfx5; Sp1; Srebf1 (inferredBy_MotifSimilarity_n_Orthology).	53	2589	Arhgap19;Arl6ip1;Aspm;Aurka;Aurkb;Bub1;Bub3;Ccnb2;Cdc20;Cdc25b;Cdc25c;Cdca2;Cdca3;Cdca8;Cdkn3;Cenpa;Cenpf;Cenpi;Cenpl;Cenpm;Cit;Ckap2l;Dlgap5;Ect2;Fam83d;Gas2l3;H2afv;H2afx;Hjurp;Hmgb2;Hmmr;Incenp;Kif14;Kif18b;Kif20a;Kpna2;Ncapd2;Nde1;Nek2;Nusap1;Pif1;Plk1;Prr11;Racgap1;Spc25;Tacc3;Tnfaip8l1;Top2a;Tpx2;Trim59;Ttk;Ube2c;Ube2s
31	geneSet	8.92	0.0908	Nfyc; Pole4 (inferredBy_Orthology).	Nfyb (inferredBy_MotifSimilarity). Fos; Irf3; Pbx3; Rfx5 (inferredBy_MotifSimilarity_n_Orthology).	51	3557	Arhgap11a;Arl6ip1;Aspm;Aurka;Aurkb;Bub1;Bub1b;Bub3;Ccna2;Ccnb2;Cdc20;Cdca2;Cdca3;Cdkn3;Cenpa;Cenpf;Cenpi;Cenpl;Cenpm;Cit;Ckap2l;Ect2;Foxm1;Gas2l3;H2afv;H2afx;Hjurp;Hmgb2;Kif18b;Kif20a;Kif23;Kpna2;Ncapd2;Ncaph;Ndc80;Nde1;Nek2;Nusap1;Plk1;Prr11;Racgap1;Spag5;Spc25;Tacc3;Tmpo;Top2a;Tpx2;Trim59;Ttk;Ube2c;Ube2s
32	geneSet	8.89	0.0906			59	4681	Anln;Arhgap11a;Aspm;Aurkb;Bub1;Bub3;Ccnb2;Ccnf;Cdc25c;Cdca2;Cdca3;Cenpa;Cenpe;Cenpl;Cep55;Dbf4;Depdc1b;Dlgap5;Ect2;Fam83d;G2e3;Gas2l3;Gtse1;H1f0;H2afv;H2afx;Hjurp;Hmgb2;Incenp;Kif14;Kif15;Kif18b;Kif20a;Kif20b;Kif23;Kif4;Kpna2;Lmnb1;Melk;Mki67;Ncaph;Ndc80;Neil3;Nek2;Nucks1;Nusap1;Pbk;Pif1;Plk1;Prr11;Racgap1;Shcbp1;Smc4;Spag5;Tmpo;Trim59;Ttk;Ube2c;Ube2s
33	geneSet	8.88	0.0905	Nfya; Nfyb; Pole3 (inferredBy_Orthology).	Foxi1; Nfyc; Pbx3 (inferredBy_MotifSimilarity). E2f4; Irf3; Rfx5 (inferredBy_MotifSimilarity_n_Orthology).	59	4908	Arhgap11a;Arhgap19;Arl6ip1;Aspm;Aurka;Aurkb;Bub1;Bub1b;Bub3;Ccna2;Ccnb2;Cdca2;Cdca3;Cdca8;Cdkn3;Cenpa;Cenpc1;Cenpf;Cenpi;Cenpl;Cenpm;Cep55;Cit;Ckap2l;Ckap5;Depdc1a;Dlgap5;Ect2;Foxm1;Gas2l3;H2afv;H2afx;Hjurp;Hmgb2;Hmmr;Kif18b;Kif20a;Kpna2;Ncapd2;Ncaph;Ndc80;Nde1;Nek2;Nusap1;Pbk;Pif1;Plk1;Prr11;Psrc1;Racgap1;Shcbp1;Spag5;Spc25;Top2a;Tpx2;Trim59;Ttk;Ube2c;Ube2s
34	geneSet	8.85	0.0902	Nfyc; Pole4 (inferredBy_Orthology).	Nfyb (inferredBy_MotifSimilarity). Fos; Irf3; Pbx3; Rfx5 (inferredBy_MotifSimilarity_n_Orthology).	53	3648	Arhgap11a;Arl6ip1;Aspm;Aurka;Aurkb;Bub1;Bub1b;Bub3;Ccna2;Ccnb2;Cdc20;Cdca2;Cdca3;Cdk1;Cdkn3;Cenpa;Cenpf;Cenpi;Cenpl;Cenpm;Cit;Ckap2l;Ect2;Foxm1;Gas2l3;H2afv;H2afx;Hjurp;Hmgb2;Kif14;Kif18b;Kif20a;Kif23;Kpna2;Ncapd2;Ncaph;Ndc80;Nde1;Nek2;Nusap1;Plk1;Prr11;Racgap1;Spag5;Spc25;Tacc3;Tmpo;Top2a;Tpx2;Trim59;Ttk;Ube2c;Ube2s
35	geneSet	8.84	0.0901	Nfya (inferredBy_Orthology).	Foxi1; Nfyb; Nfyc; Pbx1; Pbx3; Ybx1 (inferredBy_MotifSimilarity). Cebpz; E2f4; Fos; Irf3; Pole3; Rfx5; Sp1; Srebf1 (inferredBy_MotifSimilarity_n_Orthology).	65	4703	Arhgap11a;Arhgap19;Arl6ip1;Aspm;Aurka;Aurkb;Bub1;Bub1b;Bub3;Ccna2;Ccnb2;Cdc20;Cdc25b;Cdc25c;Cdca2;Cdca3;Cdca8;Cdkn3;Cenpa;Cenpf;Cenpi;Cenpl;Cenpm;Cit;Ckap2l;Depdc1a;Dlgap5;Ect2;Fam83d;Foxm1;G2e3;Gas2l3;H1f0;H2afv;H2afx;Hjurp;Hmgb2;Hmmr;Incenp;Kif14;Kif18b;Kif20a;Kif4;Kpna2;Ncapd2;Ncaph;Nde1;Nek2;Nucks1;Nusap1;Pbk;Pif1;Plk1;Prr11;Racgap1;Shcbp1;Spc25;Tacc3;Tnfaip8l1;Top2a;Tpx2;Trim59;Ttk;Ube2c;Ube…
36	geneSet	8.73	0.0891	Nfyc; Pole4 (inferredBy_Orthology).	Nfyb (inferredBy_MotifSimilarity). Fos; Irf3; Pbx3; Rfx5 (inferredBy_MotifSimilarity_n_Orthology).	53	3846	Arhgap11a;Arl6ip1;Aspm;Aurka;Aurkb;Bub1;Bub1b;Bub3;Ccna2;Ccnb2;Cdc20;Cdca2;Cdca3;Cdk1;Cdkn3;Cenpa;Cenpf;Cenpi;Cenpl;Cenpm;Cit;Ckap2l;Ect2;Foxm1;Gas2l3;H2afv;H2afx;Hjurp;Hmgb2;Kif14;Kif18b;Kif20a;Kif23;Kpna2;Ncapd2;Ncaph;Ndc80;Nde1;Nek2;Nusap1;Plk1;Prr11;Racgap1;Spag5;Spc25;Tacc3;Tmpo;Top2a;Tpx2;Trim59;Ttk;Ube2c;Ube2s
37	geneSet	8.7	0.0888	Nfyc; Pole4 (inferredBy_Orthology).	Nfyb (inferredBy_MotifSimilarity). Fos; Irf3; Nfya; Pbx3; Rfx5 (inferredBy_MotifSimilarity_n_Orthology).	60	4933	Arhgap11a;Arl6ip1;Aspm;Aurka;Aurkb;Bub1;Bub1b;Bub3;Ccna2;Ccnb2;Cdc20;Cdca2;Cdca3;Cdk1;Cdkn3;Cenpa;Cenpf;Cenpi;Cenpl;Cenpm;Cit;Ckap2l;Depdc1a;Dlgap5;Ect2;Foxm1;Gas2l3;H1f0;H2afv;H2afx;Hjurp;Hmgb2;Kif14;Kif18b;Kif20a;Kif23;Kpna2;Lmnb1;Ncapd2;Ncaph;Ndc80;Nde1;Nek2;Nucks1;Nusap1;Pif1;Plk1;Prr11;Racgap1;Shcbp1;Spag5;Spc25;Tacc3;Tmpo;Top2a;Tpx2;Trim59;Ttk;Ube2c;Ube2s
38	geneSet	8.69	0.0888	Nfya (inferredBy_Orthology).	Foxi1; Nfyb; Nfyc; Pbx1; Pbx3; Ybx1 (inferredBy_MotifSimilarity). Cebpz; E2f4; Fos; Irf3; Pole3; Rfx5; Sp1; Srebf1 (inferredBy_MotifSimilarity_n_Orthology).	69	4509	Arhgap11a;Arhgap19;Arl6ip1;Aspm;Aurka;Aurkb;Bub1;Bub1b;Bub3;Ccnb2;Cdc20;Cdc25b;Cdc25c;Cdca2;Cdca3;Cdca8;Cdkn3;Cenpa;Cenpf;Cenpi;Cenpl;Cenpm;Cep55;Cit;Ckap2l;Depdc1a;Depdc1b;Dlgap5;Ect2;Fam83d;Foxm1;Gas2l3;H1f0;H2afv;H2afx;Hjurp;Hmgb2;Hmmr;Incenp;Kif14;Kif18b;Kif20a;Kif23;Kif4;Kpna2;Lmnb1;Ncapd2;Ncaph;Nde1;Nek2;Nucks1;Nuf2;Nusap1;Pif1;Plk1;Prr11;Racgap1;Shcbp1;Spag5;Spc25;Tacc3;Tmpo;Tnfaip8l1;Top2…
39	geneSet	8.68	0.0886	Sp1 (inferredBy_Orthology).	Foxi1; Nfya; Nfyb; Nfyc; Pbx1; Pbx3 (inferredBy_MotifSimilarity). Chd2; E2f4; Fos; Irf3; Pole3; Rfx5; Sp2; Srebf1; Srf; Zfp110; Zfp369 (inferredBy_MotifSimilarity_n_Orthology).	61	3208	Anp32e;Arhgap11a;Arhgap19;Arl6ip1;Aspm;Aurka;Aurkb;Bub1;Bub1b;Bub3;Ccnb2;Cdc20;Cdc25c;Cdca2;Cdca3;Cdca8;Cdkn3;Cenpa;Cenpf;Cenpi;Cenpl;Cenpm;Cep55;Cit;Ckap2l;Dlgap5;Ect2;Fam83d;Gas2l3;H1f0;H2afv;H2afx;Hjurp;Hmgb2;Hmmr;Incenp;Kif14;Kif18b;Kif20a;Kpna2;Lmnb1;Ncapd2;Nde1;Nek2;Nucks1;Nusap1;Pif1;Plk1;Prr11;Racgap1;Shcbp1;Spag5;Spc25;Tacc3;Tnfaip8l1;Top2a;Tpx2;Trim59;Ttk;Ube2c;Ube2s
40	geneSet	8.66	0.0885	Nfya; Nfyb (inferredBy_Orthology).	Foxi1; Nfyc; Pbx1; Pbx3; Ybx1 (inferredBy_MotifSimilarity). Cebpz; Chd2; E2f4; Fos; Irf3; Pole3; Rfx5; Sp1; Srebf1 (inferredBy_MotifSimilarity_n_Orthology).	64	4297	Arhgap11a;Arhgap19;Arl6ip1;Aspm;Aurka;Aurkb;Bub1;Bub1b;Bub3;Ccna2;Ccnb2;Cdc20;Cdc25b;Cdc25c;Cdca2;Cdca3;Cdca8;Cdkn3;Cenpa;Cenpc1;Cenpf;Cenpi;Cenpl;Cenpm;Cep55;Cit;Ckap2l;Ckap5;Dlgap5;Ect2;Fam83d;Foxm1;Gas2l3;H1f0;H2afv;H2afx;Hjurp;Hmgb2;Hmmr;Incenp;Kif14;Kif18b;Kif20a;Kpna2;Lmnb1;Ncapd2;Ncaph;Nde1;Nek2;Nucks1;Nusap1;Pif1;Plk1;Prr11;Racgap1;Spc25;Tacc3;Tnfaip8l1;Top2a;Tpx2;Trim59;Ttk;Ube2c;Ube2s
41	geneSet	8.63	0.0882	Rfx5 (inferredBy_Orthology).	Foxi1; Nfya; Nfyb; Nfyc; Pbx1; Pbx3 (inferredBy_MotifSimilarity). Cebpz; E2f4; Fos; Irf3; Pole3; Pole4; Sp1 (inferredBy_MotifSimilarity_n_Orthology).	65	4908	Anp32e;Arhgap19;Arl6ip1;Aspm;Aurka;Aurkb;Bub1;Bub1b;Bub3;Ccnb2;Cdc20;Cdc25c;Cdca2;Cdca3;Cdca8;Cdkn3;Cenpa;Cenpc1;Cenpf;Cenpi;Cenpl;Cenpm;Cit;Ckap2l;Depdc1b;Dlgap5;Ect2;Fam83d;G2e3;Gas2l3;H1f0;H2afv;H2afx;Hjurp;Hmgb2;Hmmr;Incenp;Kif14;Kif18b;Kif20a;Kif4;Kpna2;Melk;Ncapd2;Ncaph;Nde1;Nek2;Nusap1;Pif1;Plk1;Prr11;Racgap1;Shcbp1;Ska1;Spag5;Spc24;Spc25;Tacc3;Tnfaip8l1;Top2a;Tpx2;Trim59;Ttk;Ube2c;Ube2s
42	geneSet	8.6	0.088	Nfyc (directAnnotation).	Foxi1; Nfya; Nfyb; Pbx1; Pbx3; Ybx1 (inferredBy_MotifSimilarity). Cebpz; E2f4; Fos; Irf3; Pole3; Rfx5; Sp1; Srebf1 (inferredBy_MotifSimilarity_n_Orthology).	63	4297	Arhgap11a;Arhgap19;Arl6ip1;Aspm;Aurka;Aurkb;Bub1;Bub1b;Bub3;Ccna2;Ccnb2;Cdc25b;Cdc25c;Cdca2;Cdca3;Cdca8;Cdkn3;Cenpa;Cenpf;Cenpi;Cenpl;Cenpm;Cit;Ckap2l;Depdc1a;Dlgap5;Ect2;Fam83d;Foxm1;Gas2l3;H1f0;H2afv;H2afx;Hjurp;Hmgb2;Hmmr;Incenp;Kif14;Kif18b;Kif20a;Kif4;Kpna2;Ncapd2;Ncaph;Nde1;Nek2;Nucks1;Nusap1;Pbk;Pif1;Plk1;Prr11;Racgap1;Shcbp1;Spc25;Tacc3;Tnfaip8l1;Top2a;Tpx2;Trim59;Ttk;Ube2c;Ube2s
43	geneSet	8.6	0.0879	Nfyb (inferredBy_Orthology).	Foxi1; Nfya; Nfyc; Pbx1; Ybx1 (inferredBy_MotifSimilarity). Fos; Irf3; Pbx3; Rfx5; Sp1 (inferredBy_MotifSimilarity_n_Orthology).	66	4681	Arhgap11a;Arhgap19;Arl6ip1;Aspm;Aurka;Aurkb;Bub1;Bub1b;Bub3;Ccna2;Ccnb2;Cdc20;Cdc25c;Cdca2;Cdca3;Cdca8;Cdkn3;Cenpa;Cenpc1;Cenpf;Cenpi;Cenpl;Cenpm;Cep55;Cit;Ckap2;Ckap2l;Depdc1b;Dlgap5;Ect2;Fam83d;G2e3;Gas2l3;Gtse1;H1f0;H2afv;H2afx;Hjurp;Hmgb2;Hmmr;Incenp;Kif14;Kif18b;Kif20a;Kpna2;Lmnb1;Ncapd2;Ncaph;Nde1;Nek2;Nusap1;Pif1;Plk1;Prr11;Racgap1;Spag5;Spc24;Spc25;Tacc3;Top2a;Tpx2;Trim59;Ttk;Tubb6;Ube2c;…
44	geneSet	8.6	0.0879	Nfyb; Pole3 (inferredBy_Orthology).	Foxi1; Nfya; Nfyc; Pbx1 (inferredBy_MotifSimilarity). Fos; Irf3; Rfx5; Sp1 (inferredBy_MotifSimilarity_n_Orthology).	58	4589	Arhgap11a;Arl6ip1;Aspm;Aurka;Aurkb;Bub1;Bub1b;Bub3;Ccna2;Ccnb2;Cdc25b;Cdc25c;Cdca2;Cdca3;Cdkn3;Cenpa;Cenpc1;Cenpf;Cenpi;Cenpl;Cenpm;Cit;Ckap2l;Depdc1a;Depdc1b;Dlgap5;Ect2;Foxm1;Gas2l3;H2afv;H2afx;Hjurp;Hmgb2;Hmmr;Incenp;Kif18b;Kif20a;Kpna2;Lmnb1;Ncaph;Ndc80;Nde1;Nek2;Nusap1;Pbk;Pif1;Plk1;Prr11;Racgap1;Rad21;Spc25;Tnfaip8l1;Top2a;Tpx2;Trim59;Ttk;Ube2c;Ube2s
45	geneSet	8.59	0.0878	Nfyb (inferredBy_Orthology).	Foxi1; Nfya; Nfyc; Pbx1; Pbx3 (inferredBy_MotifSimilarity). Chd2; E2f4; Fos; Irf3; Pole3; Pole4; Rfx5; Sp1; Sp2; Srebf1 (inferredBy_MotifSimilarity_n_Orthology).	63	3961	Arhgap11a;Arhgap19;Arl6ip1;Aspm;Aurka;Aurkb;Bub1;Bub1b;Bub3;Ccna2;Ccnb2;Cdc20;Cdc25b;Cdc25c;Cdca2;Cdca3;Cdca8;Cdkn3;Cenpa;Cenpc1;Cenpf;Cenpi;Cenpl;Cenpm;Cit;Ckap2l;Depdc1b;Dlgap5;Ect2;Fam83d;Foxm1;G2e3;Gas2l3;H1f0;H2afv;H2afx;Hjurp;Hmgb2;Hmmr;Incenp;Kif14;Kif18b;Kif20a;Kpna2;Lmnb1;Ncapd2;Ncaph;Nde1;Nek2;Nusap1;Pif1;Plk1;Prr11;Racgap1;Spc25;Tacc3;Tnfaip8l1;Top2a;Tpx2;Trim59;Ttk;Ube2c;Ube2s
46	geneSet	8.52	0.0871	Nfyb; Pole3 (inferredBy_Orthology).	Foxi1; Nfya; Nfyc; Pbx1 (inferredBy_MotifSimilarity). Cebpz; Fos; Irf3; Pbx3; Rfx5; Sp1; Srebf1 (inferredBy_MotifSimilarity_n_Orthology).	63	4945	Arhgap11a;Arhgap19;Arl6ip1;Aspm;Aurka;Aurkb;Bub1;Bub1b;Bub3;Ccna2;Ccnb2;Cdc25b;Cdc25c;Cdca2;Cdca3;Cdkn3;Cenpa;Cenpf;Cenpi;Cenpl;Cenpm;Cit;Ckap2l;Ckap5;Depdc1a;Depdc1b;Dlgap5;Ect2;Foxm1;Gas2l3;H1f0;H2afv;H2afx;Hjurp;Hmgb2;Hmmr;Incenp;Kif14;Kif18b;Kif20a;Kpna2;Lmnb1;Ncaph;Ndc80;Nde1;Nek2;Nusap1;Pbk;Pif1;Plk1;Prr11;Racgap1;Rad21;Shcbp1;Spc25;Tacc3;Tnfaip8l1;Top2a;Tpx2;Trim59;Ttk;Ube2c;Ube2s
47	geneSet	8.48	0.0868	Fos (inferredBy_Orthology).	Foxi1; Nfya; Nfyb; Nfyc; Pbx1; Pbx3 (inferredBy_MotifSimilarity). Chd2; E2f4; Irf3; Pole4; Rfx5; Sp1; Sp2; Srebf1 (inferredBy_MotifSimilarity_n_Orthology).	63	3491	Arhgap11a;Arhgap19;Arl6ip1;Aspm;Aurka;Aurkb;Bub1;Bub1b;Bub3;Ccnb2;Cdc20;Cdc25b;Cdc25c;Cdca2;Cdca3;Cdca8;Cdkn3;Cenpa;Cenpc1;Cenpf;Cenpi;Cenpl;Cenpm;Cep55;Cit;Ckap2l;Depdc1b;Dlgap5;Ect2;Fam83d;Foxm1;Gas2l3;H1f0;H2afv;H2afx;Hjurp;Hmgb2;Hmmr;Incenp;Kif14;Kif18b;Kif20a;Kif4;Kpna2;Lmnb1;Ncapd2;Ncaph;Nde1;Nek2;Nusap1;Pif1;Plk1;Prr11;Racgap1;Spc25;Tacc3;Tnfaip8l1;Top2a;Tpx2;Trim59;Ttk;Ube2c;Ube2s
48	geneSet	8.47	0.0867	Nfya; Nfyb; Nfyc (directAnnotation).	Foxi1; Pbx1; Pbx3 (inferredBy_MotifSimilarity). Cebpz; E2f4; Fos; Irf3; Pole3; Rfx5; Sp1; Srebf1 (inferredBy_MotifSimilarity_n_Orthology).	55	3149	Arhgap11a;Arhgap19;Arl6ip1;Aspm;Aurka;Aurkb;Bub1;Bub1b;Bub3;Ccnb2;Cdc20;Cdc25c;Cdca2;Cdca3;Cdca8;Cdkn3;Cenpa;Cenpf;Cenpi;Cenpl;Cenpm;Cit;Ckap2l;Depdc1b;Dlgap5;Ect2;Fam83d;Gas2l3;H2afv;H2afx;Hjurp;Hmgb2;Hmmr;Incenp;Kif14;Kif18b;Kif20a;Kpna2;Ncapd2;Nde1;Nek2;Nusap1;Pif1;Plk1;Prr11;Racgap1;Spc25;Tacc3;Tmpo;Tnfaip8l1;Top2a;Tpx2;Ttk;Ube2c;Ube2s
49	geneSet	8.44	0.0864	Rfx5 (inferredBy_Orthology).	Foxi1; Nfya; Nfyb; Nfyc; Pbx1; Pbx3 (inferredBy_MotifSimilarity). Cebpz; Chd2; E2f4; Elk4; Fos; Irf3; Pole3; Pole4; Sp1; Sp2; Srebf1 (inferredBy_MotifSimilarity_n_Orthology).	48	2124	Arhgap19;Arl6ip1;Aspm;Aurka;Aurkb;Bub1b;Bub3;Ccnb2;Cdc20;Cdc25c;Cdca2;Cdca3;Cdca8;Cdkn3;Cenpa;Cenpi;Cenpl;Cenpm;Cit;Ckap2l;Dlgap5;Ect2;Fam83d;Gas2l3;H2afv;H2afx;Hjurp;Hmgb2;Hmmr;Incenp;Kif14;Kif18b;Kif20a;Kpna2;Ncapd2;Nde1;Nek2;Nusap1;Pif1;Prr11;Racgap1;Spc25;Top2a;Tpx2;Trim59;Ttk;Ube2c;Ube2s
50	geneSet	8.34	0.0855	Nfya; Nfyb; Nfyc (directAnnotation).		53	4908	Arhgap19;Arl6ip1;Aspm;Aurka;Aurkb;Bub1;Bub1b;Bub3;Ccnb2;Cdc25c;Cdca2;Cdca3;Cdca8;Cdkn3;Cenpa;Cenpc1;Cenpf;Cenpi;Cenpm;Cit;Ckap2l;Ckap5;Dlgap5;Ect2;Fam83d;Foxm1;G2e3;Gas2l3;H1f0;H2afv;H2afx;Hjurp;Hmgb2;Hmmr;Kif18b;Kpna2;Lmnb1;Ncapd2;Ndc80;Nde1;Nek2;Nusap1;Pbk;Pif1;Prr11;Racgap1;Rad21;Tmpo;Top2a;Trim59;Ttk;Ube2c;Ube2s
51	geneSet	8.34	0.0855	Nfyb; Pole3 (inferredBy_Orthology).	Foxi1; Nfya; Nfyc; Pbx1 (inferredBy_MotifSimilarity). Fos; Irf3; Rfx5; Sp1 (inferredBy_MotifSimilarity_n_Orthology).	55	4035	Arhgap11a;Arhgap19;Arl6ip1;Aspm;Aurka;Aurkb;Bub1b;Bub3;Ccna2;Ccnb2;Cdc25b;Cdca2;Cdca3;Cdkn3;Cenpa;Cenpc1;Cenpf;Cenpi;Cenpl;Cenpm;Cit;Ckap2l;Ckap5;Depdc1a;Dlgap5;Ect2;Foxm1;Gas2l3;H2afv;H2afx;Hjurp;Hmgb2;Hmmr;Incenp;Kif18b;Kif20a;Kpna2;Lmnb1;Ncaph;Ndc80;Nde1;Nek2;Nusap1;Pbk;Pif1;Plk1;Prr11;Racgap1;Spc25;Top2a;Tpx2;Trim59;Ttk;Ube2c;Ube2s
52	geneSet	8.15	0.0838	Nfyb; Pole3 (inferredBy_Orthology).	Foxi1; Nfya; Nfyc; Pbx1 (inferredBy_MotifSimilarity). Fos; Irf3; Rfx5; Sp1 (inferredBy_MotifSimilarity_n_Orthology).	42	2182	Arhgap11a;Arhgap19;Arl6ip1;Aspm;Aurka;Aurkb;Bub1b;Bub3;Ccna2;Ccnb2;Cdc25b;Cdca2;Cdca3;Cdkn3;Cenpa;Cenpi;Cenpl;Cenpm;Cit;Dlgap5;Ect2;Gas2l3;H2afv;H2afx;Hjurp;Hmgb2;Hmmr;Incenp;Kif18b;Kif20a;Kpna2;Nde1;Nek2;Nusap1;Pif1;Plk1;Prr11;Spc25;Top2a;Tpx2;Trim59;Ube2c
53	geneSet	8.15	0.0837	Nfya (directAnnotation).	Foxi1; Nfyb; Nfyc; Pbx1; Pbx3; Ybx1 (inferredBy_MotifSimilarity). Cebpz; Chd2; E2f4; Fos; Irf3; Pole3; Rfx5; Sp1; Srebf1 (inferredBy_MotifSimilarity_n_Orthology).	65	3885	Arhgap19;Arl6ip1;Aspm;Aurka;Aurkb;Bub1;Bub1b;Bub3;Ccnb2;Cdc20;Cdc25c;Cdca2;Cdca3;Cdca8;Cdkn3;Cenpa;Cenpf;Cenpi;Cenpl;Cenpm;Cep55;Cit;Ckap2l;Depdc1a;Depdc1b;Dlgap5;Ect2;Fam83d;Foxm1;Gas2l3;H1f0;H2afv;H2afx;Hjurp;Hmgb2;Hmmr;Incenp;Kif14;Kif18b;Kif20a;Kif23;Kif4;Kpna2;Ncapd2;Ncaph;Nde1;Nek2;Nucks1;Nuf2;Nusap1;Pif1;Plk1;Prr11;Racgap1;Spag5;Spc25;Tacc3;Tmpo;Tnfaip8l1;Top2a;Tpx2;Trim59;Ttk;Ube2c;Ube2s
54	geneSet	8.01	0.0825			56	3864	Anln;Anp32e;Arhgap11a;Aspm;Aurka;Aurkb;Bub1;Bub1b;Bub3;Ccna2;Ccnb2;Cdca2;Cdk1;Cdkn2c;Cenpa;Cenpe;Cenpl;Cep55;Cit;Ckap5;Dbf4;Depdc1b;Dlgap5;Ect2;Fam83d;Foxm1;G2e3;Gas2l3;H1f0;H2afx;Hjurp;Incenp;Kif14;Kif15;Kif18b;Kif20a;Kif20b;Kif4;Kpna2;Lmnb1;Melk;Mki67;Mxd3;Ncaph;Ndc80;Neil3;Nusap1;Pif1;Plk1;Racgap1;Rangap1;Reep4;Smc4;Spag5;Tmpo;Trim59
55	geneSet	7.99	0.0823	Nfya (inferredBy_Orthology).	Foxi1; Nfyb; Nfyc; Pbx1; Pbx3 (inferredBy_MotifSimilarity). Chd2; E2f4; Fos; Irf3; Pole3; Pole4; Rfx5; Sp1; Sp2; Srebf1; Srf (inferredBy_MotifSimilarity_n_Orthology).	57	2626	Arhgap11a;Arhgap19;Arl6ip1;Aspm;Aurka;Aurkb;Bub1;Bub1b;Bub3;Ccnb2;Cdc20;Cdc25c;Cdca2;Cdca3;Cdca8;Cdkn3;Cenpa;Cenpf;Cenpi;Cenpl;Cenpm;Cep55;Cit;Ckap2l;Depdc1b;Dlgap5;Ect2;Fam83d;Gas2l3;H2afv;H2afx;Hjurp;Hmgb2;Hmmr;Incenp;Kif14;Kif18b;Kif20a;Kpna2;Ncapd2;Nde1;Nek2;Nusap1;Pif1;Plk1;Prr11;Racgap1;Spag5;Spc25;Tacc3;Tnfaip8l1;Top2a;Tpx2;Trim59;Ttk;Ube2c;Ube2s
56	geneSet	7.98	0.0822	Nfya (inferredBy_Orthology).	Foxi1; Nfyb; Nfyc; Pbx1; Pbx3 (inferredBy_MotifSimilarity). Chd2; E2f4; Fos; Irf3; Pole3; Rfx5; Sp1; Sp2; Srebf1; Srf (inferredBy_MotifSimilarity_n_Orthology).	64	3843	Arhgap19;Arl6ip1;Aspm;Aurka;Aurkb;Bub1;Bub1b;Bub3;Ccnb2;Cdc20;Cdc25b;Cdc25c;Cdca2;Cdca3;Cdca8;Cdkn3;Cenpa;Cenpc1;Cenpf;Cenpi;Cenpl;Cenpm;Cep55;Cit;Ckap2l;Depdc1b;Dlgap5;Ect2;Fam83d;Gas2l3;H1f0;H2afv;H2afx;Hjurp;Hmgb2;Hmmr;Incenp;Kif14;Kif18b;Kif20a;Kif4;Kpna2;Lmnb1;Melk;Ncapd2;Ncaph;Nde1;Nek2;Nusap1;Pif1;Plk1;Prr11;Racgap1;Spag5;Spc25;Tacc3;Tmpo;Tnfaip8l1;Top2a;Tpx2;Trim59;Ttk;Ube2c;Ube2s
57	geneSet	7.89	0.0814	Nfyb (inferredBy_Orthology).	Foxi1; Nfya; Nfyc; Pbx1; Pbx3; Ybx1 (inferredBy_MotifSimilarity). Cebpz; E2f4; Fos; Irf3; Pole3; Rfx5; Sp1; Srebf1 (inferredBy_MotifSimilarity_n_Orthology).	66	4681	Arhgap11a;Arhgap19;Arl6ip1;Aspm;Aurka;Aurkb;Bub1;Bub1b;Bub3;Ccnb2;Cdc20;Cdc25b;Cdc25c;Cdca2;Cdca3;Cdca8;Cdkn3;Cenpa;Cenpc1;Cenpf;Cenpi;Cenpl;Cenpm;Cep55;Cit;Ckap2l;Depdc1a;Depdc1b;Dlgap5;Ect2;Fam83d;Gas2l3;H1f0;H2afv;H2afx;Hjurp;Hmgb2;Hmmr;Incenp;Kif14;Kif18a;Kif18b;Kif20a;Kif23;Kif4;Kpna2;Ncapd2;Ncaph;Nde1;Nek2;Nuf2;Nusap1;Pif1;Plk1;Prr11;Racgap1;Shcbp1;Spc25;Tacc3;Tnfaip8l1;Top2a;Tpx2;Trim59;Tt…
58	geneSet	7.79	0.0805	Pbx3 (inferredBy_Orthology).	Foxi1; Nfya; Nfyb; Nfyc; Pbx1; Ybx1 (inferredBy_MotifSimilarity). E2f4; Fos; Irf3; Rfx5; Sp1; Srebf1 (inferredBy_MotifSimilarity_n_Orthology).	59	4031	Arhgap19;Arl6ip1;Aspm;Aurka;Aurkb;Bub1;Bub1b;Bub3;Ccnb2;Cdc20;Cdc25c;Cdca2;Cdca3;Cdca8;Cdkn3;Cenpa;Cenpf;Cenpi;Cenpl;Cenpm;Cep55;Cit;Ckap2l;Depdc1a;Dlgap5;Ect2;Fam83d;Gas2l3;H2afv;H2afx;Hjurp;Hmgb2;Hmmr;Incenp;Kif14;Kif18b;Kif20a;Kpna2;Lmnb1;Ncapd2;Ncaph;Nde1;Nek2;Nusap1;Pif1;Plk1;Prr11;Racgap1;Spc24;Spc25;Tacc3;Tmpo;Tnfaip8l1;Top2a;Tpx2;Trim59;Ttk;Ube2c;Ube2s
59	geneSet	7.78	0.0804	Nfyb (inferredBy_Orthology).	Foxi1; Nfya; Nfyc; Pbx1; Pbx3; Ybx1 (inferredBy_MotifSimilarity). Cebpz; E2f4; Fos; Irf3; Pole3; Rfx5; Sp1; Srebf1 (inferredBy_MotifSimilarity_n_Orthology).	65	4589	Arhgap11a;Arhgap19;Arl6ip1;Aspm;Aurka;Aurkb;Bub1;Bub1b;Bub3;Ccnb2;Cdc20;Cdc25b;Cdc25c;Cdca2;Cdca3;Cdca8;Cdkn3;Cenpa;Cenpc1;Cenpf;Cenpi;Cenpl;Cenpm;Cep55;Cit;Ckap2l;Depdc1b;Dlgap5;Ect2;Fam83d;Foxm1;Gas2l3;H1f0;H2afv;H2afx;Hjurp;Hmgb2;Hmmr;Incenp;Kif14;Kif18a;Kif18b;Kif20a;Kif23;Kif4;Kpna2;Ncapd2;Ncaph;Nde1;Nek2;Nuf2;Nusap1;Pif1;Plk1;Prr11;Racgap1;Spc25;Tacc3;Tnfaip8l1;Top2a;Tpx2;Trim59;Ttk;Ube2c;U…
60	geneSet	7.77	0.0803		Nfya; Nfyb; Nfyc; Pbx1 (inferredBy_MotifSimilarity). Cebpz; E2f4; Fos; Irf3; Pbx3; Pole3; Rfx5; Sp1; Srebf1 (inferredBy_MotifSimilarity_n_Orthology).	54	2975	Arhgap11a;Arhgap19;Arl6ip1;Aspm;Aurka;Aurkb;Bub1;Bub1b;Bub3;Ccnb2;Cdc20;Cdc25c;Cdca2;Cdca3;Cdkn3;Cenpa;Cenpc1;Cenpf;Cenpi;Cenpl;Cenpm;Cep55;Cit;Ckap2l;Ect2;Fam83d;Gas2l3;H2afv;H2afx;Hjurp;Hmgb2;Hmmr;Incenp;Kif14;Kif18b;Kif20a;Kpna2;Lmnb1;Ncapd2;Nde1;Nek2;Nusap1;Pif1;Plk1;Prr11;Racgap1;Tacc3;Tmpo;Tnfaip8l1;Top2a;Tpx2;Ttk;Ube2c;Ube2s
61	geneSet	7.75	0.0801	Nfya (inferredBy_Orthology).	Nfyb; Nfyc; Ybx1 (inferredBy_MotifSimilarity). E2f4; Fos; Irf3; Pole3 (inferredBy_MotifSimilarity_n_Orthology).	59	4600	Arhgap11a;Arl6ip1;Aspm;Aurka;Bub1;Bub1b;Bub3;Ccna2;Ccnb2;Cdc25c;Cdca2;Cdca3;Cdk1;Cdkn3;Cenpa;Cenpc1;Cenpf;Cenpi;Cenpl;Cenpm;Cit;Ckap2l;Depdc1a;Dlgap5;Ect2;Foxm1;Gas2l3;H1f0;H2afv;H2afx;Hjurp;Hmgb2;Hmmr;Kif14;Kif18b;Kif20a;Kif23;Kpna2;Ncapd2;Ncaph;Ndc80;Nde1;Nek2;Nucks1;Nusap1;Pbk;Pif1;Plk1;Prr11;Shcbp1;Spag5;Spc25;Tacc3;Top2a;Tpx2;Trim59;Ttk;Ube2c;Ube2s
62	geneSet	7.63	0.0791	Nfya (inferredBy_Orthology).	Nfyb; Nfyc; Ybx1 (inferredBy_MotifSimilarity). E2f4; Fos; Irf3; Pole3 (inferredBy_MotifSimilarity_n_Orthology).	44	2589	Arhgap11a;Arl6ip1;Aspm;Aurka;Bub1;Bub1b;Bub3;Ccna2;Ccnb2;Cdc25c;Cdca2;Cdca3;Cdkn3;Cenpi;Cenpl;Cenpm;Cit;Dlgap5;Ect2;Gas2l3;H2afx;Hjurp;Hmgb2;Kif18b;Kif20a;Kif23;Kpna2;Ncaph;Nde1;Nek2;Nucks1;Nusap1;Pif1;Plk1;Prr11;Spag5;Spc25;Tacc3;Top2a;Tpx2;Trim59;Ttk;Ube2c;Ube2s
63	geneSet	7.61	0.0789	Cebpz (inferredBy_Orthology).	Nfya; Nfyb; Nfyc; Pbx1 (inferredBy_MotifSimilarity). Irf3; Pole3; Rfx5 (inferredBy_MotifSimilarity_n_Orthology).	58	4908	Arl6ip1;Aspm;Aurka;Aurkb;Bub1;Bub1b;Bub3;Ccnb2;Cdc20;Cdc25c;Cdca2;Cdca3;Cdkn3;Cenpa;Cenpc1;Cenpf;Cenpi;Cenpl;Cenpm;Cep55;Cit;Ckap2l;Depdc1a;Ect2;Fam83d;G2e3;Gas2l3;H1f0;H2afv;H2afx;Hjurp;Hmgb2;Hmmr;Incenp;Kif14;Kif18a;Kif18b;Kif20a;Kif23;Kpna2;Lmnb1;Ncaph;Nde1;Nek2;Nuf2;Nusap1;Pbk;Pif1;Plk1;Prr11;Racgap1;Spc25;Tacc3;Tnfaip8l1;Top2a;Trim59;Ttk;Ube2c
64	geneSet	7.59	0.0787	Srebf1 (inferredBy_Orthology).	Nfya; Nfyb; Nfyc (inferredBy_MotifSimilarity). E2f4; Fos; Irf3; Pbx3; Pole3; Rfx5; Sp1 (inferredBy_MotifSimilarity_n_Orthology).	49	2589	Arhgap11a;Arhgap19;Arl6ip1;Aspm;Aurka;Aurkb;Bub3;Ccnb2;Cdc25c;Cdca2;Cdca3;Cdkn3;Cenpi;Cenpl;Cenpm;Cep55;Cit;Ckap2l;Dlgap5;Ect2;Fam83d;Gas2l3;H2afx;Hjurp;Hmgb2;Hmmr;Kif14;Kif18b;Kif20a;Kif4;Kpna2;Lmnb1;Ncapd2;Nde1;Nek2;Nusap1;Pif1;Plk1;Prr11;Racgap1;Spc25;Tacc3;Tmpo;Tnfaip8l1;Top2a;Trim59;Ttk;Ube2c;Ube2s
65	geneSet	7.56	0.0784		Nfya; Nfyb; Nfyc (inferredBy_MotifSimilarity). Irf3; Rfx5 (inferredBy_MotifSimilarity_n_Orthology).	37	2272	Arhgap19;Arl6ip1;Aspm;Aurka;Aurkb;Bub1;Bub1b;Bub3;Ccnb2;Cdc20;Cdc25c;Cdca2;Cdca3;Cdkn3;Cenpi;Depdc1b;Fam83d;Gas2l3;H2afv;H2afx;Hjurp;Hmgb2;Incenp;Kif18b;Kif20a;Kpna2;Nde1;Nek2;Nusap1;Pif1;Prr11;Racgap1;Tnfaip8l1;Top2a;Ttk;Ube2c;Ube2s
66	geneSet	7.25	0.0755	Foxi1 (inferredBy_Orthology).	Nfya; Nfyb; Nfyc; Pbx1; Pbx3 (inferredBy_MotifSimilarity). E2f4; Fos; Irf3; Pole3; Rfx5; Sp1 (inferredBy_MotifSimilarity_n_Orthology).	57	4710	Arhgap11a;Arl6ip1;Aspm;Aurka;Bub1;Bub1b;Bub3;Ccna2;Ccnb2;Cdc25b;Cdc25c;Cdca2;Cdca3;Cdca8;Cdkn3;Cenpa;Cenpf;Cenpi;Cenpl;Cenpm;Cep55;Cit;Ckap2l;Ckap5;Depdc1a;Dlgap5;Ect2;Gas2l3;H2afv;H2afx;Hjurp;Hmgb2;Hmmr;Incenp;Kif14;Kif18a;Kif18b;Kif20a;Kif23;Kpna2;Ncapd2;Ncaph;Nde1;Nek2;Pif1;Plk1;Prr11;Racgap1;Rangap1;Ska1;Spc25;Tacc3;Top2a;Tpx2;Trim59;Ttk;Ube2c
67	geneSet	7.23	0.0753			56	4726	Anln;Anp32e;Bub1b;Ccnb2;Cdca2;Cdca3;Cdk1;Cdk5rap2;Cdkn3;Cenpa;Cenpe;Cenpi;Cenpl;Cep55;Cit;Ckap2l;Dbf4;Depdc1b;Fam83d;Foxm1;G2e3;Gas2l3;Gtse1;H1f0;H2afx;Hjurp;Hmgb2;Incenp;Iqgap3;Kif14;Kif15;Kif18b;Kif20b;Kif22;Kif4;Kpna2;Lmnb1;Mad2l1;Mxd3;Ncaph;Ndc80;Neil3;Nek2;Nuf2;Pbk;Pif1;Plk1;Prc1;Racgap1;Rangap1;Reep4;Ska1;Smc4;Spc25;Tacc3;Trim59
68	geneSet	7.21	0.0751	Cebpz (inferredBy_Orthology).	Nfya; Nfyb; Nfyc; Pbx1 (inferredBy_MotifSimilarity). Rfx5 (inferredBy_MotifSimilarity_n_Orthology).	57	4908	Arl6ip1;Aspm;Aurka;Aurkb;Bub1;Bub1b;Bub3;Ccnb2;Cdc20;Cdc25c;Cdca2;Cdca3;Cdkn3;Cenpa;Cenpc1;Cenpi;Cenpl;Cenpm;Cep55;Cit;Ckap2l;Depdc1a;Ect2;Fam83d;Gas2l3;H1f0;H2afv;H2afx;Hjurp;Hmgb2;Hmmr;Incenp;Kif14;Kif18a;Kif18b;Kif20a;Kif23;Kpna2;Lmnb1;Ncaph;Nde1;Neil3;Nek2;Nucks1;Nuf2;Pbk;Pif1;Plk1;Prr11;Racgap1;Spc25;Tacc3;Tnfaip8l1;Top2a;Trim59;Ttk;Ube2c
69	geneSet	7.02	0.0734	Foxi1 (inferredBy_Orthology).	Nfya; Nfyb; Nfyc; Pbx1; Pbx3 (inferredBy_MotifSimilarity). E2f4; Fos; Irf3; Pole3; Rfx5; Sp1 (inferredBy_MotifSimilarity_n_Orthology).	49	3550	Arhgap11a;Arl6ip1;Aspm;Aurka;Bub1;Bub1b;Bub3;Ccnb2;Cdc25b;Cdc25c;Cdca2;Cdca3;Cdca8;Cdkn3;Cenpa;Cenpf;Cenpi;Cenpl;Cenpm;Cit;Ckap2l;Depdc1a;Dlgap5;Ect2;Gas2l3;H2afv;H2afx;Hjurp;Hmgb2;Kif14;Kif18b;Kif20a;Kif23;Kpna2;Ncapd2;Ncaph;Nde1;Nek2;Pif1;Plk1;Prr11;Racgap1;Rangap1;Spc25;Tacc3;Top2a;Tpx2;Ttk;Ube2c
70	geneSet	7	0.0733	Pbx3 (directAnnotation).	Foxi1; Nfya; Nfyb; Nfyc; Pbx1; Ybx1 (inferredBy_MotifSimilarity). E2f4; Fos; Irf3; Pole3; Rfx5; Sp1 (inferredBy_MotifSimilarity_n_Orthology).	53	4297	Arhgap19;Arl6ip1;Aspm;Aurka;Aurkb;Bub1b;Bub3;Ccnb2;Cdc25c;Cdca2;Cdca3;Cdkn3;Cenpa;Cenpi;Cenpl;Cenpm;Cit;Ckap2l;Depdc1a;Dlgap5;Ect2;Gas2l3;H1f0;H2afv;H2afx;Hjurp;Hmgb2;Hmmr;Incenp;Kif14;Kif18b;Kif20a;Kpna2;Melk;Ncapd2;Ncaph;Nde1;Nek2;Nuf2;Nusap1;Pbk;Pif1;Plk1;Prr11;Racgap1;Rad21;Ska1;Spc25;Top2a;Tpx2;Trim59;Ttk;Ube2c
71	geneSet	6.92	0.0725	Pbx3 (inferredBy_Orthology).	Foxi1; Nfya; Nfyb; Nfyc; Pbx1; Ybx1 (inferredBy_MotifSimilarity). E2f4; Fos; Irf3; Pole3; Rfx5; Sp1 (inferredBy_MotifSimilarity_n_Orthology).	39	2179	Arhgap19;Arl6ip1;Aspm;Aurka;Aurkb;Bub1b;Ccnb2;Cdc25c;Cdca2;Cdca3;Cdkn3;Cenpa;Cenpi;Cenpl;Cenpm;Cit;Ckap2l;Dlgap5;Ect2;Gas2l3;H2afv;H2afx;Hmgb2;Hmmr;Kif14;Kif18b;Kif20a;Kpna2;Ncapd2;Nde1;Nek2;Nuf2;Pif1;Prr11;Racgap1;Spc25;Top2a;Trim59;Ube2c
72	geneSet	6.88	0.0722	Pbx1 (directAnnotation).	Foxi1; Nfya; Nfyb; Nfyc; Pbx3; Ybx1 (inferredBy_MotifSimilarity). Cebpz; E2f4; Fos; Irf3; Pole3; Rfx5; Sp1 (inferredBy_MotifSimilarity_n_Orthology).	47	2603	Arhgap19;Arl6ip1;Aspm;Aurka;Aurkb;Bub1;Bub1b;Ccnb2;Cdc25c;Cdca2;Cdca3;Cdca8;Cdkn3;Cenpa;Cenpi;Cenpl;Cenpm;Cit;Ckap2l;Depdc1a;Dlgap5;Ect2;Fam83d;Gas2l3;H2afv;H2afx;Hjurp;Hmgb2;Hmmr;Incenp;Kif14;Kif18b;Kif20a;Kpna2;Ncapd2;Nde1;Nek2;Nusap1;Pif1;Plk1;Prr11;Racgap1;Spc25;Tacc3;Top2a;Ttk;Ube2c
73	geneSet	6.83	0.0717		Fos; Hoxa6; Hoxa7; Hoxb6; Hoxb7; Hoxc6; Irf3; Nfyb; Nfyc; Pbx3; Pole4 (inferredBy_MotifSimilarity_n_Orthology).	56	4937	Arhgap11a;Arl6ip1;Aspm;Aurka;Aurkb;Bub1;Bub1b;Bub3;Ccnb2;Cdc25c;Cdca2;Cdca3;Cdkn3;Cenpc1;Cenpi;Cenpl;Cenpm;Cit;Ckap2;Ckap2l;Depdc1a;Depdc1b;Dlgap5;Ect2;Foxm1;Gas2l3;H1f0;H2afv;H2afx;Hjurp;Hmgb2;Hmmr;Incenp;Kif14;Kif18b;Kif20a;Kpna2;Lmnb1;Melk;Ncaph;Nde1;Neil3;Nek2;Pif1;Plk1;Prr11;Psrc1;Racgap1;Shcbp1;Spc25;Top2a;Tpx2;Trim59;Ttk;Ube2c;Ube2s
74	geneSet	6.71	0.0706	Chd2 (inferredBy_Orthology).	Nfya; Nfyb; Nfyc (inferredBy_MotifSimilarity). E2f4; Fos; Irf3; Pbx3; Rfx5; Sp1; Zfp110; Zfp369 (inferredBy_MotifSimilarity_n_Orthology).	52	4681	Anp32e;Aspm;Aurkb;Bub1;Bub1b;Ccnb2;Cdc25c;Cdca2;Cdca3;Cdkn3;Cenpa;Cenpc1;Cenpl;Cenpm;Cep55;Ckap2l;Depdc1a;Depdc1b;Ect2;Fam83d;Foxm1;G2e3;Gas2l3;H1f0;H1fx;H2afv;Hjurp;Hmgb2;Hmmr;Incenp;Kif11;Kif14;Kif20a;Kpna2;Lmnb1;Melk;Ncaph;Ndc80;Nde1;Nek2;Pbk;Pif1;Plk1;Prr11;Racgap1;Spag5;Spc25;Tacc3;Tmpo;Tnfaip8l1;Trim59;Ube2c
75	geneSet	6.64	0.0699	E2f4; E2f6 (inferredBy_Orthology).	Sin3a (inferredBy_MotifSimilarity_n_Orthology).	52	4297	Anp32e;Aspm;Aurkb;Bub1;Bub1b;Bub3;Ccna2;Cdc25c;Cdca3;Cdkn2c;Cdkn3;Cenpc1;Cenpl;Cenpn;Cenpp;Ckap2;Dlgap5;Foxm1;G2e3;Gas2l3;H1f0;H2afv;H2afx;Hjurp;Incenp;Iqgap3;Kif15;Kif18b;Kif20a;Kif23;Kpna2;Lmnb1;Melk;Mxd3;Ncaph;Ndc80;Neil3;Nek2;Nuf2;Pbk;Plk1;Prr11;Racgap1;Reep4;Ska1;Spag5;Tmpo;Tnfaip8l1;Trip13;Ttk;Tubb6;Ube2s
76	geneSet	6.56	0.0692	Nfya; Nfyb; Nfyc (inferredBy_Orthology).	Foxi1; Pbx1; Pbx3 (inferredBy_MotifSimilarity). Cebpz; Chd2; E2f4; Fos; Irf3; Pole3; Rfx5; Sp1; Sp2; Srebf1 (inferredBy_MotifSimilarity_n_Orthology).	67	4179	Arhgap11a;Arl6ip1;Aspm;Aurka;Aurkb;Bub1;Bub1b;Bub3;Ccna2;Ccnb2;Cdc20;Cdc25b;Cdc25c;Cdca2;Cdca3;Cdkn3;Cenpa;Cenpf;Cenpi;Cenpl;Cenpm;Cep55;Cit;Ckap2;Ckap2l;Dlgap5;Ect2;Fam83d;Foxm1;G2e3;Gas2l3;H1f0;H2afv;H2afx;Hjurp;Hmgb2;Hmmr;Incenp;Kif14;Kif18b;Kif20a;Kif20b;Kif23;Kif4;Kpna2;Lmnb1;Ncapd2;Ncaph;Nde1;Nek2;Nusap1;Pbk;Pif1;Plk1;Prr11;Racgap1;Rad21;Ska1;Spc25;Tacc3;Tnfaip8l1;Top2a;Tpx2;Trim59;Ttk;Ube2…
77	geneSet	6.5	0.0687	Rfx5 (inferredBy_Orthology).	Foxi1; Nfya; Nfyb; Nfyc; Pbx1; Pbx3 (inferredBy_MotifSimilarity). Fos; Irf3; Pole4 (inferredBy_MotifSimilarity_n_Orthology).	45	3621	Arl6ip1;Aspm;Aurka;Aurkb;Bub1;Bub1b;Bub3;Ccnb2;Cdc20;Cdc25c;Cdca2;Cdca3;Cdkn3;Cenpa;Cenpc1;Cenpe;Cenpf;Cenpi;Cenpm;Cit;Ckap2l;Dlgap5;Foxm1;Gas2l3;H1f0;H2afv;H2afx;Hjurp;Hmgb2;Hmmr;Kif14;Kif18b;Kpna2;Lmnb1;Nde1;Pif1;Plk1;Prr11;Racgap1;Spag5;Top2a;Trim59;Ttk;Ube2c;Ube2s
78	geneSet	6.5	0.0687	Cebpz (inferredBy_Orthology).		18	1172	Cdca2;Cdca3;Cdkn3;Cenpc1;Gas2l3;H2afx;Hjurp;Hmgb2;Kif18b;Kif23;Kpna2;Nucks1;Pif1;Prr11;Top2a;Tpx2;Ube2c;Ube2s
79	geneSet	6.31	0.0669		Foxi1; Nfya; Nfyb; Nfyc (inferredBy_MotifSimilarity).	38	2503	Arhgap11a;Arl6ip1;Aurka;Bub1;Ccnb2;Cdc25c;Cdca2;Cdkn3;Cenpi;Cenpl;Cep55;Cit;Depdc1a;Depdc1b;Dlgap5;Ect2;Gas2l3;H2afv;H2afx;Hjurp;Hmgb2;Incenp;Kif14;Kif18b;Kif20a;Kif23;Kpna2;Ncapd2;Ncaph;Nde1;Pif1;Plk1;Prr11;Racgap1;Tacc3;Top2a;Ttk;Ube2c
80	geneSet	6.24	0.0663	Ybx1 (directAnnotation).		39	3335	Arhgap19;Arl6ip1;Aspm;Aurka;Bub1;Bub1b;Ccnb2;Cdc20;Cdc25b;Cdc25c;Cdca2;Cdca3;Cdkn3;Cenpi;Cenpm;Cit;Ckap2l;Depdc1b;Dlgap5;Ect2;Fam83d;Foxm1;H2afv;H2afx;Hjurp;Hmgb2;Incenp;Kif18b;Kif20a;Kpna2;Lmnb1;Nde1;Nek2;Pif1;Prr11;Racgap1;Top2a;Trim59;Ube2c
81	geneSet	6.15	0.0655	Nfyc (inferredBy_Orthology).	Nfya; Nfyb; Pbx1; Pbx3 (inferredBy_MotifSimilarity). E2f4; Fos; Irf3; Rfx5; Sp1 (inferredBy_MotifSimilarity_n_Orthology).	66	4908	Arhgap19;Arl6ip1;Aspm;Aurka;Aurkb;Bub1;Bub1b;Bub3;Ccnb2;Cdc20;Cdc25c;Cdca2;Cdca3;Cdkn3;Cenpa;Cenpc1;Cenpf;Cenpi;Cenpl;Cenpm;Cep55;Cit;Ckap2l;Ckap5;Depdc1a;Depdc1b;Dlgap5;Ect2;Eme1;Fam83d;Gas2l3;H1f0;H2afv;H2afx;Hjurp;Hmgb2;Hmmr;Incenp;Kif14;Kif18a;Kif18b;Kif20a;Kif23;Kif4;Kpna2;Melk;Ncapd2;Ncaph;Nde1;Neil3;Nek2;Nuf2;Nusap1;Pif1;Plk1;Prr11;Racgap1;Spc25;Tacc3;Tmpo;Tnfaip8l1;Top2a;Trim59;Ttk;Ube2c;…
82	geneSet	6.04	0.0645			43	4687	Arl6ip1;Aspm;Bub1;Bub3;Ccdc34;Ccnb2;Cdc20;Cdc25c;Cdca2;Cdca3;Cdkn3;Cenpl;Ckap5;Cks2;Depdc1b;Dlgap5;Fam83d;G2e3;H1f0;H2afv;Hjurp;Incenp;Kif11;Kif14;Kif18b;Kif20a;Lmnb1;Mad2l1;Ncapd2;Ndc80;Nde1;Plk1;Prr11;Racgap1;Rad21;Shcbp1;Smc4;Tacc3;Tmpo;Tnfaip8l1;Trim59;Ube2c;Ube2s
83	geneSet	5.94	0.0635			9	220	Anln;Cenpe;Dbf4;Kif20b;Lmnb1;Mxd3;Ndc80;Plk1;Prr11
84	geneSet	5.9	0.0632	Nfya; Nfyb (directAnnotation).	Foxi1; Nfyc; Pbx1 (inferredBy_MotifSimilarity). Irf3 (inferredBy_MotifSimilarity_n_Orthology).	47	4922	Arhgap19;Arl6ip1;Aurka;Bub1;Bub1b;Ccnb2;Cdc25b;Cdc25c;Cdca2;Cdca3;Cdkn3;Cenpi;Cenpl;Ckap5;Depdc1b;Dlgap5;Ect2;Fam83d;Gas2l3;H1f0;H2afv;H2afx;Hjurp;Hmgb2;Hmmr;Kif14;Kif18b;Kif20a;Kpna2;Lmnb1;Ncaph;Ndc80;Neil3;Nek2;Pbk;Pif1;Prr11;Racgap1;Rangap1;Shcbp1;Ska1;Smc4;Spc25;Top2a;Ttk;Ube2c;Ube2s
85	geneSet	5.88	0.0629			47	4311	Arhgap11a;Arhgap19;Arl6ip1;Aurka;Bub1;Bub1b;Cdc20;Cdc25c;Cdca2;Cdca3;Cdca8;Cdkn3;Cenpc1;Cenpi;Cenpl;Cenpm;Cep55;Cit;Depdc1a;Depdc1b;Dlgap5;Ect2;Gas2l3;H2afv;H2afx;Hjurp;Hmgb2;Hmmr;Incenp;Kif14;Kif20a;Kpna2;Lmnb1;Melk;Ncapd2;Nde1;Pif1;Plk1;Prr11;Psrc1;Racgap1;Spc25;Tmpo;Top2a;Tpx2;Ube2c;Ube2s
86	geneSet	5.8	0.0623	Nfya (inferredBy_Orthology).	Foxi1; Nfyb; Nfyc; Pbx1 (inferredBy_MotifSimilarity). Irf3 (inferredBy_MotifSimilarity_n_Orthology).	42	3843	Arl6ip1;Aurka;Bub1;Bub1b;Ccnb2;Cdc25b;Cdca2;Cdca3;Cdkn3;Cenpc1;Cenpi;Cenpl;Ckap5;Dlgap5;Espl1;Gas2l3;H1f0;H2afv;H2afx;Hjurp;Kif14;Kif18b;Kif20a;Kpna2;Lmnb1;Melk;Ncapd2;Ncaph;Ndc80;Neil3;Nek2;Pbk;Pif1;Prr11;Racgap1;Ska1;Smc4;Spc25;Tnfaip8l1;Top2a;Trim59;Ube2c
87	geneSet	5.67	0.0611	Sp2 (inferredBy_Orthology).	Nfya; Nfyb; Nfyc (inferredBy_MotifSimilarity). Bmyc; E2f4; Fos; Irf3; Max; Myc; Pbx3; Sp1 (inferredBy_MotifSimilarity_n_Orthology).	44	4329	Arl6ip1;Aspm;Aurka;Bub1;Bub3;Ccnb2;Cdc25c;Cdca2;Cdkn3;Cenpi;Cenpl;Cenpm;Cep55;Depdc1b;Dlgap5;Ect2;Foxm1;G2e3;Gas2l3;H1f0;H2afv;H2afx;Hjurp;Hmgb2;Kif14;Kif18b;Kif20a;Kif4;Kpna2;Melk;Ncapd2;Ncaph;Nde1;Nek2;Pbk;Pif1;Plk1;Prr11;Racgap1;Spag5;Tmpo;Tpx2;Ube2c;Ube2s
88	geneSet	5.63	0.0607	Fos (inferredBy_Orthology).	Foxi1; Nfya; Nfyb; Nfyc; Pbx1; Pbx3 (inferredBy_MotifSimilarity). E2f4; Irf3; Pole3; Rfx5; Sp1; Tbp (inferredBy_MotifSimilarity_n_Orthology).	42	3503	Arl6ip1;Aspm;Aurka;Bub1;Bub1b;Ccnb2;Cdc25c;Cdca2;Cdca3;Cdca8;Cdkn3;Cenpi;Cenpl;Cenpm;Cit;Depdc1b;Dlgap5;Ect2;Gas2l3;H2afv;H2afx;Hmgb2;Kif14;Kif18b;Kif20a;Kpna2;Lmnb1;Melk;Ncaph;Nde1;Nucks1;Pif1;Plk1;Prr11;Racgap1;Ska1;Spc24;Spc25;Top2a;Trip13;Ube2c;Ube2s
89	geneSet	5.62	0.0606	Nfya (inferredBy_Orthology).		50	4978	Arhgap11a;Arhgap19;Arl6ip1;Aspm;Aurka;Aurkb;Bub1;Bub1b;Ccnb2;Cdc25c;Cdca2;Cdca3;Cdkn3;Cenpc1;Cenpi;Cenpm;Cit;Ckap2l;Depdc1b;Dlgap5;Ect2;Eme1;G2e3;H1f0;H2afv;H2afx;Hjurp;Hmgb2;Hmmr;Kif18b;Kif20a;Kpna2;Lmnb1;Nde1;Neil3;Nek2;Nuf2;Nusap1;Pbk;Pif1;Plk1;Prr11;Racgap1;Rad21;Shcbp1;Top2a;Trim59;Ttk;Ube2c;Ube2s
90	geneSet	5.6	0.0604	Gm10093; Hdac1 (inferredBy_Orthology).		11	349	Aurkb;Bub3;Dbf4;Gas2l3;H1f0;Kif22;Nusap1;Rangap1;Spag5;Tmpo;Top2a
91	geneSet	5.58	0.0602	E2f4 (inferredBy_Orthology).	E2f6; Sin3a (inferredBy_MotifSimilarity_n_Orthology).	49	4297	Anp32e;Aspm;Aurkb;Bub1;Bub3;Ccdc34;Ccna2;Cdc25c;Cdca2;Cdca3;Cdkn2c;Cdkn3;Cenpc1;Cenpm;Cenpn;Cenpp;Dlgap5;Foxm1;G2e3;H1f0;H2afv;H2afx;Hjurp;Iqgap3;Kif15;Kif18a;Kif18b;Kif23;Kpna2;Lmnb1;Mastl;Melk;Mxd3;Ncaph;Ndc80;Neil3;Nek2;Nuf2;Pbk;Pif1;Plk1;Racgap1;Reep4;Ska1;Smc4;Tmpo;Trip13;Ttk;Tubb6
92	geneSet	5.39	0.0585			9	211	Aspm;Aurkb;Ccnb2;Cdc20;Cdca3;Fam83d;Kpna2;Prr11;Ube2c
93	geneSet	5.38	0.0584	Pbx3 (inferredBy_Orthology).		45	4151	Arhgap19;Aspm;Aurka;Aurkb;Bub1;Bub1b;Ccnb2;Cdc25c;Cdca2;Cdca3;Cdca8;Cdkn3;Cenpc1;Cenpi;Cenpl;Cit;Ckap2l;Ckap5;Depdc1a;Dlgap5;Ect2;Fam83d;Gas2l3;H2afv;H2afx;Hjurp;Hmgb2;Incenp;Kif14;Kif18b;Kif20a;Kpna2;Lmnb1;Ncapd2;Ncaph;Nde1;Nek2;Pif1;Plk1;Prr11;Racgap1;Tmpo;Top2a;Ube2c;Ube2s
94	geneSet	5.3	0.0577			59	4589	Anp32e;Arhgap19;Arl6ip1;Aspm;Aurka;Aurkb;Bub1;Bub3;Ccnb2;Cdc20;Cdc25c;Cdca2;Cdca3;Cdk1;Cdkn3;Cenpf;Cenpl;Cenpm;Cep55;Ckap2l;Depdc1a;Depdc1b;Dlgap5;Ect2;Fam83d;Foxm1;G2e3;Gas2l3;Gtse1;H1f0;H2afv;H2afx;Hjurp;Hmgb2;Hmmr;Incenp;Kif14;Kif18b;Kif20a;Kpna2;Lmnb1;Mki67;Ncapd2;Ndc80;Nde1;Neil3;Pif1;Prc1;Prr11;Racgap1;Reep4;Ska1;Spag5;Spc24;Spc25;Tmpo;Top2a;Trim59;Ube2c
95	geneSet	5.26	0.0573	Gm29609; Gtf3c2 (inferredBy_Orthology).		25	1457	Aurkb;Bub1;Ccdc18;Cdca2;Cep55;Dbf4;Depdc1b;Gas2l3;H2afv;Kif14;Kif18b;Kpna2;Lmnb1;Melk;Ncapd2;Ndc80;Neil3;Psrc1;Racgap1;Rad21;Ska1;Tmpo;Tnfaip8l1;Top2a;Trip13
96	geneSet	5.24	0.0571		Nfya; Nfyb; Nfyc (inferredBy_MotifSimilarity).	48	4297	Arhgap11a;Arhgap19;Arl6ip1;Aspm;Aurka;Bub1;Bub1b;Bub3;Ccnb2;Cdc25c;Cdca2;Cdca3;Cdca8;Cdkn3;Cenpi;Cenpl;Cep55;Cit;Depdc1a;Depdc1b;Dlgap5;Ect2;Gas2l3;H2afv;H2afx;Hjurp;Hmgb2;Kif14;Kif18b;Kif20a;Kpna2;Lmnb1;Mad2l1;Ncapd2;Ncaph;Nde1;Nucks1;Pbk;Pif1;Plk1;Prr11;Racgap1;Shcbp1;Tmpo;Top2a;Ttk;Ube2c;Ube2s
97	geneSet	5.22	0.057			30	2487	Anln;Arhgap19;Bub1b;Cdkn3;Cenpe;Cenpw;Cit;Dlgap5;Fam83d;G2e3;H1f0;H2afx;Hjurp;Kif14;Kif15;Kif18b;Kif20a;Kif20b;Kpna2;Lmnb1;Mxd3;Ncapg;Ndc80;Nde1;Plk1;Prr11;Racgap1;Rangap1;Smc4;Ube2s
98	geneSet	5.18	0.0565	Nfyc (directAnnotation).	Nfya; Nfyb; Pbx1 (inferredBy_MotifSimilarity). E2f4 (inferredBy_MotifSimilarity_n_Orthology).	62	4681	Arhgap11a;Arl6ip1;Aspm;Aurka;Aurkb;Bub1;Bub1b;Bub3;Ccnb2;Cdc20;Cdc25c;Cdca2;Cdca3;Cdk1;Cdkn3;Cenpa;Cenpc1;Cenpf;Cenpi;Cenpl;Cenpm;Cep55;Cit;Ckap2l;Ckap5;Depdc1b;Ect2;Gas2l3;H1f0;H2afv;H2afx;Hjurp;Hmgb2;Hmmr;Kif14;Kif18b;Kif20a;Kif23;Kif4;Kpna2;Lmnb1;Melk;Ncapd2;Ncaph;Nde1;Neil3;Nek2;Nucks1;Nuf2;Pif1;Plk1;Prr11;Racgap1;Shcbp1;Spag5;Spc25;Tacc3;Tmpo;Tnfaip8l1;Top2a;Ube2c;Ube2s
99	geneSet	5.1	0.0558			28	2314	Bub1;Bub1b;Cdc20;Cdc25c;Cdca8;Cdk5rap2;Cdkn3;Cenpf;Cep55;Depdc1b;G2e3;H1f0;Hjurp;Hmgb2;Iqgap3;Kif14;Kif18a;Kif20b;Lmnb1;Mxd3;Ndc80;Pif1;Plk1;Racgap1;Ska1;Trim59;Ube2c;Ube2s
100	geneSet	5.08	0.0557			34	2940	Arhgap19;Aurka;Bub1;Bub1b;Cdc25c;Cdca2;Cdca3;Cdkn3;Cenpi;Cenpl;Cenpm;Cit;Depdc1b;Dlgap5;Ect2;Gas2l3;H2afv;H2afx;Hjurp;Hmgb2;Hmmr;Incenp;Kif20a;Kpna2;Lmnb1;Ncapd2;Pif1;Plk1;Prr11;Racgap1;Spc25;Top2a;Tpx2;Ube2c
101	geneSet	4.97	0.0547	Nfyb (directAnnotation).	Nfya (inferredBy_MotifSimilarity). Nfyc; Rfx5 (inferredBy_MotifSimilarity_n_Orthology).	29	2589	Arhgap19;Arl6ip1;Aspm;Aurkb;Bub1b;Ccnb2;Cdca2;Cdca3;Cdkn3;Cenpi;Ckap2l;Fam83d;H1f0;H2afv;H2afx;Hmgb2;Kif14;Kif18a;Kif18b;Kpna2;Ndc80;Nde1;Nek2;Nuf2;Pif1;Prr11;Racgap1;Trim59;Ube2c
102	geneSet	4.92	0.0542	E2f4 (inferredBy_Orthology).	E2f6; Sin3a (inferredBy_MotifSimilarity_n_Orthology).	37	2877	Arhgap19;Aspm;Aurkb;Bub1;Bub3;Ccnf;Cdc25c;Cdca2;Cdca3;Cdkn2c;Cdkn3;Cenpl;Cenpn;Dlgap5;Foxm1;G2e3;H1f0;H2afv;H2afx;Hjurp;Iqgap3;Kif15;Kif18a;Kif18b;Kif20a;Kpna2;Lmnb1;Melk;Ndc80;Neil3;Nuf2;Pbk;Plk1;Racgap1;Ska1;Smc4;Tmpo
103	geneSet	4.87	0.0537			32	3356	Aurkb;Bub1;Bub1b;Ccdc18;Cdc25b;Cdca2;Cdkn2c;Depdc1b;G2e3;Gas2l3;H1f0;Hjurp;Kif14;Kif18b;Kif22;Lmnb1;Ncaph;Ndc80;Nde1;Neil3;Nucks1;Prc1;Racgap1;Rad21;Rangap1;Ska1;Smc4;Spag5;Tmpo;Tnfaip8l1;Top2a;Trim59
104	geneSet	4.83	0.0533			45	4681	Anln;Anp32e;Arhgap19;Aurka;Aurkb;Bub3;Ccnf;Cdc25c;Cdk1;Cenpc1;Cenpe;Cenpl;Cit;Dbf4;Depdc1b;Dlgap5;Ect2;Fam83d;G2e3;Gas2l3;Gen1;Gtse1;H2afx;Hjurp;Hmgb2;Incenp;Kif14;Kif18b;Kpna2;Lmnb1;Ncaph;Ndc80;Neil3;Nucks1;Nusap1;Pbk;Pif1;Plk1;Prr11;Racgap1;Shcbp1;Tmpo;Trim59;Tubb6;Ube2s
105	geneSet	4.81	0.0531			39	3702	Arhgap11a;Arhgap19;Aurka;Bub1;Bub1b;Cdc25c;Cdca2;Cdca3;Cdkn3;Cenpi;Cenpl;Cenpm;Cit;Depdc1b;Dlgap5;Ect2;Gas2l3;H2afv;H2afx;Hjurp;Hmgb2;Hmmr;Incenp;Kif14;Kif20a;Kpna2;Lmnb1;Melk;Ncapd2;Nde1;Pbk;Pif1;Plk1;Prr11;Racgap1;Top2a;Trim59;Ube2c;Ube2s
106	geneSet	4.81	0.0531	Srf (inferredBy_Orthology).	Nfya; Pbx3 (inferredBy_MotifSimilarity_n_Orthology).	43	4978	Aurkb;Bub1;Ccnb2;Cdca2;Cdca3;Cdkn3;Cenpc1;Cenpi;Cenpm;Cep55;Cit;Ckap5;Ect2;Fam83d;Gas2l3;H1f0;H2afv;Hjurp;Hmgb2;Incenp;Kif11;Kif14;Kif20a;Kifc1;Kpna2;Lmnb1;Melk;Ndc80;Nde1;Nek2;Nucks1;Nuf2;Pbk;Pif1;Prr11;Psrc1;Racgap1;Rad21;Spag5;Top2a;Trim59;Ttk;Ube2c
107	geneSet	4.79	0.053	Ybx1 (directAnnotation).	Nfya; Nfyb; Nfyc; Pbx1; Pbx3 (inferredBy_MotifSimilarity). Irf3 (inferredBy_MotifSimilarity_n_Orthology).	30	2877	Arl6ip1;Aspm;Bub1b;Ccnb2;Cdca2;Cdca3;Cdkn3;Cenpa;Cenpm;Cit;Ckap2l;Dlgap5;Ect2;Foxm1;Gas2l3;H2afv;H2afx;Hjurp;Hmgb2;Hmmr;Kif14;Kif18b;Kpna2;Melk;Pif1;Prr11;Shcbp1;Spag5;Top2a;Ube2c
108	geneSet	4.79	0.053			53	4096	Anln;Anp32e;Arl6ip1;Aspm;Aurkb;Bub1b;Bub3;Ccna2;Ccnb2;Ccnf;Cdc20;Cdca2;Cdkn3;Cenpe;Cenpl;Cep55;Ckap2;Dbf4;Depdc1b;Dlgap5;Ect2;Fam83d;Foxm1;G2e3;Gas2l3;Gtse1;H1f0;H1fx;H2afx;Hjurp;Hmgb2;Kif14;Kif20b;Kif23;Kif4;Kpna2;Lmnb1;Melk;Mki67;Mxd3;Ncaph;Ndc80;Neil3;Nek2;Nusap1;Pif1;Plk1;Prr11;Racgap1;Tmpo;Tpx2;Trim59;Ube2s
109	geneSet	4.78	0.053			38	4311	Aurka;Bub1;Cdc25c;Cdca2;Cdca3;Cdkn3;Cenpi;Cenpl;Cep55;Cit;Depdc1b;Dlgap5;Ect2;G2e3;Gas2l3;H1f0;H2afv;H2afx;Hjurp;Hmgb2;Kif14;Kif18b;Kpna2;Lmnb1;Ncaph;Ndc80;Nde1;Neil3;Nucks1;Nuf2;Pbk;Pif1;Prr11;Racgap1;Top2a;Ttk;Ube2c;Ube2s
110	geneSet	4.77	0.0529			50	4908	Arhgap11a;Arl6ip1;Aspm;Aurka;Bub1;Bub1b;Bub3;Ccnb2;Cdca2;Cdca3;Cdkn3;Cenpe;Cenpf;Cenpi;Cep55;Cit;Depdc1a;Depdc1b;Dlgap5;Ect2;Espl1;Foxm1;G2e3;Gas2l3;H2afx;Hjurp;Hmgb2;Hmmr;Kif18b;Kif20a;Kif23;Kpna2;Lmnb1;Mki67;Ncaph;Nde1;Nucks1;Pbk;Pif1;Plk1;Racgap1;Rad21;Shcbp1;Ska1;Spag5;Tacc3;Top2a;Trim59;Ube2c;Ube2s
111	geneSet	4.77	0.0528			51	2896	Anln;Anp32e;Arhgap11a;Aspm;Aurka;Aurkb;Bub1b;Bub3;Ccna2;Ccnb2;Ccnf;Cdca2;Cdkn2c;Cenpa;Cenpe;Cenpl;Dbf4;Depdc1b;Dlgap5;Ect2;Fam83d;Foxm1;G2e3;Gas2l3;H1f0;H1fx;H2afx;Hjurp;Hmgb2;Incenp;Kif14;Kif15;Kif20b;Kif4;Kpna2;Lmnb1;Mxd3;Ncaph;Ndc80;Neil3;Nek2;Nucks1;Nusap1;Plk1;Racgap1;Rangap1;Reep4;Smc4;Tmpo;Trim59;Ttk
112	geneSet	4.73	0.0525			37	3641	Anp32e;Arhgap19;Bub3;Ccnf;Cdc25c;Cenpa;Cenpc1;Cenpe;Cenpi;Cenpl;Cep55;Dbf4;Depdc1b;Dlgap5;Fam83d;G2e3;Gas2l3;Gtse1;H2afx;Hjurp;Hmgb2;Incenp;Iqgap3;Kif14;Kpna2;Lmnb1;Ncaph;Neil3;Nucks1;Plk1;Prr11;Racgap1;Rad21;Reep4;Smc4;Trim59;Tubb6
113	geneSet	4.72	0.0523			31	3188	Aurkb;Bub1;Bub1b;Ccdc18;Cdc25b;Cdca2;Cdkn2c;Depdc1b;G2e3;Gas2l3;H1f0;Hjurp;Kif14;Kif18b;Lmnb1;Ncaph;Ndc80;Nde1;Neil3;Nucks1;Prc1;Racgap1;Rad21;Rangap1;Ska1;Smc4;Spag5;Tmpo;Tnfaip8l1;Top2a;Trim59
114	geneSet	4.67	0.0519		Sox3 (inferredBy_MotifSimilarity).	6	62	Anln;Cenpe;Dbf4;Kif20b;Mxd3;Ndc80
115	geneSet	4.66	0.0518	Hcfc1 (inferredBy_Orthology).	Zfp143 (inferredBy_MotifSimilarity). Egr1; Ets1; Setdb1; Six5 (inferredBy_MotifSimilarity_n_Orthology).	13	692	Arl6ip1;Bub1b;Bub3;Ccdc18;Ccdc34;Cdca8;Kif20a;Kpna2;Melk;Racgap1;Rangap1;Smc4;Tacc3
116	geneSet	4.63	0.0516	Sp1 (inferredBy_Orthology).	Fos; Irf3; Nfyb; Pbx3; Rfx5 (inferredBy_MotifSimilarity_n_Orthology).	43	4297	Arhgap19;Arl6ip1;Aspm;Aurka;Aurkb;Bub1;Bub1b;Ccnb2;Cdc25c;Cdca2;Cdca3;Cdkn3;Cenpa;Ckap5;Depdc1b;Dlgap5;Fam83d;G2e3;Gas2l3;H1f0;H2afx;Hjurp;Hmgb2;Kif14;Kif18b;Kif20a;Kif20b;Kpna2;Lmnb1;Melk;Ndc80;Nde1;Nek2;Nusap1;Pif1;Prr11;Racgap1;Spag5;Top2a;Trim59;Ttk;Ube2c;Ube2s
117	geneSet	4.61	0.0513			34	4031	Anp32e;Arhgap19;Aspm;Bub1;Cdc25b;Cdca2;Cdkn3;Cenpa;Cenpf;Cenpl;Cenpm;Cit;Dlgap5;Ect2;Fam83d;G2e3;H2afv;Hjurp;Hmgb2;Kif14;Kpna2;Lmnb1;Ndc80;Nde1;Nucks1;Nuf2;Pif1;Prr11;Racgap1;Rad21;Spag5;Tmpo;Trim59;Ube2c
118	geneSet	4.5	0.0503			46	4031	Arhgap11a;Arl6ip1;Aurka;Bub1;Bub1b;Bub3;Cdc20;Cdca2;Cdca3;Cdkn3;Cenpc1;Cenpe;Cenpi;Cenpl;Cenpm;Cenpp;Cep55;Cit;Depdc1b;Dlgap5;Ect2;G2e3;Gas2l3;H2afv;H2afx;Hjurp;Hmgb2;Kif14;Kif18b;Kif20a;Kpna2;Lmnb1;Ndc80;Nde1;Neil3;Pif1;Prr11;Psrc1;Racgap1;Spc25;Tmpo;Top2a;Trim59;Ttk;Ube2c;Ube2s
119	geneSet	4.49	0.0503			32	2764	Arhgap19;Aurka;Bub1;Bub1b;Ccnb2;Cdc25c;Cdca2;Cdkn3;Cenpc1;Cenpl;Cep55;Depdc1a;Ect2;Foxm1;Gas2l3;H2afv;H2afx;Hjurp;Hmgb2;Incenp;Kif20a;Kpna2;Ncapd2;Nde1;Pif1;Prr11;Ska1;Spc25;Tmpo;Top2a;Troap;Ube2c
120	geneSet	4.45	0.0498			12	797	Cdc25b;Cenpc1;Cenpe;Dbf4;Kif18b;Kif20b;Mxd3;Ndc80;Nucks1;Racgap1;Shcbp1;Spag5
121	geneSet	4.42	0.0496			16	990	Aspm;Aurkb;Ccnb2;Cdc20;Cdca3;Fam83d;Gas2l3;H1fx;Hjurp;Kpna2;Ncaph;Prr11;Racgap1;Tmpo;Tnfaip8l1;Ube2c
122	geneSet	4.39	0.0494	Hsfy2 (inferredBy_Orthology).		7	211	Bub1;Ccdc18;Cdc25b;Melk;Ndc80;Psrc1;Trim59
123	geneSet	4.35	0.049		Tfdp1; Tfdp2 (inferredBy_MotifSimilarity_n_Orthology).	47	4908	Aspm;Aurkb;Bub1;Bub3;Ccdc18;Cdc25b;Cdca3;Cdkn2c;Cdkn3;Cenpc1;Cenpi;Cenpl;Cep55;Foxm1;G2e3;H1f0;H2afv;H2afx;Hjurp;Hmgb2;Kif14;Kif15;Kif18a;Kif20b;Lmnb1;Lmnb2;Mastl;Mxd3;Ncapg;Ncaph;Ndc80;Neil3;Nucks1;Nuf2;Pbk;Pif1;Prr11;Racgap1;Reep4;Shcbp1;Ska1;Smc4;Spag5;Tmpo;Trim59;Trip13;Tubb6
124	geneSet	4.25	0.0481		Tfdp1; Tfdp2 (inferredBy_MotifSimilarity_n_Orthology).	46	4297	Aspm;Aurkb;Bub1;Bub3;Cdc25b;Cdca3;Cdkn2c;Cdkn3;Cenpc1;Cenpi;Cenpl;Cep55;Foxm1;G2e3;H1f0;H2afv;H2afx;Hjurp;Hmgb2;Iqgap3;Kif15;Kif18a;Kif20b;Lmnb1;Lmnb2;Mastl;Mxd3;Ncapg;Ncaph;Ndc80;Neil3;Nucks1;Nuf2;Pbk;Pif1;Prr11;Racgap1;Reep4;Shcbp1;Ska1;Smc4;Spag5;Tmpo;Trim59;Trip13;Tubb6
125	geneSet	4.2	0.0476	Hsfy2 (inferredBy_Orthology).		7	204	Bub1;Ccdc18;Cdc25b;Melk;Ndc80;Psrc1;Trim59
126	geneSet	4.16	0.0472	Gtf2b (inferredBy_Orthology).	Nfyb (inferredBy_MotifSimilarity).	30	3491	Aurka;Aurkb;Ccnb2;Cdc25c;Cdca2;Cdkn3;Cenpe;Cenpi;Cenpm;Cep55;Ckap5;Gas2l3;H1f0;H2afx;Kif11;Kif18b;Kif20a;Kif4;Kpna2;Lmnb1;Ndc80;Nusap1;Pbk;Prr11;Psrc1;Racgap1;Reep4;Spag5;Trim59;Ttk
127	geneSet	4.12	0.0468			42	3523	Arhgap11a;Arl6ip1;Aspm;Aurka;Bub1;Bub1b;Ccnb2;Cdca2;Cdca3;Cdkn3;Cenpc1;Cenpi;Cenpl;Cenpm;Cit;Ckap2;Depdc1a;Dlgap5;Ect2;Gas2l3;H2afv;H2afx;Hjurp;Hmgb2;Hmmr;Kif18b;Kif20a;Kpna2;Lmnb1;Nde1;Neil3;Nek2;Pif1;Plk1;Prr11;Racgap1;Rangap1;Shcbp1;Spc25;Top2a;Trim59;Ube2c
128	geneSet	4.11	0.0467	Mybl1 (inferredBy_Orthology).	Mybl2 (inferredBy_MotifSimilarity_n_Orthology).	31	2940	Arl6ip1;Aurkb;Bub1b;Bub3;Ccnf;Cdkn2c;Cenpe;Cenpi;Cenpl;Ckap5;Depdc1b;Fam83d;G2e3;Gas2l3;H1f0;Hjurp;Incenp;Kpna2;Lmnb1;Ndc80;Neil3;Nek2;Nucks1;Nusap1;Pif1;Plk1;Racgap1;Rad21;Spc25;Trim59;Ttk
129	geneSet	4.08	0.0465	Yy1 (inferredBy_Orthology).	Zfp42 (inferredBy_MotifSimilarity). Nr3c1; Taf1; Yy2; Zfp597 (inferredBy_MotifSimilarity_n_Orthology).	11	627	Cdk5rap2;Cenpe;Cenpl;H1f0;Kif15;Ndc80;Nucks1;Racgap1;Rad21;Ska1;Smc4
130	geneSet	4.07	0.0464	Zfp384 (inferredBy_Orthology).		11	627	Anp32e;Ccnb2;Cdc25b;Ckap5;H1f0;Kif18b;Lmnb1;Melk;Pif1;Racgap1;Spag5
131	geneSet	4.04	0.0461	Gfi1 (inferredBy_Orthology).		40	4681	Arl6ip1;Aurka;Bub1;Ccnb2;Cdca2;Cdca8;Cdkn3;Cenpl;Cep55;Depdc1b;Dlgap5;Ect2;Foxm1;Gas2l3;H2afv;H2afx;Hjurp;Hmgb2;Kif18b;Kif20a;Kif23;Kpna2;Lmnb1;Melk;Ncapd2;Ncaph;Nde1;Neil3;Nek2;Nuf2;Pbk;Pif1;Plk1;Prr11;Racgap1;Rangap1;Top2a;Trim59;Ube2c;Ube2s
132	geneSet	4.03	0.046		Yy1 (inferredBy_MotifSimilarity). Yy2; Zfp597 (inferredBy_MotifSimilarity_n_Orthology).	14	604	Anp32e;Aurka;Ccna2;Cdk5rap2;Cenpl;Foxm1;H1f0;Hjurp;Hmgb2;Racgap1;Rad21;Ska1;Smc4;Ube2s
133	geneSet	4.02	0.0459	Mybl1 (inferredBy_Orthology).	Mybl2 (inferredBy_MotifSimilarity_n_Orthology).	36	3702	Anln;Arl6ip1;Aurkb;Bub1;Bub1b;Bub3;Ccnf;Cdkn2c;Cenpe;Cenpi;Cenpl;Ckap5;Depdc1b;Fam83d;G2e3;Gas2l3;H1f0;Hjurp;Incenp;Kif22;Kif4;Kpna2;Lmnb1;Ndc80;Neil3;Nek2;Nucks1;Nusap1;Pif1;Plk1;Racgap1;Rad21;Spc25;Trim59;Ttk;Ube2s
134	geneSet	4.01	0.0459			41	4031	Anp32e;Arl6ip1;Aspm;Aurkb;Bub1;Bub3;Ccdc18;Cdkn2c;Cdkn3;Cenpc1;Cenpi;G2e3;Gas2l3;H1f0;H2afv;H2afx;Hjurp;Hmgb2;Kif11;Kif14;Kif15;Kif18b;Kif23;Kpna2;Lmnb1;Ncapg;Ncaph;Ndc80;Neil3;Nuf2;Nusap1;Pbk;Prr11;Racgap1;Rad21;Rangap1;Ska1;Smc4;Spag5;Tmpo;Trim59
135	geneSet	4	0.0458	Foxn2; Foxn3 (inferredBy_Orthology).		17	1423	Aspm;Aurkb;Bub3;Cdkn2c;Cenpe;Cenpl;Cep55;Ect2;Lmnb1;Ncaph;Plk1;Prc1;Rad21;Shcbp1;Ska1;Tmpo;Ube2s
136	geneSet	3.95	0.0453		Meis2; Pknox1; Pknox2; Tgif1; Tgif2; Tgif2lx1; Tgif2lx2 (inferredBy_MotifSimilarity_n_Orthology).	7	225	Ccna2;Depdc1b;H1f0;Lmnb1;Prr11;Racgap1;Spag5
137	geneSet	3.94	0.0452	Sap30 (inferredBy_Orthology).	Kdm5a; Taf1; Yy1 (inferredBy_MotifSimilarity_n_Orthology).	49	4297	Aspm;Aurkb;Bub1b;Bub3;Ccdc18;Ccnb2;Cdc25c;Cdk5rap2;Cdkn2c;Cenpc1;Cenpe;Cenpi;Cenpl;Cenpm;Cit;Ckap5;Dlgap5;Ect2;Foxm1;G2e3;Gas2l3;H1f0;H2afv;Hjurp;Hmgb2;Iqgap3;Kif11;Kif14;Kif15;Kif18b;Kif4;Kpna2;Lmnb1;Ncaph;Ndc80;Nek2;Nuf2;Pbk;Prr11;Racgap1;Rad21;Rangap1;Ska1;Smc4;Spag5;Spc25;Tmpo;Tnfaip8l1;Ube2s
138	geneSet	3.89	0.0447			30	2877	Arhgap11a;Arl6ip1;Aurkb;Bub1;Bub3;Ccnb2;Cdca2;Cdca3;Cdkn3;Cenpc1;Cit;Depdc1a;Depdc1b;Dlgap5;Espl1;Foxm1;G2e3;H2afx;Hjurp;Kif18b;Kif23;Kpna2;Nde1;Neil3;Nek2;Plk1;Racgap1;Tacc3;Tmpo;Ube2s
139	geneSet	3.86	0.0445	Taf1 (inferredBy_Orthology).	Rbbp5 (inferredBy_MotifSimilarity_n_Orthology).	9	485	Aurkb;Ckap5;H1f0;Kif20b;Ndc80;Rad21;Rangap1;Ska1;Smc4
140	geneSet	3.85	0.0444			4	51	Aspm;Ccnb2;Cdca3;Cdkn3
141	geneSet	3.85	0.0444	Yy1 (inferredBy_Orthology).	Taf1; Zfp42 (inferredBy_MotifSimilarity). Kdm5a; Nr3c1; Thap1; Yy2; Zfp597 (inferredBy_MotifSimilarity_n_Orthology).	10	596	Cdk5rap2;Cenpe;H1f0;Kif15;Ndc80;Nucks1;Racgap1;Rad21;Ska1;Smc4
142	geneSet	3.85	0.0444	Yy1 (inferredBy_Orthology).	Taf1; Zfp42 (inferredBy_MotifSimilarity). Kdm5a; Nr3c1; Thap1; Yy2; Zfp597 (inferredBy_MotifSimilarity_n_Orthology).	10	573	Cdk5rap2;Cenpe;H1f0;Kif15;Ndc80;Nucks1;Racgap1;Rad21;Ska1;Smc4
143	geneSet	3.85	0.0444			24	2542	Cdkn2c;Cdkn3;Dbf4;Depdc1b;Fam83d;Foxm1;Gas2l3;H1f0;H1fx;Hjurp;Iqgap3;Kif20b;Kif4;Kpna2;Mad2l1;Mxd3;Ndc80;Neil3;Nucks1;Racgap1;Reep4;Smc4;Trim59;Ube2s
144	geneSet	3.81	0.044	4921501E09Rik; Phf8 (inferredBy_Orthology).	Bmyc; Kdm5a; Mxi1; Myc; Taf1; Taf7; Thap1; Yy1; Zfp729a; Zfp729b; Zmiz1 (inferredBy_MotifSimilarity_n_Orthology).	40	4382	Anp32e;Arhgap19;Aurkb;Bub1;Bub3;Ccdc18;Cdk5rap2;Cenpc1;Cenpe;Cenpi;Cenpl;Depdc1b;Fam83d;Foxm1;G2e3;Gas2l3;H1f0;H2afv;Hjurp;Hmgb2;Kif14;Kif15;Kif18b;Kif20a;Kpna2;Lmnb1;Melk;Ncaph;Ndc80;Nuf2;Pbk;Prr11;Rad21;Rangap1;Ska1;Smc4;Spag5;Tnfaip8l1;Trim59;Ube2s
145	geneSet	3.8	0.0439	Taf1 (inferredBy_Orthology).	Yy1 (inferredBy_MotifSimilarity). Atf3; Bclaf1; Gabpa; Kdm5a; Rbbp5; Sin3a; Taf7 (inferredBy_MotifSimilarity_n_Orthology).	17	1610	Aurkb;C330027C09Rik;Cdk5rap2;Cenpc1;Cenpl;Cep55;Ckap5;H1f0;Kif14;Kif20b;Lmnb2;Melk;Ndc80;Pbk;Rangap1;Ska1;Smc4
146	geneSet	3.76	0.0436			37	3491	Anln;Bub1;Bub3;C330027C09Rik;Ccdc18;Ccnf;Cdk5rap2;Cdkn3;Cenpa;Cenpf;Cit;Ckap5;Dbf4;Depdc1a;Depdc1b;Dlgap5;Foxm1;G2e3;Gas2l3;Hmgb2;Kif18a;Kif18b;Kif23;Kif4;Lmnb1;Ncaph;Ndc80;Nde1;Plk1;Prc1;Racgap1;Rad21;Reep4;Ska1;Spc25;Tpx2;Trim59
147	geneSet	3.76	0.0435			66	4509	Anln;Anp32e;Arhgap11a;Aspm;Aurka;Aurkb;Bub1;Bub3;Ccna2;Ccnb2;Ccnf;Cdc20;Cdc25b;Cdca2;Cdca3;Cdkn2c;Cenpa;Cenpe;Cenpl;Cep55;Dbf4;Depdc1b;Dlgap5;Ect2;Fam83d;Foxm1;G2e3;Gas2l3;Gtse1;H1f0;H1fx;H2afx;Hjurp;Hmgb2;Incenp;Iqgap3;Kif14;Kif15;Kif18b;Kif20b;Kif4;Kpna2;Lmnb1;Mad2l1;Melk;Mxd3;Ncaph;Ndc80;Neil3;Nucks1;Nusap1;Pbk;Plk1;Prr11;Racgap1;Rad21;Rangap1;Reep4;Shcbp1;Smc4;Spag5;Tmpo;Trim59;Ttk;Ube2c;Ube2s
148	geneSet	3.73	0.0432	Sin3a (inferredBy_Orthology).		50	4908	Anp32e;Arhgap19;Aspm;Aurkb;Bub1;Bub1b;Bub3;Ccna2;Ccnb2;Cdc25b;Cdc25c;Cdca2;Cdkn3;Cenpe;Cenpi;Cenpl;Cep55;Ckap2l;Dlgap5;Ect2;Gas2l3;H1f0;H2afv;Hjurp;Hmgb2;Kif15;Kif18a;Kif18b;Kif4;Kpna2;Lmnb1;Lmnb2;Mastl;Melk;Mki67;Ncapg;Ncaph;Neil3;Nuf2;Pbk;Plk1;Racgap1;Rangap1;Reep4;Ska1;Smc4;Spag5;Tmpo;Trim59;Ube2s
149	geneSet	3.71	0.0431			8	402	Anp32e;Cdkn2c;Cenpe;Cenpl;H1f0;Lmnb1;Ndc80;Plk1
150	geneSet	3.71	0.0431	4921501E09Rik; Fbxl19; Kdm2a; Kdm2b; Kdm7a; Phf2; Phf8 (inferredBy_Orthology).		29	3403	Aurkb;Bub1;Bub1b;Ccdc18;Ccnb2;Ccnf;Cdc20;Cdc25b;Cdca2;Cenpc1;Fam83d;G2e3;Gas2l3;Gen1;H2afv;Hjurp;Kifc1;Mxd3;Ndc80;Pbk;Prc1;Psrc1;Racgap1;Ska1;Tmpo;Top2a;Trim59;Trip13;Ttk
151	geneSet	3.7	0.043			36	4712	Arl6ip1;Bub1;Bub3;Ccna2;Cdkn2c;Cdkn3;Cenpp;Dbf4;Depdc1a;Depdc1b;Fam83d;Foxm1;G2e3;Gas2l3;H1f0;H1fx;Hjurp;Kif20b;Kif4;Kpna2;Mad2l1;Melk;Mxd3;Neil3;Nek2;Nucks1;Pbk;Racgap1;Rangap1;Reep4;Ska1;Smc4;Spag5;Spc25;Tmpo;Trim59
152	geneSet	3.69	0.0429			37	4186	Anln;Arhgap19;Bub1b;C330027C09Rik;Cdc20;Cdk5rap2;Cdkn2c;Cdkn3;Cenpe;Ckap5;Depdc1b;Foxm1;G2e3;Hjurp;Kif18a;Kif20b;Kif4;Kifc1;Kpna2;Lmnb1;Melk;Ndc80;Nde1;Nucks1;Nuf2;Plk1;Prc1;Prr11;Racgap1;Shcbp1;Ska1;Smc4;Spag5;Spc25;Trim59;Ube2c;Ube2s
153	geneSet	3.69	0.0429			3	23	Anp32e;Cdkn2c;Cenpl
154	geneSet	3.68	0.0428	Zfp143 (inferredBy_Orthology).	Thap11 (inferredBy_MotifSimilarity). Egr1; Ets1; Hcfc1; Setdb1; Six5; Zfp523 (inferredBy_MotifSimilarity_n_Orthology).	30	2764	Arhgap19;Bub1;Bub1b;Bub3;Ccdc18;Ccdc34;Cdca8;Cdk5rap2;Cenpe;Cenpl;Espl1;Gas2l3;H1f0;Hjurp;Incenp;Iqgap3;Kif18b;Kif20a;Kif20b;Kpna2;Lmnb2;Ndc80;Nek2;Plk1;Racgap1;Rangap1;Ska1;Smc4;Spc25;Tacc3
155	geneSet	3.65	0.0426			48	3149	Anln;Anp32e;Arhgap11a;Aspm;Aurka;Bub1;Bub3;Ccna2;Ccnb2;Ccnf;Cdc25b;Cdca2;Cdkn2c;Cenpe;Cep55;Dbf4;Depdc1b;Dlgap5;Ect2;Fam83d;Foxm1;G2e3;Gas2l3;Gtse1;H1f0;Hjurp;Kif14;Kif15;Kif20b;Kpna2;Lmnb1;Mastl;Melk;Mxd3;Ncaph;Ndc80;Neil3;Nusap1;Plk1;Racgap1;Rangap1;Reep4;Shcbp1;Smc4;Tmpo;Trim59;Ube2c;Ube2s
156	geneSet	3.65	0.0426	Yy1 (inferredBy_Orthology).	Nr3c1; Taf1; Thap1; Yy2; Zfp597 (inferredBy_MotifSimilarity_n_Orthology).	6	219	Cdk5rap2;Cenpl;Ndc80;Racgap1;Rad21;Ska1
157	geneSet	3.64	0.0424			25	2148	Arhgap11a;Bub1;Bub3;Cdca2;Cdca3;Cdkn3;Cenpe;Cenpf;Cenpl;Ect2;Gas2l3;H2afx;Hjurp;Hmgb2;Kif14;Kif18b;Kpna2;Ncapd2;Ndc80;Nuf2;Pbk;Prr11;Racgap1;Spc24;Ube2c
158	geneSet	3.64	0.0424	Yy1; Yy2 (inferredBy_Orthology).	Taf1 (inferredBy_MotifSimilarity). Nr3c1; Zfp597 (inferredBy_MotifSimilarity_n_Orthology).	19	1638	Anp32e;Aurka;Ccna2;Cdk5rap2;Cenpl;H1f0;Hjurp;Hmgb2;Kif15;Kif20b;Lmnb1;Ndc80;Racgap1;Rad21;Rangap1;Ska1;Smc4;Spag5;Ube2s
159	geneSet	3.63	0.0424			5	129	Aurkb;H1f0;Lmnb1;Melk;Spag5
160	geneSet	3.63	0.0424			7	317	Ccdc18;Gas2l3;Hjurp;Ndc80;Nde1;Psrc1;Trim59
161	geneSet	3.6	0.0421	Yy1 (inferredBy_Orthology).	Nr3c1; Rest; Taf1; Thap1; Yy2; Zfp597 (inferredBy_MotifSimilarity_n_Orthology).	6	222	Cdk5rap2;Kif15;Ndc80;Rad21;Ska1;Smc4
162	geneSet	3.59	0.042	4921501E09Rik; Fbxl19; Kdm2a; Kdm2b; Kdm7a; Phf2; Phf8 (inferredBy_Orthology).		10	581	Bub1;Ccdc18;Cdc25b;Cdca2;Gas2l3;Kifc1;Ndc80;Psrc1;Trim59;Trip13
163	geneSet	3.58	0.0419			8	338	Ccnf;Cdc25c;Cdkn2c;Gas2l3;Kpna2;Ncaph;Plk1;Racgap1
164	geneSet	3.57	0.0418			25	2272	Aspm;Aurkb;Bub1;Cdc25b;Cdk5rap2;Cdkn2c;Cenpl;Ckap5;G2e3;H1f0;Hjurp;Kif14;Lmnb1;Melk;Ndc80;Nuf2;Pbk;Prr11;Racgap1;Rad21;Rangap1;Ska1;Smc4;Spag5;Tmpo
165	geneSet	3.55	0.0417			25	2203	Aspm;Aurkb;Bub1;Cdc25b;Cdk5rap2;Cdkn2c;Cenpl;Ckap5;G2e3;H1f0;Hjurp;Kif14;Lmnb1;Melk;Ndc80;Nuf2;Pbk;Prr11;Racgap1;Rad21;Rangap1;Ska1;Smc4;Spag5;Tmpo
166	geneSet	3.53	0.0414	Nkx3-1 (inferredBy_Orthology).	Nkx2-2 (inferredBy_MotifSimilarity).	9	495	Arhgap19;Bub3;Cenpi;Depdc1b;H1f0;Hjurp;Nucks1;Racgap1;Trim59
167	geneSet	3.52	0.0413	Ovol1 (inferredBy_Orthology).	Ovol2; Ovol3 (inferredBy_MotifSimilarity_n_Orthology).	6	156	Anp32e;Bub1b;Gtse1;Hjurp;Ncapg;Ube2s
168	geneSet	3.5	0.0412			3	25	Aurkb;Ndc80;Ska1
169	geneSet	3.5	0.0412	Zfp143 (inferredBy_Orthology).	Egr1; Ets1; Hcfc1; Setdb1; Six5; Zfp523 (inferredBy_MotifSimilarity_n_Orthology).	6	222	Bub1b;Bub3;Kif20a;Racgap1;Rangap1;Tacc3
170	geneSet	3.49	0.0411	Six5 (inferredBy_Orthology).	Tbx2; Thap11; Zfp143 (inferredBy_MotifSimilarity). Egr1; Ets1; Hcfc1; Setdb1; Smarcc2; Zfp523 (inferredBy_MotifSimilarity_n_Orthology).	33	3702	Arhgap19;Bub1;Bub1b;Bub3;Ccdc18;Cdca8;Cenpc1;Cenpe;Cenpl;Ckap5;Espl1;H1f0;Hjurp;Incenp;Iqgap3;Kif18b;Kif20a;Kif20b;Kpna2;Lmnb2;Ndc80;Nde1;Nek2;Nucks1;Pbk;Plk1;Prr11;Racgap1;Rangap1;Spc25;Tacc3;Tpx2;Trim59
171	geneSet	3.48	0.041	Yy1 (inferredBy_Orthology).	Taf1; Zfp42 (inferredBy_MotifSimilarity). 4921501E09Rik; Bmyc; Elk1; Gabpa; Kdm5a; Max; Mxi1; Myc; Phf8; Rbbp5; Taf7; Thap1; Yy2; Zfp597; Zfp729a; Zfp729b (inferredBy_MotifSimilarity_n_Orthology).	7	327	Cdk5rap2;H1f0;Kif15;Ndc80;Rad21;Ska1;Smc4
172	geneSet	3.48	0.041		Sox3 (inferredBy_MotifSimilarity).	38	4908	Anln;Anp32e;Arhgap19;Aurkb;Cdc25b;Cdca2;Cdkn2c;Cdkn3;Cenpc1;Cenpe;Cep55;Ckap2;Dbf4;Depdc1a;Depdc1b;Ect2;Espl1;Gas2l3;H1fx;Hjurp;Hmgb2;Kif18b;Kif20b;Kif22;Lmnb1;Melk;Mxd3;Ncapg;Ndc80;Nucks1;Pif1;Plk1;Prr11;Racgap1;Shcbp1;Spag5;Trim59;Ttk
173	geneSet	3.47	0.0409	Yy1 (inferredBy_Orthology).	Taf1; Zfp42 (inferredBy_MotifSimilarity). Kdm5a; Nr3c1; Taf7; Thap1; Yy2; Zfp597 (inferredBy_MotifSimilarity_n_Orthology).	7	364	Cdk5rap2;H1f0;Kif15;Ndc80;Rad21;Ska1;Smc4
174	geneSet	3.46	0.0408	Yy1 (inferredBy_Orthology).	Taf1; Zfp42 (inferredBy_MotifSimilarity). Kdm5a; Nr3c1; Taf7; Thap1; Yy2; Zfp597 (inferredBy_MotifSimilarity_n_Orthology).	4	103	Cdk5rap2;Kif15;Ska1;Smc4
175	geneSet	3.46	0.0408	Yy1 (inferredBy_Orthology).	Taf1; Zfp42 (inferredBy_MotifSimilarity). 4921501E09Rik; Atf3; Bmyc; Elk1; Gabpa; Kdm5a; Max; Mxi1; Myc; Phf8; Rbbp5; Sap30; Taf7; Thap1; Yy2; Zfp597; Zfp729a; Zfp729b (inferredBy_MotifSimilarity_n_Orthology).	7	341	Cdk5rap2;H1f0;Kif15;Ndc80;Rad21;Ska1;Smc4
176	geneSet	3.44	0.0407	Yy2 (inferredBy_Orthology).	Yy1 (inferredBy_MotifSimilarity). Zfp597 (inferredBy_MotifSimilarity_n_Orthology).	13	877	Ccna2;Cdk5rap2;Cenpl;H1f0;Hjurp;Hmgb2;Kif15;Kif20b;Lmnb1;Ndc80;Rangap1;Ska1;Smc4
177	geneSet	3.43	0.0405			25	2366	Anp32e;Bub1;Ccdc34;Ccna2;Ccnb2;Cdca2;Cdkn3;Cenpc1;Cenpl;Espl1;H2afv;H2afx;Kif11;Kif18b;Kif23;Kif2c;Melk;Mxd3;Ncapg;Pttg1;Racgap1;Rangap1;Reep4;Ska1;Smc4
178	geneSet	3.43	0.0405	Yy1 (directAnnotation).	Taf1; Zfp42 (inferredBy_MotifSimilarity). Kdm5a; Nr3c1; Thap1; Yy2; Zfp597 (inferredBy_MotifSimilarity_n_Orthology).	4	103	Cdk5rap2;Kif15;Ska1;Smc4
179	geneSet	3.43	0.0405	Yy1 (inferredBy_Orthology).	Taf1; Zfp42 (inferredBy_MotifSimilarity). 4921501E09Rik; Atf3; Bmyc; Elk1; Ezh2; Gabpa; Kdm5a; Max; Mxi1; Myc; Phf8; Rbbp5; Taf7; Thap1; Yy2; Zfp597; Zfp729a; Zfp729b (inferredBy_MotifSimilarity_n_Orthology).	7	342	Cdk5rap2;H1f0;Kif15;Ndc80;Rad21;Ska1;Smc4
180	geneSet	3.42	0.0404	Taf1 (inferredBy_Orthology).	Yy1 (inferredBy_MotifSimilarity). Kdm5a; Rbbp5; Taf7; Thap1 (inferredBy_MotifSimilarity_n_Orthology).	3	33	Rangap1;Ska1;Smc4
181	geneSet	3.42	0.0404			40	4031	Arhgap19;Bub1;Bub1b;Cdc25b;Cdc25c;Cdca2;Cdca3;Cdkn3;Cenpi;Cenpm;Cep55;Cit;Dbf4;Depdc1b;Dlgap5;Ect2;Fam83d;Foxm1;Gas2l3;H1f0;H2afx;Hjurp;Hmgb2;Hmmr;Incenp;Kif14;Kif20a;Kpna2;Lmnb1;Melk;Nde1;Pif1;Plk1;Prr11;Racgap1;Rangap1;Spag5;Top2a;Ube2c;Ube2s
182	geneSet	3.42	0.0404		E2f3 (inferredBy_MotifSimilarity).	44	4297	Anp32e;Arl6ip1;Aspm;Aurkb;Bub1;Bub3;Ccnb2;Cdkn2c;Cdkn3;Cenpc1;Cenpi;Cenpl;Depdc1b;G2e3;Gas2l3;H1f0;H1fx;H2afv;H2afx;Hjurp;Hmgb2;Kif11;Kif14;Kif15;Kif18b;Kif23;Kif4;Kpna2;Lmnb1;Ncaph;Ndc80;Nuf2;Nusap1;Prr11;Racgap1;Rad21;Rangap1;Ska1;Smc4;Spag5;Tmpo;Tpx2;Trim59;Ube2s
183	geneSet	3.41	0.0404	Yy1; Yy2 (inferredBy_Orthology).		23	2589	Ccdc18;Cdk5rap2;Cdkn2c;Cenpa;Depdc1b;Gas2l3;H1f0;Hjurp;Hmgb2;Iqgap3;Kif15;Lmnb1;Melk;Ndc80;Pbk;Racgap1;Rad21;Ska1;Smc4;Spag5;Tmpo;Trim59;Ube2s
184	geneSet	3.41	0.0404	Yy1 (inferredBy_Orthology).	Taf1; Zfp42 (inferredBy_MotifSimilarity). Kdm5a; Nr3c1; Taf7; Thap1; Yy2; Zfp597 (inferredBy_MotifSimilarity_n_Orthology).	4	112	Cdk5rap2;Kif15;Ska1;Smc4
185	geneSet	3.41	0.0404			37	4908	Anp32e;Arhgap11a;Arhgap19;Aurkb;Bub1;Ccnb2;Cdc25b;Cdc25c;Cdk5rap2;Cenpe;Cit;Ckap5;Fam83d;Foxm1;G2e3;Gas2l3;H1f0;Hjurp;Hmgb2;Kif11;Kif18b;Kif2c;Lmnb1;Melk;Ndc80;Neil3;Pif1;Plk1;Prr11;Racgap1;Rad21;Rangap1;Spag5;Spc24;Tmpo;Tnfaip8l1;Ube2s
186	geneSet	3.41	0.0403	Ovol1 (inferredBy_Orthology).	Ovol2; Ovol3 (inferredBy_MotifSimilarity_n_Orthology).	6	228	Anp32e;Bub1b;Gtse1;Hjurp;Ncapg;Ube2s
187	geneSet	3.4	0.0403			41	4726	Arhgap11a;Aspm;Bub1;Bub3;Cdc25c;Cdk5rap2;Cdkn2c;Cenpc1;Cenpl;Cenpw;Ckap5;Dbf4;G2e3;Gas2l3;H1f0;H2afx;Hjurp;Hmgb2;Incenp;Kif20b;Kpna2;Lmnb1;Mad2l1;Mxd3;Ncapd2;Ncapg;Ndc80;Nucks1;Nuf2;Pbk;Pttg1;Racgap1;Rad21;Reep4;Ska1;Smc4;Spag5;Spc25;Tmpo;Trim59;Ttk
188	geneSet	3.4	0.0403	Yy1; Yy2 (inferredBy_Orthology).	Zfp42 (inferredBy_MotifSimilarity). Nr3c1; Zfp597 (inferredBy_MotifSimilarity_n_Orthology).	18	1817	Cdk5rap2;Cdkn2c;Cenpe;Cenpl;H1f0;Hjurp;Iqgap3;Kif15;Kpna2;Lmnb1;Ndc80;Racgap1;Rad21;Ska1;Smc4;Spag5;Trim59;Ube2s
189	geneSet	3.39	0.0402	Thap1 (inferredBy_Orthology).		8	420	Cenpa;Hjurp;Kif15;Lmnb1;Ndc80;Racgap1;Ska1;Spag5
190	geneSet	3.39	0.0401	Egr1 (inferredBy_Orthology).	Tbx2; Thap11; Trp53; Zfp143 (inferredBy_MotifSimilarity). Ets1; Hcfc1; Setdb1; Six5; Smarcc2; Zfp523 (inferredBy_MotifSimilarity_n_Orthology).	28	2527	Arhgap11a;Arhgap19;Bub1;Bub1b;Bub3;Ccdc18;Cdca8;Cenpi;Cit;Dlgap5;Espl1;Gtse1;H1f0;Hmgb2;Incenp;Iqgap3;Kif18b;Kif20a;Kpna2;Lmnb2;Nucks1;Rangap1;Ska1;Spc25;Tacc3;Tnfaip8l1;Tpx2;Trim59
191	geneSet	3.37	0.04		Polr3g (inferredBy_MotifSimilarity_n_Orthology).	13	1000	Cdkn2c;Cenpc1;Ckap5;Espl1;Lmnb1;Mastl;Melk;Nde1;Pif1;Plk1;Racgap1;Rangap1;Spag5
192	geneSet	3.37	0.04	Yy1; Yy2 (inferredBy_Orthology).	Zfp42 (inferredBy_MotifSimilarity). Nr3c1; Zfp597 (inferredBy_MotifSimilarity_n_Orthology).	16	1610	Cdk5rap2;Cenpe;Cenpl;H1f0;Hjurp;Kif15;Kpna2;Lmnb1;Ndc80;Racgap1;Rad21;Ska1;Smc4;Spag5;Trim59;Ube2s
193	geneSet	3.36	0.0399	E2f2 (directAnnotation).	E2f3 (inferredBy_MotifSimilarity).	28	2764	Anp32e;Aspm;Aurkb;Bub1;Bub3;Ccnb2;Cdkn2c;Cenpc1;Ckap2;Ckap2l;H1f0;H2afv;H2afx;Hmgb2;Kif14;Kif23;Lmnb1;Ncaph;Ndc80;Nusap1;Pbk;Prr11;Racgap1;Smc4;Spag5;Tmpo;Trim59;Ube2s
194	geneSet	3.36	0.0399	Yy1 (inferredBy_Orthology).	Taf1; Zfp42 (inferredBy_MotifSimilarity). 4921501E09Rik; Atf3; Bmyc; Elk1; Ezh2; Gabpa; Kdm5a; Max; Mxi1; Myc; Phf8; Rbbp5; Taf7; Thap1; Yy2; Zfp597; Zfp729a; Zfp729b (inferredBy_MotifSimilarity_n_Orthology).	7	327	Cdk5rap2;H1f0;Kif15;Ndc80;Rad21;Ska1;Smc4
195	geneSet	3.36	0.0399	Yy1; Yy2 (inferredBy_Orthology).	Taf1 (inferredBy_MotifSimilarity). Nr3c1; Zfp597 (inferredBy_MotifSimilarity_n_Orthology).	17	1423	Anp32e;Ccna2;Cdk5rap2;Cenpl;H1f0;Hjurp;Hmgb2;Kif15;Kif20b;Lmnb1;Ndc80;Racgap1;Rangap1;Ska1;Smc4;Spag5;Ube2s
196	geneSet	3.33	0.0396			27	2527	Aurkb;Bub1;Bub1b;Ccdc18;Cdkn2c;Cenpf;Depdc1b;Dlgap5;G2e3;Gas2l3;H1f0;Hjurp;Kif14;Kif18b;Kpna2;Lmnb1;Ncaph;Prc1;Racgap1;Rangap1;Ska1;Smc4;Spag5;Tmpo;Tnfaip8l1;Top2a;Trim59
197	geneSet	3.32	0.0396	Zfp523 (inferredBy_Orthology).	Tbx2; Thap11; Zfp143 (inferredBy_MotifSimilarity). Egr1; Ets1; Setdb1; Six5; Smarcc2 (inferredBy_MotifSimilarity_n_Orthology).	26	2503	Arhgap19;Bub1;Bub1b;Bub3;Ccdc18;Cdca8;Cdkn2c;Espl1;Gtse1;H1f0;Incenp;Iqgap3;Kif18b;Kif20a;Kpna2;Lmnb2;Neil3;Nek2;Pbk;Racgap1;Rangap1;Spc25;Tacc3;Top2a;Tpx2;Trim59
198	geneSet	3.31	0.0395	Taf1 (inferredBy_Orthology).	Yy1; Zfp42 (inferredBy_MotifSimilarity). 4921501E09Rik; Ezh2; Kdm5a; Phf8; Taf7; Thap1 (inferredBy_MotifSimilarity_n_Orthology).	16	1610	Cdk5rap2;Cenpl;Foxm1;G2e3;H1f0;Hjurp;Hmgb2;Kif15;Kif20b;Kif4;Lmnb1;Ndc80;Rad21;Rangap1;Ska1;Smc4
199	geneSet	3.3	0.0394	Zfp143 (inferredBy_Orthology).	Egr1; Ets1; Hcfc1; Setdb1; Six5; Zfp523 (inferredBy_MotifSimilarity_n_Orthology).	21	1912	Arhgap19;Arl6ip1;Bub1b;Bub3;Ccdc18;Ccdc34;Cdca8;Cenpl;Hjurp;Iqgap3;Kif20a;Kif20b;Kpna2;Melk;Nek2;Plk1;Racgap1;Rangap1;Smc4;Tacc3;Tnfaip8l1
200	geneSet	3.3	0.0394			5	160	C330027C09Rik;Cdkn2c;Cenpl;Plk1;Trim59
201	geneSet	3.3	0.0393	Nfe2l1; Tfap4 (inferredBy_Orthology).		6	204	Cdkn2c;H1f0;Prr11;Racgap1;Spag5;Trim59
202	geneSet	3.28	0.0392	Zfp523 (inferredBy_Orthology).	Zfp143 (inferredBy_MotifSimilarity).	6	218	Bub1b;Bub3;Kif20a;Racgap1;Rangap1;Tacc3
203	geneSet	3.28	0.0392			5	162	C330027C09Rik;Cdkn2c;Cenpl;Plk1;Trim59
204	geneSet	3.28	0.0392	Zfp143 (directAnnotation).	Hcfc1; Six5; Zfp523 (inferredBy_MotifSimilarity_n_Orthology).	5	156	Bub1b;Bub3;Kif20a;Rangap1;Tacc3
205	geneSet	3.27	0.0391	Tbp (inferredBy_Orthology).		20	2124	Anln;Aspm;Aurkb;Cenpc1;Ckap5;H1f0;H2afx;Hjurp;Kpna2;Mastl;Ncaph;Ndc80;Nde1;Nek2;Racgap1;Rangap1;Ska1;Tmpo;Trim59;Ube2s
206	geneSet	3.27	0.039	Yy1 (inferredBy_Orthology).	Taf1; Zfp42 (inferredBy_MotifSimilarity). 4921501E09Rik; Atf3; Bmyc; Elk1; Ezh2; Gabpa; Kdm5a; Max; Mxi1; Myc; Nr3c1; Phf8; Rbbp5; Sap30; Taf7; Thap1; Yy2; Zfp597; Zfp729a; Zfp729b (inferredBy_MotifSimilarity_n_Orthology).	5	225	Cdk5rap2;Kif15;Ndc80;Rad21;Ska1
207	geneSet	3.26	0.039			29	2620	Aurkb;Cdkn2c;Cdkn3;Ckap5;Dlgap5;Foxm1;G2e3;Gas2l3;H1f0;H2afv;Hjurp;Hmgb2;Kif14;Lmnb1;Melk;Ncaph;Nek2;Nucks1;Pbk;Pif1;Prr11;Psrc1;Racgap1;Ska1;Smc4;Spag5;Tmpo;Trim59;Ube2s
208	geneSet	3.25	0.0389		Nfya; Nfyb; Nfyc (inferredBy_MotifSimilarity). Pole3 (inferredBy_MotifSimilarity_n_Orthology).	53	4908	Arhgap11a;Arl6ip1;Aspm;Aurka;Bub1;Bub1b;Ccnb2;Cdca2;Cdca3;Cdkn3;Cenpc1;Cenpe;Cenpf;Cenpi;Cenpl;Cenpm;Cep55;Cit;Ckap2;Depdc1a;Depdc1b;Dlgap5;Ect2;Gas2l3;H2afv;H2afx;Hjurp;Hmgb2;Hmmr;Kif14;Kif18b;Kif20a;Kif23;Kpna2;Lmnb1;Melk;Ncaph;Nde1;Neil3;Nek2;Pbk;Pif1;Plk1;Prr11;Shcbp1;Spag5;Spc25;Tacc3;Top2a;Tpx2;Trim59;Ube2c;Ube2s
209	geneSet	3.24	0.0388			25	2272	Bub3;Ccnf;Cdc25b;Cdc25c;Cenpe;Cenpl;Dlgap5;Ect2;Fam83d;G2e3;Gtse1;H2afx;Hjurp;Hmgb2;Incenp;Kif20a;Kpna2;Lmnb1;Ncaph;Ndc80;Neil3;Plk1;Racgap1;Shcbp1;Tmpo
210	geneSet	3.21	0.0386	Nkx2-5 (directAnnotation).	Nkx2-1; Nkx2-4; Nkx2-6 (inferredBy_MotifSimilarity).	7	394	Bub1;Cdkn2c;Foxm1;G2e3;H1f0;Neil3;Trim59
211	geneSet	3.21	0.0385	Ets1 (inferredBy_Orthology).	Thap11; Zfp143 (inferredBy_MotifSimilarity). Egr1; Rcor1; Six5; Smarcc2; Zfp523 (inferredBy_MotifSimilarity_n_Orthology).	5	180	Bub1b;Bub3;Ccdc18;Kif20a;Rangap1
212	geneSet	3.21	0.0385			5	168	C330027C09Rik;Cdkn2c;Cenpl;Plk1;Trim59
213	geneSet	3.2	0.0384	E2f3 (directAnnotation).		39	3843	Anp32e;Arl6ip1;Aurkb;Bub1;Bub3;Cdkn2c;Cdkn3;Cenpc1;Cenpi;Cit;Ckap5;G2e3;Gas2l3;H1f0;H2afv;Hjurp;Hmgb2;Kif14;Kif23;Kpna2;Lmnb1;Mastl;Melk;Mxd3;Ndc80;Nek2;Nucks1;Nusap1;Pbk;Pif1;Prr11;Racgap1;Rad21;Ska1;Smc4;Spag5;Tmpo;Trim59;Ube2s
214	geneSet	3.19	0.0384	E2f4 (inferredBy_Orthology).	E2f1; E2f3; E2f6 (inferredBy_MotifSimilarity).	34	3843	Anp32e;Aurkb;Bub1;Bub3;Cdc25b;Cdca2;Cdca3;Cdkn2c;Cdkn3;Cenpm;Cenpn;Cep55;Dlgap5;G2e3;H1f0;H2afv;H2afx;Hjurp;Hmgb2;Iqgap3;Kif18b;Kpna2;Lmnb1;Mastl;Mxd3;Ncapg;Neil3;Nek2;Pbk;Racgap1;Rad21;Reep4;Tmpo;Tubb6
215	geneSet	3.19	0.0383	Ybx1 (inferredBy_Orthology).		5	123	Cdc25c;Cdca2;Cdkn3;Ncapd2;Prr11
216	geneSet	3.19	0.0383	Rarg (directAnnotation).	Rara; Rarb (inferredBy_MotifSimilarity). Esrra; Esrrg; Nr2f2; Ppara; Rora; Rxra (inferredBy_MotifSimilarity_n_Orthology).	9	499	Arhgap19;Bub1;C330027C09Rik;Cenpp;Hjurp;Melk;Rangap1;Ska1;Tmpo
217	geneSet	3.19	0.0383	E2f4 (inferredBy_Orthology).	E2f1; Tfdp1 (inferredBy_MotifSimilarity). E2f6; Sin3a (inferredBy_MotifSimilarity_n_Orthology).	46	4726	Aspm;Aurkb;Bub1;Bub1b;Bub3;Ccna2;Cdc25c;Cdca3;Cdkn2c;Cdkn3;Cenpc1;Cenpn;Ckap2l;Dlgap5;G2e3;Gas2l3;H1f0;H2afv;H2afx;Hjurp;Iqgap3;Kif11;Kif15;Kif18b;Kif20a;Kif23;Kpna2;Lmnb1;Melk;Ndc80;Neil3;Nek2;Nuf2;Pbk;Plk1;Prr11;Racgap1;Rangap1;Reep4;Ska1;Smc4;Spag5;Tmpo;Tnfaip8l1;Tubb6;Ube2s
218	geneSet	3.17	0.0382		4921501E09Rik; Phf8; Taf1; Thap1 (inferredBy_MotifSimilarity_n_Orthology).	25	2486	Anp32e;Aurkb;Bub1;Cdc25b;Cdc25c;Cdk5rap2;Cdkn2c;Cenpl;Foxm1;G2e3;Gas2l3;H1f0;Hjurp;Kif14;Kpna2;Ndc80;Nek2;Nuf2;Pif1;Racgap1;Rad21;Rangap1;Ska1;Smc4;Tmpo
219	geneSet	3.17	0.0382	Rara (directAnnotation).	Rarb; Rarg (inferredBy_MotifSimilarity). Esrra; Esrrg; Nr2f1; Nr2f2; Rxra (inferredBy_MotifSimilarity_n_Orthology).	8	468	Arhgap19;Bub1;Bub1b;Hjurp;Kif18b;Melk;Ska1;Tmpo
220	geneSet	3.17	0.0382			38	4908	Anp32e;Aspm;Aurka;Aurkb;Bub1;Bub3;Ccnb2;Cdkn3;Cenpc1;Cenpl;Cep55;Dlgap5;G2e3;Gas2l3;H1f0;H2afv;H2afx;Hjurp;Hmgb2;Kif11;Kif15;Kif18b;Kif22;Kif23;Kpna2;Lmnb1;Ncaph;Ndc80;Nucks1;Nusap1;Prr11;Racgap1;Rad21;Ska1;Smc4;Spag5;Trim59;Ube2s
221	geneSet	3.16	0.038	Zscan12 (directAnnotation).		7	280	Cdc20;Depdc1b;H1f0;Kpna2;Racgap1;Tubb6;Ube2s
222	geneSet	3.15	0.038	Rfx5 (inferredBy_Orthology).		13	750	Bub1;Bub1b;Ccnb2;Cdkn3;Fam83d;Kpna2;Nde1;Pif1;Prr11;Racgap1;Spag5;Top2a;Ube2c
223	geneSet	3.14	0.0379	E2f2 (inferredBy_Orthology).	E2f1; E2f3; E2f4 (inferredBy_MotifSimilarity_n_Orthology).	5	124	Ect2;Lmnb2;Mxd3;Racgap1;Smc4
224	geneSet	3.14	0.0379	Yy1 (inferredBy_Orthology).	Taf1; Zfp42 (inferredBy_MotifSimilarity). 4921501E09Rik; Atf3; Bmyc; Elk1; Gabpa; Kdm5a; Max; Mxi1; Myc; Nr3c1; Phf8; Rbbp5; Sap30; Taf7; Thap1; Yy2; Zfp597; Zfp729a; Zfp729b (inferredBy_MotifSimilarity_n_Orthology).	7	354	Cdk5rap2;H1f0;Kif15;Ndc80;Rad21;Ska1;Smc4
225	geneSet	3.14	0.0379			5	192	Aurkb;Bub1;Ccnb2;Pif1;Rad21
226	geneSet	3.14	0.0379	Gm29609; Gtf3c2 (inferredBy_Orthology).	Bdp1; Polr3a (inferredBy_MotifSimilarity_n_Orthology).	23	2124	Anp32e;Arhgap19;Aurkb;Cdc25c;Cenpc1;Espl1;H1f0;Hjurp;Kif11;Kif18b;Kif2c;Lmnb1;Melk;Ndc80;Nde1;Pif1;Racgap1;Rangap1;Spag5;Spc24;Tmpo;Tnfaip8l1;Trim59
227	geneSet	3.13	0.0378			38	4342	Bub1;Bub1b;Bub3;Cdc25b;Cdc25c;Cdca3;Cdkn3;Cenpa;Cenpi;Cenpm;Cenpn;Cep55;Depdc1b;Dlgap5;Gas2l3;H1f0;H2afv;Hjurp;Hmgb2;Incenp;Kpna2;Lmnb1;Melk;Ndc80;Nde1;Neil3;Nek2;Nuf2;Nusap1;Pbk;Prr11;Psrc1;Racgap1;Rad21;Top2a;Trim59;Ttk;Ube2c
228	geneSet	3.13	0.0378			42	4908	Anp32e;Arhgap19;Aurkb;Bub3;Ccnf;Cdc20;Cdc25b;Cdkn2c;Cdkn3;Cenpf;Ckap5;Ect2;Fam83d;G2e3;Gas2l3;Gtse1;H2afx;Hjurp;Incenp;Kif14;Kif18b;Lmnb1;Mad2l1;Melk;Ncaph;Ndc80;Neil3;Pbk;Pif1;Plk1;Prr11;Pttg1;Racgap1;Rad21;Reep4;Ska1;Smc4;Spag5;Tmpo;Trim59;Tuba1c;Ube2c
229	geneSet	3.12	0.0377	Taf1 (inferredBy_Orthology).	Yy1; Zfp42 (inferredBy_MotifSimilarity).	11	697	Cdk5rap2;Cenpa;Cenpe;H1f0;Hjurp;Hmgb2;Kif15;Racgap1;Rad21;Ska1;Smc4
230	geneSet	3.12	0.0377			29	1915	Anln;Anp32e;Arhgap19;Aurkb;Cdc25c;Cenpc1;Cenpe;Cenpl;Depdc1b;Dlgap5;Fam83d;G2e3;Gas2l3;Hjurp;Incenp;Kif14;Kif20a;Kpna2;Lmnb1;Melk;Mxd3;Ncaph;Ndc80;Plk1;Prr11;Racgap1;Ska1;Trim59;Ube2s
231	geneSet	3.11	0.0376	Rbbp5 (inferredBy_Orthology).		6	205	Aurkb;Eme1;H2afv;Mastl;Pif1;Ska1
232	geneSet	3.11	0.0376	E2f1 (inferredBy_Orthology).	E2f2; E2f3; E2f4; E2f6 (inferredBy_MotifSimilarity_n_Orthology).	37	3843	Anp32e;Aspm;Aurka;Aurkb;Bub3;Cdc25c;Cdkn2c;Cenpl;Ect2;G2e3;H2afx;Hjurp;Hmgb2;Incenp;Kif11;Kif14;Kif15;Kif18a;Kif18b;Kpna2;Lmnb1;Lmnb2;Mxd3;Ncaph;Ndc80;Nucks1;Racgap1;Rangap1;Reep4;Ska1;Smc4;Tmpo;Tnfaip8l1;Top2a;Trim59;Tubb6;Ube2s
233	geneSet	3.11	0.0376	Rara (directAnnotation).	Rarb; Rarg (inferredBy_MotifSimilarity). Esrra; Esrrg; Nr2f1; Nr2f2; Rxra (inferredBy_MotifSimilarity_n_Orthology).	7	367	Arhgap19;Bub1;Bub1b;Hjurp;Melk;Ska1;Tmpo
234	geneSet	3.11	0.0376			29	3388	Arl6ip1;Aurkb;Bub1;Bub1b;Ccdc18;Ccna2;Cdc20;Cdc25b;Cdca2;Dbf4;Depdc1b;G2e3;H1f0;Hjurp;Kif14;Kif18b;Kpna2;Lmnb1;Melk;Mxd3;Ndc80;Nucks1;Racgap1;Rangap1;Ska1;Smc4;Spag5;Tmpo;Trim59
235	geneSet	3.11	0.0376	Rara (inferredBy_Orthology).	Nr2f6; Rarb; Rarg; Rxra (inferredBy_MotifSimilarity). Hnf4a; Nr2e1; Nr2f1; Pparg (inferredBy_MotifSimilarity_n_Orthology).	35	4096	Anp32e;Bub1;Bub1b;Ccnb2;Cdc25c;Cdk5rap2;Cdkn2c;Cdkn3;Cenpc1;Cenpf;Cenpl;Cenpn;Ckap5;Depdc1b;H1f0;Hjurp;Iqgap3;Kif11;Kif18b;Kif23;Lmnb1;Lmnb2;Melk;Nde1;Nek2;Nucks1;Pbk;Pif1;Racgap1;Rangap1;Reep4;Smc4;Tnfaip8l1;Tpx2;Ube2s
236	geneSet	3.1	0.0376		E2f1 (inferredBy_MotifSimilarity_n_Orthology).	10	548	Ccnb1;Cdk5rap2;Hjurp;Kif11;Kif14;Ndc80;Nusap1;Prr11;Racgap1;Smc4
237	geneSet	3.1	0.0376		Taf1 (inferredBy_MotifSimilarity_n_Orthology).	39	4908	Aurka;Aurkb;Bub1;Ccnb2;Cdc25c;Cenpc1;Cenpi;Cenpl;Cenpp;Cep55;Ckap5;Depdc1b;Dlgap5;Eme1;G2e3;Gas2l3;Gen1;H1f0;Hjurp;Kif14;Kif18b;Kif20b;Kif23;Lmnb1;Ncapd2;Ncaph;Ndc80;Nuf2;Pif1;Prr11;Racgap1;Rad21;Rangap1;Reep4;Ska1;Smc4;Spag5;Tmpo;Trim59
238	geneSet	3.1	0.0375	Yy1 (inferredBy_Orthology).	Taf1; Zfp42 (inferredBy_MotifSimilarity). 4921501E09Rik; Atf3; Bmyc; Elk1; Gabpa; Kdm5a; Kdm5b; Max; Mxi1; Myc; Nr3c1; Phf8; Rbbp5; Taf7; Thap1; Yy2; Zfp597; Zfp729a; Zfp729b (inferredBy_MotifSimilarity_n_Orthology).	8	532	Cdk5rap2;Cenpl;H1f0;Kif15;Ndc80;Rad21;Ska1;Smc4
239	geneSet	3.1	0.0375	Yy1 (inferredBy_Orthology).	Taf1; Zfp42 (inferredBy_MotifSimilarity). 4921501E09Rik; Atf3; Bmyc; Elk1; Ezh2; Gabpa; Kdm5a; Kdm5b; Max; Mxi1; Myc; Nr3c1; Phf8; Rbbp5; Sap30; Taf7; Thap1; Yy2; Zfp597; Zfp729a; Zfp729b (inferredBy_MotifSimilarity_n_Orthology).	4	147	Cdk5rap2;Kif15;Ndc80;Ska1
240	geneSet	3.1	0.0375	Elk1; Srebf2 (inferredBy_Orthology).		23	2301	Aurkb;Bub1;Bub3;Cdkn3;Cenpc1;Cenpp;Depdc1a;Depdc1b;Fam83d;Foxm1;G2e3;H1f0;Kif14;Kif18a;Kif22;Ndc80;Nde1;Neil3;Nuf2;Prc1;Racgap1;Rangap1;Ska1
241	geneSet	3.09	0.0374	Srf (inferredBy_Orthology).	Sp1 (inferredBy_MotifSimilarity_n_Orthology).	5	157	Aurkb;Cdca2;Nde1;Prr11;Ube2c
242	geneSet	3.08	0.0374			5	182	Ccnb1;Hjurp;Ndc80;Nde1;Rad21
243	geneSet	3.08	0.0373			1	1	Ska1
244	geneSet	3.06	0.0372	Yy1 (inferredBy_Orthology).	Taf1; Zfp42 (inferredBy_MotifSimilarity). 4921501E09Rik; Bmyc; Ezh2; Hcfc1; Kdm5a; Max; Mxi1; Myc; Nr3c1; Phf8; Rbbp5; Sap30; Taf7; Yy2; Zfp597; Zfp729a; Zfp729b (inferredBy_MotifSimilarity_n_Orthology).	6	327	Cdk5rap2;H1f0;Kif15;Ndc80;Rad21;Ska1
245	geneSet	3.05	0.0371	E2f3 (inferredBy_Orthology).	E2f1; E2f2; E2f4; E2f6 (inferredBy_MotifSimilarity_n_Orthology).	5	156	Cenpl;Hjurp;Lmnb2;Nucks1;Smc4
246	geneSet	3.04	0.037	Chd2 (inferredBy_Orthology).		27	2272	Arhgap19;Aurka;Bub3;Cdkn2c;Cdkn3;Cenpe;Cenpl;Ect2;G2e3;Gas2l3;Hjurp;Hmgb2;Kif18b;Ndc80;Nde1;Nucks1;Plk1;Racgap1;Rad21;Rangap1;Ska1;Smc4;Spag5;Spc25;Tmpo;Trim59;Ube2c
247	geneSet	3.03	0.0369	Zfp143 (directAnnotation).	Egr1; Ets1; Six5; Zfp523 (inferredBy_MotifSimilarity_n_Orthology).	6	204	Bub1b;Bub3;Ccdc18;Kif20a;Rangap1;Tacc3
248	geneSet	3.02	0.0368	Yy1 (inferredBy_Orthology).	Taf1; Zfp42 (inferredBy_MotifSimilarity). 4921501E09Rik; Kdm5a; Nr3c1; Phf8; Taf7; Thap1; Yy2; Zfp597 (inferredBy_MotifSimilarity_n_Orthology).	4	108	Cdk5rap2;Kif15;Ndc80;Ska1
249	geneSet	3.02	0.0368	Lef1; Tcf7; Tcf7l1; Tcf7l2 (inferredBy_Orthology).		24	2124	Aspm;Aurkb;C330027C09Rik;Cdca8;Cdkn3;Cenpa;Cep55;Gas2l3;H1f0;H2afv;Hjurp;Lmnb1;Mad2l1;Mxd3;Ndc80;Nucks1;Nuf2;Plk1;Prr11;Racgap1;Reep4;Ska1;Tmpo;Ube2c
250	geneSet	3.02	0.0368	Setdb1 (inferredBy_Orthology).	Tbx2; Thap11; Trp53; Zfp143 (inferredBy_MotifSimilarity). Egr1; Ets1; Hcfc1; Six5; Smarcc2; Zfp523 (inferredBy_MotifSimilarity_n_Orthology).	17	1460	Arhgap19;Bub1b;Bub3;Ccdc18;Cdca8;Espl1;H1f0;Incenp;Iqgap3;Kif20a;Kpna2;Lmnb2;Racgap1;Rangap1;Spc25;Tacc3;Tpx2
251	geneSet	3.02	0.0368			47	4908	Anln;Arhgap11a;Aurkb;Bub1b;Bub3;Ccnb2;Cdc20;Cdkn2c;Cdkn3;Cenpa;Cenpe;Cenpl;Cenpw;Cit;Ckap5;Dbf4;Depdc1b;Ect2;G2e3;Gas2l3;Gen1;H1f0;H2afx;Hjurp;Hmgb2;Incenp;Kif11;Kif18b;Kif20b;Kpna2;Lmnb1;Mxd3;Ncaph;Ndc80;Nde1;Neil3;Nek2;Nucks1;Plk1;Prr11;Racgap1;Rangap1;Shcbp1;Smc4;Spag5;Trim59;Ube2s
252	geneSet	3.01	0.0367	Taf1 (inferredBy_Orthology).	Yy1 (inferredBy_MotifSimilarity). Atf3; Bclaf1; Bmyc; Elk4; Ets1; Gabpa; Hcfc1; Kdm5a; Myc; Rbbp5; Sin3a; Taf7 (inferredBy_MotifSimilarity_n_Orthology).	15	1423	Aurkb;C330027C09Rik;Cdk5rap2;Cenpl;Ckap5;H1f0;Hjurp;Kif14;Lmnb2;Melk;Ndc80;Nuf2;Rangap1;Ska1;Smc4
253	geneSet	3	0.0366	Yy1 (inferredBy_Orthology).	Taf1; Zfp42 (inferredBy_MotifSimilarity). 4921501E09Rik; Atf3; Bmyc; Elk1; Gabpa; Kdm5a; Kdm5b; Myc; Nr3c1; Phf8; Rbbp5; Rest; Taf7; Thap1; Yy2; Zfp597; Zfp729a; Zfp729b (inferredBy_MotifSimilarity_n_Orthology).	4	147	Cdk5rap2;Kif15;Ndc80;Ska1

## Sheet: endoEC_module5
	geneSet	NES	AUC	TF_highConf	TF_lowConf	nEnrGenes	rankAtMax	enrichedGenes
1	geneSet	5.19	0.106	Nfatc4 (inferredBy_Orthology).		17	379	Ablim1;Cacna1g;Cdc42ep3;Col3a1;Cyr61;Dcn;Edn1;Flrt2;Itgbl1;Malat1;Nfix;Ptn;Smoc1;Sncaip;Socs2;Vcan;Zbtb20
2	geneSet	5.19	0.106	Figla; Pitx1 (inferredBy_Orthology).		21	705	Ablim1;Aplp2;Bace2;Bmp6;Cacna1g;Cdc42ep3;Cdh11;Clu;Dcn;Ddah1;Fbln5;Hmcn1;Klf9;Ltbp3;Malat1;Nfix;Nrg1;Pde3a;Ptn;Smoc1;Vwf
3	geneSet	5.09	0.105	Nfatc3 (inferredBy_Orthology).		18	539	Ablim1;Cacna1g;Cdc42ep3;Col3a1;Cyr61;Dcn;Edn1;Flrt2;Itgbl1;Kctd12;Malat1;Nfix;Ptn;Smoc1;Sncaip;Socs2;Vcan;Zbtb20
4	geneSet	5.06	0.104	Tfap4 (inferredBy_Orthology).		15	361	Ablim1;Cdc42ep3;Ctgf;Fbln2;Fstl1;Gas6;Kctd12;Klf9;Ltbp4;Pde3a;Ptn;Sncaip;Timp2;Tmtc1;Zbtb20
5	geneSet	4.85	0.101	Zbtb18 (inferredBy_Orthology).		17	561	Bmp6;Cacna1g;Cd36;Cdh11;Col3a1;Cygb;Cyp1b1;Itgbl1;Itih5;Kctd12;Ltbp4;Nfix;Nuak1;Pmepa1;Ptn;Smoc1;Sncaip
6	geneSet	4.67	0.0985	Zbtb18 (directAnnotation).		12	274	Bmp6;Cacna1g;Col3a1;Cygb;Itgbl1;Itih5;Kctd12;Ltbp4;Nfix;Nuak1;Ptn;Smoc1
7	geneSet	4.62	0.0979	Zbtb18 (inferredBy_Orthology).		13	348	Bmp6;Cacna1g;Col3a1;Cygb;Itgbl1;Itih5;Kctd12;Ltbp4;Nfix;Nuak1;Ptn;Smoc1;Sncaip
8	geneSet	4.39	0.0945	Tfap4 (inferredBy_Orthology).	Atoh1; Msc; Tcf21; Twist2 (inferredBy_MotifSimilarity). Atoh7; Bhlha15; Bhlhe22; Bhlhe23; Ferd3l; Olig1; Olig2; Olig3 (inferredBy_MotifSimilarity_n_Orthology).	12	310	Ablim1;Bmp6;Ctgf;Gas6;Kctd12;Klf9;Ltbp4;Pde3a;Sncaip;Timp2;Tmtc1;Zbtb20
9	geneSet	4.38	0.0945	Egr1; Egr2; Egr3; Egr4; Wt1 (inferredBy_Orthology).		11	216	Cd36;Cdh11;Ctgf;Cyr61;Edn1;Fstl1;Klf9;Mbnl1;Nfix;Pde3a;Pgm5
10	geneSet	4.34	0.0938	Zbtb18 (inferredBy_Orthology).		10	153	Bmp6;Cacna1g;Col3a1;Cygb;Itih5;Ltbp4;Nfix;Nuak1;Ptn;Smoc1
11	geneSet	4.28	0.093	Zbtb18 (inferredBy_Orthology).		10	182	Bmp6;Cacna1g;Cygb;Itgbl1;Itih5;Ltbp4;Nfix;Nuak1;Ptn;Smoc1
12	geneSet	4.1	0.0904	Zbtb18 (inferredBy_Orthology).		11	240	Bmp6;Cacna1g;Cygb;Itgbl1;Itih5;Kctd12;Ltbp4;Nfix;Nuak1;Ptn;Smoc1
13	geneSet	4.06	0.0898			16	496	Ablim1;Cd36;Cdh11;Cdh13;Col3a1;Ctgf;Cyr61;Dcn;Enpp6;Epha7;Fstl1;Lum;Pgm5;Ptn;Tmtc1;Zbtb20
14	geneSet	4.04	0.0895	Zbtb18 (inferredBy_Orthology).		21	906	Bace2;Bmp6;Cacna1g;Cd36;Cdh11;Col3a1;Cygb;Cyp1b1;Itgbl1;Itih5;Kctd12;Ltbp4;Mfap2;Nfix;Nuak1;Pmepa1;Ptn;Rnase4;Smoc1;Sncaip;Vcan
15	geneSet	4.04	0.0895			18	648	Ablim1;Bmp4;Cacna1g;Cdc42ep3;Col3a1;Comp;Fbln2;Flrt2;Gas6;Itgbl1;Lrpap1;Mgp;Nfix;Nuak1;Pdzk1ip1;Sncaip;Timp2;Vcan
16	geneSet	4.03	0.0894	Neurod2 (inferredBy_Orthology).	Atoh1; Bhlha15; Bhlhe22; Msc; Neurod1; Neurog1; Olig2; Tcf21; Twist2 (inferredBy_MotifSimilarity). Atoh7; Bhlhe23; Ferd3l; Mesp2; Msgn1; Neurog2; Olig1; Olig3; Tfap4 (inferredBy_MotifSimilarity_n_Orthology).	13	354	Ablim1;Cdc42ep3;Cdh11;Ctgf;Gas6;Kctd12;Mbnl1;Nfix;Nuak1;Pde3a;Smoc1;Tmtc1;Zbtb20
17	geneSet	3.89	0.0875	Tfap4 (inferredBy_Orthology).	Atoh1; Msc; Tcf21; Twist2 (inferredBy_MotifSimilarity). Atoh7; Bhlhe22; Bhlhe23; Ferd3l; Olig1; Olig2; Olig3 (inferredBy_MotifSimilarity_n_Orthology).	21	824	Ablim1;Bmp6;Cacna1g;Cdc42ep3;Cdh13;Clec3b;Ctgf;Fbln2;Fstl1;Gas6;Kctd12;Klf9;Ltbp4;Mbnl1;Nuak1;Pde3a;Ptn;Sncaip;Timp2;Tmtc1;Zbtb20
18	geneSet	3.87	0.0871	Cebpb (inferredBy_Orthology).	Cebpa; Cebpd; Cebpg (inferredBy_MotifSimilarity). Cebpe; Ep300; Ppargc1a (inferredBy_MotifSimilarity_n_Orthology).	13	339	Ablim1;Ahsg;Cd36;Cdh11;Clu;Fstl1;Htra1;Klf9;Nrg1;Nuak1;Pmepa1;Prr15;Smoc1
19	geneSet	3.81	0.0862	Cebpb (directAnnotation).	Cebpa; Cebpd; Cebpg (inferredBy_MotifSimilarity). Cebpe; Ep300; Ppargc1a (inferredBy_MotifSimilarity_n_Orthology).	12	251	Ablim1;Ahsg;Cd36;Cdh11;Clu;Fstl1;Htra1;Klf9;Nrg1;Nuak1;Pmepa1;Prr15
20	geneSet	3.81	0.0862	Cebpb (inferredBy_Orthology).	Cebpa; Cebpd; Cebpg (inferredBy_MotifSimilarity). Cebpe; Ep300; Ppargc1a (inferredBy_MotifSimilarity_n_Orthology).	13	339	Ablim1;Ahsg;Cd36;Cdh11;Clu;Fstl1;Htra1;Klf9;Nrg1;Nuak1;Pmepa1;Prr15;Smoc1
21	geneSet	3.8	0.0861	Cebpb (directAnnotation).	Cebpa; Cebpd; Cebpg (inferredBy_MotifSimilarity). Cebpe; Ep300 (inferredBy_MotifSimilarity_n_Orthology).	12	263	Ablim1;Ahsg;Cd36;Cdh11;Clu;Fstl1;Htra1;Klf9;Nrg1;Nuak1;Pmepa1;Prr15
22	geneSet	3.79	0.086		Nfatc1; Nfatc2; Nfatc3; Nfatc4 (inferredBy_MotifSimilarity_n_Orthology).	27	1257	Ablim1;Cd36;Cdc42ep3;Cdh11;Col3a1;Col6a1;Ctgf;Cyr61;Edn1;Flrt2;Igfbp7;Itgbl1;Kctd12;Klf9;Malat1;Mbnl1;Nfix;Npr3;Nrg1;Nuak1;Pam;Pde3a;Pgm5;Pmepa1;Ptn;Vcan;Zbtb20
23	geneSet	3.79	0.0859	Nfatc1 (directAnnotation).	Nfat5; Nfatc2 (inferredBy_MotifSimilarity).	18	668	Ablim1;Cacna1g;Cd36;Cdh11;Col3a1;Col6a1;Ctgf;Edn1;Flrt2;Igfbp7;Itgbl1;Klf9;Nfix;Pgm5;Ptn;Sncaip;Vcan;Zbtb20
24	geneSet	3.78	0.0859	Cebpb (inferredBy_Orthology).	Cebpa; Cebpd; Cebpg (inferredBy_MotifSimilarity). Cebpe; Ep300; Ppargc1a (inferredBy_MotifSimilarity_n_Orthology).	12	244	Ablim1;Ahsg;Cd36;Cdh11;Clu;Fstl1;Htra1;Klf9;Nrg1;Nuak1;Pmepa1;Prr15
25	geneSet	3.74	0.0853	Zfp628 (directAnnotation).		15	466	Cd36;Cdc42ep3;Cyr61;Epha7;Fbln2;Flrt2;Fstl1;Itgbl1;Kctd12;Limch1;Malat1;Socs2;Sost;Tmtc1;Zbtb20
26	geneSet	3.71	0.0848	Cebpb (inferredBy_Orthology).	Cebpa; Cebpd; Cebpg (inferredBy_MotifSimilarity). Cebpe; Ep300; Ppargc1a (inferredBy_MotifSimilarity_n_Orthology).	12	267	Ablim1;Ahsg;Cd36;Cdh11;Clu;Fstl1;Htra1;Klf9;Nrg1;Nuak1;Pmepa1;Prr15
27	geneSet	3.68	0.0843	Zbtb18 (inferredBy_Orthology).		9	164	Bmp6;Cacna1g;Cygb;Itih5;Ltbp4;Nfix;Nuak1;Ptn;Smoc1
28	geneSet	3.67	0.0842	Bcl6 (inferredBy_Orthology).		14	488	Cd36;Cdh11;Col3a1;Ctgf;Dennd5b;Efhd2;Fbln2;Flrt2;Klf9;Ltbp4;Malat1;Ptn;Socs2;Vcan
29	geneSet	3.65	0.0839	Agap2 (inferredBy_Orthology).		15	469	Ablim1;Bace2;Cd36;Cdh11;Cdh13;Col3a1;Cyr61;Dcn;Edn1;Itgbl1;Nrg1;Pgm5;Sncaip;Tmtc1;Zbtb20
30	geneSet	3.64	0.0838	Cebpe (inferredBy_Orthology).	Cebpa; Cebpb; Cebpd; Cebpg (inferredBy_MotifSimilarity). Ep300; Ppargc1a (inferredBy_MotifSimilarity_n_Orthology).	11	223	Ablim1;Ahsg;Cd36;Cdh11;Clu;Fstl1;Htra1;Klf9;Nuak1;Pmepa1;Prr15
31	geneSet	3.63	0.0837	H1fx (inferredBy_Orthology).		19	771	Bace2;Bmp4;Cacna1g;Cd36;Cdc42ep3;Cdh11;Col3a1;Cyr61;Dcn;Fbln5;Itgbl1;Kctd12;Klf9;Malat1;Nfix;Pgm5;Sncaip;Socs2;Vcan
32	geneSet	3.61	0.0833	Nr2c2 (directAnnotation).		16	439	Ablim1;Bgn;Bmp4;Cdc42ep3;Comp;Efhd2;Eln;Fbln2;Mmrn2;Mxd4;Nuak1;Plvap;Rnase4;Smoc1;Socs2;Timp2
33	geneSet	3.61	0.0833	Egr1; Egr2; Egr3; Egr4; Wt1 (inferredBy_Orthology).		11	305	Cd36;Cdh11;Cyr61;Edn1;Fstl1;Klf9;Mbnl1;Nfix;Pde3a;Pgm5;Vcan
34	geneSet	3.59	0.083	Cebpd (inferredBy_Orthology).	Cebpa; Cebpb; Cebpg (inferredBy_MotifSimilarity). Cebpe; Ep300; Ppargc1a (inferredBy_MotifSimilarity_n_Orthology).	11	268	Ablim1;Ahsg;Cdh11;Clu;Fstl1;Htra1;Klf9;Nrg1;Nuak1;Pmepa1;Prr15
35	geneSet	3.58	0.0829	Cebpb (directAnnotation).	Cebpa (inferredBy_MotifSimilarity). Cebpd; Cebpe; Cebpg (inferredBy_MotifSimilarity_n_Orthology).	17	577	Ablim1;Ahsg;Cd36;Cdh11;Clu;Ddah1;Fstl1;Htra1;Klf9;Mbnl1;Nfix;Nrg1;Nuak1;Pmepa1;Prr15;Smoc1;Zbtb20
36	geneSet	3.57	0.0828	Cebpg (inferredBy_Orthology).	Cebpa; Cebpb; Cebpd (inferredBy_MotifSimilarity). Cebpe; Ep300 (inferredBy_MotifSimilarity_n_Orthology).	13	378	Ablim1;Ahsg;Cd36;Cdh11;Clu;Fstl1;Htra1;Klf9;Nrg1;Nuak1;Prr15;Smoc1;Zbtb20
37	geneSet	3.55	0.0826	Cebpd (inferredBy_Orthology).	Cebpa; Cebpb; Cebpg (inferredBy_MotifSimilarity). Cebpe; Ep300; Ppargc1a (inferredBy_MotifSimilarity_n_Orthology).	11	277	Ablim1;Ahsg;Cdh11;Clu;Fstl1;Htra1;Klf9;Nrg1;Nuak1;Pmepa1;Prr15
38	geneSet	3.55	0.0824	Cebpe (inferredBy_Orthology).	Cebpa; Cebpb; Cebpd; Cebpg (inferredBy_MotifSimilarity). Ep300; Ppargc1a (inferredBy_MotifSimilarity_n_Orthology).	11	232	Ablim1;Ahsg;Cd36;Cdh11;Clu;Fstl1;Htra1;Klf9;Nuak1;Pmepa1;Prr15
39	geneSet	3.51	0.082	Neurod2 (inferredBy_Orthology).	Atoh1; Bhlhe22; Msc; Neurod1; Neurog1; Olig2; Twist2 (inferredBy_MotifSimilarity). Atoh7; Bhlha15; Bhlhe23; Ferd3l; Mesp2; Msgn1; Neurog2; Olig1; Olig3; Tcf12; Tcf21; Tcf3; Tcf4 (inferredBy_MotifSimilarity_n_Orthology).	14	494	Ablim1;Cdc42ep3;Cdh11;Ctgf;Gas6;Kctd12;Mbnl1;Nfix;Pde3a;Smoc1;Sncaip;Tmtc1;Vcan;Zbtb20
40	geneSet	3.5	0.0818			8	160	Cd36;Cd55;Col4a3;Mbnl1;Nfix;Pde3a;Tmtc1;Zbtb20
41	geneSet	3.48	0.0815	Bhlha15 (inferredBy_Orthology).	Atoh1; Bhlhe22; Msc; Neurod1; Neurog1; Olig2; Twist2 (inferredBy_MotifSimilarity). Atoh7; Bhlhe23; Ferd3l; Mesp2; Msgn1; Neurod2; Neurog2; Olig1; Olig3; Tcf12; Tcf21; Tcf3; Tcf4 (inferredBy_MotifSimilarity_n_Orthology).	8	129	Bmp6;Ctgf;Gas6;Kctd12;Ltbp4;Pde3a;Tmtc1;Zbtb20
42	geneSet	3.47	0.0814	Tead4 (inferredBy_Orthology).	Tead1; Tead2; Tead3 (inferredBy_MotifSimilarity_n_Orthology).	37	2275	Ablim1;Apoe;Cacna1g;Cd36;Cdc42ep3;Cdh11;Cdh13;Clu;Col4a4;Ctgf;Cyr61;Cytl1;Dcn;Ephx2;Flrt2;Gas6;Hmcn1;Itgbl1;Kctd12;Limch1;Lox;Ltbp4;Lum;Malat1;Mbnl1;Mxd4;Nfix;Npr3;Nuak1;Ptn;Rnase4;Sncaip;Socs2;Timp2;Tm4sf1;Vcan;Zbtb20
43	geneSet	3.47	0.0813	Pou2f1 (inferredBy_Orthology).	Pou2f2; Pou3f1; Pou3f2 (inferredBy_MotifSimilarity). Pou2f3; Pou3f3; Pou5f1 (inferredBy_MotifSimilarity_n_Orthology).	15	524	Bmp4;Cd36;Edn1;Epha7;Fbln5;Flrt2;Kctd12;Klf9;Nfix;Pgm5;Ptn;Sncaip;Tmtc1;Vcan;Zbtb20
44	geneSet	3.46	0.0813	Zeb1 (directAnnotation).		14	484	Ablim1;Bmp4;Cdc42ep3;Clu;Col3a1;Gxylt2;Kctd12;Klf9;Nfix;Nrg1;Ptn;Smoc1;Sncaip;Zbtb20
45	geneSet	3.44	0.081	Cebpg (inferredBy_Orthology).	Cebpa; Cebpb; Cebpd (inferredBy_MotifSimilarity). Cebpe; Ep300 (inferredBy_MotifSimilarity_n_Orthology).	13	400	Ablim1;Ahsg;Cd36;Cdh11;Clu;Fstl1;Htra1;Klf9;Nrg1;Nuak1;Prr15;Smoc1;Zbtb20
46	geneSet	3.42	0.0806	Tead4 (inferredBy_Orthology).	Tead1; Tead2; Tead3 (inferredBy_MotifSimilarity_n_Orthology).	36	2121	Ablim1;Apoe;Cacna1g;Cdc42ep3;Cdh11;Cdh13;Clu;Col4a4;Ctgf;Cyr61;Cytl1;Dcn;Ephx2;Flrt2;Gas6;Hmcn1;Itgbl1;Kctd12;Limch1;Lox;Ltbp4;Lum;Malat1;Mbnl1;Mxd4;Nfix;Npr3;Nuak1;Ptn;Rnase4;Sncaip;Socs2;Timp2;Tm4sf1;Vcan;Zbtb20
47	geneSet	3.4	0.0804	Stat5a (directAnnotation).	Stat2; Stat4; Stat5b; Stat6 (inferredBy_MotifSimilarity).	11	320	Cd36;Cdh11;Ctgf;Dcn;Fbln5;Itgbl1;Klf9;Mbnl1;Ptn;Sncaip;Socs2
48	geneSet	3.39	0.0803	Atoh7 (inferredBy_Orthology).	Atoh1; Bhlhe22; Msc; Neurod1; Neurog1; Olig2; Tcf21; Twist2 (inferredBy_MotifSimilarity). Bhlha15; Bhlhe23; Ferd3l; Mesp2; Neurod2; Neurog2; Olig1; Olig3; Tcf12; Tcf3; Tcf4; Tfap4 (inferredBy_MotifSimilarity_n_Orthology).	12	366	Ablim1;Bmp6;Ctgf;Gas6;Kctd12;Nuak1;Pde3a;Smoc1;Sncaip;Timp2;Tmtc1;Zbtb20
49	geneSet	3.38	0.0801	Pou2f1 (directAnnotation).	Pou2f2; Pou3f1; Pou3f2 (inferredBy_MotifSimilarity). Pou2f3; Pou3f3; Pou5f1 (inferredBy_MotifSimilarity_n_Orthology).	12	326	Bmp4;Cd36;Edn1;Epha7;Flrt2;Kctd12;Klf9;Nfix;Ptn;Sncaip;Tmtc1;Zbtb20
50	geneSet	3.35	0.0797	Nfatc1 (directAnnotation).		16	613	Ablim1;Bmp4;Cacna1g;Cd36;Cdh11;Col3a1;Dcn;Edn1;Flrt2;Igfbp7;Itgbl1;Pgm5;Ptn;Sncaip;Vcan;Zbtb20
51	geneSet	3.35	0.0796	Nfatc2 (inferredBy_Orthology).	Ilf2; Nfatc1; Nfatc3; Nfatc4 (inferredBy_MotifSimilarity_n_Orthology).	26	1240	Ablim1;Cacna1g;Cd36;Cdh11;Col3a1;Col6a1;Ctgf;Cyr61;Edn1;Flrt2;Htra1;Igfbp7;Itgbl1;Kctd12;Klf9;Malat1;Mbnl1;Nfix;Npr3;Nrg1;Pgm5;Pmepa1;Ptn;Sncaip;Vcan;Zbtb20
52	geneSet	3.34	0.0796	Nfatc2 (directAnnotation). Ilf2 (inferredBy_Orthology).		15	582	Ablim1;Cacna1g;Cd36;Cdh11;Col3a1;Edn1;Igfbp7;Itgbl1;Klf9;Nrg1;Pgm5;Sncaip;Socs2;Vcan;Zbtb20
53	geneSet	3.34	0.0795		Twist1 (inferredBy_MotifSimilarity). Tcf12; Tcf3; Tcf4; Twist2 (inferredBy_MotifSimilarity_n_Orthology).	12	435	Bmp6;Col6a1;Itgbl1;Itih5;Ltbp4;Nfix;Nuak1;Pde3a;Smoc1;Sncaip;Tmtc1;Zbtb20
54	geneSet	3.33	0.0793			24	1213	Ablim1;Bmp4;Camk4;Cd36;Cd55;Cdc42ep3;Col3a1;Cygb;Dcn;Edn1;Epha7;Flrt2;Klf9;Mbnl1;Nfix;Nrg1;Pgm5;Plvap;Ptn;Smoc1;Sncaip;Tmtc1;Vcan;Zbtb20
55	geneSet	3.32	0.0793	Atoh1 (directAnnotation).	Bhlhe22; Msc; Neurod1; Neurog1; Olig2; Tcf21; Twist2 (inferredBy_MotifSimilarity). Atoh7; Bhlha15; Bhlhe23; Ferd3l; Mesp2; Msgn1; Neurod2; Neurog2; Olig1; Olig3; Tcf12; Tcf3; Tcf4; Tfap4 (inferredBy_MotifSimilarity_n_Orthology).	12	355	Ablim1;Bmp6;Cdc42ep3;Cdh11;Ctgf;Gas6;Kctd12;Nuak1;Pde3a;Smoc1;Sncaip;Zbtb20
56	geneSet	3.32	0.0792	Tfap4 (inferredBy_Orthology).	Atoh1; Msc; Tcf21; Twist2 (inferredBy_MotifSimilarity). Atoh7; Bhlhe22; Bhlhe23; Ferd3l; Neurod2; Olig1; Olig2; Olig3; Twist1 (inferredBy_MotifSimilarity_n_Orthology).	16	626	Ablim1;Bmp6;Cacna1g;Cdc42ep3;Cdh13;Clec3b;Gas6;Klf9;Ltbp4;Mbnl1;Nuak1;Pde3a;Sncaip;Timp2;Tmtc1;Zbtb20
57	geneSet	3.3	0.0789			50	4051	Ablim1;Ahsg;Bmp4;Bmp6;Cacna1g;Camk4;Cd36;Cd55;Cdc42ep3;Cdh11;Cdh13;Clu;Col3a1;Cpe;Ctgf;Cyp1b1;Cyr61;Dcn;Ddah1;Dennd5b;Edn1;Eln;Epha7;Flrt2;Fstl1;Gas6;Hmcn1;Itgbl1;Itih5;Itm2b;Itm2c;Kazald1;Kctd12;Klf9;Limch1;Lox;Lum;Malat1;Mbnl1;Nfix;Nrg1;Pmepa1;Ptn;Rnase4;Sncaip;Sost;Timp2;Tmcc3;Vcan;Zbtb20
58	geneSet	3.3	0.0789			11	327	Bmp4;Camk4;Cdh11;Col1a2;Ctgf;Kazald1;Lox;Mbnl1;Mmrn2;Nfix;Npr3
59	geneSet	3.29	0.0788	Cbfb (inferredBy_Orthology).		15	530	Cd36;Cdc42ep3;Col1a2;Col3a1;Dcn;Ddah1;Epha7;Hmcn1;Klf9;Nrg1;Pde3a;Ptn;Sncaip;Vcan;Zbtb20
60	geneSet	3.28	0.0787	Nfatc3 (inferredBy_Orthology).	Nfatc1; Nfatc2; Nfatc4 (inferredBy_MotifSimilarity_n_Orthology).	17	614	Ablim1;Cdh11;Col3a1;Col6a1;Ctgf;Edn1;Itgbl1;Klf9;Malat1;Mbnl1;Npr3;Nrg1;Pgm5;Pmepa1;Ptn;Vcan;Zbtb20
61	geneSet	3.28	0.0787	Cebpg (inferredBy_Orthology).	Cebpa; Cebpb; Cebpd (inferredBy_MotifSimilarity). Cebpe; Ep300 (inferredBy_MotifSimilarity_n_Orthology).	13	485	Ablim1;Ahsg;Cd36;Cdh11;Fstl1;Htra1;Klf9;Nrg1;Nuak1;Prr15;Smoc1;Vcan;Zbtb20
62	geneSet	3.28	0.0787			48	3743	Ablim1;Ahsg;Bmp4;Bmp6;Cacna1g;Camk4;Cd36;Cd55;Cdc42ep3;Cdh11;Cdh13;Clu;Col3a1;Cpe;Ctgf;Cyp1b1;Cyr61;Dcn;Ddah1;Dennd5b;Edn1;Eln;Epha7;Flrt2;Fstl1;Hmcn1;Itgbl1;Itih5;Itm2b;Itm2c;Kazald1;Kctd12;Klf9;Limch1;Lox;Lum;Malat1;Mbnl1;Nfix;Nrg1;Pmepa1;Ptn;Sncaip;Sost;Timp2;Tmcc3;Vcan;Zbtb20
63	geneSet	3.28	0.0786		Nfatc1; Nfatc2; Nfatc3; Nfatc4 (inferredBy_MotifSimilarity_n_Orthology).	21	935	Ablim1;Cacna1g;Cd36;Cdc42ep3;Cdh11;Col3a1;Col6a1;Ctgf;Edn1;Flrt2;Itgbl1;Malat1;Mbnl1;Nfix;Npr3;Nrg1;Pgm5;Pmepa1;Ptn;Vcan;Zbtb20
64	geneSet	3.28	0.0786			14	454	Cacna1g;Cd36;Cyr61;Dcn;Edn1;Flrt2;Igfbp7;Itgbl1;Nfix;Pgm5;Ptn;Sncaip;Vcan;Zbtb20
65	geneSet	3.27	0.0784	Olig2 (inferredBy_Orthology).	Atoh1; Bhlhe22; Msc; Neurod1; Neurog1; Tcf21; Twist2 (inferredBy_MotifSimilarity). Atoh7; Bhlha15; Bhlhe23; Ferd3l; Mesp2; Neurod2; Neurog2; Olig1; Olig3; Tcf12; Tcf3; Tcf4; Tfap4 (inferredBy_MotifSimilarity_n_Orthology).	13	463	Cdc42ep3;Cdh11;Ctgf;Enpp6;Gas6;Kctd12;Nuak1;Pde3a;Ptn;Smoc1;Sncaip;Vcan;Zbtb20
66	geneSet	3.26	0.0784	Stat5a (inferredBy_Orthology).	Stat2; Stat4; Stat5b; Stat6 (inferredBy_MotifSimilarity).	7	107	Cdh11;Ctgf;Itgbl1;Klf9;Mbnl1;Ptn;Socs2
67	geneSet	3.25	0.0782	Olig2 (inferredBy_Orthology).	Atoh1; Bhlhe22; Msc; Neurod1; Neurog1; Tcf21; Twist2 (inferredBy_MotifSimilarity). Atoh7; Bhlha15; Bhlhe23; Ferd3l; Mesp2; Msgn1; Neurod2; Olig1; Olig3; Tcf12; Tcf3; Tcf4; Tfap4 (inferredBy_MotifSimilarity_n_Orthology).	14	590	Cdc42ep3;Cdh11;Ctgf;Enpp6;Ephx2;Gas6;Kctd12;Nuak1;Pde3a;Ptn;Smoc1;Sncaip;Vcan;Zbtb20
68	geneSet	3.25	0.0782	Bhlhe22 (inferredBy_Orthology).	Atoh1; Msc; Neurog1; Tcf21; Twist2 (inferredBy_MotifSimilarity). Atoh7; Bhlha15; Bhlhe23; Neurod2; Neurog2; Olig1; Olig2; Olig3; Tfap4 (inferredBy_MotifSimilarity_n_Orthology).	15	499	Cd36;Cdc42ep3;Cdh11;Cpe;Enpp6;Epha7;Kctd12;Npr3;Nuak1;Pde3a;Ptn;Smoc1;Sncaip;Vcan;Zbtb20
69	geneSet	3.25	0.0781	Parp1 (directAnnotation).		21	1003	Ablim1;Bmp4;Bmp6;Cacna1g;Cd36;Cdh11;Col3a1;Ctgf;Dcn;Edn1;Flrt2;Mbnl1;Nfix;Nrg1;Pam;Pgm5;Ptn;Rnase4;Sncaip;Vcan;Zbtb20
70	geneSet	3.24	0.0781	Bbx (directAnnotation).		15	558	Bmp4;Cd36;Cdh11;Cdh13;Clu;Cytl1;Dcn;Flrt2;Mbnl1;Mxd4;Nfix;Npr3;Ptn;Socs2;Zbtb20
71	geneSet	3.22	0.0778	Olig2 (inferredBy_Orthology).	Atoh1; Bhlhe22; Msc; Neurod1; Neurog1; Tcf21; Twist2 (inferredBy_MotifSimilarity). Atoh7; Bhlha15; Bhlhe23; Ferd3l; Mesp2; Msgn1; Neurod2; Neurog2; Olig1; Olig3; Tcf12; Tcf3; Tcf4; Tfap4 (inferredBy_MotifSimilarity_n_Orthology).	10	290	Cdc42ep3;Cdh11;Ctgf;Gas6;Kctd12;Pde3a;Smoc1;Sncaip;Vcan;Zbtb20
72	geneSet	3.22	0.0778			15	545	Ablim1;Cd36;Cdh11;Col3a1;Dcn;Epha7;Kctd12;Lum;Npr3;Nrg1;Nuak1;Pde3a;Ptn;Sncaip;Tmtc1
73	geneSet	3.2	0.0775			15	561	Ablim1;Cd36;Cdc42ep3;Cdh11;Cdh13;Ctgf;Cygb;Dcn;Klf9;Lox;Mbnl1;Nuak1;Pdzk1ip1;Ptn;Sncaip
74	geneSet	3.19	0.0774	Irf4 (directAnnotation).		10	184	Cd36;Col3a1;Dcn;Igfbp7;Itgbl1;Mbnl1;Nfix;Ptn;Sncaip;Vcan
75	geneSet	3.19	0.0774	Nfatc3 (inferredBy_Orthology).	Nfatc1; Nfatc2; Nfatc4 (inferredBy_MotifSimilarity_n_Orthology).	17	685	Ablim1;Cdh11;Col3a1;Col6a1;Ctgf;Edn1;Itgbl1;Klf9;Malat1;Mbnl1;Npr3;Nrg1;Pgm5;Pmepa1;Ptn;Vcan;Zbtb20
76	geneSet	3.18	0.0773	Olig2 (inferredBy_Orthology).	Atoh1; Bhlhe22; Msc; Neurod1; Neurog1; Tcf21; Twist2 (inferredBy_MotifSimilarity). Atoh7; Bhlha15; Bhlhe23; Ferd3l; Mesp2; Msgn1; Neurod2; Neurog2; Olig1; Olig3; Tcf12; Tcf3; Tcf4; Tfap4 (inferredBy_MotifSimilarity_n_Orthology).	9	254	Cdc42ep3;Cdh11;Gas6;Kctd12;Pde3a;Smoc1;Sncaip;Vcan;Zbtb20
77	geneSet	3.18	0.0771	Tulp1 (inferredBy_Orthology).		17	576	Cacna1g;Cd36;Dcn;Edn1;Flrt2;Igfbp7;Klf9;Malat1;Nfix;Npr3;Nrg1;Pgm5;Ptn;Rnase4;Sncaip;Socs2;Vcan
78	geneSet	3.17	0.0771	Neurog1 (directAnnotation).	Atoh1; Bhlhe22; Msc; Neurod1; Olig2; Twist2 (inferredBy_MotifSimilarity). Atoh7; Bhlha15; Bhlhe23; Ferd3l; Msgn1; Neurod2; Olig1; Olig3; Tcf12; Tcf21; Tcf3; Tcf4 (inferredBy_MotifSimilarity_n_Orthology).	11	333	Ablim1;Bmp6;Col3a1;Ctgf;Gas6;Kctd12;Ltbp4;Nfix;Pde3a;Tmtc1;Zbtb20
79	geneSet	3.16	0.077	Irf1 (inferredBy_Orthology).		13	446	Ablim1;Camk4;Cdh11;Cfh;Edn1;Itgbl1;Kctd12;Mbnl1;Npr3;Pde3a;Ptn;Sncaip;Zbtb20
80	geneSet	3.16	0.077			14	548	Ablim1;Bgn;Cacna1g;Cdh11;Cygb;Cyr61;Dcn;Fbln2;Hmcn1;Nfix;Nrg1;Ptn;Tm4sf1;Vcan
81	geneSet	3.16	0.077	Cebpa (directAnnotation).		12	399	Ablim1;Cd36;Cdc42ep3;Cdh13;Ctgf;Lox;Mbnl1;Npr3;Ptn;Smoc1;Sncaip;Vcan
82	geneSet	3.16	0.0769	Pou3f2 (inferredBy_Orthology).	Pou3f1 (inferredBy_MotifSimilarity). Pou5f1 (inferredBy_MotifSimilarity_n_Orthology).	13	435	Ablim1;Cd36;Cdh11;Cyr61;Dcn;Htra1;Kctd12;Klf9;Nfix;Nuak1;Ptn;Tmtc1;Vcan
83	geneSet	3.16	0.0769	Foxo1 (directAnnotation).	Foxo4; Foxp2 (inferredBy_MotifSimilarity_n_Orthology).	31	1798	Ablim1;Ahsg;Bmp4;Bmp6;Cacna1g;Camk4;Cd36;Cd55;Cdc42ep3;Cdh13;Clu;Col3a1;Comp;Ctgf;Cygb;Cyr61;Cytl1;Fstl1;Gas6;Htra1;Mbnl1;Nfix;Nrg1;Nuak1;Pde3a;Pdzk1ip1;Pgm5;Ptn;Tmcc3;Tmtc1;Vcan
84	geneSet	3.15	0.0768	Hsf1; Hsf2; Hsf3; Hsf4 (inferredBy_Orthology).		24	1123	Ahsg;Cdh11;Col3a1;Ctgf;Dcn;Dennd5b;Edn1;Efhd2;Flrt2;Gxylt2;Igfbp7;Itgbl1;Ltbp4;Malat1;Mbnl1;Nfix;Npr3;Nrg1;Nuak1;Pde3a;Ptn;Tmtc1;Vcan;Zbtb20
85	geneSet	3.15	0.0768	Irx1; Irx2; Irx3; Irx4; Irx5; Irx6 (inferredBy_Orthology).		16	556	Cd36;Cdh13;Col3a1;Cyr61;Dcn;Fstl1;Mbnl1;Mxd4;Nfix;Npr3;Nrg1;Nuak1;Pgm5;Ptn;Tmtc1;Zbtb20
86	geneSet	3.15	0.0768			16	651	Ablim1;Cdc42ep3;Cdh11;Col3a1;Ctgf;Cyp1b1;Cyr61;Dcn;Flrt2;Klf9;Lum;Mbnl1;Ptn;Sncaip;Tmtc1;Vcan
87	geneSet	3.15	0.0767	Tead1 (inferredBy_Orthology).		8	184	Cacna1g;Cdh13;Ctgf;Itgbl1;Kctd12;Ptn;Sncaip;Zbtb20
88	geneSet	3.14	0.0767	Atoh7 (inferredBy_Orthology).	Atoh1; Bhlhe22; Msc; Neurod1; Neurog1; Olig2; Tcf21; Twist2 (inferredBy_MotifSimilarity). Bhlha15; Bhlhe23; Ferd3l; Mesp2; Neurod2; Neurog2; Olig1; Olig3; Tcf12; Tcf3; Tcf4; Tfap4 (inferredBy_MotifSimilarity_n_Orthology).	10	307	Ablim1;Ctgf;Gas6;Kctd12;Nuak1;Pde3a;Sncaip;Timp2;Tmtc1;Zbtb20
89	geneSet	3.14	0.0766			14	509	Ablim1;Cacna1g;Cd36;Efhd2;Fbln2;Fstl1;Gas6;Htra1;Ltbp3;Ltbp4;Nfix;Socs2;Tmtc1;Zbtb20
90	geneSet	3.12	0.0764			13	452	Ablim1;Bmp4;Cacna1g;Cd36;Cdc42ep3;Cpe;Cyr61;Edn1;Flrt2;Mbnl1;Nfix;Ptn;Socs2
91	geneSet	3.12	0.0763	Tcf12; Tcf3; Tcf4 (inferredBy_Orthology).	Twist1 (inferredBy_MotifSimilarity). Twist2 (inferredBy_MotifSimilarity_n_Orthology).	9	206	Bmp6;Col6a1;Itih5;Ltbp4;Nfix;Smoc1;Sncaip;Tmtc1;Zbtb20
92	geneSet	3.1	0.076			52	4108	Ablim1;Ahsg;Bmp4;Cacna1g;Cd36;Cdc42ep3;Cdh11;Chad;Clu;Col1a2;Col3a1;Col4a4;Cpe;Ctgf;Cyp1b1;Cyr61;Cytl1;Dcn;Edn1;Enpp6;Epha7;Flrt2;Fstl1;Gxylt2;Hmcn1;Htra1;Itgbl1;Itm2b;Itm2c;Kctd12;Lbp;Ltbp3;Mbnl1;Mxd4;Nfix;Npr3;Nrg1;Nuak1;Pam;Pde3a;Pmepa1;Ptn;Smoc1;Sncaip;Sost;Timp2;Tmcc3;Tmem59;Tmtc1;Trim47;Vcan;Zbtb20
93	geneSet	3.1	0.076		Nfatc1; Nfatc2; Nfatc3; Nfatc4 (inferredBy_MotifSimilarity_n_Orthology).	20	825	Ablim1;Cacna1g;Cd36;Cdc42ep3;Cdh11;Col3a1;Col6a1;Ctgf;Edn1;Flrt2;Itgbl1;Malat1;Mbnl1;Nfix;Nrg1;Pgm5;Pmepa1;Ptn;Vcan;Zbtb20
94	geneSet	3.09	0.0759	Bhlhe22 (inferredBy_Orthology).	Atoh1; Msc; Neurod1; Neurog1; Olig2; Tcf21; Twist2 (inferredBy_MotifSimilarity). Atoh7; Bhlha15; Bhlhe23; Ferd3l; Mesp2; Msgn1; Neurod2; Neurog2; Olig1; Olig3; Tcf12; Tcf3; Tcf4 (inferredBy_MotifSimilarity_n_Orthology).	7	116	Cdh11;Ctgf;Gas6;Kctd12;Pde3a;Smoc1;Zbtb20
95	geneSet	3.08	0.0758	Mzf1; Tbp (inferredBy_Orthology).		7	61	Cdc42ep3;Eln;Kctd12;Klf9;Lox;Pde3a;Ptn
96	geneSet	3.07	0.0756			15	574	Ablim1;Cacna1g;Cdc42ep3;Cdh11;Flrt2;Limch1;Malat1;Mbnl1;Nfix;Npr3;Pde3a;Ptn;Smoc1;Tmem158;Vcan
97	geneSet	3.06	0.0756	Bcl6 (directAnnotation).	Stat4; Stat5a (inferredBy_MotifSimilarity).	36	2367	Ablim1;Bmp4;Cacna1g;Cd36;Cdc42ep3;Cdh11;Col1a2;Col3a1;Ctgf;Cyr61;Dcn;Ddah1;Efhd2;Epha7;Fbln2;Fbln5;Flrt2;Gja4;Itgbl1;Itih5;Kctd12;Klf9;Limch1;Ltbp4;Malat1;Mxd4;Npr3;Pmepa1;Ptn;Smoc1;Sncaip;Socs2;Timp2;Vcan;Vwf;Zbtb20
98	geneSet	3.05	0.0754			16	677	Ablim1;Cacna1g;Cd36;Cdh11;Clu;Dcn;Epha7;Itgbl1;Malat1;Mbnl1;Mxd4;Nuak1;Ptn;Tmtc1;Vcan;Zbtb20
99	geneSet	3.04	0.0753			9	158	Bmp4;Cdh11;Fstl1;Kctd12;Nfix;Npr3;Nrg1;Ptn;Socs2
100	geneSet	3.04	0.0752			15	558	Ablim1;Cdc42ep3;Cdh11;Ctgf;Cyp1b1;Cyr61;Dcn;Flrt2;Itih5;Klf9;Lum;Npr3;Ptn;Tmtc1;Vcan
101	geneSet	3.03	0.0751	Cebpb (inferredBy_Orthology).	Cebpa; Cebpd; Cebpg (inferredBy_MotifSimilarity). Cebpe (inferredBy_MotifSimilarity_n_Orthology).	7	119	Ablim1;Cdh11;Clu;Htra1;Klf9;Nuak1;Prr15
102	geneSet	3.03	0.075	Tbx21 (directAnnotation).	Eomes; T; Tbr1; Tbx1; Tbx10; Tbx15; Tbx18; Tbx2; Tbx20; Tbx3; Tbx5 (inferredBy_MotifSimilarity). Tbx19; Tbx22; Tbx4; Tbx6 (inferredBy_MotifSimilarity_n_Orthology).	14	485	Ablim1;Cacna1g;Clu;Ctgf;Ddah1;Lox;Mbnl1;Mxd4;Nfix;Npr3;Nrg1;Pgm5;Ptn;Sost
103	geneSet	3.02	0.0749	Tead1; Tead2; Tead3; Tead4 (inferredBy_Orthology).		16	677	Ablim1;Ctgf;Cyr61;Flrt2;Fstl1;Gas6;Itgbl1;Klf9;Ltbp4;Lum;Mbnl1;Mxd4;Nfix;Ptn;Tmtc1;Zbtb20
104	geneSet	3.02	0.0749	Bhlhe23 (inferredBy_Orthology).	Atoh1; Bhlhe22; Msc; Neurod1; Neurog1; Olig2; Twist2 (inferredBy_MotifSimilarity). Atoh7; Bhlha15; Ferd3l; Mesp2; Neurod2; Neurog2; Olig1; Olig3; Tcf21 (inferredBy_MotifSimilarity_n_Orthology).	14	458	Ablim1;Cdc42ep3;Cdh11;Enpp6;Epha7;Gas6;Kctd12;Mbnl1;Nuak1;Pde3a;Ptn;Smoc1;Sncaip;Zbtb20
105	geneSet	3.02	0.0749	Rela (inferredBy_Orthology).	Junb (inferredBy_MotifSimilarity_n_Orthology).	19	795	Ablim1;Camk4;Cd36;Cdc42ep3;Cdh11;Cdh13;Clec3b;Clu;Col3a1;Cpe;Ctgf;Kctd12;Malat1;Mbnl1;Mxd4;Nfix;Ptn;Sncaip;Timp2
106	geneSet	3.02	0.0749	Neurog1 (directAnnotation).	Atoh1; Bhlhe22; Msc; Neurod1; Olig2; Twist2 (inferredBy_MotifSimilarity). Atoh7; Bhlha15; Bhlhe23; Ferd3l; Mesp2; Msgn1; Neurod2; Olig1; Olig3; Tcf12; Tcf21; Tcf3; Tcf4 (inferredBy_MotifSimilarity_n_Orthology).	14	568	Ablim1;Bmp6;Cdc42ep3;Col3a1;Ctgf;Cyr61;Gas6;Kctd12;Ltbp4;Nfix;Pde3a;Sncaip;Tmtc1;Zbtb20
107	geneSet	3.01	0.0747	Bhlhe23 (inferredBy_Orthology).	Atoh1; Bhlhe22; Msc; Neurod1; Neurog1; Olig2; Twist2 (inferredBy_MotifSimilarity). Atoh7; Bhlha15; Ferd3l; Mesp2; Neurod2; Neurog2; Olig1; Olig3; Tcf21 (inferredBy_MotifSimilarity_n_Orthology).	17	684	Ablim1;Cdc42ep3;Cdh11;Ctgf;Enpp6;Epha7;Gas6;Kctd12;Limch1;Mbnl1;Nuak1;Pde3a;Ptn;Smoc1;Sncaip;Vcan;Zbtb20
108	geneSet	3	0.0747	Bhlhe22 (inferredBy_Orthology).	Atoh1; Msc; Neurod1; Neurog1; Tcf21; Twist2 (inferredBy_MotifSimilarity). Atoh7; Bhlha15; Bhlhe23; Neurod2; Neurog2; Olig1; Olig2; Olig3 (inferredBy_MotifSimilarity_n_Orthology).	9	250	Cdh11;Enpp6;Kctd12;Nuak1;Pde3a;Smoc1;Sncaip;Vcan;Zbtb20
109	geneSet	3	0.0747	Gm14459; Gm21876; Gm5751; Gm6592; Ssx9; Ssxa1; Ssxb1; Ssxb10; Ssxb2; Ssxb3; Ssxb5; Ssxb6; Ssxb8; Ssxb9 (inferredBy_Orthology).		20	828	Cd36;Cdc42ep3;Cdh11;Dcn;Edn1;Epha7;Flrt2;Fstl1;Htra1;Itgbl1;Mbnl1;Nfix;Nrg1;Nuak1;Pde3a;Ptn;Sncaip;Tmtc1;Vcan;Zbtb20
110	geneSet	3	0.0746	Lsm6 (inferredBy_Orthology).		15	590	Cd36;Cdh11;Col3a1;Dcn;Edn1;Flrt2;Kctd12;Npr3;Nrg1;Pde3a;Pgm5;Ptn;Sncaip;Vcan;Zbtb20

## Sheet: Rcistarget_epicardial_module1
	geneSet	NES	AUC	TF_highConf	TF_lowConf	nEnrGenes	rankAtMax	enrichedGenes
1	geneSet	5.87	0.081	Hsf1 (directAnnotation).	Hsf2; Hsf3; Hsf4 (inferredBy_MotifSimilarity_n_Orthology).	31	766	Ahnak;Aqp1;Atf3;Bgn;Col14a1;Col3a1;Col6a6;Cryab;Egr1;Emp2;Foxs1;Gpm6a;Gpx3;H2-K1;Hspa1a;Hspa1b;Hspb1;Itm2b;Ltbp4;Meg3;Nbl1;Neat1;Nfix;Osr1;Plxna4;Prnp;Prss12;Socs3;Sparc;Tmem151a;Xdh
2	geneSet	5.87	0.081		Hsf1 (inferredBy_MotifSimilarity). Hsf2 (inferredBy_MotifSimilarity_n_Orthology).	65	2619	Adamts2;Ahnak;Angptl7;Aqp1;Ar;Arhgdib;Atf3;Bgn;Cd34;Clec3b;Col14a1;Col1a1;Col3a1;Col6a1;Col6a6;Cp;Cryab;Cxcl13;Dcn;Emp2;Fabp5;Fbln1;Fmod;Fndc1;Gas6;Gsta4;H2-D1;H2-K1;Heg1;Hspa1a;Hspb1;Htra1;Igf1;Klf9;Loxl1;Lrpap1;Ltbp4;Malat1;Meg3;Mgp;Mgst1;Mpzl2;Nbl1;Neat1;Nfix;Npnt;Nr4a1;Parvb;Plxna4;Podn;Prnp;Prss12;Rspo2;Slc4a4;Slc9a3r1;Socs3;Sparc;Sulf1;Thbs2;Tmem119;Tmem151a;Vtcn1;Wnt4;Xdh;Zbtb20
3	geneSet	5.17	0.0741	Hsf1; Hsf2; Hsf3; Hsf4 (inferredBy_Orthology).	Hoxb2 (inferredBy_MotifSimilarity_n_Orthology).	51	1837	Adamts2;Ahnak;Arhgdib;Atf3;Bgn;Bri3;Cebpb;Clec3b;Col14a1;Col1a1;Col6a1;Col6a6;Cryab;Emp2;Enpp2;Fbln1;Fbln5;Fmod;Gas6;Gpx3;H2-D1;H2-K1;Hspa1a;Hspa1b;Hspb1;Igf1;Laptm4a;Ltbp4;Maf;Malat1;Meg3;Mgst1;Nbl1;Ndrg1;Neat1;Npnt;Osr1;Parvb;Plxna4;Podn;Prnp;Prss12;Rspo2;Slc4a4;Sparc;Sulf1;Thbs2;Timp2;Tmem151a;Wnt4;Zbtb20
4	geneSet	5.05	0.0731		Hsf1 (inferredBy_MotifSimilarity).	72	3409	Adamts2;Ahnak;Angptl7;Aqp1;Arhgdib;Atf3;Bgn;Btg2;Cd34;Col14a1;Col1a1;Col1a2;Col6a6;Cryab;Cxcl13;Dcn;Egr1;Emp2;Enpp2;Espn;Fabp5;Fam46c;Fbln1;Fmo2;Fmod;Fndc1;Gas6;Gm2a;Gpx3;Gsta4;H2-D1;H2-K1;Hpgd;Hspa1a;Hspb1;Igf1;Junb;Klf9;Loxl1;Lrpap1;Ltbp3;Ltbp4;Malat1;Meg3;Mgst1;Mpzl2;Mt2;Nbl1;Ndrg1;Neat1;Nfix;Npnt;Osr1;Parvb;Podn;Prnp;Prss12;Rnase4;Rspo2;Slc4a4;Slc9a3r1;Sparc;Sulf1;Tgm2;Thbs2;Timp2;Tmem119;Tme…
5	geneSet	4.88	0.0713	Zbtb18 (inferredBy_Orthology).		37	1277	Aebp1;Ahnak;Angptl7;Aqp1;Btg2;Cav1;Cd34;Col14a1;Col1a1;Col3a1;Col6a6;Dpt;Ecm1;Fmod;Ier3;Junb;Kdr;Ltbp4;Mfap2;Nbl1;Ndrg1;Ndufa4l2;Nfix;Ogn;Osr1;Plxna4;Podn;Prnp;Prss12;Rbp4;Rnase4;Slc4a4;Sparc;Sulf1;Tgfbr2;Tmem119;Zfp36l2
6	geneSet	4.8	0.0706		Hsf1 (inferredBy_MotifSimilarity).	76	3444	Adamts2;Ahnak;Angptl7;Aqp1;Ar;Arhgdib;Atf3;Bgn;Cd34;Col14a1;Col1a1;Col3a1;Col5a2;Col6a1;Col6a6;Cryab;Cxcl13;Dcn;Dpt;Emp2;Enpp2;Espn;Fabp5;Fam46c;Fbln1;Fbln5;Fgl2;Fmod;Fndc1;Fras1;Gas6;Gm2a;Gpm6a;Gsta4;H2-D1;H2-K1;Hspa1a;Hspb1;Htra1;Igf1;Igfbp7;Il33;Klf9;Lox;Loxl1;Lrpap1;Ltbp3;Ltbp4;Malat1;Meg3;Mgp;Mgst1;Mpzl2;Nbl1;Ndrg1;Neat1;Nfix;Npnt;Parvb;Plxna4;Podn;Prnp;Prss12;Rspo2;Slc4a4;Slc9a3r1;Socs3;Spa…
7	geneSet	4.68	0.0694	Hsf2 (directAnnotation).	Hsf1 (inferredBy_MotifSimilarity).	28	833	Ahnak;Aqp1;Atf3;Bgn;Bicc1;Col1a1;Col6a6;Cryab;Emp2;Fbln1;Fgl2;Fmod;Fth1;Gm2a;H2-D1;Heg1;Hspa1a;Hspa1b;Igfbp7;Klf9;Ltbp4;Malat1;Ndrg1;Neat1;Plxna4;Prnp;Rspo2;Sparc
8	geneSet	4.67	0.0693	Hsf1; Hsf2; Hsf3; Hsf4 (inferredBy_Orthology).	Hoxb2; Hsf5 (inferredBy_MotifSimilarity_n_Orthology).	38	1237	Ahnak;Arhgdib;Atf3;Bgn;Bri3;Cd34;Cebpb;Clec3b;Col6a6;Cryab;Emp2;Enpp2;Fmod;Fndc1;Gas6;H2-D1;H2-K1;Hspa1a;Hspb1;Ltbp4;Malat1;Meg3;Mgst1;Ndrg1;Neat1;Osr1;Parvb;Plxna4;Podn;Prnp;Prss12;Serping1;Slc4a4;Sparc;Sulf1;Timp2;Wnt4;Zbtb20
9	geneSet	4.56	0.0683		Hsf1 (inferredBy_MotifSimilarity). Hsf2; Hsf3; Hsf4 (inferredBy_MotifSimilarity_n_Orthology).	65	2449	Adamts2;Ahnak;Angptl7;Ar;Arhgdib;Atf3;Bgn;Bri3;Cd34;Cebpb;Clec3b;Col14a1;Col1a1;Col3a1;Col6a1;Col6a6;Cryab;Egr1;Emp2;Enpp2;Esam;Espn;Fabp5;Fbln1;Fmod;Fndc1;Gsta4;H2-D1;H2-K1;Hspa1a;Hspb1;Htra1;Igf1;Laptm4a;Loxl1;Lrpap1;Ltbp4;Malat1;Meg3;Mgp;Mgst1;Mpzl2;Nbl1;Ndrg1;Neat1;Npnt;Nr4a1;Osr1;Parvb;Podn;Prnp;Prss12;Rspo2;Slc4a4;Slc9a3r1;Socs3;Sparc;Sulf1;Thbs2;Tmem119;Tmem151a;Vtcn1;Wnt4;Xdh;Zbtb20
10	geneSet	4.49	0.0676		Hsf1; Hsf2 (inferredBy_MotifSimilarity). Hoxb2; Hsf3; Hsf4 (inferredBy_MotifSimilarity_n_Orthology).	82	3657	Adamts2;Aebp1;Ahnak;Angptl7;Aqp1;Ar;Arhgdib;Atf3;Bgn;Bri3;Btg2;Cav1;Cd34;Cebpb;Clec3b;Col14a1;Col1a1;Col1a2;Col3a1;Col6a1;Col6a6;Cryab;Cxcl13;Dpp4;Egr1;Emp2;Enpp2;Esam;Espn;Fabp5;Fam46c;Fbln1;Fbln5;Fmod;Fndc1;Foxs1;Gas6;Gpx3;Gsta4;H2-D1;H2-K1;Hspa1a;Hspb1;Htra1;Itm2b;Klf9;Laptm4a;Loxl1;Lrpap1;Ltbp4;Malat1;Meg3;Mgp;Mgst1;Nbl1;Ndrg1;Neat1;Nfix;Npnt;Osr1;Parvb;Plxna4;Podn;Prnp;Prss12;Rspo1;Rspo2;Ser…
11	geneSet	4.35	0.0662	Hsf1 (inferredBy_Orthology).	Hsf2 (inferredBy_MotifSimilarity). Hoxb2; Hsf3; Hsf4 (inferredBy_MotifSimilarity_n_Orthology).	79	3988	Aebp1;Ahnak;Angptl7;Aqp1;Ar;Arhgdib;Atf3;Bgn;Bri3;Btg2;Cav1;Cd34;Cebpb;Clec3b;Col14a1;Col1a1;Col1a2;Col3a1;Col6a1;Col6a6;Cryab;Dpt;Egr1;Emp2;Enpp2;Espn;Fbln1;Fbln5;Fmod;Fndc1;Fth1;Ftl1;Gas6;Gpm6a;Gpx3;H2-D1;H2-K1;Hpgd;Hspa1a;Hspa1b;Hspb1;Igfbp7;Itm2b;Laptm4a;Loxl1;Lrpap1;Ltbp4;Malat1;Meg3;Mgp;Mgst1;Nbl1;Ndrg1;Neat1;Nfix;Npnt;Nr4a1;Osr1;Parvb;Plxna4;Podn;Prnp;Prss12;Rspo1;Rspo2;Serping1;Slc4a4;Slc…
12	geneSet	4.3	0.0657		Hsf1; Hsf2 (inferredBy_MotifSimilarity). Hoxb2; Hsf3; Hsf4 (inferredBy_MotifSimilarity_n_Orthology).	92	4931	Adamts2;Aebp1;Ahnak;Angptl7;Aqp1;Ar;Arhgdib;Atf3;Bgn;Bri3;Btg2;Cav1;Ccdc80;Cd34;Cebpb;Col14a1;Col1a1;Col1a2;Col3a1;Col6a1;Col6a6;Cp;Cryab;Cxcl13;Dcn;Dpt;Egr1;Emp2;Enpp2;Esam;Espn;Fabp5;Fam46c;Fbln1;Fbln5;Fmod;Fndc1;Foxs1;Gas6;Gpx3;Gsta4;H2-D1;H2-K1;Heg1;Hpgd;Hspa1a;Hspb1;Htra1;Igfbp7;Itm2b;Klf9;Laptm4a;Loxl1;Lrpap1;Ltbp3;Ltbp4;Malat1;Map1lc3b;Meg3;Mgst1;Mpzl2;Nbl1;Ndrg1;Neat1;Nfix;Npnt;Nr4a1;Osr1…
13	geneSet	4.29	0.0656	Zbtb18 (inferredBy_Orthology).		57	2844	Aebp1;Ahnak;Angptl7;Aqp1;Bgn;Btg2;C1rb;Cav1;Cd34;Col14a1;Col1a1;Col3a1;Col6a1;Col6a6;Dcn;Dpt;Ecm1;Eln;Enpp2;Fmod;Fndc1;Gpm6a;Gstm1;H2-D1;Ier3;Junb;Kdr;Loxl1;Ltbp4;Mfap2;Mt1;Mt2;Nbl1;Ndrg1;Ndufa4l2;Nfix;Ogn;Osr1;Pkhd1l1;Plxna4;Podn;Prnp;Prss12;Ptgs1;Rnase4;Rspo1;Slc4a4;Sparc;Sulf1;Tgfbr2;Thbs2;Timp2;Tmem119;Vamp8;Wnt4;Zbtb20;Zfp36l2
14	geneSet	4.27	0.0654	Hsf1 (inferredBy_Orthology).	Hsf2 (inferredBy_MotifSimilarity). Hoxb2; Hsf3; Hsf4 (inferredBy_MotifSimilarity_n_Orthology).	44	1397	Ahnak;Atf3;Bgn;Bri3;Col14a1;Col1a1;Col3a1;Col6a1;Col6a6;Cryab;Egr1;Emp2;Enpp2;Fbln1;Fmod;Ftl1;Gpx3;H2-D1;H2-K1;Hspa1a;Hspa1b;Hspb1;Ltbp4;Malat1;Meg3;Mgst1;Nbl1;Ndrg1;Neat1;Nfix;Npnt;Osr1;Parvb;Plxna4;Prnp;Prss12;Rspo2;Slc4a4;Sparc;Sulf1;Thbs2;Timp2;Tmem151a;Zbtb20
15	geneSet	4.25	0.0652	Zbtb18 (inferredBy_Orthology).		47	1590	Aebp1;Ahnak;Angptl7;Aqp1;Atf3;Btg2;Capn6;Cav1;Cd34;Col14a1;Col1a1;Col3a1;Col6a1;Col6a6;Dpt;Ecm1;Emp2;Espn;Fmod;Gstm1;H2-D1;Ier3;Junb;Kdr;Ltbp4;Mfap2;Nbl1;Ndufa4l2;Neat1;Nfix;Nr4a1;Ogn;Osr1;Plxna4;Podn;Prnp;Rbp4;Slc4a4;Smoc2;Socs3;Sparc;Sulf1;Tgfbr2;Timp2;Wnt4;Zbtb20;Zfp36l2
16	geneSet	4.22	0.065	Zbtb18 (inferredBy_Orthology).		63	2858	Aebp1;Ahnak;Angptl7;Aqp1;Arhgdib;Atf3;Bicc1;Btg2;Capn6;Cav1;Cd34;Col14a1;Col1a1;Col3a1;Col5a2;Col6a1;Col6a6;Dcn;Dpt;Ecm1;Emp2;Fmod;Fndc1;Gstm1;Hspb1;Htra1;Ier3;Igf1;Junb;Kdr;Klf9;Loxl1;Ltbp4;Maf;Mfap2;Mgst1;Mt2;Nbl1;Ndrg1;Ndufa4l2;Neat1;Nfix;Nr4a1;Ogn;Osr1;Plxna4;Podn;Prnp;Prss12;Ptgs1;Rbp4;Rnase4;Slc4a4;Smoc2;Sparc;Sulf1;Tgfbr2;Timp2;Tm4sf5;Tmem119;Wnt4;Zbtb20;Zfp36l2
17	geneSet	4.2	0.0647		Hsf1; Hsf2 (inferredBy_MotifSimilarity). Hoxb2; Hsf3; Hsf4 (inferredBy_MotifSimilarity_n_Orthology).	69	2607	Ahnak;Angptl7;Ar;Arhgdib;Atf3;Bgn;Bri3;Cav1;Cd34;Cebpb;Clec3b;Col14a1;Col1a1;Col1a2;Col3a1;Col6a1;Col6a6;Cryab;Cxcl13;Egr1;Emp2;Enpp2;Esam;Espn;Fabp5;Fbln1;Fmod;Fndc1;Foxs1;Gas6;Gpx3;Gsta4;H2-D1;H2-K1;Hspa1a;Hspb1;Htra1;Laptm4a;Loxl1;Lrpap1;Ltbp4;Malat1;Meg3;Mgst1;Nbl1;Ndrg1;Neat1;Nfix;Npnt;Osr1;Parvb;Plxna4;Podn;Prnp;Prss12;Rspo2;Slc4a4;Slc9a3r1;Socs3;Sparc;Sulf1;Thbs2;Tmem119;Tmem151a;Vtcn1;Wnt…
18	geneSet	4.19	0.0647		Hsf1; Hsf2 (inferredBy_MotifSimilarity). Hoxb2; Hsf3; Hsf4 (inferredBy_MotifSimilarity_n_Orthology).	93	4670	Adamts2;Aebp1;Ahnak;Angptl7;Aqp1;Ar;Arhgdib;Atf3;Bgn;Bri3;Btg2;Cav1;Cd34;Cebpb;Clec3b;Col14a1;Col1a1;Col1a2;Col3a1;Col6a1;Col6a6;Cp;Cryab;Cxcl13;Dpp4;Egr1;Emp2;Enpp2;Esam;Espn;Fabp5;Fam46c;Fbln1;Fbln5;Fmod;Fndc1;Foxs1;Ftl1;Gas6;Gpx3;Gsta4;H2-D1;H2-K1;Heg1;Hspa1a;Hspa1b;Hspb1;Htra1;Igf1;Il33;Itm2b;Klf9;Laptm4a;Loxl1;Lrpap1;Ltbp4;Malat1;Meg3;Mgp;Mgst1;Mpzl2;Nbl1;Ndrg1;Neat1;Nfix;Npnt;Nr4a1;Osr1;Par…
19	geneSet	4.18	0.0646	Hsf1 (inferredBy_Orthology).	Hsf2 (inferredBy_MotifSimilarity). Hoxb2; Hsf3; Hsf4 (inferredBy_MotifSimilarity_n_Orthology).	79	3766	Aebp1;Ahnak;Arhgdib;Atf3;Bgn;Bri3;Btg2;Cav1;Cd34;Cebpb;Clec3b;Col14a1;Col1a1;Col1a2;Col3a1;Col6a1;Col6a6;Cryab;Dpt;Egr1;Emp2;Enpp2;Espn;Fam46c;Fbln1;Fbln5;Fmod;Fndc1;Foxs1;Fth1;Ftl1;Gas6;Gpx3;H2-D1;H2-K1;Hpgd;Hspa1a;Hspa1b;Hspb1;Htra1;Itm2b;Laptm4a;Loxl1;Lrpap1;Ltbp4;Malat1;Meg3;Mgp;Mgst1;Mt2;Nbl1;Ndrg1;Neat1;Nfix;Npnt;Nr4a1;Osr1;Parvb;Plxna4;Podn;Prnp;Prss12;Rspo1;Rspo2;Serping1;Slc4a4;Slc9a3r1;…
20	geneSet	4.16	0.0643	Hsf1 (directAnnotation).	Hsf2 (inferredBy_MotifSimilarity). Hoxb2; Hsf3; Hsf4 (inferredBy_MotifSimilarity_n_Orthology).	62	2473	Ahnak;Ar;Arhgdib;Atf3;Bgn;Bri3;Cebpb;Clec3b;Col14a1;Col3a1;Col6a1;Col6a6;Cryab;Egr1;Emp2;Enpp2;Espn;Fabp5;Fbln1;Fbln5;Fmod;Fndc1;Ftl1;Gas6;Gpx3;H2-D1;H2-K1;Hpgd;Hspa1a;Hspa1b;Hspb1;Igfbp7;Loxl1;Lrpap1;Ltbp4;Malat1;Meg3;Mgst1;Nbl1;Ndrg1;Neat1;Nfix;Npnt;Osr1;Parvb;Plxna4;Podn;Prnp;Prss12;Rspo2;Serping1;Slc4a4;Slc9a3r1;Socs3;Sparc;Sulf1;Thbs2;Tmem151a;Wnt4;Xdh;Zbtb20;Zfp36l2
21	geneSet	4.15	0.0643	Hoxb2 (inferredBy_Orthology).	Hsf1; Hsf2 (inferredBy_MotifSimilarity). Hsf3; Hsf4 (inferredBy_MotifSimilarity_n_Orthology).	62	2382	Adamts2;Ahnak;Angptl7;Arhgdib;Atf3;Bgn;Bri3;Cd34;Cebpb;Clec3b;Col14a1;Col1a1;Col3a1;Col6a1;Col6a6;Cryab;Emp2;Enpp2;Esam;Espn;Fabp5;Fbln1;Fbln5;Fmod;Fndc1;Gas6;H2-D1;H2-K1;Hspa1a;Hspb1;Htra1;Igf1;Laptm4a;Loxl1;Lrpap1;Ltbp4;Malat1;Map1lc3b;Meg3;Mgst1;Nbl1;Ndrg1;Neat1;Nfix;Npnt;Parvb;Plxna4;Podn;Prnp;Prss12;Rnase4;Rspo2;Slc4a4;Socs3;Sparc;Sulf1;Thbs2;Tmem119;Tmem151a;Wnt4;Xdh;Zbtb20
22	geneSet	4.15	0.0642	Zbtb18 (inferredBy_Orthology).		72	3502	Aebp1;Ahnak;Angptl7;Aqp1;Arhgdib;Atf3;Bicc1;Btg2;Capn6;Cav1;Cd34;Col14a1;Col3a1;Col5a2;Col6a1;Col6a6;Dcn;Dpt;Ecm1;Eln;Emp2;Enpp2;Espn;Fibin;Fmod;Fndc1;Fos;Gstm1;Hspb1;Htra1;Ier3;Igf1;Junb;Kdr;Klf9;Laptm4a;Loxl1;Ltbp4;Maf;Mfap2;Mgst1;Mt2;Nbl1;Ndrg1;Ndufa4l2;Neat1;Nfix;Nr4a1;Ogn;Osr1;Plxna4;Podn;Prnp;Prss12;Ptgs1;Rbp4;Rnase4;Rspo1;Rspo2;Slc4a4;Smoc2;Socs3;Sparc;Stat3;Sulf1;Tgfbr2;Timp2;Tm4sf5;Tmem1…
23	geneSet	4.14	0.0642	Hsf1 (inferredBy_Orthology).	Hsf2 (inferredBy_MotifSimilarity). Hoxb2; Hsf3; Hsf4 (inferredBy_MotifSimilarity_n_Orthology).	92	4736	Adamts2;Aebp1;Ahnak;Angptl7;Aqp1;Ar;Arhgdib;Atf3;Bgn;Bri3;Btg2;Capn6;Cav1;Cd34;Cebpb;Clec3b;Col14a1;Col1a1;Col1a2;Col3a1;Col6a1;Col6a6;Cp;Cryab;Dcn;Dpt;Egr1;Emp2;Enpp2;Esam;Espn;Fabp5;Fam46c;Fbln1;Fbln5;Fmod;Fndc1;Foxs1;Fth1;Ftl1;Gas6;Gpc3;Gpx3;H2-D1;H2-K1;Hpgd;Hspa1a;Hspa1b;Hspb1;Htra1;Igf1;Igfbp7;Itm2b;Klf9;Laptm4a;Loxl1;Lrpap1;Ltbp3;Ltbp4;Malat1;Map1lc3b;Meg3;Mgst1;Nbl1;Ndrg1;Neat1;Nfix;Npnt;N…
24	geneSet	4.13	0.0641		Hsf1; Hsf2 (inferredBy_MotifSimilarity). Hoxb2; Hsf3; Hsf4 (inferredBy_MotifSimilarity_n_Orthology).	62	2473	Ahnak;Angptl7;Aqp1;Arhgdib;Atf3;Bgn;Bri3;Cebpb;Clec3b;Col14a1;Col1a1;Col1a2;Col3a1;Col6a1;Col6a6;Cryab;Cxcl13;Egr1;Emp2;Enpp2;Espn;Fabp5;Fbln1;Fbln5;Fmod;Fndc1;Foxs1;Gas6;Gpx3;Gsta4;H2-D1;H2-K1;Hspb1;Igfbp7;Laptm4a;Loxl1;Ltbp4;Malat1;Meg3;Mgst1;Nbl1;Ndrg1;Neat1;Nfix;Npnt;Osr1;Parvb;Plxna4;Podn;Prnp;Prss12;Rspo2;Slc4a4;Slc9a3r1;Sparc;Sulf1;Thbs2;Tmem119;Tmem151a;Wnt4;Xdh;Zbtb20
25	geneSet	4.11	0.0639	Cebpg (inferredBy_Orthology).	Cebpa; Cebpb; Cebpd (inferredBy_MotifSimilarity). Cebpe; Dbp; Hlf; Tef (inferredBy_MotifSimilarity_n_Orthology).	23	718	Ahnak;Atf3;Bicc1;Cebpb;Col1a1;Col6a6;Espn;Gabarap;Htra1;Igf1;Junb;Klf9;Laptm4a;Maf;Ndrg1;Ndufa4l2;Nfkbia;Npnt;Plxna4;Prnp;Rbp4;Rspo1;Sparc
26	geneSet	4.11	0.0639	Hsf1 (directAnnotation).		35	1078	Ahnak;Angptl7;Apoe;Atf3;Bgn;Cav1;Ccdc80;Col1a1;Col6a1;Col6a6;Cryab;Dcn;Egr1;Emp2;Fam46c;Fmod;Foxs1;Gsta4;Hspa1a;Hspa1b;Hspb1;Htra1;Igfbp7;Malat1;Nbl1;Ndrg1;Prnp;Prss12;Rspo2;Sparc;Sulf1;Timp2;Tmem119;Wnt4;Xdh
27	geneSet	4.09	0.0637	Hnrnph3 (inferredBy_Orthology).		23	691	Aebp1;Ahnak;Bgn;Col1a1;Egr1;Emp2;Espn;Fbln1;Fmod;Fth1;Klf9;Ltbp4;Malat1;Meg3;Nbl1;Nr4a1;Osr1;Rabac1;Slc9a3r1;Socs3;Sparc;Timp2;Wnt4
28	geneSet	4.07	0.0635	Hsf4 (inferredBy_Orthology).	Hsf1; Hsf2 (inferredBy_MotifSimilarity). Hoxb2; Hsf3; Hsf5; Ppargc1a (inferredBy_MotifSimilarity_n_Orthology).	70	3319	Adamts2;Ahnak;Aqp1;Arhgdib;Atf3;Bgn;Bri3;Btg2;Capn6;Cav1;Cd34;Cebpb;Clec3b;Col14a1;Col1a1;Col1a2;Col3a1;Col6a1;Col6a6;Cryab;Cxcl13;Emp2;Enpp2;Esam;Fbln1;Fbln5;Fmod;Fndc1;Gas6;H2-D1;H2-K1;Hspa1a;Hspb1;Htra1;Igf1;Klf9;Laptm4a;Lrpap1;Ltbp3;Ltbp4;Maf;Malat1;Meg3;Mgst1;Nbl1;Ndrg1;Neat1;Nfix;Npnt;Nr4a1;Osr1;Parvb;Plxna4;Podn;Prnp;Prss12;Rspo1;Serping1;Slc4a4;Slc9a3r1;Socs3;Sparc;Sulf1;Thbs2;Timp2;Tmem1…
29	geneSet	4.06	0.0634			23	717	Adamts2;Ahnak;Aqp1;Bgn;Col6a6;Egr1;Emp2;Fmod;Gpc3;Loxl1;Mpzl2;Nbl1;Nfix;Npnt;Nr4a1;Plxna4;Prnp;Rspo1;Sparc;Sulf1;Sytl1;Tmem119;Wnt4
30	geneSet	4.02	0.063	Zbtb18 (inferredBy_Orthology).		63	3003	Aebp1;Ahnak;Angptl7;Aqp1;Arhgdib;Atf3;Btg2;Cav1;Cd34;Col14a1;Col1a1;Col3a1;Col5a2;Col6a1;Col6a6;Dcn;Dpt;Ecm1;Emp2;Enpp2;Espn;Fmod;Gpm6a;Gstm1;H2-D1;Ier3;Junb;Kdr;Klf9;Loxl1;Ltbp4;Maf;Malat1;Mfap2;Mgst1;Nbl1;Ndrg1;Ndufa4l2;Neat1;Nfix;Nr4a1;Ogn;Osr1;Plxna4;Podn;Prnp;Prss12;Ptgs1;Rbp4;Rnase4;Rspo1;Slc4a4;Smoc2;Socs3;Sparc;Stat3;Sulf1;Tgfbr2;Timp2;Tmem119;Wnt4;Zbtb20;Zfp36l2
31	geneSet	4.01	0.0629	Gtf2f1 (inferredBy_Orthology).	Tbp (inferredBy_MotifSimilarity). Gtf2b; Nelfe; Taf1; Tbpl2 (inferredBy_MotifSimilarity_n_Orthology).	22	604	Aqp1;Atf3;Cebpb;Col1a1;Col6a2;Col6a6;Cryab;Eln;Fabp5;Fos;Ftl1;Hpgd;Junb;Meg3;Ndrg1;Nfix;Nfkbia;Nr4a1;Rbp4;Slc4a4;Socs3;Zfp36l2
32	geneSet	4.01	0.0629	Hsf1 (inferredBy_Orthology).	Hsf2 (inferredBy_MotifSimilarity). Hoxb2; Hsf3; Hsf4 (inferredBy_MotifSimilarity_n_Orthology).	72	3297	Ahnak;Angptl7;Ar;Arhgdib;Atf3;Bgn;Bri3;Btg2;Capn6;Cav1;Ccdc80;Cd34;Col14a1;Col1a1;Col3a1;Col6a1;Col6a6;Cpe;Cryab;Ctsl;Dcn;Egr1;Emp2;Enpp2;Fam46c;Fbln1;Fbln5;Fmod;Foxs1;Fth1;Ftl1;Gabarapl1;Gas6;H2-D1;H2-K1;Hspa1a;Hspa1b;Hspb1;Igfbp7;Klf9;Loxl1;Ltbp4;Malat1;Meg3;Mgp;Mgst1;Nbl1;Ndrg1;Neat1;Nfix;Npnt;Nr4a1;Osr1;Parvb;Plxna4;Podn;Prnp;Prss12;Rspo2;S100a16;Serping1;Slc4a4;Slc9a3r1;Socs3;Sparc;Sulf1;Thb…
33	geneSet	4	0.0629	Hsf4 (inferredBy_Orthology).	Hsf1; Hsf2 (inferredBy_MotifSimilarity). Hoxb2; Hsf3; Hsf5 (inferredBy_MotifSimilarity_n_Orthology).	67	2812	Adamts2;Ahnak;Aqp1;Ar;Arhgdib;Atf3;Bgn;Bri3;Btg2;Capn6;Cebpb;Clec3b;Col14a1;Col1a2;Col3a1;Col6a1;Col6a6;Cp;Cryab;Cxcl13;Emp2;Enpp2;Fbln1;Fmod;Fndc1;Gas6;Gpx3;Gsta4;H2-D1;H2-K1;Heg1;Hspa1a;Hspb1;Htra1;Igf1;Klf9;Laptm4a;Lrpap1;Ltbp4;Malat1;Map1lc3b;Meg3;Mgst1;Nbl1;Ndrg1;Neat1;Npnt;Nr4a1;Osr1;Parvb;Plxna4;Podn;Prnp;Prss12;Ptgs1;Rspo2;Slc4a4;Socs3;Sparc;Sulf1;Thbs2;Timp2;Tmem119;Tmem151a;Wnt4;Xdh;Zbt…
34	geneSet	3.98	0.0626	Zbtb18 (inferredBy_Orthology).		63	2817	Aebp1;Ahnak;Angptl7;Aqp1;Arhgdib;Atf3;Bicc1;Btg2;Capn6;Cav1;Cd34;Col14a1;Col1a1;Col3a1;Col5a2;Col6a1;Col6a6;Dcn;Dpt;Ecm1;Eln;Espn;Fmod;Gpm6a;Gstm1;Ier3;Junb;Kdr;Klf9;Loxl1;Ltbp4;Maf;Malat1;Mfap2;Mt2;Nbl1;Ndrg1;Ndufa4l2;Neat1;Nfix;Nr4a1;Ogn;Osr1;Plxna4;Podn;Prnp;Prss12;Ptgs1;Rbp4;Rnase4;Rspo1;Slc4a4;Smoc2;Sparc;Stat3;Sulf1;Tgfbr2;Thbs2;Timp2;Tmem119;Wnt4;Zbtb20;Zfp36l2
35	geneSet	3.97	0.0625	Hsf4 (inferredBy_Orthology).	Hsf1; Hsf2 (inferredBy_MotifSimilarity). Hoxb2; Hsf3; Hsf5 (inferredBy_MotifSimilarity_n_Orthology).	66	2717	Adamts2;Ahnak;Aqp1;Ar;Arhgdib;Atf3;Bgn;Bri3;Btg2;Cebpb;Clec3b;Col14a1;Col1a2;Col3a1;Col6a1;Col6a6;Cp;Cryab;Cxcl13;Emp2;Enpp2;Fbln1;Fmod;Fndc1;Gas6;Gpx3;Gsta4;H2-D1;H2-K1;Heg1;Hspa1a;Hspb1;Htra1;Igf1;Klf9;Laptm4a;Lrpap1;Ltbp4;Malat1;Map1lc3b;Meg3;Mgst1;Nbl1;Ndrg1;Neat1;Npnt;Nr4a1;Osr1;Parvb;Plxna4;Podn;Prnp;Prss12;Ptgs1;Rspo2;Slc4a4;Socs3;Sparc;Sulf1;Thbs2;Timp2;Tmem119;Tmem151a;Wnt4;Xdh;Zbtb20
36	geneSet	3.96	0.0624	Hsf1; Hsf2; Hsf3; Hsf4 (inferredBy_Orthology).		52	2369	Ahnak;Angptl7;Aqp1;Ar;Arhgdib;Atf3;Bgn;Bri3;Col14a1;Col1a1;Col3a1;Col6a1;Col6a6;Cryab;Egr1;Emp2;Enpp2;Fabp5;Fam46c;Fmo2;Fmod;Fndc1;Gpx3;H2-D1;Hspa1a;Hspb1;Htra1;Igfbp7;Laptm4a;Ltbp4;Malat1;Meg3;Mgst1;Nbl1;Neat1;Nfix;Npnt;Osr1;Parvb;Plxna4;Prnp;Prss12;Rspo2;Sparc;Sulf1;Thbs2;Tmem119;Tmem151a;Wnt4;Wnt5a;Xdh;Zbtb20
37	geneSet	3.92	0.062	Stat3 (directAnnotation).		13	257	Atf3;Col1a1;Egr1;Esam;Klf9;Malat1;Meg3;Nr4a1;Osr1;Ptgs1;Socs3;Sparc;Wnt5a
38	geneSet	3.92	0.062	Hsf1 (inferredBy_Orthology).	Hsf2 (inferredBy_MotifSimilarity). Hoxb2; Hsf3; Hsf4; Hsf5 (inferredBy_MotifSimilarity_n_Orthology).	34	952	Ahnak;Arhgdib;Atf3;Bgn;Bri3;Clec3b;Col6a1;Col6a6;Cryab;Emp2;Enpp2;Fmod;Gas6;H2-D1;H2-K1;Hspa1a;Hspb1;Ltbp4;Malat1;Meg3;Mgst1;Ndrg1;Neat1;Parvb;Prnp;Prss12;Slc4a4;Socs3;Sparc;Sulf1;Thbs2;Timp2;Tmem151a;Zbtb20
39	geneSet	3.91	0.062	Hsf2 (inferredBy_Orthology).	Hsf1 (inferredBy_MotifSimilarity). Hoxb2; Hsf3; Hsf4; Ppargc1a (inferredBy_MotifSimilarity_n_Orthology).	59	2171	Ahnak;Aqp1;Arhgdib;Atf3;Bgn;Bri3;Btg2;Cav1;Clec3b;Col14a1;Col1a2;Col3a1;Col6a1;Col6a6;Cryab;Cxcl13;Emp2;Enpp2;Esam;Fbln1;Fmod;Fndc1;Fth1;Ftl1;Gas6;H2-D1;H2-K1;Hspa1a;Hspa1b;Hspb1;Igfbp7;Loxl1;Ltbp3;Ltbp4;Malat1;Meg3;Mgst1;Mt2;Nbl1;Ndrg1;Neat1;Nfix;Npnt;Osr1;Parvb;Plxna4;Prnp;Prss12;Rspo2;Slc4a4;Socs3;Sparc;Sulf1;Sytl1;Thbs2;Timp2;Tmem119;Tmem151a;Zbtb20
40	geneSet	3.91	0.062			18	410	Angptl7;Atf3;Col1a2;Col3a1;Col6a6;Dpp4;Fmod;Fth1;Ftl1;Ltbp4;Malat1;Mgst1;Nbl1;Osr1;Prss12;Socs3;Sparc;Zbtb20
41	geneSet	3.9	0.0618	Stat3 (inferredBy_Orthology).		13	262	Atf3;Col1a1;Egr1;Esam;Klf9;Malat1;Meg3;Nr4a1;Osr1;Ptgs1;Socs3;Sparc;Wnt5a
42	geneSet	3.9	0.0618	Ets2 (directAnnotation).		38	1187	Aebp1;Ahnak;Aqp1;Bgn;Btg2;Ccdc80;Cd34;Cd81;Col1a1;Egr1;Emp2;Esam;Heg1;Junb;Kdr;Klf9;Loxl1;Ltbp3;Malat1;Meg3;Mfap2;Nbl1;Ndrg1;Nfix;Nr4a1;Osr1;Plxna4;Prss12;Ptgs1;S100a16;Slc9a3r1;Socs3;Sparc;Sulf1;Thbs2;Timp2;Txnip;Wnt5a
43	geneSet	3.85	0.0613	Cebpg (inferredBy_Orthology).	Atf4; Cebpa; Cebpb (inferredBy_MotifSimilarity). Cebpd; Cebpe; Dbp; Ep300; Hlf; Ppargc1a; Tef (inferredBy_MotifSimilarity_n_Orthology).	19	472	Atf3;Bicc1;Cav1;Cebpb;Col1a1;Col6a6;Espn;Htra1;Junb;Klf9;Maf;Ndrg1;Ndufa4l2;Nfkbia;Plxna4;Prnp;Rbp4;Rspo1;Sparc
44	geneSet	3.83	0.0612	Nr2f2 (inferredBy_Orthology).	Esr2; Hnf4a; Hnf4g; Nr1h2; Nr1h3; Nr2c1; Nr2c2; Nr2e3; Nr2f1; Nr2f6; Nr4a3; Ppara; Ppard; Pparg; Rara; Rxra; Rxrb; Rxrg (inferredBy_MotifSimilarity). Esrra; Nr1h4; Nr4a1; Thrb (inferredBy_MotifSimilarity_n_Orthology).	15	324	Bgn;Col1a1;Fbln1;Fxyd1;Lamb2;Ltbp3;Ltbp4;Nbl1;Nfix;Nr4a1;Osr1;Plxna4;Slc9a3r1;Sytl1;Thbs2
45	geneSet	3.82	0.0611	Purg (inferredBy_Orthology).		32	1192	Ahnak;Angptl7;Capn6;Cd34;Col6a6;Dpt;Egr1;Emp2;Enpp2;Espn;Fbln5;Fmod;Fras1;Hpgd;Ier3;Junb;Klf9;Ltbp4;Maf;Ndufa4l2;Nfix;Nr4a1;Osr1;Pkhd1l1;Plxna4;Podn;Prnp;Rnase4;Slc9a3r1;Sparc;Sulf1;Wnt4
46	geneSet	3.82	0.0611	Hsf2 (inferredBy_Orthology).	Hsf1 (inferredBy_MotifSimilarity). Hoxb2; Hsf3; Hsf4; Hsf5 (inferredBy_MotifSimilarity_n_Orthology).	88	4820	Adamts2;Ahnak;Angptl7;Aqp1;Arhgdib;Atf3;Bgn;Bri3;Btg2;Capn6;Cav1;Cd34;Cebpb;Clec3b;Col14a1;Col1a1;Col1a2;Col3a1;Col6a1;Col6a6;Cryab;Cxcl13;Dpp4;Emp2;Enpp2;Esam;Fbln1;Fbln5;Fmod;Fndc1;Fth1;Ftl1;Gas6;Gpx3;H2-D1;H2-K1;Heg1;Hspa1a;Hspa1b;Hspb1;Htra1;Igf1;Il33;Itm2b;Junb;Kdr;Klf9;Laptm4a;Loxl1;Lrpap1;Ltbp3;Ltbp4;Maf;Malat1;Map1lc3b;Meg3;Mgst1;Mpzl2;Mt2;Nbl1;Ndrg1;Neat1;Nfix;Npnt;Nr4a1;Osr1;Parvb;Plxna…
47	geneSet	3.82	0.061	Twist1 (inferredBy_Orthology).		15	309	Aqp1;Cav1;Cd34;Ecm1;Ier3;Junb;Ltbp4;Ndufa4l2;Nfix;Prnp;Rspo1;Sparc;Sulf1;Thbs2;Tmem119
48	geneSet	3.8	0.0609	Zbtb18 (directAnnotation).		59	2907	Aebp1;Ahnak;Angptl7;Aqp1;Arhgdib;Atf3;Bicc1;Btg2;Capn6;Cav1;Cd34;Col14a1;Col1a1;Col3a1;Col6a1;Col6a2;Col6a6;Dpt;Ecm1;Emp2;Enpp2;Espn;Fmod;Gpm6a;Gstm1;H2-D1;Hpgd;Hspb1;Ier3;Junb;Kdr;Klf9;Loxl1;Ltbp4;Mfap2;Nbl1;Ndufa4l2;Neat1;Nfix;Nr4a1;Ogn;Osr1;Plxna4;Podn;Prnp;Prss12;Rbp4;Rnase4;Slc4a4;Smoc2;Socs3;Sparc;Sulf1;Tgfbr2;Thbs2;Timp2;Wnt4;Zbtb20;Zfp36l2
49	geneSet	3.8	0.0609	Hsf2 (inferredBy_Orthology).	Hsf1 (inferredBy_MotifSimilarity). Hoxb2; Hsf3; Hsf4; Hsf5; Ppargc1a (inferredBy_MotifSimilarity_n_Orthology).	60	2435	Ahnak;Aqp1;Arhgdib;Atf3;Bgn;Bri3;Btg2;Cd34;Cebpb;Clec3b;Col14a1;Col1a2;Col3a1;Col6a1;Col6a6;Cryab;Emp2;Enpp2;Fbln1;Fbln5;Fmod;Fndc1;Gas6;Gpx3;H2-D1;H2-K1;Hspa1a;Hspb1;Htra1;Igf1;Klf9;Laptm4a;Lrpap1;Ltbp4;Malat1;Meg3;Mgst1;Nbl1;Ndrg1;Neat1;Nfix;Npnt;Nr4a1;Osr1;Parvb;Plxna4;Podn;Prnp;Prss12;Rspo2;Slc4a4;Socs3;Sparc;Sulf1;Thbs2;Timp2;Tmem151a;Vtcn1;Wnt4;Zbtb20
50	geneSet	3.8	0.0608			16	353	Angptl7;Atf3;Cebpb;Espn;Foxs1;Gpx3;Heg1;Loxl1;Nbl1;Nfix;Podn;Prnp;Ptgs1;Sparc;Timp2;Tmem119
51	geneSet	3.74	0.0603	Hsf2 (inferredBy_Orthology).	Hsf1 (inferredBy_MotifSimilarity). Hoxb2; Hsf3; Hsf4; Hsf5 (inferredBy_MotifSimilarity_n_Orthology).	50	1900	Ahnak;Aqp1;Arhgdib;Atf3;Bgn;Bri3;Cd34;Cebpb;Clec3b;Col14a1;Col1a1;Col1a2;Col6a1;Col6a6;Cryab;Emp2;Enpp2;Fmod;Gas6;H2-D1;H2-K1;Hspa1a;Hspb1;Htra1;Klf9;Ltbp3;Ltbp4;Malat1;Meg3;Mgst1;Nbl1;Ndrg1;Neat1;Nfix;Nr4a1;Osr1;Parvb;Plxna4;Podn;Prnp;Slc4a4;Socs3;Sparc;Sulf1;Thbs2;Timp2;Tmem151a;Vtcn1;Wnt4;Zbtb20
52	geneSet	3.74	0.0603		Tcf21 (inferredBy_MotifSimilarity). Olig2; Olig3 (inferredBy_MotifSimilarity_n_Orthology).	18	463	Ahnak;Bgn;Btg2;Cd34;Junb;Laptm4a;Ltbp4;Ndufa4l2;Nfix;Osr1;Prnp;Rspo1;Socs3;Sparc;Sulf1;Tgfbr2;Tmem119;Zbtb20
53	geneSet	3.73	0.0602		Hsf1; Hsf2 (inferredBy_MotifSimilarity). Hoxb2; Hsf3; Hsf4 (inferredBy_MotifSimilarity_n_Orthology).	77	3610	Adamts2;Ahnak;Angptl7;Ar;Arhgdib;Atf3;Bgn;Bri3;Btg2;Cav1;Cebpb;Clec3b;Col14a1;Col1a1;Col1a2;Col3a1;Col6a1;Col6a6;Cryab;Cxcl13;Egr1;Emp2;Enpp2;Espn;Fabp5;Fbln1;Fbln5;Fmod;Fndc1;Ftl1;Gas6;Gpx3;Gsta4;H2-D1;H2-K1;Heg1;Hpgd;Hspa1a;Hspb1;Htra1;Igfbp7;Klf9;Laptm4a;Loxl1;Ltbp4;Malat1;Meg3;Mgp;Mgst1;Mpzl2;Nbl1;Ndrg1;Neat1;Nfix;Npnt;Osr1;Parvb;Plxna4;Podn;Prnp;Prss12;Rspo1;Rspo2;Serping1;Slc4a4;Slc9a3r1;So…
54	geneSet	3.73	0.0602	Zbtb18 (inferredBy_Orthology).		40	1252	Adamts2;Aebp1;Ahnak;Angptl7;Bgn;Cav1;Cd34;Col1a1;Col3a1;Col6a6;Dpt;Ecm1;Espn;Gpc3;Gstm1;Ier3;Igf1;Junb;Kdr;Loxl1;Ltbp4;Mfap2;Nbl1;Ndrg1;Ndufa4l2;Nfix;Npnt;Nr4a1;Osr1;Plxna4;Podn;Prnp;Prss12;Ptgs1;Rnase4;Rspo1;Sparc;Sulf1;Tgfbr2;Tmem119
55	geneSet	3.72	0.0601	Hsf1 (inferredBy_Orthology).	Hsf2 (inferredBy_MotifSimilarity). Hoxb2; Hsf3; Hsf4; Hsf5 (inferredBy_MotifSimilarity_n_Orthology).	35	980	Ahnak;Arhgdib;Atf3;Bgn;Bri3;Clec3b;Col6a1;Col6a6;Cryab;Emp2;Enpp2;Fmod;Gas6;H2-D1;H2-K1;Hspa1a;Hspb1;Ltbp4;Malat1;Meg3;Mgst1;Ndrg1;Neat1;Osr1;Parvb;Prnp;Prss12;Slc4a4;Socs3;Sparc;Sulf1;Thbs2;Timp2;Tmem151a;Zbtb20
56	geneSet	3.7	0.0599	Spi1 (directAnnotation).	Spib; Spic (inferredBy_MotifSimilarity).	15	343	Ahnak;Cav1;Enpp2;Esam;Junb;Kdr;Mt2;Nr4a1;Pdlim4;Plxna4;Prnp;Ptgs1;Sparc;Sulf1;Txnip
57	geneSet	3.68	0.0597	Nfib (directAnnotation).		43	1494	Aebp1;Ahnak;Angptl7;Aqp1;Bri3;Col6a6;Cybrd1;Egr1;Emp2;Fam46c;Fmod;Fndc1;Fos;Hspb1;Ier3;Klf9;Laptm4a;Loxl1;Ltbp3;Ltbp4;Malat1;Meg3;Mpzl2;Nbl1;Ndrg1;Nfix;Osr1;Pdlim4;Plxna4;Podn;Prnp;Ptgs1;Rspo1;Slc9a3r1;Smoc2;Socs3;Sparc;Stat3;Sulf1;Thbs2;Timp2;Vamp8;Wnt4
58	geneSet	3.67	0.0596	Brf2 (inferredBy_Orthology).		10	170	Aebp1;Cav1;Ccdc80;Col1a1;Fbln1;Nfix;Plxna4;Slc4a4;Sparc;Thbs2
59	geneSet	3.63	0.0592	Taf1; Tbp (inferredBy_Orthology).	Gtf2b; Gtf2f1; Nelfe; Tbpl2 (inferredBy_MotifSimilarity_n_Orthology).	17	390	Atf3;Cebpb;Col1a1;Col6a6;Cryab;Egr1;Fos;Ftl1;Hpgd;Hspb1;Junb;Klf9;Nr4a1;Rbp4;Slc4a4;Txnip;Zfp36l2
60	geneSet	3.62	0.0592	Creb3l1 (inferredBy_Orthology).	Creb3 (inferredBy_MotifSimilarity_n_Orthology).	49	2393	Aebp1;Angptl7;Atf3;Bgn;Bicc1;Capn6;Cav1;Cebpb;Col14a1;Col1a1;Col6a6;Ctsl;Dcn;Egr1;Enpp2;Espn;Fmod;Fos;Gpc3;Gpm6a;Igf1;Klf9;Laptm4a;Lox;Loxl1;Meg3;Nbl1;Neat1;Nfix;Nr4a1;Osr1;Parvb;Pkhd1l1;Plxna4;Prnp;Rcn3;Rnase4;Rspo1;Rspo2;Slc4a4;Socs3;Sparc;Stat3;Sulf1;Sytl1;Tgfbr2;Timp2;Tmem151a;Twsg1
61	geneSet	3.61	0.059	Nr2c2 (directAnnotation).		49	1673	Ahnak;Angptl7;Apoe;Aqp1;Atf3;Bgn;Cav1;Ccdc80;Cd34;Cd81;Col1a1;Col6a6;Egr1;Eln;Emp2;Esam;Espn;Fbln1;Fmod;Fos;Gas6;Heg1;Ier3;Junb;Klf9;Loxl1;Malat1;Meg3;Mgst1;Mt2;Nbl1;Ndrg1;Neat1;Nfix;Nr4a1;Osr1;Parvb;Prnp;Rnase4;S100a16;Slc9a3r1;Socs3;Sparc;Sulf1;Tgm2;Thbs2;Timp2;Trf;Zbtb20
62	geneSet	3.61	0.059	Ppargc1a (inferredBy_Orthology).	Hsf1; Hsf2; Hsf4 (inferredBy_MotifSimilarity_n_Orthology).	79	4769	Adamts2;Aebp1;Ahnak;Angptl7;Aqp1;Ar;Arhgdib;Atf3;Bgn;Bri3;Btg2;Ccdc80;Clec3b;Col14a1;Col1a1;Col1a2;Col3a1;Col5a2;Col6a1;Col6a6;Cryab;Cxcl13;Dcn;Dpp4;Dpt;Egr1;Emp2;Enpp2;Espn;Fam46c;Fbln5;Fmod;Fndc1;Fos;Ftl1;Gpc3;Gpx3;H2-D1;H2-K1;Heg1;Hspa1a;Hspa1b;Hspb1;Igfbp7;Junb;Klf9;Loxl1;Ltbp4;Maf;Malat1;Meg3;Mgst1;Nbl1;Ndrg1;Neat1;Nfix;Npnt;Osr1;Plxna4;Podn;Prnp;Prss12;Rspo1;Rspo2;S100a16;Serping1;Slc4a4;Sl…
63	geneSet	3.61	0.059	Smad3 (inferredBy_Orthology).		78	4089	Adamts2;Aebp1;Ahnak;Angptl7;Aqp1;Arhgdib;Bgn;Bri3;Btg2;C1ra;C1rb;C2;Cd34;Cd81;Cebpb;Cldn15;Col1a1;Col6a1;Col6a6;Crip1;Dcn;Dpt;Egr1;Eln;Esam;Espn;Fam46c;Fmod;Fndc1;Fos;Foxs1;Fth1;Gas6;Gpm6a;Gpx3;Gsta4;Heg1;Igfbp7;Itm2b;Junb;Lamb2;Laptm4a;Lox;Loxl1;Ltbp3;Malat1;Map1lc3b;Meg3;Megf6;Mgst1;Nbl1;Ndrg1;Neat1;Nfix;Npdc1;Nr4a1;Osr1;Parvb;Pdlim4;Plxna4;Podn;Prnp;Ptgs1;S100a16;Slc4a4;Slc9a3r1;Smoc2;Socs3;Sp…
64	geneSet	3.6	0.059	Hsf1 (directAnnotation).	Hsf2 (inferredBy_MotifSimilarity). Hoxb2; Hsf3; Hsf4 (inferredBy_MotifSimilarity_n_Orthology).	73	3072	Ahnak;Arhgdib;Atf3;Bgn;Bri3;Btg2;Cav1;Cd34;Cebpb;Clec3b;Col14a1;Col1a1;Col3a1;Col6a1;Col6a6;Cp;Cryab;Dpt;Egr1;Emp2;Enpp2;Esam;Fabp5;Fbln1;Fbln5;Fmod;Fndc1;Foxs1;Gas6;Gpx3;H2-D1;H2-K1;Hpgd;Hspa1a;Hspa1b;Hspb1;Igfbp7;Itm2b;Laptm4a;Loxl1;Lrpap1;Ltbp4;Malat1;Meg3;Mgp;Mgst1;Nbl1;Ndrg1;Neat1;Nfix;Npnt;Nr4a1;Osr1;Parvb;Plxna4;Podn;Prnp;Prss12;Rspo2;Serping1;Slc4a4;Slc9a3r1;Socs3;Sparc;Sulf1;Thbs2;Timp2;…
65	geneSet	3.59	0.0588	Hsf1 (inferredBy_Orthology).	Hsf2 (inferredBy_MotifSimilarity). Hoxb2; Hsf3; Hsf4 (inferredBy_MotifSimilarity_n_Orthology).	88	4985	Adamts2;Aebp1;Ahnak;Angptl7;Ar;Arhgdib;Atf3;Bgn;Bri3;Cd34;Cebpb;Clec3b;Col14a1;Col3a1;Col5a2;Col6a1;Col6a6;Cryab;Cst3;Dpt;Egr1;Eln;Emp2;Enpp2;Espn;Fabp5;Fbln1;Fbln5;Fmod;Fndc1;Fth1;Ftl1;Gas6;Gm2a;Gpc3;H2-D1;H2-K1;Heg1;Hpgd;Hspa1a;Hspa1b;Hspb1;Htra1;Ier3;Igfbp7;Klf9;Laptm4a;Lox;Loxl1;Lrpap1;Ltbp3;Ltbp4;Maf;Malat1;Meg3;Mgst1;Mpzl2;Mt2;Nbl1;Ndrg1;Neat1;Nfix;Npnt;Nr4a1;Ogn;Osr1;Parvb;Plxna4;Podn;Prnp…
66	geneSet	3.58	0.0587	Nr2f1 (inferredBy_Orthology).	Hnf4a; Hnf4g; Nr1h2; Nr1h3; Nr2c2; Nr2e3; Nr2f2; Nr2f6; Ppara; Ppard; Pparg; Rara; Rxra; Rxrb; Rxrg (inferredBy_MotifSimilarity). Esrra; Nr1h4; Thrb (inferredBy_MotifSimilarity_n_Orthology).	19	541	Aqp1;Bgn;Col1a1;Esam;Fxyd1;Lamb2;Ltbp3;Ltbp4;Mfap2;Nbl1;Ndrg1;Nfix;Nr4a1;Osr1;Plxna4;Prnp;Sparc;Sytl1;Thbs2
67	geneSet	3.58	0.0587	Hsf1 (inferredBy_Orthology).	Hsf2 (inferredBy_MotifSimilarity). Hoxb2; Hsf3; Hsf4; Hsf5 (inferredBy_MotifSimilarity_n_Orthology).	68	3319	Adamts2;Ahnak;Aqp1;Ar;Arhgdib;Atf3;Bgn;Bri3;Capn6;Cd34;Cebpb;Clec3b;Col14a1;Col3a1;Col6a1;Col6a6;Cp;Cpe;Cryab;Cxcl13;Emp2;Enpp2;Espn;Fbln1;Fbln5;Fmod;Fndc1;Ftl1;Gas6;Gpx3;Gsta4;H2-D1;H2-K1;Hpgd;Hspa1a;Hspb1;Klf9;Laptm4a;Loxl1;Lrpap1;Ltbp4;Malat1;Map1lc3b;Meg3;Mgst1;Nbl1;Ndrg1;Neat1;Nfix;Npnt;Osr1;Parvb;Plxna4;Podn;Prnp;Prss12;Ptgs1;Slc4a4;Socs3;Sparc;Sulf1;Tgm2;Thbs2;Timp2;Tmem119;Tmem151a;Wnt4;Z…
68	geneSet	3.55	0.0585	Hsf1; Hsf2; Hsf3; Hsf4 (inferredBy_Orthology).		56	2682	Ahnak;Angptl7;Aqp1;Ar;Arhgdib;Atf3;Bgn;Bri3;Col14a1;Col1a1;Col3a1;Col6a1;Col6a6;Cryab;Egr1;Emp2;Enpp2;Fabp5;Fam46c;Fmo2;Fmod;Fndc1;Gpm6a;Gpx3;Gstm1;H2-D1;Hspa1a;Hspb1;Htra1;Igf1;Igfbp7;Laptm4a;Ltbp4;Malat1;Meg3;Mgst1;Nbl1;Neat1;Nfix;Npnt;Osr1;Parvb;Plxna4;Prnp;Prss12;Rspo2;Slc4a4;Sparc;Sulf1;Thbs2;Tmem119;Tmem151a;Wnt4;Wnt5a;Xdh;Zbtb20
69	geneSet	3.54	0.0583	Bhlha15 (inferredBy_Orthology).	Ascl2; Myog; Tcf21 (inferredBy_MotifSimilarity). Atoh1; Ferd3l; Msc; Myf5; Myf6; Myod1; Olig2; Olig3 (inferredBy_MotifSimilarity_n_Orthology).	31	1214	Aebp1;Ahnak;Bgn;Btg2;Cav1;Cd34;Col6a6;Dcn;Ecm1;Eln;Espn;Gas6;Gstm1;Igf1;Junb;Laptm4a;Ltbp4;Malat1;Ndrg1;Ndufa4l2;Nfix;Osr1;Pdlim4;Prnp;Rspo1;Socs3;Sparc;Sulf1;Tgfbr2;Tmem119;Zbtb20
70	geneSet	3.53	0.0583	Prox1; Prox2 (inferredBy_Orthology).		16	414	Angptl7;Atf3;Col1a1;Fmod;Gas6;Lamb2;Meg3;Mpzl2;Nbl1;Ndrg1;Nr4a1;Plxna4;Podn;Prnp;Thbs2;Timp2
71	geneSet	3.51	0.0581	Bach1; Bach2; Maf; Mafb; Mafg; Mafk; Nfe2; Nfe2l1; Nfe2l2; Nrf1 (directAnnotation).	Atf3; Jun (inferredBy_MotifSimilarity). Ep300; Fosl1; Junb; Smarcc1 (inferredBy_MotifSimilarity_n_Orthology).	14	297	Ahnak;Atf3;Col6a2;Col6a6;Ier3;Junb;Ltbp3;Mt1;Ndrg1;Nfix;Pdlim4;Sparc;Timp2;Zfp36
72	geneSet	3.45	0.0575			11	177	Arhgdib;Bgn;Cd34;Fras1;Malat1;Ndrg1;Parvb;Socs3;Sparc;Sulf1;Tmem119
73	geneSet	3.44	0.0574	Hsf1 (inferredBy_Orthology).	Hsf2 (inferredBy_MotifSimilarity). Hoxb2; Hsf3; Hsf4; Hsf5 (inferredBy_MotifSimilarity_n_Orthology).	71	3413	Adamts2;Ahnak;Aqp1;Ar;Arhgdib;Atf3;Bgn;Bri3;Capn6;Cd34;Cebpb;Clec3b;Col14a1;Col3a1;Col6a1;Col6a6;Cp;Cpe;Cryab;Cxcl13;Emp2;Enpp2;Espn;Fbln1;Fbln5;Fmod;Fndc1;Ftl1;Gas6;Gpx3;Gsta4;H2-D1;H2-K1;Hpgd;Hspa1a;Hspb1;Igfbp7;Klf9;Laptm4a;Loxl1;Lrpap1;Ltbp4;Malat1;Map1lc3b;Meg3;Mgst1;Nbl1;Ndrg1;Neat1;Nfix;Npnt;Osr1;Parvb;Plxna4;Podn;Prnp;Prss12;Ptgs1;Serping1;Slc4a4;Socs3;Sparc;Sulf1;Tgm2;Thbs2;Timp2;Tmem119…
74	geneSet	3.44	0.0574			14	353	Angptl7;Atf3;Ccdc80;Col14a1;Col3a1;Npnt;Osr1;Prnp;Prss12;Rnase4;Rspo2;Socs3;Sulf1;Zbtb20
75	geneSet	3.44	0.0574	Hsf1 (inferredBy_Orthology).	Hsf2 (inferredBy_MotifSimilarity). Hoxb2; Hsf3; Hsf4; Hsf5; Ppargc1a (inferredBy_MotifSimilarity_n_Orthology).	68	3120	Adamts2;Ahnak;Aqp1;Arhgdib;Atf3;Bgn;Bri3;Btg2;Cav1;Cd34;Cebpb;Clec3b;Col14a1;Col1a1;Col1a2;Col3a1;Col6a1;Col6a6;Cryab;Emp2;Enpp2;Esam;Fbln1;Fbln5;Fmod;Fndc1;Gas6;H2-D1;H2-K1;Hspa1a;Hspa1b;Hspb1;Htra1;Igf1;Klf9;Laptm4a;Lrpap1;Ltbp3;Ltbp4;Malat1;Map1lc3b;Meg3;Mgst1;Nbl1;Ndrg1;Neat1;Nfix;Npnt;Nr4a1;Osr1;Parvb;Plxna4;Podn;Prnp;Prss12;Rspo1;Serping1;Slc4a4;Socs3;Sparc;Sulf1;Thbs2;Timp2;Tmem119;Tmem151…
76	geneSet	3.43	0.0572			12	249	Capn6;Cd34;Espn;Ier3;Klf9;Mgst1;Nfix;Osr1;Podn;Socs3;Sparc;Sulf1
77	geneSet	3.38	0.0568	Nr2f1; Nr2f2 (directAnnotation).	Hnf4a; Hnf4g; Nr1h2; Nr1h3; Nr2c2; Nr2e3; Nr2f6; Ppara; Ppard; Pparg; Rxra; Rxrb; Rxrg (inferredBy_MotifSimilarity). Hdac2; Nr1h4; Thrb (inferredBy_MotifSimilarity_n_Orthology).	82	4998	Ahnak;Ar;Arhgdib;Atf3;Bgn;Bicc1;Bri3;Btg2;Capn6;Cav1;Cd34;Cd38;Cebpb;Cldn15;Col14a1;Col1a1;Col1a2;Col6a6;Cp;Ctsl;Cybrd1;Dcn;Dpp4;Emp2;Enpp2;Esam;Espn;Fam46c;Fbln1;Fmod;Fndc1;Fth1;Fxyd1;Gas6;Gpm6a;Gstm1;Heg1;Igfbp7;Lamb2;Laptm4a;Lrpap1;Ltbp3;Ltbp4;Maf;Malat1;Map1lc3b;Meg3;Mfap2;Mgst1;Mpzl2;Nbl1;Ndrg1;Nfix;Npnt;Nr4a1;Osr1;Parvb;Pkhd1l1;Plxna4;Podn;Prnp;Rnase4;Rspo1;Rspo2;Serping1;Slc4a4;Slc9a3r1;Sm…
78	geneSet	3.38	0.0568	Erg (directAnnotation).		24	718	Ahnak;Aqp1;Bgn;Ccdc80;Col1a1;Eln;Esam;Junb;Kdr;Klf9;Loxl1;Malat1;Mt2;Nfix;Nr4a1;Osr1;Plxna4;Slc9a3r1;Socs3;Sparc;Timp2;Txnip;Wnt4;Wnt5a
79	geneSet	3.36	0.0566			34	1128	Aebp1;Arhgdib;Bgn;Ccdc80;Cmbl;Col14a1;Col1a1;Col6a6;Egr1;Emp2;Fmod;Fndc1;Ftl1;Heg1;Igf1;Klf9;Ltbp4;Meg3;Mgst1;Nbl1;Nr4a1;Osr1;Pdlim4;Plxna4;Prnp;Ptgs1;Rnase4;Rspo1;S100a16;Sparc;Sulf1;Thbs2;Zbtb20;Zfp36
80	geneSet	3.36	0.0566	Cebpe (directAnnotation).	Cebpa; Cebpb; Cebpg (inferredBy_MotifSimilarity). Ep300 (inferredBy_MotifSimilarity_n_Orthology).	15	393	Ahnak;Atf3;Cd34;Cebpb;Cybrd1;Htra1;Klf9;Maf;Ndrg1;Ndufa4l2;Nfkbia;Rbp4;Rnase4;Thbs2;Zfp36l2
81	geneSet	3.35	0.0565	Ahr; Arnt (directAnnotation).		30	1128	Aqp1;Bicc1;Bri3;Col14a1;Col6a6;Egr1;Fmod;Ftl1;Gpc3;Ier3;Igf1;Junb;Klf9;Malat1;Man1a;Megf6;Mt1;Ndufa4l2;Neat1;Osr1;Parvb;Pkhd1l1;Podn;Prnp;Rspo2;Socs3;Sparc;Thbs2;Tmem119;Txnip
82	geneSet	3.35	0.0565			12	170	Ahnak;Ar;Cd34;Col1a1;Col6a6;Fras1;Htra1;Laptm4a;Meg3;Rspo2;Slc4a4;Sparc
83	geneSet	3.33	0.0563	Twist1 (inferredBy_Orthology).	Ep300 (inferredBy_MotifSimilarity_n_Orthology).	27	1011	Ahnak;Aqp1;Cd34;Cd81;Col14a1;Col1a1;Col3a1;Col5a2;Fbln5;Fibin;Gpc3;Igf1;Laptm4a;Mfap2;Ndufa4l2;Nfix;Osr1;Podn;Rnase4;Rspo2;Smoc2;Sparc;Sulf1;Timp2;Tmem119;Wnt5a;Zbtb20
84	geneSet	3.33	0.0563	Foxn3 (inferredBy_Orthology).		65	3437	Adamts2;Aebp1;Ahnak;Angptl7;Aqp1;Arhgdib;Atf3;Bgn;Bri3;Btg2;Cav1;Cd34;Cd81;Cldn15;Col14a1;Col1a1;Col6a1;Col6a2;Col6a6;Crip1;Cybrd1;Dpp4;Egr1;Emp2;Espn;Fbln1;Fmod;Heg1;Ier3;Igf1;Klf9;Lamb2;Laptm4a;Loxl1;Lrpap1;Ltbp3;Ltbp4;Malat1;Meg3;Megf6;Mfap2;Ndrg1;Neat1;Nfix;Npdc1;Nr4a1;Osr1;Pdlim4;Plxna4;Podn;Ptgs1;Rnase4;Rspo1;S100a16;Slc9a3r1;Socs3;Sparc;Sulf1;Sytl1;Tgm2;Thbs2;Timp2;Tmem119;Trf;Wnt4
85	geneSet	3.31	0.0561			14	364	Ahnak;Cav1;Cldn15;Col6a6;Fmod;Fxyd1;Igf1;Meg3;Mgst1;Nfix;Osr1;Sparc;Wnt4;Xdh
86	geneSet	3.31	0.0561			22	721	Atf3;Bgn;Bicc1;Col6a6;Cryab;Emp2;Enpp2;Gpc3;Gpm6a;Il33;Jund;Maf;Mgst1;Nfix;Plxna4;Ptgs1;Slc4a4;Sparc;Sulf1;Txnip;Wnt5a;Zbtb20
87	geneSet	3.31	0.0561	Hsf1; Hsf2; Hsf3; Hsf4 (inferredBy_Orthology).	Hoxb2 (inferredBy_MotifSimilarity_n_Orthology).	38	1172	Ahnak;Arhgdib;Atf3;Bgn;Cd34;Col14a1;Col6a1;Cryab;Emp2;Fbln5;Fmod;Gas6;Gpc3;Gpx3;H2-D1;H2-K1;Hspa1a;Hspb1;Lrpap1;Ltbp4;Malat1;Meg3;Mgst1;Nbl1;Ndrg1;Neat1;Nfix;Osr1;Parvb;Podn;Prss12;Serping1;Slc4a4;Sparc;Sulf1;Tmem151a;Wnt4;Zbtb20
88	geneSet	3.31	0.0561	Cebpg (inferredBy_Orthology).	Cebpa; Cebpb; Cebpd (inferredBy_MotifSimilarity). Cebpe; Dbp; Ep300; Hlf; Ppargc1a; Tef (inferredBy_MotifSimilarity_n_Orthology).	27	1009	Ahnak;Atf3;Bicc1;Cav1;Cebpb;Col1a1;Col6a6;Cybrd1;Espn;Fndc1;Hspb1;Htra1;Junb;Klf9;Laptm4a;Maf;Ndrg1;Ndufa4l2;Nfkbia;Npnt;Plxna4;Prnp;Rbp4;Rnase4;Rspo1;Slc4a4;Sparc
89	geneSet	3.3	0.056		Nfic (inferredBy_MotifSimilarity_n_Orthology).	16	414	Ahnak;Aqp1;Bgn;Fam46c;Fmod;Laptm4a;Meg3;Nfix;Osr1;Plxna4;Prnp;Rspo1;Slc9a3r1;Sparc;Timp2;Wnt4
90	geneSet	3.3	0.056	Gtf2b (inferredBy_Orthology).	Tbp (inferredBy_MotifSimilarity). Gtf2f1; Nelfe; Taf1; Tbpl2 (inferredBy_MotifSimilarity_n_Orthology).	27	816	Ahnak;Angptl7;Atf3;Cebpb;Col14a1;Col1a1;Col6a2;Col6a6;Cryab;Egr1;Eln;Esam;Fos;Ftl1;Hpgd;Hspb1;Itm2a;Itm2b;Junb;Meg3;Ndrg1;Nr4a1;Rbp4;Slc4a4;Socs3;Sparc;Zfp36l2
91	geneSet	3.29	0.0559			16	460	Atf3;Cav1;Cebpb;Col6a6;Egr1;Emp2;Fibin;Fndc1;Gabarapl1;Gpc3;Junb;Kdr;Nfix;Osr1;Wnt5a;Zbtb20
92	geneSet	3.29	0.0559			21	702	Aqp1;Atf3;Bgn;Cav1;Cd34;Dcn;Fam46c;Fmod;Fos;Gstm1;Hspb1;Igf1;Klf9;Lamb2;Laptm4a;Maf;Nfkbia;Plxna4;Rspo1;Sparc;Tgm2
93	geneSet	3.29	0.0559	Zfp282 (inferredBy_Orthology).		18	507	Ahnak;Cd34;Ces2g;Col6a6;Dpt;Fmod;Fndc1;H2-D1;Igf1;Il33;Mt1;Ndrg1;Nfkbia;Rspo1;Sparc;Stat3;Sulf1;Timp2
94	geneSet	3.28	0.0558			21	675	Angptl7;Aqp1;Bgn;Bri3;Cd34;Emp2;Espn;Fmod;Itm2a;Loxl1;Malat1;Meg3;Nfix;Pdlim4;Prnp;Prss12;Slc9a3r1;Sparc;Sulf1;Thbs2;Vtcn1
95	geneSet	3.27	0.0557			49	2216	Adamts2;Aebp1;Ahnak;Angptl7;Aqp1;Atf3;Bicc1;Btg2;Capn6;Cav1;Cd34;Col14a1;Col1a1;Col3a1;Col6a1;Dpt;Ecm1;Emp2;Fndc1;Gstm1;Hpgd;Ier3;Igf1;Junb;Laptm4a;Ltbp4;Meg3;Mfap2;Nbl1;Ndrg1;Ndufa4l2;Nfix;Osr1;Pdlim4;Plxna4;Podn;Prnp;Prss12;Rbp4;Rspo1;Slc4a4;Smoc2;Socs3;Sparc;Sulf1;Tgfbr2;Tmem119;Zbtb20;Zfp36l2
96	geneSet	3.27	0.0557			58	2367	Adamts2;Aebp1;Ahnak;Aqp1;Arhgdib;Atf3;Bgn;Bri3;C1rb;Cd34;Cd81;Cebpb;Cldn15;Col1a1;Crip1;Dpt;Egr1;Eln;Espn;Fmod;Fos;Fxyd1;Gpm6a;Heg1;Junb;Lamb2;Laptm4a;Loxl1;Ltbp3;Malat1;Meg3;Megf6;Mfap2;Mt2;Nbl1;Ndrg1;Nfix;Npdc1;Nr4a1;Osr1;Parvb;Pdlim4;Plxna4;Podn;Rspo1;S100a1;S100a16;Slc4a4;Slc9a3r1;Socs3;Sparc;Sulf1;Sytl1;Thbs2;Timp2;Tmem119;Txnip;Wnt4
97	geneSet	3.26	0.0557			84	4572	Adamts2;Aebp1;Ahnak;Angptl7;Aqp1;Ar;Atf3;Bgn;Bri3;Btg2;C2;Ccdc80;Cd34;Cd81;Cebpb;Cldn15;Col14a1;Col1a1;Col6a6;Cybrd1;Dpt;Egr1;Eln;Emp2;Esam;Espn;Fam46c;Fbln1;Fmod;Fos;Fras1;Gpx3;Heg1;Hspb1;Htra1;Ier3;Igfbp7;Junb;Jund;Klf9;Laptm4a;Loxl1;Ltbp3;Ltbp4;Maf;Malat1;Meg3;Megf6;Mfap2;Mpzl2;Mt1;Nbl1;Ndrg1;Ndufa4l2;Neat1;Nfix;Nfkbia;Nr4a1;Osr1;Pdlim4;Plxna4;Podn;Prnp;Prss12;Ptgs1;Rnase4;Rspo1;S100a1;S100a16…
98	geneSet	3.25	0.0556			20	574	Aebp1;Bgn;Cebpb;Col14a1;Col6a2;Col6a6;Egr1;Eln;Espn;Klf9;Nbl1;Nr4a1;Osr1;Pdlim4;Prnp;Ptgs1;Sparc;Thbs2;Tmem119;Zbtb20
99	geneSet	3.24	0.0554			79	4904	1500015O10Rik;Aebp1;Ahnak;Aqp1;Ar;Arhgdib;Atf3;Bgn;Bicc1;Btg2;Cav1;Ccdc80;Cd34;Cd81;Cldn15;Clec3b;Col1a1;Col6a2;Col6a6;Crip1;Cryab;Cybrd1;Dcn;Eln;Emp2;Enpp2;Esam;Espn;Fbln1;Fgl2;Fmo2;Fmod;Gpc3;Hpgd;Hspb1;Htra1;Ier3;Igf1;Junb;Lamb2;Laptm4a;Loxl1;Ltbp3;Ltbp4;Maf;Malat1;Meg3;Megf6;Mt1;Nbl1;Neat1;Nfix;Npnt;Nr4a1;Osr1;Pdlim4;Plxna4;Podn;Prnp;Prss12;Rabac1;Rbp4;Rnase4;Rspo1;Rspo2;S100a1;Slc4a4;Slc9a3r1…
100	geneSet	3.24	0.0554	Hsf4 (inferredBy_Orthology).	Hsf1; Hsf2 (inferredBy_MotifSimilarity). Hoxb2; Hsf3; Hsf5 (inferredBy_MotifSimilarity_n_Orthology).	74	3409	Ahnak;Aqp1;Arhgdib;Atf3;Bgn;Bri3;Btg2;Capn6;Cav1;Cd34;Cebpb;Clec3b;Col14a1;Col1a2;Col3a1;Col6a1;Col6a6;Cryab;Emp2;Enpp2;Esam;Fbln1;Fbln5;Fmod;Fndc1;Fth1;Ftl1;Gas6;Gpx3;H2-D1;H2-K1;Hpgd;Hspa1a;Hspa1b;Hspb1;Igf1;Il33;Klf9;Laptm4a;Loxl1;Lrpap1;Ltbp4;Maf;Malat1;Meg3;Mgst1;Mpzl2;Mt2;Nbl1;Ndrg1;Neat1;Nfix;Nr4a1;Osr1;Parvb;Plxna4;Prnp;Prss12;Rspo1;Rspo2;Serping1;Slc4a4;Slc9a3r1;Socs3;Sparc;Sulf1;Sytl1;T…
101	geneSet	3.24	0.0554			23	823	Ahnak;Atf3;Btg2;Ccdc80;Col1a1;Col6a6;Cp;Egr1;Emp2;Fmod;Igf1;Junb;Loxl1;Meg3;Nfix;Nr4a1;Plxna4;Prnp;Ptgs1;Smoc2;Sparc;Zbtb20;Zfp36
102	geneSet	3.24	0.0554	Nr3c1 (inferredBy_Orthology).	Ar; Pgr (inferredBy_MotifSimilarity).	14	331	Atf3;Cav1;Cebpb;Col6a6;Dpp4;Fmod;Fndc1;Igf1;Jund;Laptm4a;Malat1;Ndrg1;Trf;Txnip
103	geneSet	3.23	0.0553		Hnf4a; Hnf4g; Nr1h2; Nr1h3; Nr2c2; Nr2e3; Nr2f1; Nr2f2; Nr2f6; Ppara; Ppard; Pparg; Rxra; Rxrb; Rxrg (inferredBy_MotifSimilarity). Cbx7; Hdac2; Nr1h4; Nr6a1; Nup133; Rara; Tcf12; Thrb (inferredBy_MotifSimilarity_n_Orthology).	9	141	Col6a6;Espn;Lamb2;Ltbp3;Ltbp4;Nfix;Slc9a3r1;Sytl1;Tgm2
104	geneSet	3.23	0.0553	Cptp (inferredBy_Orthology).		14	352	Aqp1;Ar;Col1a1;Egr1;Esam;Espn;Fmod;Nr4a1;Osr1;Plxna4;Socs3;Sparc;Wnt4;Wnt5a
105	geneSet	3.23	0.0553	Fos; Fosb; Fosl1; Fosl2; Isl1; Jun; Junb; Jund (inferredBy_Orthology).		15	426	Col6a6;Dcn;Egr1;Enpp2;Ier3;Laptm4a;Maf;Malat1;Nfix;Pkhd1l1;Rnase4;Slc4a4;Slc9a3r1;Sulf1;Zbtb20
106	geneSet	3.22	0.0553	H1fx (inferredBy_Orthology).		11	177	Atf3;Ccdc80;Col3a1;Dcn;Emp2;Fos;Nfix;Nfkbia;Osr1;Socs3;Zfp36
107	geneSet	3.21	0.0552	Zbtb26 (inferredBy_Orthology).		37	1463	Ahnak;Angptl7;Aqp1;Arhgdib;Atf3;Cd34;Col14a1;Col1a1;Col3a1;Col6a1;Col6a6;Egr1;Emp2;Fbln5;Fmod;Fndc1;Ftl1;Heg1;Igf1;Ltbp4;Malat1;Meg3;Mpzl2;Nbl1;Ndrg1;Neat1;Osr1;Plxna4;Ptgs1;Rspo1;Rspo2;Smoc2;Sparc;Thbd;Wnt5a;Zbtb20;Zfp36
108	geneSet	3.2	0.055		Hsf1; Hsf2 (inferredBy_MotifSimilarity). Hoxb2; Hsf3; Hsf4 (inferredBy_MotifSimilarity_n_Orthology).	57	1957	Ahnak;Angptl7;Arhgdib;Atf3;Bgn;Bri3;Cd34;Cebpb;Clec3b;Col1a1;Col1a2;Col3a1;Col6a1;Col6a6;Cryab;Cxcl13;Egr1;Emp2;Enpp2;Espn;Fabp5;Fbln1;Fmod;Fndc1;Foxs1;Gas6;Gsta4;H2-D1;H2-K1;Hspb1;Laptm4a;Loxl1;Lrpap1;Ltbp4;Malat1;Meg3;Mgst1;Nbl1;Ndrg1;Neat1;Npnt;Parvb;Plxna4;Podn;Prnp;Prss12;Rspo2;Slc4a4;Sparc;Sulf1;Thbs2;Tmem119;Tmem151a;Wnt4;Wnt5a;Xdh;Zbtb20
109	geneSet	3.2	0.055	Hsf1; Hsf2; Hsf3; Hsf4 (inferredBy_Orthology).	Hoxb2 (inferredBy_MotifSimilarity_n_Orthology).	62	2662	Ahnak;Angptl7;Aqp1;Ar;Arhgdib;Atf3;Bgn;Bri3;Btg2;Cd34;Cebpb;Col14a1;Col1a1;Col3a1;Col6a1;Col6a6;Cryab;Dcn;Egr1;Emp2;Enpp2;Esam;Fbln5;Fmod;Fndc1;Foxs1;Gpc3;Gpx3;H2-D1;H2-K1;Hpgd;Hspb1;Klf9;Laptm4a;Ltbp4;Malat1;Map1lc3b;Meg3;Mgst1;Nbl1;Ndrg1;Neat1;Nfix;Npnt;Nr4a1;Osr1;Parvb;Pkhd1l1;Plxna4;Podn;Prnp;Prss12;Rspo2;Serping1;Slc4a4;Sparc;Sulf1;Thbs2;Timp2;Tmem151a;Xdh;Zbtb20
110	geneSet	3.2	0.055	Nr2f1 (inferredBy_Orthology).	Hnf4a; Hnf4g; Nr1h2; Nr1h3; Nr2c2; Nr2e3; Nr2f2; Nr2f6; Ppara; Ppard; Pparg; Rxra; Rxrb; Rxrg (inferredBy_MotifSimilarity). Cbx7; Hdac2; Nr1h4; Nup133; Rara; Tcf12; Thrb (inferredBy_MotifSimilarity_n_Orthology).	12	263	Bgn;Col6a6;Espn;Fbln1;Fxyd1;Lamb2;Ltbp3;Ltbp4;Nfix;Slc9a3r1;Sytl1;Tgm2
111	geneSet	3.19	0.055		Hsf1; Hsf2 (inferredBy_MotifSimilarity). Hoxb2; Hsf3; Hsf4 (inferredBy_MotifSimilarity_n_Orthology).	75	3378	Adamts2;Aebp1;Ahnak;Angptl7;Ar;Arhgdib;Atf3;Bgn;Bri3;Cav1;Cd34;Cebpb;Clec3b;Col14a1;Col1a1;Col1a2;Col3a1;Col6a6;Cryab;Cxcl13;Egr1;Emp2;Enpp2;Esam;Espn;Fabp5;Fam46c;Fbln1;Fbln5;Fmod;Fndc1;Foxs1;Gas6;Gsta4;H2-D1;H2-K1;Hspa1a;Hspb1;Htra1;Igf1;Klf9;Laptm4a;Loxl1;Lrpap1;Ltbp4;Malat1;Map1lc3b;Meg3;Mgst1;Mpzl2;Nbl1;Ndrg1;Neat1;Nfix;Npnt;Osr1;Parvb;Plxna4;Podn;Prnp;Prss12;Rspo2;Slc4a4;Slc9a3r1;Socs3;Spar…
112	geneSet	3.19	0.0549	Maff (inferredBy_Orthology).	Cic; Maf; Mafa; Mafb; Mafg; Mafk (inferredBy_MotifSimilarity). Bach1; Bach2; Fos; Nfe2; Nrl (inferredBy_MotifSimilarity_n_Orthology).	15	376	Cldn15;Cmbl;Col6a6;Cxcl13;Fos;Fth1;Hpgd;Igf1;Loxl1;Nfkbia;Osr1;Slc4a4;Sparc;Stat3;Sulf1
113	geneSet	3.17	0.0547	Nr3c1 (directAnnotation).		15	443	Col6a6;Fndc1;Gas6;Heg1;Jund;Malat1;Meg3;Ndrg1;Nr4a1;Plxna4;Slc4a4;Socs3;Trf;Txnip;Zbtb20
114	geneSet	3.16	0.0547	Klf5 (inferredBy_Orthology).	Klf1; Klf3; Klf4; Klf8 (inferredBy_MotifSimilarity). Klf6 (inferredBy_MotifSimilarity_n_Orthology).	25	798	Ahnak;Aqp1;Atf3;Bgn;Cldn15;Col1a1;Emp2;Espn;Fbln1;Fxyd1;Hspb1;Junb;Loxl1;Maf;Meg3;Nbl1;Nfix;Nr4a1;Rabac1;S100a16;Socs3;Sparc;Tgm2;Tmem119;Tmem151a
115	geneSet	3.16	0.0546	Irf7 (inferredBy_Orthology).		15	372	Ahnak;Atf3;Cav1;Col6a6;Egr1;Fam46c;Gpm6a;Mgst1;Mt1;Rspo2;Slc4a4;Socs3;Sulf1;Wnt5a;Zbtb20
116	geneSet	3.15	0.0546	Ugp2 (inferredBy_Orthology).		40	1865	Adamts2;Aebp1;Ahnak;Angptl7;Aqp1;Bgn;Bri3;Btg2;Cd81;Cldn15;Col1a1;Egr1;Eln;Emp2;Espn;Fbln1;Fmod;Foxs1;Ier3;Klf9;Lamb2;Loxl1;Ltbp3;Ltbp4;Malat1;Nbl1;Ndrg1;Nr4a1;Osr1;Pdlim4;Plxna4;Podn;Ptgs1;Rspo1;S100a16;Slc9a3r1;Socs3;Sparc;Timp2;Wnt4
117	geneSet	3.15	0.0546	Hsf1 (inferredBy_Orthology).	Hlf (inferredBy_MotifSimilarity).	20	562	Ahnak;Bicc1;Col1a1;Col5a2;Col6a6;Cp;Dcn;Egr1;Htra1;Junb;Klf9;Lox;Maf;Ndufa4l2;Nfkbia;Podn;Prnp;Rbp4;Sulf1;Tgm2
118	geneSet	3.14	0.0545	Twist1 (directAnnotation).	Ep300 (inferredBy_MotifSimilarity_n_Orthology).	51	2622	Aebp1;Ahnak;Angptl7;Aqp1;Arhgdib;Atf3;Cav1;Ccdc80;Cd34;Cd81;Col14a1;Col1a1;Col3a1;Col5a2;Col6a1;Col6a6;Cpe;Dcn;Egr1;Espn;Fbln5;Fibin;Fndc1;Gpc3;Ier3;Igf1;Klf9;Laptm4a;Malat1;Meg3;Mfap2;Mgst1;Ndufa4l2;Nfix;Osr1;Podn;Prnp;Prss12;Rbp4;Rnase4;Rspo1;Rspo2;Slc4a4;Slc9a3r1;Smoc2;Sparc;Sulf1;Timp2;Tmem119;Wnt5a;Zbtb20
119	geneSet	3.13	0.0544	Hsf1 (directAnnotation).	Hsf2; Hsf3; Hsf4 (inferredBy_MotifSimilarity_n_Orthology).	79	4733	Aebp1;Ahnak;Apoe;Aqp1;Arhgdib;Atf3;Bgn;Bri3;Btg2;Capn6;Cav1;Cd34;Cebpb;Col14a1;Col3a1;Col6a1;Col6a2;Col6a6;Cryab;Ctsl;Dpt;Ecm1;Egr1;Emp2;Enpp2;Espn;Fam46c;Fmod;Fndc1;Fos;Foxs1;Fth1;Ftl1;Gas6;Gpc3;H2-D1;H2-K1;Hspa1a;Hspb1;Htra1;Igfbp7;Klf9;Loxl1;Ltbp3;Ltbp4;Malat1;Meg3;Mgst1;Mpzl2;Mt1;Nbl1;Ndrg1;Neat1;Nfix;Npnt;Ogn;Osr1;Parvb;Pkhd1l1;Plxna4;Podn;Prnp;Prss12;Rspo1;Rspo2;Slc9a3r1;Smoc2;Socs3;Sparc;S…
120	geneSet	3.13	0.0544	Tfap4 (inferredBy_Orthology).		63	3646	Adamts2;Aebp1;Ahnak;Bgn;Bri3;Btg2;C1rb;Cav1;Ccdc80;Cd34;Col14a1;Col1a1;Col6a6;Cryab;Dcn;Eln;Enpp2;Fam46c;Fmo2;Fmod;Fos;Fxyd1;Gas6;Gpc3;Gpm6a;Gstm1;H2-D1;Heg1;Htra1;Igf1;Junb;Klf9;Laptm4a;Lox;Loxl1;Ltbp4;Maf;Malat1;Mfap2;Nbl1;Ndrg1;Ndufa4l2;Nfix;Npnt;Nr4a1;Osr1;Pdlim4;Pkhd1l1;Podn;Prnp;Ptgs1;Rspo1;Slc4a4;Socs3;Sparc;Stat3;Sulf1;Tgm2;Timp2;Tmem119;Vtcn1;Wnt4;Zbtb20
121	geneSet	3.12	0.0542	Tfap2c (directAnnotation).		22	607	Ahnak;Aqp1;Bgn;Bri3;Cd81;Espn;Hspb1;Junb;Loxl1;Malat1;Meg3;Mfap2;Nbl1;Nfix;Nr4a1;Pdlim4;Slc9a3r1;Socs3;Sparc;Tgm2;Timp2;Wnt4
122	geneSet	3.11	0.0542			17	517	Col1a1;Col6a6;Dcn;Eln;Gas6;Lamb2;Ltbp4;Maf;Megf6;Ndrg1;Nfix;Rspo1;Smoc2;Spint2;Sulf1;Tgm2;Timp2
123	geneSet	3.11	0.0541			14	302	Atf3;Cp;Dcn;Fmo2;Fmod;Htra1;Lox;Maf;Mgst1;Nfix;Rspo1;Rspo2;Sparc;Wnt4
124	geneSet	3.1	0.0541	Hsf1; Hsf2; Hsf3; Hsf4 (inferredBy_Orthology).		32	1188	Ahnak;Aqp1;Arhgdib;Atf3;Bgn;Col6a6;Enpp2;Fmod;Fndc1;H2-D1;Hspa1a;Hspb1;Htra1;Klf9;Ltbp4;Malat1;Meg3;Mgst1;Nbl1;Neat1;Nfix;Npnt;Osr1;Plxna4;Podn;Prnp;Sparc;Sulf1;Tmem119;Wnt4;Wnt5a;Xdh
125	geneSet	3.1	0.0541			17	477	Atf3;Col3a1;Col6a6;Egr1;Fmod;Fras1;Gpc3;Hpgd;Maf;Man1a;Mgst1;Nfix;Plxna4;Rspo2;Sparc;Sulf1;Timp2
126	geneSet	3.1	0.054	Ets2 (directAnnotation).	Erf; Erg; Ets1; Etv2; Fev; Fli1; Gabpa (inferredBy_MotifSimilarity). Elf1; Elk1; Etv1; Etv4; Gata2; Rela; Spi1; Srf (inferredBy_MotifSimilarity_n_Orthology).	21	626	Ahnak;Aqp1;Cd34;Col1a1;Esam;Heg1;Il33;Junb;Kdr;Mt2;Nbl1;Nfix;Nr4a1;Osr1;Plxna4;Prss12;Ptgs1;Sparc;Sulf1;Txnip;Wnt5a
127	geneSet	3.09	0.054			41	1984	Aebp1;Ahnak;Arhgdib;Atf3;Bgn;C3;Cebpb;Col1a2;Col6a2;Col6a6;Cybrd1;Egr1;Enpp2;Fmod;Gm2a;Heg1;Ier3;Itm2a;Junb;Lamb2;Ltbp3;Malat1;Mpzl2;Mt2;Ndrg1;Nfix;Pdlim4;Pkhd1l1;Plxna4;Podn;Prnp;Rbp4;Rspo1;Slc4a4;Sparc;Sulf1;Tgfbr2;Tgm2;Thbs2;Twsg1;Wnt4
128	geneSet	3.08	0.0539	Ehf (directAnnotation).		32	1122	Ahnak;Aqp1;Ar;Arhgdib;Bgn;Ccdc80;Cd34;Col1a1;Col6a6;Cybrd1;Esam;Heg1;Junb;Kdr;Klf9;Loxl1;Mfap2;Ndrg1;Nfix;Nr4a1;Osr1;Plxna4;Prss12;Ptgs1;S100a16;Slc9a3r1;Sparc;Sulf1;Timp2;Txnip;Vtcn1;Wnt4
129	geneSet	3.08	0.0539	Zbtb18 (inferredBy_Orthology).		53	2452	Aebp1;Ahnak;Aqp1;Atf3;Btg2;Cav1;Cd34;Col14a1;Col1a1;Col3a1;Col6a1;Col6a2;Col6a6;Dpt;Ecm1;Emp2;Enpp2;Espn;Fmod;Gpc3;Gstm1;Hspb1;Ier3;Igf1;Junb;Kdr;Klf9;Laptm4a;Loxl1;Ltbp4;Mfap2;Nbl1;Ndrg1;Ndufa4l2;Neat1;Nfix;Nr4a1;Ogn;Osr1;Plxna4;Podn;Prnp;Prss12;Slc4a4;Smoc2;Socs3;Sparc;Sulf1;Tgfbr2;Timp2;Tmem119;Zbtb20;Zfp36l2
130	geneSet	3.08	0.0539	Nfatc1 (inferredBy_Orthology).		19	663	Ahnak;Bgn;Bst2;Cav1;Ccdc80;Col1a2;Col3a1;Col6a1;Egr1;Enpp2;Fos;Il33;Nfix;Pkhd1l1;Podn;Prnp;Slc4a4;Sparc;Txnip
131	geneSet	3.08	0.0539	Hsf4 (inferredBy_Orthology).	Hsf1; Hsf2 (inferredBy_MotifSimilarity). Hoxb2; Hsf3 (inferredBy_MotifSimilarity_n_Orthology).	40	1013	Ahnak;Arhgdib;Atf3;Bgn;Bri3;Cd34;Cebpb;Clec3b;Col6a1;Col6a6;Cryab;Emp2;Enpp2;Fmod;Fndc1;Gas6;H2-D1;H2-K1;Hspa1a;Hspb1;Igf1;Ltbp4;Malat1;Meg3;Mgst1;Nbl1;Ndrg1;Neat1;Npnt;Parvb;Prnp;Prss12;Slc4a4;Sparc;Sulf1;Thbs2;Tmem151a;Wnt4;Xdh;Zbtb20
132	geneSet	3.08	0.0539	Max; Tfap4 (inferredBy_Orthology).		66	3638	Aebp1;Ahnak;Angptl7;Aqp1;Atf3;Bgn;Bicc1;Bri3;Btg2;C1rb;Capn6;Cd34;Cd38;Col14a1;Col1a1;Col6a6;Cybrd1;Dpt;Eln;Emp2;Enpp2;Espn;Fam46c;Fbln5;Fmod;Gas6;Gpx3;Gstm1;H2-D1;Heg1;Ier3;Ifitm2;Igf1;Itm2b;Klf9;Lox;Ltbp3;Maf;Malat1;Mt2;Nbl1;Ndrg1;Ndufa4l2;Nfix;Npnt;Nr4a1;Parvb;Pdlim4;Pkhd1l1;Plxna4;Podn;Ptgs1;Rspo1;S100a1;S100a16;Slc4a4;Slc9a3r1;Socs3;Sparc;Stat3;Sulf1;Thbs2;Timp2;Tmem119;Wnt4;Zbtb20
133	geneSet	3.07	0.0538		Hsf1; Hsf2 (inferredBy_MotifSimilarity). Hoxb2; Hsf3; Hsf4 (inferredBy_MotifSimilarity_n_Orthology).	89	4728	Ahnak;Angptl7;Aqp1;Ar;Arhgdib;Atf3;Bgn;Bri3;Cav1;Cd34;Cd38;Cebpb;Clec3b;Col14a1;Col1a1;Col1a2;Col3a1;Col6a1;Col6a6;Cryab;Cxcl13;Dcn;Dpt;Egr1;Emp2;Enpp2;Esam;Espn;Fabp5;Fam46c;Fbln1;Fbln5;Fmod;Fndc1;Foxs1;Fth1;Ftl1;Gas6;Gpc3;Gpm6a;Gpx3;Gsta4;Gstm1;H2-D1;H2-K1;Hpgd;Hspb1;Htra1;Igf1;Igfbp7;Itm2b;Kdr;Klf9;Laptm4a;Loxl1;Lrpap1;Ltbp4;Malat1;Meg3;Mgst1;Mpzl2;Nbl1;Ndrg1;Neat1;Nfix;Npnt;Osr1;Parvb;Pkhd1l1…
134	geneSet	3.07	0.0537			26	826	Aebp1;Ahnak;Aqp1;Atf3;Bgn;Cebpb;Cldn15;Col1a1;Eln;Fos;Hspb1;Junb;Klf9;Ltbp3;Meg3;Nbl1;Nfix;Nr4a1;Rspo1;S100a16;Slc9a3r1;Sparc;Tgm2;Txnip;Wnt4;Zfp36l2
135	geneSet	3.06	0.0537	Spi1 (directAnnotation).	Spib (inferredBy_MotifSimilarity).	24	729	Adamts2;Ahnak;Angptl7;Aqp1;Arhgdib;Bgn;Btg2;Cd34;Clec3b;Col1a1;Cybrd1;Esam;Junb;Nfix;Nr4a1;Plxna4;Ptgs1;S100a16;Slc9a3r1;Sparc;Sulf1;Timp2;Txnip;Wnt5a
136	geneSet	3.05	0.0536	Stat2 (inferredBy_Orthology).		48	2387	Aebp1;Ahnak;Angptl7;Atf3;Bgn;Btg2;Ccdc80;Cd34;Col1a1;Col3a1;Col6a6;Dcn;Egr1;Eln;Emp2;Esam;Fmod;Fos;Heg1;Hspb1;Htra1;Ier3;Junb;Jund;Klf9;Loxl1;Maf;Meg3;Neat1;Nfix;Npnt;Nr4a1;Osr1;Pkhd1l1;Plxna4;Prnp;Ptgs1;Rnase4;Rspo1;Slc4a4;Slc9a3r1;Sparc;Sulf1;Timp2;Tmem119;Txnip;Vtcn1;Wnt5a
137	geneSet	3.05	0.0536			17	519	Ahnak;Col1a1;Col5a2;Col6a6;Eln;Fras1;Gpc3;Htra1;Klf9;Maf;Meg3;Mgst1;Sparc;Stat3;Sulf1;Trf;Wnt5a
138	geneSet	3.05	0.0536	Nxph3 (inferredBy_Orthology).		65	3363	Adamts2;Aebp1;Ahnak;Angptl7;Apoe;Aqp1;Bgn;Bri3;Btg2;C2;Cd81;Cebpb;Cldn15;Col1a1;Crip1;Egr1;Eln;Emp2;Espn;Fbln1;Fmod;Fos;Foxs1;Fth1;Gpx3;Hspb1;Ier3;Junb;Jund;Klf9;Lamb2;Laptm4a;Loxl1;Ltbp3;Malat1;Meg3;Megf6;Mfap2;Mt1;Nbl1;Ndrg1;Ndufa4l2;Nfix;Nfkbia;Nr4a1;Osr1;Pdlim4;Plxna4;Podn;Ptgs1;Rabac1;Rspo1;S100a1;S100a16;Slc9a3r1;Socs3;Sparc;Sytl1;Tgm2;Timp2;Tm4sf5;Tmem119;Txnip;Vamp8;Wnt4
139	geneSet	3.05	0.0535		Cebpa; Cebpb; Cebpd; Cebpg; Hlf; Tef (inferredBy_MotifSimilarity). Atf3; Cebpe; Dbp; Ep300; Nfil3; Ppargc1a (inferredBy_MotifSimilarity_n_Orthology).	13	372	Ahnak;Atf3;Cebpb;Espn;Htra1;Klf9;Lox;Maf;Ndrg1;Nfkbia;Prnp;Rbp4;Rspo1
140	geneSet	3.04	0.0535	Peg3 (directAnnotation).		69	3882	Aebp1;Ahnak;Angptl7;Aqp1;Arhgdib;Atf3;Bgn;Bri3;Btg2;Cd81;Cldn15;Col1a1;Col6a2;Col6a6;Cst3;Cybrd1;Egr1;Eln;Emp2;Espn;Fbln1;Fmod;Gpc3;Heg1;Hspb1;Htra1;Iscu;Junb;Klf9;Lamb2;Loxl1;Lrpap1;Ltbp3;Ltbp4;Maf;Malat1;Meg3;Megf6;Mfap2;Mpzl2;Nbl1;Ndrg1;Ndufa4l2;Neat1;Nfix;Nr4a1;Osr1;Parvb;Pdlim4;Plxna4;Podn;Ptgs1;Rabac1;Rspo1;S100a16;Slc4a4;Slc9a3r1;Smoc2;Socs3;Sparc;Spint2;Stat3;Sulf1;Tgfbr2;Tgm2;Timp2;Tmem1…
141	geneSet	3.03	0.0534	Mctp2 (inferredBy_Orthology).		83	4738	Adamts2;Aebp1;Ahnak;Angptl7;Aqp1;Ar;Arhgdib;Atf3;Bgn;Bri3;Btg2;Capn6;Cav1;Ccdc80;Cd34;Cd81;Cebpb;Col14a1;Col1a1;Col6a6;Cybrd1;Dpp4;Egr1;Emp2;Esam;Fam46c;Fbln1;Fmod;Fndc1;Gpc3;H2-D1;Heg1;Htra1;Ier3;Igf1;Il33;Junb;Kdr;Klf9;Laptm4a;Loxl1;Ltbp3;Maf;Malat1;Meg3;Megf6;Mfap2;Mgp;Mgst1;Mpzl2;Mt1;Nbl1;Ndrg1;Neat1;Nfix;Nfkbia;Npnt;Nr4a1;Osr1;Pdlim4;Plxna4;Podn;Prnp;Prss12;Ptgs1;Rnase4;Rspo1;Rspo2;S100a1;S1…
142	geneSet	3.03	0.0534	Hsf2 (inferredBy_Orthology).	Hsf1 (inferredBy_MotifSimilarity). Hoxb2; Hsf3; Hsf4; Hsf5 (inferredBy_MotifSimilarity_n_Orthology).	66	2607	Ahnak;Angptl7;Aqp1;Ar;Arhgdib;Atf3;Bgn;Bri3;Cd34;Cebpb;Col14a1;Col3a1;Col5a2;Col6a1;Col6a6;Cryab;Cxcl13;Emp2;Enpp2;Esam;Espn;Fbln1;Fbln5;Fmod;Fndc1;Gas6;Gpx3;Gsta4;H2-D1;H2-K1;Hpgd;Hspa1a;Hspb1;Klf9;Laptm4a;Lox;Loxl1;Lrpap1;Ltbp4;Malat1;Map1lc3b;Meg3;Mgst1;Nbl1;Ndrg1;Neat1;Nfix;Npnt;Osr1;Parvb;Plxna4;Podn;Prnp;Prss12;Ptgs1;Rspo2;Slc4a4;Socs3;Sparc;Sulf1;Thbs2;Tmem119;Tmem151a;Wnt4;Xdh;Zbtb20
143	geneSet	3.02	0.0533	Hsf1; Hsf2; Hsf3; Hsf4 (inferredBy_Orthology).	Hoxb2; Hsf5 (inferredBy_MotifSimilarity_n_Orthology).	55	2397	Ahnak;Aqp1;Arhgdib;Atf3;Bgn;Bri3;Cd34;Cebpb;Clec3b;Col14a1;Col1a1;Col3a1;Col6a1;Col6a6;Cryab;Egr1;Emp2;Enpp2;Fbln1;Fmod;Gas6;Gpc3;Gpx3;H2-D1;H2-K1;Hpgd;Hspb1;Igfbp7;Laptm4a;Lrpap1;Ltbp4;Malat1;Meg3;Mgst1;Mpzl2;Nbl1;Ndrg1;Neat1;Nfix;Osr1;Parvb;Plxna4;Podn;Prnp;Prss12;Rspo2;Serping1;Socs3;Sparc;Sulf1;Thbs2;Timp2;Tmem151a;Xdh;Zbtb20
144	geneSet	3.02	0.0533	Max; Tfap4 (inferredBy_Orthology).		9	148	Angptl7;C1rb;Cebpb;Lamb2;Ndrg1;Nfix;Smoc2;Sparc;Zbtb20
145	geneSet	3.02	0.0533	Nr3c1 (inferredBy_Orthology).	Ar; Pgr (inferredBy_MotifSimilarity). Foxa1; Hsf1; Hsf2; Hsf3; Hsf4 (inferredBy_MotifSimilarity_n_Orthology).	55	2929	Ahnak;Angptl7;Aqp1;Arhgdib;Atf3;Bgn;Bicc1;C1rb;Ccdc80;Cd34;Cd81;Col1a1;Col6a6;Dcn;Egr1;Espn;Fmod;Fos;Gas6;Gpx3;Heg1;Hspb1;Igf1;Junb;Jund;Klf9;Lamb2;Lox;Loxl1;Malat1;Meg3;Mt1;Mt2;Nbl1;Neat1;Nfix;Nfkbia;Nr4a1;Osr1;Plxna4;Podn;Ptgs1;Rspo2;S100a16;Slc9a3r1;Socs3;Sparc;Sulf1;Tgm2;Thbs2;Timp2;Txnip;Vtcn1;Wnt5a;Zbtb20
146	geneSet	3.02	0.0533	Pura (inferredBy_Orthology).		57	2490	Adamts2;Ahnak;Angptl7;Aqp1;Atf3;Bgn;Btg2;Cav1;Ccdc80;Cd34;Cd81;Clec3b;Col1a1;Col6a6;Cst3;Dcn;Dpt;Egr1;Esam;Espn;Fmod;Fndc1;Fras1;Fxyd1;Gabarapl1;Gpc3;H2-D1;Heg1;Ier3;Igf1;Igfbp7;Junb;Klf9;Laptm4a;Loxl1;Maf;Malat1;Megf6;Mt1;Nbl1;Ndufa4l2;Nfix;Nr4a1;Osr1;Pkhd1l1;Plxna4;Prnp;Ptgs1;Rspo1;Slc4a4;Slc9a3r1;Smoc2;Sparc;Thbs2;Tm4sf5;Vtcn1;Wnt4
147	geneSet	3.01	0.0532		Klf3; Sall4; Sp1; Sp3; Sp5; Zbtb17; Zfp281 (inferredBy_MotifSimilarity). Cux1; Egr2; Klf5; Klf6; Maz; Rcor1; Rest; Vezf1; Wt1; Zfp444 (inferredBy_MotifSimilarity_n_Orthology).	45	1970	Aebp1;Ahnak;Apoe;Aqp1;Atf3;Bgn;Btg2;C2;C3;Cd81;Cebpb;Cldn15;Col1a1;Cryab;Egr1;Emp2;Espn;Fbln1;Hspb1;Junb;Jund;Klf9;Loxl1;Maf;Malat1;Meg3;Mfap2;Nbl1;Ndufa4l2;Nfix;Nr4a1;Pdlim4;Plxna4;Rabac1;Rspo1;S100a1;S100a16;Slc9a3r1;Socs3;Sparc;Timp2;Tmem119;Tmem151a;Txnip;Wnt4
148	geneSet	3.01	0.0532	Bcl6 (directAnnotation).	Bcl6b; Stat1 (inferredBy_MotifSimilarity_n_Orthology).	41	1859	Ahnak;Angptl7;Aqp1;Atf3;Btg2;Cd34;Col14a1;Col1a1;Col1a2;Col3a1;Col6a6;Enpp2;Fmod;Gpc3;Gpm6a;Heg1;Igf1;Junb;Klf9;Malat1;Meg3;Mgst1;Nbl1;Ndrg1;Nr4a1;Osr1;Parvb;Pdlim4;Prnp;Prss12;Rnase4;Rspo2;Slc9a3r1;Socs3;Sparc;Sulf1;Tgm2;Thbs2;Timp2;Vtcn1;Zbtb20
149	geneSet	3.01	0.0532	Hsf1 (directAnnotation).		54	2619	Aebp1;Ahnak;Aqp1;Arhgdib;Atf3;Bgn;Capn6;Cd34;Col3a1;Col6a6;Cybrd1;Dcn;Dpt;Egr1;Emp2;Enpp2;Espn;Fam46c;Fbln5;Fmod;Fndc1;Ftl1;Gas6;Heg1;Hspa1a;Hspb1;Igfbp7;Klf9;Loxl1;Ltbp4;Malat1;Meg3;Ndrg1;Nfix;Npnt;Osr1;Parvb;Plxna4;Podn;Prnp;Prss12;Rabac1;Rspo1;Rspo2;Sparc;Tgm2;Thbs2;Timp2;Tmem119;Vtcn1;Wnt4;Wnt5a;Xdh;Zbtb20
150	geneSet	3	0.0531	Hsf1 (directAnnotation).	Hsf2 (inferredBy_MotifSimilarity).	76	4354	Aebp1;Ahnak;Apoe;Aqp1;Ar;Arhgdib;Atf3;Bgn;Btg2;Capn6;Cd34;Col14a1;Col1a1;Col3a1;Col6a1;Col6a6;Cryab;Dcn;Dpt;Egr1;Emp2;Enpp2;Espn;Fam46c;Fmod;Fndc1;Fos;Foxs1;Ftl1;Gas6;Gpc3;H2-D1;Hpgd;Hspa1a;Hspb1;Htra1;Igf1;Igfbp7;Klf9;Loxl1;Ltbp3;Ltbp4;Maf;Malat1;Man1a;Meg3;Mgst1;Mpzl2;Nbl1;Ndrg1;Neat1;Nfix;Npnt;Osr1;Parvb;Pdlim4;Plxna4;Podn;Prnp;Prss12;Rabac1;Rnase4;Rspo1;Rspo2;Slc4a4;Slc9a3r1;Socs3;Sparc;Stat3…
151	geneSet	3	0.0531			24	926	Ahnak;Arhgdib;Ccdc80;Cd34;Col1a1;Col6a6;Cst3;Ctsl;Dcn;Espn;Fmod;Fos;Gpx3;Klf9;Nbl1;Nr4a1;Osr1;Prnp;Rspo2;Slc4a4;Sparc;Sulf1;Wnt4;Wnt5a
152	geneSet	3	0.0531			77	4749	Acaa2;Adamts2;Aebp1;Ahnak;Angptl7;Aqp1;Arhgdib;Atf3;Bgn;Bri3;Btg2;Cd34;Cd81;Cldn15;Col1a1;Col5a2;Col6a1;Col6a6;Ctsl;Dcn;Dpp4;Emp2;Espn;Fam46c;Fbln1;Fbln5;Fmod;Fndc1;Fos;Foxs1;Gabarapl1;Gas6;Gpc3;Gpx3;Gstm1;Heg1;Hspb1;Ier3;Igf1;Igfbp7;Il33;Junb;Klf9;Lamb2;Laptm4a;Loxl1;Ltbp3;Malat1;Megf6;Mfap2;Mgst1;Mt1;Nbl1;Ndufa4l2;Neat1;Nfix;Npnt;Nr4a1;Osr1;Parvb;Plxna4;Prnp;Ptgs1;Rbp4;Rspo1;Slc9a3r1;Smoc2;Socs…

## Sheet: Rcistarget_epicardial_module8
	geneSet	NES	AUC	TF_highConf	TF_lowConf	nEnrGenes	rankAtMax	enrichedGenes
1	geneSet	4.66	0.101			11	386	Alcam;Bmp4;Fn1;Itga1;Lbh;Mylk;Nnat;Pappa;Pdgfra;Ptn;Tmem108
2	geneSet	4.3	0.0951			15	858	Alcam;Bmp4;Ebf1;Eno1;Fn1;Itga1;Lbh;Mylk;Nnat;Pappa;Pdgfra;Ptn;Tbx18;Tmem108;Tsc22d1
3	geneSet	4.21	0.0936			18	1121	Alcam;Bmp4;Ebf1;Ets1;Fn1;Hnrnpc;Lbh;Myh10;Nrp1;Pappa;Pdgfra;Plagl1;Pls3;Podxl;Slc9a3r2;Tcf21;Tsc22d1;Vav3
4	geneSet	4.21	0.0936	Zfp108; Zfp235; Zfp93 (inferredBy_Orthology).		7	153	Ebf1;Ets1;Gyg;Myh10;Nnat;Pls3;Tbx18
5	geneSet	4.1	0.0919	Mzf1 (directAnnotation).		16	838	Bmp4;Calb2;Cpxm1;Ebf1;Ets1;Ldhb;Marcksl1;Npm1;Pdgfra;Pls3;Podxl;Ptn;Sub1;Tcf21;Tsc22d1;Vav3
6	geneSet	4.07	0.0915	Rax (inferredBy_Orthology).		9	332	Alcam;Bambi;Bmp4;Ebf1;Fn1;Hnrnpc;Nnat;Pappa;Tsc22d1
7	geneSet	4.06	0.0913			24	1377	Alcam;Bmp4;Calb2;Cdh2;Dlk1;Eno1;Ets1;Fn1;Hic1;Itga1;Lbh;Ldhb;Marcks;Marcksl1;Myh10;Npm1;Pappa;Pdgfra;Pls3;Podxl;Ptn;Sub1;Tbx18;Tsc22d1
8	geneSet	3.95	0.0896	Srebf1 (inferredBy_Orthology).	Sp5 (inferredBy_MotifSimilarity). Brf1; Brf2; Egr1; Hdac2; Maz; Nelfe; Rbbp5; Smarca4; Srebf2; Supt20; Xrcc4 (inferredBy_MotifSimilarity_n_Orthology).	11	490	Alcam;Bmp4;Fbn2;Marcks;Nrp1;Pappa;Pdgfra;Plagl1;Sub1;Tbx18;Tsc22d1
9	geneSet	3.92	0.0891			12	552	Bmp4;Egfl6;Fn1;Lbh;Mylk;Nnat;Pappa;Pdgfra;Pls3;Ptn;Tcf21;Tmem108
10	geneSet	3.9	0.0888	Usf1 (directAnnotation).	Tfe3 (inferredBy_MotifSimilarity_n_Orthology).	11	423	Apex1;Bex1;Bmp4;Ebf1;Eif1ax;Eno1;Igf2r;Ldhb;Npm1;Prmt1;Tmem108
11	geneSet	3.9	0.0888	Zbtb33 (inferredBy_Orthology).	Chd2 (inferredBy_MotifSimilarity_n_Orthology).	11	407	1110032F04Rik;Bmp4;Cct5;Hnrnpc;Marcks;Npm1;Nrp1;Pappa;Pdgfra;Rpl4;Tbx18
12	geneSet	3.87	0.0883			10	304	Alcam;Cdh2;Ebf1;Itga1;Myh10;Npm1;Pdgfra;Pls3;Ptn;Tsc22d1
13	geneSet	3.86	0.0882	Sp4 (directAnnotation).		9	327	Cdkn1c;Ebf1;Eno1;Hic1;Pdgfra;Peg3;Tbx18;Tead2;Tmem108
14	geneSet	3.86	0.0882	E2f1; Rxra (inferredBy_Orthology).		9	247	Alcam;Arl4c;Cct4;Cdkn1c;Ebf1;Myh10;Npm1;Ptn;Sub1
15	geneSet	3.84	0.0879	Rad21 (inferredBy_Orthology).	Ctcf; Ctcfl (inferredBy_MotifSimilarity). Arid3a; Rxra; Smc3; Zfp143 (inferredBy_MotifSimilarity_n_Orthology).	11	465	Arl4c;Kcne1l;Limd2;Npm1;Nrp1;Pdgfra;Peg3;Prmt1;Rbpms2;Sub1;Tmem108
16	geneSet	3.84	0.0879			8	257	Cdkn1c;Ebf1;Eef1g;Hnrnpc;Nnat;Plagl1;Rpl4;Tbx18
17	geneSet	3.82	0.0877			9	315	Cdh2;Ebf1;Eef1g;Hnrnpc;Marcks;Nnat;Pappa;Tbx18;Tsc22d1
18	geneSet	3.82	0.0876	Rad21 (inferredBy_Orthology).	Ctcf; Ctcfl (inferredBy_MotifSimilarity). Arid3a; Rxra; Smc3; Zbtb7a; Zfp143 (inferredBy_MotifSimilarity_n_Orthology).	10	368	Arl4c;Kcne1l;Limd2;Npm1;Nrp1;Pdgfra;Peg3;Prmt1;Sub1;Tmem108
19	geneSet	3.79	0.0871	Rad21 (inferredBy_Orthology).	Ctcf; Ctcfl (inferredBy_MotifSimilarity). Arid3a; Rxra; Smc3; Zfp143 (inferredBy_MotifSimilarity_n_Orthology).	10	350	Arl4c;Kcne1l;Limd2;Npm1;Nrp1;Pdgfra;Peg3;Rbpms2;Sub1;Tmem108
20	geneSet	3.77	0.0868			11	545	Bmp4;Fn1;Lbh;Mylk;Nnat;Pappa;Pdgfra;Pls3;Ptn;Tcf21;Tmem108
21	geneSet	3.76	0.0866		Atf3 (inferredBy_MotifSimilarity_n_Orthology).	11	471	Cct4;Ebf1;Eef1g;Hic1;Hnrnpa1;Hnrnpc;Lpl;Marcks;Pdgfra;Tbx18;Tsc22d1
22	geneSet	3.75	0.0865	Rad21 (inferredBy_Orthology).	Ctcf; Ctcfl (inferredBy_MotifSimilarity). Arid3a; Rest; Rxra; Smc3; Zfp143; Zfp64 (inferredBy_MotifSimilarity_n_Orthology).	10	414	Arl4c;Kcne1l;Npm1;Nrp1;Pdgfra;Peg3;Prmt1;Rbpms2;Sub1;Tmem108
23	geneSet	3.73	0.0863		Tfe3; Usf2 (inferredBy_MotifSimilarity). Max; Mxi1 (inferredBy_MotifSimilarity_n_Orthology).	14	731	Apex1;Bex1;Bex2;Bmp4;Ebf1;Eif1ax;Eno1;Hnrnpa1;Igf2r;Ldhb;Npm1;Pls3;Prmt1;Tmem108
24	geneSet	3.72	0.086			7	222	Fn1;Itga1;Lbh;Nnat;Pappa;Pdgfra;Ptn
25	geneSet	3.69	0.0856			17	1134	Alcam;Bmp4;Cct4;Cdh2;Ebf1;Fn1;Hnrnpc;Itga1;Lbh;Mylk;Nnat;Pappa;Pdgfra;Pls3;Ptn;Tbx18;Tmem108
26	geneSet	3.67	0.0853	Gcm1; Hoxb13 (inferredBy_Orthology).		13	720	1110032F04Rik;Bmp4;Calb2;Ebf1;Ets1;Fn1;Hnrnpc;Myh10;Pappa;Pcsk5;Pdgfra;Tcf21;Tmem108
27	geneSet	3.65	0.0849			16	746	1110032F04Rik;Alcam;Cdh2;Ebf1;Hnrnpc;Marcks;Myh10;Nnat;Npm1;Pdgfra;Phb2;Pls3;Ptn;Tbx18;Tsc22d1;Vav3
28	geneSet	3.64	0.0848			25	1897	Arl4c;Cdh2;Ebf1;Eef1g;Ets1;Fbn2;Fn1;Hnrnpc;Lpl;Marcks;Myh10;Nme4;Nnat;Npm1;Nrp1;Pappa;Pdgfra;Plagl1;Pls3;Ptn;Rpl4;Tbx18;Tmem108;Tsc22d1;Vav3
29	geneSet	3.62	0.0844			6	110	Hic1;Lpl;Nrp1;Pdgfra;Pls3;Tcf21
30	geneSet	3.61	0.0843			19	1436	Bambi;Bmp4;Cct4;Cdh2;Cpxm1;Dlk1;Egfl6;Eif1ax;Ets1;Glrx3;Npm1;Pdgfra;Plagl1;Pls3;Podxl;Ptn;Tcf21;Tmem108;Tsc22d1
31	geneSet	3.6	0.0842	Irf2 (inferredBy_Orthology).	Irf1; Irf3; Irf4; Irf5; Irf6; Irf7; Irf8; Irf9; Prdm1 (inferredBy_MotifSimilarity). Stat1; Stat2; Stat3; Tbl1xr1 (inferredBy_MotifSimilarity_n_Orthology).	18	1223	Alcam;Bambi;Bmp4;Cdh2;Ebf1;Ets1;Fn1;Hnrnpc;Marcksl1;Myh10;Nrp1;Pappa;Pdgfra;Ptn;Tbx18;Tcf21;Tsc22d1;Vav3
32	geneSet	3.54	0.0832			12	475	1110032F04Rik;Alcam;Bmp4;Ebf1;Fbn2;Lsp1;Pdgfra;Ptn;Sub1;Tbx18;Tead2;Tsc22d1
33	geneSet	3.52	0.083	Zbtb39 (inferredBy_Orthology).		6	144	Dlk1;Hnrnpc;Igf2r;Pcsk5;Podxl;Ptn
34	geneSet	3.52	0.0829	Zfp160; Zfp189; Zfp35; Zfp612; Zfp712; Zfp950 (inferredBy_Orthology).	Pax4; Zfp148; Zfp281 (inferredBy_MotifSimilarity). Brf1; Brf2; Cebpb; Cux1; Egr1; Ezh2; Hdac2; Klf16; Maz; Nelfe; Rbbp5; Rcor1; Rest; Srebf1; Srebf2; Supt20; Tbx15; Wt1; Xrcc4; Zbtb7b; Zfp467 (inferredBy_MotifSimilarity_n_Orthology).	12	496	Alcam;Bmp4;Fn1;Igf2r;Marcks;Myh10;Pappa;Pdgfra;Plagl1;Pls3;Tmem108;Tsc22d1
35	geneSet	3.52	0.0829			15	918	Bambi;Bmp4;Calb2;Eno1;Fn1;Hic1;Hnrnpc;Ldhb;Marcks;Myh10;Npm1;Nrk;Pdgfra;Plagl1;Tsc22d1
36	geneSet	3.51	0.0827		Zfp595; Zfp708 (inferredBy_MotifSimilarity_n_Orthology).	10	404	Alcam;Arl4c;Bmp4;Ets1;Hnrnpc;Nrp1;Pappa;Pdgfra;Tbx18;Tmem108
37	geneSet	3.49	0.0826			28	2507	Alcam;Arl4c;Bex1;Bmp4;Cct4;Cdh2;Ebf1;Eif1ax;Ets1;Fbn2;Fn1;Hnrnpc;Itga1;Lbh;Ldhb;Marcks;Marcksl1;Myh10;Mylk;Nnat;Pappa;Pdgfra;Pls3;Ptn;Tbx18;Tcf21;Tsc22d1;Vav3
38	geneSet	3.48	0.0824			36	3800	Alcam;Arl4c;Bex1;Bex2;Bmp4;Calb2;Cct4;Cdh2;Cpxm1;Dlk1;Ebf1;Eif1ax;Eno1;Fn1;Glrx3;Hic1;Hnrnpc;Igf2r;Ldhb;Limd2;Lsp1;Marcks;Marcksl1;Myh10;Npm1;Pappa;Pdgfra;Pls3;Podxl;Ptn;Ramp1;Slc9a3r2;Tcf21;Tead2;Tmem108;Tsc22d1
39	geneSet	3.48	0.0823			13	626	Bmp4;Ebf1;Eef1g;Fn1;Hnrnpc;Marcks;Nnat;Nrp1;Pappa;Plagl1;Pls3;Tbx18;Tsc22d1
40	geneSet	3.48	0.0823		Egr1; Egr2; Egr3; Egr4; Klf15; Rreb1; Sp1; Sp2; Sp3; Sp4; Sp5; Wt1; Zbtb17; Zfp281 (inferredBy_MotifSimilarity). Brf1; Brf2; Cebpb; Ctcf; Cux1; Elf1; Elk4; Esrra; Ezh2; Hdac2; Klf16; Maz; Mxi1; Nelfe; Patz1; Rad21; Rbbp5; Rcor1; Rest; Smarca4; Srebf1; Srebf2; Supt20; Tbx15; Vezf1; Xrcc4; Zbtb7a; Zbtb7b; Zfp160; Zfp189; Zfp35; Zfp467; Zfp612; Zfp712; Zfp950; Zmiz1 (inferredBy_MotifSimilarity_n_Ort…	43	4014	Alcam;Arl4c;Bambi;Bex1;Bex2;Bmp4;Cct4;Cdkn1c;Dlk1;Egfl6;Eno1;Ets1;Fbn2;Fn1;Hic1;Hnrnpc;Itga1;Ldhb;Limd2;Lpl;Lsp1;Marcks;Marcksl1;Myh10;Nnat;Npm1;Nrp1;Pappa;Pcsk5;Pdgfra;Plagl1;Pls3;Podxl;Ptn;Ramp1;Rbpms2;Slc9a3r2;Sub1;Tbx18;Tmem108;Tomm20;Tsc22d1;Vav3
41	geneSet	3.47	0.0822	Sox11 (directAnnotation).		26	2208	Apex1;Bmp4;Calb2;Cdh2;Cpxm1;Ebf1;Egfl6;Ets1;Fbn2;Lbh;Ldhb;Limd2;Lpl;Marcks;Marcksl1;Mdk;Npm1;Pdgfra;Plagl1;Pls3;Podxl;Ptn;Tbx18;Tead2;Tmem108;Vav3
42	geneSet	3.46	0.082	Adnp2 (directAnnotation).		5	67	Arl4c;Bex1;Bex2;Bex4;Fn1
43	geneSet	3.45	0.0819			11	521	Cdh2;Cpxm1;Ebf1;Ets1;Hspe1;Myh10;Pdgfra;Phb2;Ptn;Slc9a3r2;Vav3
44	geneSet	3.43	0.0816			5	104	Hic1;Hspe1;Lbh;Pdgfra;Sub1
45	geneSet	3.43	0.0815	Max (inferredBy_Orthology).	Arnt; Arnt2; Bhlhe40; Mxi1; Myc; Mycn; Usf1; Usf2 (inferredBy_MotifSimilarity). 2010315B03Rik; 2410141K09Rik; 4921501E09Rik; 5730507C01Rik; AI987944; AU041133; AW146154; Atf3; Bmyc; Brf1; Brf2; Cebpb; Clock; Creb1; Ctcf; E2f1; E2f6; Elk4; Esrra; Ezh2; Gabpa; Gm10093; Gm10324; Gm10778; Gm11007; Gm14295; Gm14305; Gm14308; Gm14322; Gm14325; Gm14326; Gm14327; Gm14391; Gm14399; Gm14403; Gm14406; Gm144…	10	519	Apex1;Dlk1;Eno1;Hnrnpa1;Igf2r;Ldhb;Npm1;Podxl;Prmt1;Tmem108
46	geneSet	3.42	0.0815			9	381	Eno1;Fn1;Itga1;Kcne1l;Nrp1;Pdgfra;Tcf21;Tmem108;Vav3
47	geneSet	3.41	0.0813			30	2898	Alcam;Arl4c;Bex2;Bmp4;Cdh2;Ebf1;Eef1g;Eno1;Ets1;Fbn2;Fn1;Hnrnpc;Igf2r;Itga1;Marcks;Myh10;Nnat;Npm1;Nrp1;Pappa;Pdgfra;Plagl1;Pls3;Podxl;Ptn;Tbx18;Tcf21;Tomm20;Tsc22d1;Vav3
48	geneSet	3.39	0.0809	Mlx (inferredBy_Orthology).		10	522	Ebf1;Hnrnpa1;Ldhb;Marcks;Myh10;Nnat;Npm1;Pls3;Prmt1;Tbx18
49	geneSet	3.39	0.0809		Bnc1; Bnc2 (inferredBy_MotifSimilarity_n_Orthology).	7	200	H19;Myh10;Pls3;Podxl;Prmt1;Ptn;Tmem108
50	geneSet	3.38	0.0807			11	593	Ebf1;Hnrnpc;Itga1;Lbh;Marcks;Myh10;Pdgfra;Pls3;Tbx18;Tmem108;Vav3
51	geneSet	3.37	0.0806	Klf6 (inferredBy_Orthology).		12	589	Bex1;Bmp4;Cdkn1c;Dlk1;Fn1;Hic1;Limd2;Lsp1;Marcksl1;Peg3;Podxl;Slc9a3r2
52	geneSet	3.36	0.0804			11	478	Alcam;Bmp4;Ebf1;Ets1;Itga1;Marcks;Pdgfra;Pls3;Ptn;Ramp1;St13
53	geneSet	3.35	0.0804	Pbx4 (inferredBy_Orthology).		12	665	1110032F04Rik;Ebf1;Ets1;Glrx3;Mylk;Nnat;Nrk;Pappa;Pdgfra;Ptn;Ramp1;Vav3
54	geneSet	3.35	0.0803	E2f6 (inferredBy_Orthology).	Max; Mxi1; Myc; Mycn; Usf1; Usf2 (inferredBy_MotifSimilarity). 4921501E09Rik; Atf3; Bclaf1; Bhlhe40; Bmyc; Brf1; Brf2; Cebpb; Clock; Creb1; Ctcf; E2f1; Elf1; Elk4; Esrra; Ets1; Ezh2; Foxp2; Gabpa; Hcfc1; Hdac2; Nelfe; Nfe2; Npas2; Nrf1; Phf8; Rad21; Rbbp5; Sap30; Sin3a; Smarca4; Sp4; Srebf1; Srebf2; Supt20; Xrcc4; Zeb1; Zfp110; Zfp143; Zfp369; Zmiz1 (inferredBy_MotifSimilarity_n_Orthology).	9	348	Apex1;Eno1;Hnrnpa1;Hnrnpc;Igf2r;Ldhb;Npm1;Prmt1;Tmem108
55	geneSet	3.35	0.0803			8	269	Bmp4;Calb2;Eno1;Hic1;Marcks;Npm1;Pdgfra;Plagl1
56	geneSet	3.33	0.08		Klf10; Klf13; Klf14; Sp5; Sp6; Sp7 (inferredBy_MotifSimilarity). Klf11; Sp2; Sp8; Sp9 (inferredBy_MotifSimilarity_n_Orthology).	7	215	Alcam;Bmp4;Ets1;Hic1;Pdgfra;Peg3;Tmem108
57	geneSet	3.33	0.08			19	1240	Bex2;Ebf1;Eef1g;Ets1;Fbn2;Hnrnpc;Marcks;Myh10;Nme4;Nnat;Npm1;Nrp1;Pappa;Pdgfra;Plagl1;Pls3;Rpl4;Tbx18;Tsc22d1
58	geneSet	3.32	0.0798			9	372	Ebf1;Eef1g;Fn1;Hnrnpc;Ptn;Rpl4;Tbx18;Tmem108;Tsc22d1
59	geneSet	3.32	0.0798	Nfic (inferredBy_Orthology).	Nfia; Nfib; Nfix (inferredBy_MotifSimilarity). Tlx1 (inferredBy_MotifSimilarity_n_Orthology).	8	268	Ebf1;Ets1;Kcne1l;Marcks;Pappa;Pls3;Ptn;Ramp1
60	geneSet	3.3	0.0796			13	651	Alcam;Bambi;Bmp4;Ebf1;Ets1;Itga1;Marcks;Pdgfra;Pls3;Ptn;Ramp1;St13;Tsc22d1
61	geneSet	3.3	0.0796	Rad21 (inferredBy_Orthology).	Ctcf (inferredBy_MotifSimilarity). Arid3a; Ctcfl; Rest; Smc3; Zfp143; Zfp64 (inferredBy_MotifSimilarity_n_Orthology).	11	584	Arl4c;Kcne1l;Limd2;Npm1;Nrp1;Pdgfra;Peg3;Prmt1;Rbpms2;Sub1;Tmem108
62	geneSet	3.29	0.0795			8	299	Bmp4;Cdh2;Myh10;Ptn;Ramp1;Tmem108;Tsc22d1;Vav3
63	geneSet	3.29	0.0794	Pbx3 (inferredBy_Orthology).	Pbx1; Pknox1 (inferredBy_MotifSimilarity).	8	329	Bambi;Cdh2;Hnrnpc;Myh10;Peg3;Ptn;Tbx18;Tmem108
64	geneSet	3.29	0.0794	Hsf1 (directAnnotation).	Hsf2; Hsf3; Hsf4 (inferredBy_MotifSimilarity_n_Orthology).	8	351	Cct4;Cdh2;Ebf1;Hspe1;Myh10;Pcsk5;Pdgfra;St13
65	geneSet	3.28	0.0792	Irf9 (inferredBy_Orthology).	Irf4; Irf5 (inferredBy_MotifSimilarity). Irf2; Irf3; Irf7; Irf8 (inferredBy_MotifSimilarity_n_Orthology).	12	600	Alcam;Arl4c;Bambi;Egfl6;Lsp1;Marcks;Marcksl1;Mdk;Pdgfra;Ptn;Sub1;Tmem108
66	geneSet	3.28	0.0792	Sp7 (inferredBy_Orthology).	Klf10; Klf13; Klf14; Sp5; Sp6 (inferredBy_MotifSimilarity). Klf11; Sp2; Sp8; Sp9 (inferredBy_MotifSimilarity_n_Orthology).	7	214	Alcam;Bmp4;Ets1;Hic1;Pdgfra;Peg3;Tmem108
67	geneSet	3.27	0.0791	Sp7 (directAnnotation).	Klf10; Klf13; Klf14; Sp5; Sp6 (inferredBy_MotifSimilarity). Klf11; Sp2; Sp8; Sp9 (inferredBy_MotifSimilarity_n_Orthology).	7	207	Alcam;Bmp4;Ets1;Hic1;Pdgfra;Peg3;Tmem108
68	geneSet	3.26	0.079			7	259	Eif1ax;Hnrnpc;Lbh;Myh10;Pdgfra;Ptn;Tsc22d1
69	geneSet	3.26	0.079			8	213	Ebf1;Eef1g;Fbn2;Hnrnpc;Marcks;Nrp1;Plagl1;Tsc22d1
70	geneSet	3.26	0.079	Jun; Junb; Jund (inferredBy_Orthology).	Atf1; Atf2; Atf3; Atf4; Atf5; Atf7; Creb1; Creb3; Creb5; Crem; Gm28047; Jdp2 (inferredBy_MotifSimilarity). Atf6; Atf6b; Bach2; Batf3; Creb3l1; Creb3l2; Creb3l4; Crebl2; Fos; Fosb; Fosl1; Fosl2; Npdc1; Xbp1 (inferredBy_MotifSimilarity_n_Orthology).	12	661	Arl4c;Bex1;Ebf1;Fn1;Hic1;Lbh;Marcksl1;Myh10;Nrp1;Pappa;Ramp1;St13
71	geneSet	3.26	0.0789			11	616	Bmp4;Ebf1;Egfl6;Fn1;Pappa;Pdgfra;Ptn;Ramp1;Tbx18;Tmem108;Vav3
72	geneSet	3.25	0.0788	E2f1 (inferredBy_Orthology).	E2f6 (inferredBy_MotifSimilarity_n_Orthology).	9	356	Cpxm1;Eif1ax;Hnrnpc;Marcksl1;Npm1;Nrp1;Peg3;Plagl1;Tbx18
73	geneSet	3.25	0.0788	Sall1 (inferredBy_Orthology).		8	260	Itga1;Nnat;Npm1;Pappa;Pdgfra;Pls3;Podxl;Ramp1
74	geneSet	3.24	0.0786			8	258	Bmp4;Calb2;Eno1;Hic1;Marcks;Npm1;Pdgfra;Plagl1
75	geneSet	3.24	0.0786			9	385	Bmp4;Hnrnpc;Marcks;Npm1;Nrk;Pdgfra;Pls3;Tbx18;Tsc22d1
76	geneSet	3.24	0.0786			8	259	Bmp4;Calb2;Eno1;Hic1;Marcks;Npm1;Pdgfra;Plagl1
77	geneSet	3.24	0.0786	Usf1 (inferredBy_Orthology).	Arnt; Arnt2; Bhlhe40; Max; Mitf; Myc; Srebf1; Srebf2; Tfe3; Tfeb; Usf2 (inferredBy_MotifSimilarity). Atf3; Bach1; Bmyc; Helt; Nfe2 (inferredBy_MotifSimilarity_n_Orthology).	10	440	Apex1;Bex1;Bex2;Bmp4;Igf2r;Ldhb;Npm1;Pls3;Prmt1;Tmem108
78	geneSet	3.24	0.0786	Ube2k (inferredBy_Orthology).		24	2153	Alcam;Arl4c;Bambi;Bmp4;Cdh2;Cpxm1;Eef1g;Fn1;Hic1;Hnrnpc;Ldhb;Marcks;Myh10;Nnat;Nrp1;Pappa;Pdgfra;Plagl1;Pls3;Ptn;Tbx18;Tcf21;Tmem108;Tsc22d1
79	geneSet	3.23	0.0785		Atf2; Atf3; Atf7; Creb1; Creb5; Crem; Gm28047; Jdp2; Jun (inferredBy_MotifSimilarity). Atf1; Atf4; Atf6; Atf6b; Batf3; Creb3; Creb3l1; Creb3l2; Creb3l4; Fos; Fosb; Fosl1; Fosl2; Junb; Jund; Npdc1; Xbp1 (inferredBy_MotifSimilarity_n_Orthology).	9	380	Arl4c;Bex1;Ebf1;Fn1;Hic1;Myh10;Pappa;Peg3;St13
80	geneSet	3.23	0.0785	Hsf1; Hsf2; Hsf3; Hsf4 (inferredBy_Orthology).	Hoxb2; Hsf5 (inferredBy_MotifSimilarity_n_Orthology).	9	426	Cct4;Cdh2;Cdkn1c;Hspe1;Myh10;Nnat;Pdgfra;Ptn;St13
81	geneSet	3.22	0.0784	Nrl (inferredBy_Orthology).		15	929	Bmp4;Cct5;Cdh2;Ebf1;Eef1g;Hnrnpa1;Hnrnpc;Marcks;Nnat;Npm1;Pdgfra;Plagl1;Tbx18;Tomm20;Tsc22d1
82	geneSet	3.22	0.0783			33	3386	Arl4c;Bambi;Bex2;Bmp4;Cct4;Cdh2;Cdkn1c;Ebf1;Eef1g;Ets1;Fbn2;Hnrnpc;Ldhb;Marcks;Myh10;Nme4;Nnat;Npm1;Nrk;Nrp1;Pappa;Pcsk5;Pdgfra;Plagl1;Pls3;Podxl;Ptn;Rpl4;Tbx18;Tcf21;Tmem108;Tsc22d1;Vav3
83	geneSet	3.22	0.0783	Klf13 (directAnnotation).	Klf10; Klf14; Klf2; Sp5; Sp7 (inferredBy_MotifSimilarity). Klf11; Klf6; Sp2; Sp8; Sp9 (inferredBy_MotifSimilarity_n_Orthology).	7	221	Alcam;Bmp4;Ets1;Hic1;Pdgfra;Peg3;Tmem108
84	geneSet	3.21	0.0781	Borcs8; Mef2a; Mef2b; Mef2c; Mef2d (inferredBy_Orthology).		10	511	Arl4c;Ebf1;Hic1;Lpl;Npm1;Nrp1;Pdgfra;Ptn;Rbpms2;Tbx18
85	geneSet	3.21	0.0781			12	556	Bmp4;Fn1;Itga1;Lbh;Mylk;Nnat;Pappa;Pdgfra;Pls3;Ptn;Tcf21;Tmem108
86	geneSet	3.2	0.078	E2f1; E2f2; E2f3; E2f6 (inferredBy_Orthology).		14	833	Bmp4;Fn1;Glrx3;Hnrnpc;Marcks;Marcksl1;Npm1;Nrp1;Pdgfra;Peg3;Pls3;Ptn;Tbx18;Tsc22d1
87	geneSet	3.2	0.078			26	2141	Alcam;Arl4c;Bex1;Bmp4;Cct4;Cdh2;Ebf1;Eif1ax;Fn1;Hnrnpc;Itga1;Lbh;Ldhb;Marcks;Marcksl1;Mylk;Nnat;Nrp1;Pappa;Pdgfra;Pls3;Ptn;Tbx18;Tcf21;Tsc22d1;Vav3
88	geneSet	3.18	0.0777		Yy1 (inferredBy_MotifSimilarity). Yy2; Zfp597 (inferredBy_MotifSimilarity_n_Orthology).	12	563	Bex1;Bex2;Bex4;Bmp4;Eif1ax;Hnrnpa1;Hnrnpc;Marcks;Npm1;Peg3;Ramp1;Sub1
89	geneSet	3.17	0.0775			26	2239	Arl4c;Bambi;Bmp4;Calb2;Cct4;Cdh2;Ebf1;Eif1ax;Ets1;Fn1;Hic1;Hnrnpc;Itga1;Marcks;Npm1;Nrp1;Pappa;Pcsk5;Pdgfra;Plagl1;Pls3;Ptn;Tbx18;Tead2;Tmem108;Tsc22d1
90	geneSet	3.16	0.0774			8	270	Bmp4;Calb2;Eno1;Hic1;Marcks;Npm1;Pdgfra;Plagl1
91	geneSet	3.16	0.0773			9	408	Ets1;H19;Myh10;Pappa;Pcsk5;Pdgfra;Pls3;Ptn;Vav3
92	geneSet	3.14	0.0771	Prdm15 (inferredBy_Orthology).		11	558	Arl4c;Cpxm1;Ebf1;Eif1ax;Eno1;Fbn2;Ldhb;Myh8;Nrk;Ramp1;Tmem108
93	geneSet	3.14	0.077			13	699	Arl4c;Bambi;Ebf1;Hnrnpc;Lbh;Marcks;Nrk;Pappa;Pdgfra;Ptn;Tbx18;Tsc22d1;Vav3
94	geneSet	3.13	0.077	Otud4 (inferredBy_Orthology).		39	4357	Alcam;Bex1;Bex2;Bmp4;Calb2;Cdh2;Ebf1;Ets1;Fbn2;Fn1;Hic1;Hnrnpc;Igf2r;Itga1;Lpl;Marcks;Marcksl1;Mdk;Myh10;Mylk;Nnat;Nrp1;Pappa;Pcsk5;Pdgfra;Plagl1;Pls3;Podxl;Prmt1;Ptn;Rbpms2;Rpl4;Sub1;Tbx18;Tcf21;Tead2;Tmem108;Tsc22d1;Vav3
95	geneSet	3.13	0.077			20	1557	Bambi;Bmp4;Cdh2;Dlk1;Ebf1;Fn1;Hnrnpc;Kcnq1ot1;Ldhb;Marcks;Myh10;Pappa;Pdgfra;Pls3;Ptn;Rbpms2;Tbx18;Tcf21;Tmem108;Tsc22d1
96	geneSet	3.13	0.0769	Hsf1; Hsf2; Hsf3; Hsf4 (inferredBy_Orthology).	Hoxb2; Hsf5 (inferredBy_MotifSimilarity_n_Orthology).	11	624	Cct4;Cdh2;Cdkn1c;Hic1;Hspe1;Itga1;Myh10;Nnat;Pdgfra;Ptn;St13
97	geneSet	3.12	0.0767			8	303	Ets1;Hnrnpc;Marcks;Nrp1;Pappa;Pdgfra;Tcf21;Tsc22d1
98	geneSet	3.11	0.0767			10	509	Bmp4;Cdh2;Fbn2;Hspe1;Itga1;Kcne1l;Lbh;Marcks;Pdgfra;Sub1
99	geneSet	3.11	0.0766	Fos; Fosb; Fosl1; Fosl2 (inferredBy_Orthology).	Atf1; Atf2; Atf4; Atf7; Creb1; Creb5; Gm28047; Jdp2; Jun (inferredBy_MotifSimilarity). Atf3; Atf6; Atf6b; Batf3; Creb3; Creb3l1; Creb3l2; Creb3l4; Crebl2; Crem; Junb; Jund; Npdc1; Xbp1 (inferredBy_MotifSimilarity_n_Orthology).	8	289	Arl4c;Ebf1;Fn1;Hic1;Nrp1;Pappa;Ramp1;St13
100	geneSet	3.11	0.0766	Srp9 (inferredBy_Orthology).		15	967	Bambi;Bmp4;Ebf1;Fn1;Itga1;Nrp1;Pappa;Pdgfra;Peg3;Pls3;Ptn;Ramp1;Tbx18;Tcf21;Tsc22d1
101	geneSet	3.11	0.0766			7	199	Arl4c;Bmp4;Cdkn1c;Hic1;Nnat;Pdgfra;Tbx18
102	geneSet	3.11	0.0766	Klf15 (inferredBy_Orthology).	Klf12; Klf4; Klf7; Klf8; Sp1; Sp2; Sp3; Sp4 (inferredBy_MotifSimilarity). Gm12845; Klf10; Klf11; Klf13; Klf14; Klf16; Klf17; Klf2; Klf3; Klf5; Klf6; Klf9; Sp6; Sp7; Sp8; Sp9; Zfp352 (inferredBy_MotifSimilarity_n_Orthology).	45	4978	Alcam;Arl4c;Bambi;Bex1;Bex2;Bex4;Bmp4;Cct4;Cdkn1c;Dlk1;Ebf1;Fn1;Hic1;Hnrnpc;Igf2r;Itga1;Lbh;Ldhb;Limd2;Lpl;Lsp1;Marcks;Mfap4;Myh10;Npm1;Nrp1;Pappa;Pcsk5;Pdgfra;Peg3;Plagl1;Pls3;Podxl;Prmt1;Ptn;Rbpms2;Rpl4;Sub1;Tbx18;Tcf21;Tead2;Tmem108;Tomm20;Tsc22d1;Vav3
103	geneSet	3.1	0.0764			20	1306	Bambi;Ebf1;Eef1g;Ets1;Hnrnpc;Ldhb;Marcks;Marcksl1;Myh10;Nnat;Npm1;Pappa;Pdgfra;Peg3;Plagl1;Pls3;Ptn;Rbpms2;Sub1;Tbx18
104	geneSet	3.09	0.0763	Sp8 (inferredBy_Orthology).	Klf10; Klf13; Klf14; Sp5; Sp6; Sp7 (inferredBy_MotifSimilarity). Klf11; Sp2; Sp9 (inferredBy_MotifSimilarity_n_Orthology).	7	277	Alcam;Bmp4;Ets1;Hic1;Pdgfra;Peg3;Tmem108
105	geneSet	3.08	0.0762	Klf10 (directAnnotation).	Klf13; Klf14; Sp5; Sp6; Sp7 (inferredBy_MotifSimilarity). Klf11; Sp2; Sp8; Sp9 (inferredBy_MotifSimilarity_n_Orthology).	7	221	Alcam;Bmp4;Ets1;Hic1;Pdgfra;Peg3;Tmem108
106	geneSet	3.07	0.0761	Nfib (inferredBy_Orthology).	Nfia; Nfic; Nfix (inferredBy_MotifSimilarity). Nf1; Tlx1 (inferredBy_MotifSimilarity_n_Orthology).	8	291	Ebf1;Ets1;Kcne1l;Marcks;Pappa;Pls3;Ptn;Ramp1
107	geneSet	3.07	0.076	Cux1; Cux2 (inferredBy_Orthology).		7	123	Hnrnpc;Marcks;Npm1;Pdgfra;Ptn;Rbpms2;Tmem108
108	geneSet	3.06	0.0759	Fos (inferredBy_Orthology).	Atf1; Atf2; Atf4; Atf7; Creb1; Creb5; Crem; Gm28047; Jdp2; Jun (inferredBy_MotifSimilarity). Atf3; Atf6; Atf6b; Batf3; Creb3; Creb3l1; Creb3l2; Creb3l4; Crebl2; Fosb; Fosl1; Fosl2; Junb; Jund; Npdc1; Xbp1 (inferredBy_MotifSimilarity_n_Orthology).	6	100	Arl4c;Ebf1;Hic1;Lbh;Pls3;Ramp1
109	geneSet	3.06	0.0758	Junb (inferredBy_Orthology).	Atf1; Atf2; Atf3; Atf4; Atf5; Atf6; Atf7; Creb1; Creb5; Crem; Gm28047; Jdp2; Jun (inferredBy_MotifSimilarity). Atf6b; Bach2; Batf3; Creb3; Creb3l1; Creb3l2; Creb3l4; Crebl2; Fos; Fosb; Fosl1; Fosl2; Jund; Npdc1; Xbp1 (inferredBy_MotifSimilarity_n_Orthology).	9	357	Arl4c;Ebf1;Fn1;Hic1;Myh10;Nrp1;Pappa;Ramp1;St13
110	geneSet	3.06	0.0758	Klf10 (inferredBy_Orthology).	Klf13; Klf14; Sp5; Sp6; Sp7 (inferredBy_MotifSimilarity). Klf11; Sp2; Sp8; Sp9 (inferredBy_MotifSimilarity_n_Orthology).	5	85	Alcam;Bmp4;Ets1;Pdgfra;Peg3
111	geneSet	3.05	0.0757	Zfp719; Zfp819 (inferredBy_Orthology).		6	150	Ebf1;Lbh;Npm1;Pdgfra;Plagl1;Ptn
112	geneSet	3.04	0.0755	Yy2 (inferredBy_Orthology).		8	225	Bex2;Fn1;Hnrnpa1;Npm1;Phb2;Rpl13a;Sub1;Tsc22d1
113	geneSet	3.03	0.0754	Hnf4a; Hnf4g; Nr2f1; Nr2f2; Pdx1 (inferredBy_Orthology).		24	1940	Arl4c;Bambi;Calb2;Cdh2;Cdkn1c;Egfl6;Ets1;Fn1;Glrx3;Hic1;Hnrnpc;Hspe1;Ldhb;Marcks;Mylk;Npm1;Pappa;Pcsk5;Pdgfra;Pls3;Ptn;Tbx18;Tmem108;Tsc22d1
114	geneSet	3.03	0.0754		Nfia; Nfib; Nfic; Nfix (inferredBy_MotifSimilarity). Myog; Nf1 (inferredBy_MotifSimilarity_n_Orthology).	8	307	Ebf1;Ets1;Kcne1l;Marcks;Nnat;Nrp1;Pappa;Pls3
115	geneSet	3.03	0.0753			8	322	Alcam;Bmp4;Ets1;Fn1;Nrp1;Pcsk5;Pdgfra;Tmem108
116	geneSet	3.02	0.0753	Pou5f1; Taf7; Tbp (inferredBy_Orthology).		12	603	Bmp4;Cdkn1c;Ebf1;Eif1ax;Eno1;Hic1;Nrk;Nrp1;Pdgfra;Ptn;Rbpms2;Tsc22d1
117	geneSet	3.02	0.0753			15	772	Arl4c;Ebf1;Eif1ax;Hnrnpc;Marcks;Marcksl1;Nnat;Npm1;Nrp1;Pcsk5;Pdgfra;Peg3;Plagl1;Pls3;Tbx18
118	geneSet	3.02	0.0752	Zbtb40; Zfp266; Zfp426; Zfp560; Zfp846 (inferredBy_Orthology).		12	771	Bambi;Ebf1;Hnrnpc;Itga1;Ldhb;Myh10;Pappa;Pcsk5;Plagl1;Pls3;Rbpms2;Tmem108
119	geneSet	3.02	0.0752	Klf11 (inferredBy_Orthology).	Klf10; Klf13; Klf14; Sp5; Sp6; Sp7 (inferredBy_MotifSimilarity). Sp2; Sp8; Sp9 (inferredBy_MotifSimilarity_n_Orthology).	5	94	Alcam;Bmp4;Ets1;Pdgfra;Peg3
120	geneSet	3.02	0.0752			7	239	Ebf1;Fn1;Hnrnpc;Marcks;Nrp1;Pappa;Pdgfra
121	geneSet	3.02	0.0752	Max (inferredBy_Orthology).	Mxi1; Myc; Mycn (inferredBy_MotifSimilarity). Bmyc (inferredBy_MotifSimilarity_n_Orthology).	8	288	Apex1;Ebf1;Igf2r;Ldhb;Npm1;Podxl;Prmt1;Tmem108
122	geneSet	3.02	0.0752	Sp5 (directAnnotation).	Klf10; Klf13; Klf14; Klf2; Sp7 (inferredBy_MotifSimilarity). Klf11; Klf6; Sp8; Sp9 (inferredBy_MotifSimilarity_n_Orthology).	7	275	Alcam;Bmp4;Ets1;Hic1;Pdgfra;Peg3;Tmem108

## Sheet: Rcistarget_fibroblasts_module1
	geneSet	NES	AUC	TF_highConf	TF_lowConf	nEnrGenes	rankAtMax	enrichedGenes
1	geneSet	5.83	0.082		Fos; Jun; Nfatc1 (inferredBy_MotifSimilarity_n_Orthology).	24	592	Aspn;Ccdc80;Cd9;Col1a1;Col3a1;Dcn;Dkk3;Fam46a;Fbn1;Fyn;Gsn;Igfbp4;Lepr;Ltbp4;Ntn1;Raph1;Sdc2;Sfrp1;Sntb2;Sparc;Srpx;Tnxb;Vcan;Zbtb20
2	geneSet	5.43	0.0779	Nfatc1 (directAnnotation).		51	2636	Angptl2;Angptl7;Anxa2;Anxa5;Aspn;Atp1a2;C1qtnf2;C1qtnf7;Ccdc80;Col14a1;Col1a1;Col3a1;Dcn;Dkk3;Dpt;Fbln2;Fbn1;Fhl1;Fn1;Fyn;Igfbp7;Kdelr3;Klf9;Laptm4a;Lepr;Lmna;Maged2;Malat1;Matn2;Meg3;Meox1;Mgp;Moxd1;Mxra8;Nfia;Ogn;Pamr1;Ppic;Rhoj;S100a10;Sdc2;Sfrp1;Slc16a2;Sparc;Spry1;Srpx;Srpx2;Tcf21;Tnxb;Vcan;Zbtb20
3	geneSet	5.11	0.0746	Nfatc2 (inferredBy_Orthology).	Ilf2; Nfatc1; Nfatc3; Nfatc4 (inferredBy_MotifSimilarity_n_Orthology).	55	3069	Aebp1;Antxr1;Anxa1;Aspn;Atp1a2;C1qtnf2;C1qtnf7;Ccdc80;Cd9;Col14a1;Col1a2;Col3a1;Crispld2;Dcn;Dkk3;Dpysl3;Ecm2;Fam102b;Fbn1;Fhl1;Fn1;Fndc1;Fyn;Gsn;Igfbp7;Kdelr3;Klf9;Lepr;Lmna;Maged2;Malat1;Meg3;Meox1;Moxd1;Nfia;Pam;Pamr1;Pdlim2;Postn;Ppic;Raph1;Rhoj;Sdc2;Sfrp1;Sh3glb1;Slc16a2;Sntb2;Sparc;Spry1;Srpx2;Tcf21;Tnxb;Vcan;Vim;Zbtb20
4	geneSet	5.05	0.0741	Hp1bp3 (inferredBy_Orthology).		59	3222	Adcy7;Aebp1;Angptl7;Antxr1;Anxa2;Anxa5;Aspn;Atp1a2;C1qtnf2;C1qtnf7;Ccdc80;Col14a1;Col3a1;Dcn;Fam102b;Fam46a;Fbln2;Fbn1;Fhl1;Fmo2;Fn1;Fstl1;Fyn;Igfbp4;Igfbp7;Itm2b;Klf9;Lepr;Lmna;Loxl1;Malat1;Meg3;Meox1;Mmp2;Mxd4;Mxra8;Nfia;Ntn1;Ogn;Pamr1;Pdlim2;Postn;Ppic;Raph1;Rhob;Rhoj;S100a10;Sdc2;Sfrp1;Sh3glb1;Slc16a2;Sparc;Spry1;Srpx;Srpx2;Tcf21;Tnxb;Vcan;Zbtb20
5	geneSet	4.79	0.0714	Mylk (inferredBy_Orthology).		78	4937	Adamts2;Aebp1;Angptl2;Angptl7;Antxr1;Anxa2;Anxa5;Aspn;Atp1a2;C1qtnf2;C1qtnf7;Camk2n1;Ccdc80;Cd47;Cd81;Cd9;Col14a1;Col1a1;Col1a2;Col3a1;Crispld2;Cygb;Cyth4;Dcn;Dkk3;Dpt;Ecm2;Fam102b;Fam46a;Fbln2;Fbn1;Fhl1;Fn1;Fyn;Gsn;Igfbp4;Igfbp7;Klf9;Lama2;Lepr;Lmna;Loxl1;Lrrc55;Maged2;Malat1;Matn2;Meg3;Meox1;Mgp;Moxd1;Mxra8;Myadm;Nfia;Ntn1;Ogn;Pam;Pamr1;Pdlim2;Postn;Ppic;Raph1;Rhoj;Rnase4;Sdc2;Sfrp1;Sh3glb1;Snt…
6	geneSet	4.77	0.0712	Nfia; Nfic (directAnnotation).		12	220	Adcy7;Aspn;Gstm1;Igfbp4;Laptm4a;Matn2;Meox1;Mmp2;Nfia;Pamr1;Slc16a2;Timp2
7	geneSet	4.73	0.0708		Nfatc1; Nfatc2; Nfatc3; Nfatc4 (inferredBy_MotifSimilarity_n_Orthology).	33	1363	Angptl2;Antxr1;Aspn;Atp1a2;C1qtnf2;C1qtnf7;Ccdc80;Col14a1;Col3a1;Crispld2;Dkk3;Ecm2;Fbn1;Fn1;Fyn;Lepr;Lmna;Maged2;Malat1;Meg3;Meox1;Nfia;Pamr1;Pdlim2;Rhoj;Sdc2;Sh3glb1;Sparc;Spry1;Srpx2;Tnxb;Vcan;Zbtb20
8	geneSet	4.67	0.0702	Creb3l1 (inferredBy_Orthology).	Clock; Creb3l2 (inferredBy_MotifSimilarity). Atf6; Atf6b; Creb3; Creb3l4 (inferredBy_MotifSimilarity_n_Orthology).	67	3856	Adamts2;Adcy7;Aebp1;Angptl2;Angptl7;Anxa2;Anxa5;Atp1a2;C1qtnf2;Cd63;Cd81;Col1a1;Cpxm1;Crispld2;Ctsl;Dap;Dcn;Dkk3;Dpysl3;Ehd2;Fbln2;Fbn1;Fhl1;Fkbp9;Fn1;Gabarap;Gpx3;Gpx7;Gsn;Gxylt2;Igfbp4;Itm2b;Kdelr3;Klf9;Laptm4a;Lepr;Lmna;Loxl1;Matn2;Meg3;Mmp23;Mxra8;Myadm;Nfia;Pam;Pamr1;Pla2g16;Ppic;Ptgis;Raph1;Rarres2;Rcn3;Rhob;Rnase4;S100a11;Sfrp1;Sh3bp5;Sh3glb1;Slc16a2;Sparc;Tcf21;Thbs2;Timp2;Tmed3;Vcan;Vkor…
9	geneSet	4.61	0.0696			57	3387	Adcy7;Angptl2;Angptl7;Anxa1;Anxa2;Arpc1b;Aspn;Atp1a2;Camk2n1;Col14a1;Copz2;Cpz;Crispld2;Cyth4;Dkk3;Dpep1;Dpysl3;Ecm2;Ehd2;Fbn1;Fhl1;Fndc1;Fstl1;Fyn;Glipr2;Igfbp4;Igfbp7;Itih5;Lepr;Lmna;Loxl1;Malat1;Matn2;Meg3;Meox1;Mmp2;Moxd1;Mxd4;Mxra7;Mxra8;Myadm;Nfia;Nnmt;Ogn;Pdlim2;Raph1;S100a16;Sfrp1;Sh3bp5;Slc16a2;Sparc;Spry1;Timp2;Tmem119;Vcan;Vkorc1;Zbtb20
10	geneSet	4.4	0.0675	Tfcp2 (directAnnotation).		15	376	Adcy7;Angptl2;Angptl7;Anxa2;Atp1a2;Crispld2;Dpysl3;Ecm2;Fyn;Igfbp4;Lmna;Ntn1;Pdlim2;S100a16;Sparc
11	geneSet	4.38	0.0673	Hnrnph3 (inferredBy_Orthology).		60	3094	Adamts2;Adcy7;Aebp1;Angptl2;Angptl7;Antxr1;Anxa2;Anxa5;Arpc1b;Aspn;Atp1a2;C1qtnf2;Camk2n1;Ccdc80;Col1a1;Copz2;Crispld2;Cygb;Cyth4;Dpysl3;Emp3;Fbln2;Fbn1;Fhl1;Gsn;Igfbp4;Islr;Klf9;Lmna;Loxl1;Ltbp4;Maged2;Malat1;Matn2;Meg3;Meox1;Mfge8;Moxd1;Mxra7;Mxra8;Myadm;Nfia;Nfic;Pamr1;Pdlim2;Ptgis;Rabac1;Raph1;Rhoj;Rnase4;S100a10;Sfrp1;Slc16a2;Sntb2;Sparc;Srpx2;Timp2;Tmem119;Tnxb;Vcan
12	geneSet	4.36	0.067	Nfatc3 (inferredBy_Orthology).	Nfatc1; Nfatc2; Nfatc4 (inferredBy_MotifSimilarity_n_Orthology).	26	947	Angptl2;Antxr1;Aspn;C1qtnf7;Ccdc80;Col14a1;Col3a1;Dkk3;Fbn1;Fn1;Fyn;Gsn;Klf9;Lepr;Lmna;Malat1;Meg3;Meox1;Nfia;Pamr1;Sh3glb1;Sparc;Spry1;Srpx2;Vcan;Zbtb20
13	geneSet	4.32	0.0667		Nfatc1; Nfatc2; Nfatc3; Nfatc4 (inferredBy_MotifSimilarity_n_Orthology).	34	1451	Antxr1;Aspn;Atp1a2;C1qtnf2;C1qtnf7;Ccdc80;Col14a1;Col3a1;Crispld2;Dkk3;Ecm2;Fbn1;Fn1;Fyn;Gsn;Lepr;Lmna;Maged2;Malat1;Meg3;Meox1;Nfia;Pamr1;Pdlim2;Raph1;Rhoj;Sdc2;Sh3glb1;Sparc;Spry1;Srpx2;Tnxb;Vcan;Zbtb20
14	geneSet	4.31	0.0665	Nfatc4 (inferredBy_Orthology).		46	2540	Angptl2;Angptl7;Antxr1;Anxa2;Aspn;Atp1a2;C1qtnf2;C1qtnf7;Ccdc80;Cd9;Col14a1;Col1a2;Col3a1;Crispld2;Dcn;Dkk3;Fbn1;Fhl1;Fn1;Fyn;Gas1;Igfbp7;Klf9;Lama2;Lepr;Lmna;Loxl1;Maged2;Malat1;Meg3;Moxd1;Nfia;Ntn1;Pamr1;Pdlim2;Raph1;Rhoj;Sdc2;Sh3glb1;Sparc;Spry1;Srpx2;Tcf21;Tnxb;Vcan;Zbtb20
15	geneSet	4.3	0.0664			11	202	Anxa2;Ehd2;Fhl1;Igfbp4;Ltbp4;Moxd1;Myadm;Nfia;Pdlim2;Spry1;Timp2
16	geneSet	4.25	0.0659	Klf3 (inferredBy_Orthology).	Klf12; Klf7; Klf8; Sp4 (inferredBy_MotifSimilarity). Gm12845; Klf14; Klf17; Klf2; Klf4; Klf5; Klf6; Zfp352 (inferredBy_MotifSimilarity_n_Orthology).	23	819	1500009L16Rik;Adcy7;Anxa1;Anxa2;Capns1;Col14a1;Col1a1;Col1a2;Crispld2;Ddah2;Dpysl3;Gsn;Mxd4;Mxra7;Myadm;Rabac1;Raph1;S100a10;S100a11;Srpx;Timp2;Vim;Vkorc1
17	geneSet	4.2	0.0655			75	4688	Adcy7;Aebp1;Angptl7;Antxr1;Anxa1;Anxa2;Anxa5;Aspn;Atp1a2;C1qtnf2;C1qtnf7;Camk2n1;Ccdc80;Cd9;Col14a1;Col1a1;Col1a2;Col3a1;Crispld2;Cygb;Dcn;Dkk3;Dpysl3;Ecm2;Fam46a;Fbln2;Fbn1;Fhl1;Fn1;Fyn;Gas1;Glipr2;Igfbp4;Igfbp7;Kdelr3;Klf9;Lama2;Laptm4a;Lepr;Lmna;Loxl1;Lrrc55;Maged2;Malat1;Matn2;Meg3;Meox1;Mgp;Mmp2;Moxd1;Mxd4;Nfia;Nnmt;Ntn1;Pam;Pamr1;Pla2g16;Postn;Ppic;Raph1;Rhoj;Rnase4;S100a10;Sdc2;Sfrp1;Slc16…
18	geneSet	4.16	0.065		Nfat5; Nfatc1; Nfatc2; Nfatc4 (inferredBy_MotifSimilarity). Fos; Ilf2; Jun; Nfatc3 (inferredBy_MotifSimilarity_n_Orthology).	67	4263	Adcy7;Aebp1;Angptl2;Angptl7;Antxr1;Anxa2;Anxa5;Aspn;Atp1a2;C1qtnf2;C1qtnf7;Camk2n1;Ccdc80;Cd9;Col14a1;Col1a1;Col3a1;Dap;Dcn;Dpt;Dpysl3;Ecm2;Fbln2;Fbn1;Fhl1;Fn1;Fstl1;Fyn;Gsn;Gstm1;Igfbp4;Igfbp7;Kdelr3;Klf9;Laptm4a;Lepr;Lmna;Lrrc55;Malat1;Matn2;Meg3;Meox1;Mgp;Moxd1;Myadm;Nfia;Ntn1;Pam;Pamr1;Pdlim2;Postn;Ppic;Raph1;Rhoj;S100a10;Sdc2;Serping1;Sfrp1;Sh3bp5;Slc16a2;Sparc;Spry1;Srpx2;Tcf21;Tnxb;Vcan;Zb…
19	geneSet	4.16	0.065		Nfatc1; Nfatc2; Nfatc3; Nfatc4 (inferredBy_MotifSimilarity_n_Orthology).	34	1421	Angptl2;Antxr1;Aspn;Atp1a2;C1qtnf2;C1qtnf7;Ccdc80;Col14a1;Col3a1;Crispld2;Dkk3;Ecm2;Fbn1;Fn1;Fyn;Gsn;Lepr;Lmna;Maged2;Malat1;Meg3;Meox1;Nfia;Pamr1;Pdlim2;Raph1;Rhoj;Sh3glb1;Sparc;Spry1;Srpx2;Tnxb;Vcan;Zbtb20
20	geneSet	4.14	0.0648	Zfp595; Zfp708 (inferredBy_Orthology).		26	852	Adcy7;Aebp1;Anxa2;Anxa5;Camk2n1;Cd81;Col1a1;Ddah2;Dkk3;Dpysl3;Fbln2;Gsn;Gstm1;Lepr;Lmna;Maged2;Malat1;Pamr1;Rabac1;S100a10;Sfrp1;Sh3glb1;Slc16a2;Sparc;Timp2;Tmem119
21	geneSet	4.13	0.0647	Nfatc3 (inferredBy_Orthology).		13	272	Ccdc80;Col3a1;Dcn;Dkk3;Lepr;Lmna;Malat1;Meg3;Nfia;Pamr1;Srpx2;Tnxb;Vcan
22	geneSet	4.1	0.0644	Nfatc1; Nfatc2; Nfatc3; Nfatc4 (directAnnotation). Ilf2 (inferredBy_Orthology).		60	3444	Adcy7;Aebp1;Angptl2;Angptl7;Antxr1;Anxa1;Anxa5;Aspn;Atp1a2;C1qtnf2;C1qtnf7;Ccdc80;Col14a1;Col3a1;Dcn;Dkk3;Dpt;Dpysl3;Ecm2;Fam46a;Fbn1;Fhl1;Fn1;Fstl1;Fyn;Igfbp7;Kdelr3;Klf9;Lepr;Lrrc55;Malat1;Matn2;Meg3;Meox1;Mgp;Mmp2;Moxd1;Mxd4;Nfia;Ntn1;Pam;Pamr1;Ppic;Raph1;Rhoj;Rnase4;S100a10;Sdc2;Sh3glb1;Slc16a2;Sntb2;Sparc;Spry1;Srpx;Srpx2;Tcf21;Thbs2;Timp2;Vcan;Zbtb20
23	geneSet	4.09	0.0643	Nfatc2 (directAnnotation).		61	3189	Adcy7;Aebp1;Angptl7;Antxr1;Anxa1;Anxa2;Aspn;Atp1a2;C1qtnf2;C1qtnf7;Camk2n1;Ccdc80;Cd9;Col14a1;Col1a1;Col3a1;Dap;Dcn;Dkk3;Dpysl3;Fam102b;Fam46a;Fbn1;Fhl1;Fn1;Fyn;Glipr2;Igfbp4;Igfbp7;Kdelr3;Klf9;Lmna;Loxl1;Lrrc55;Maged2;Malat1;Matn2;Meg3;Meox1;Mfap2;Moxd1;Mxd4;Nfia;Pamr1;Qpct;Rhoj;Rnase4;S100a10;S100a11;Sdc2;Sfrp1;Sh3bp5;Slc16a2;Sparc;Spry1;Srpx2;Tcf21;Timp2;Tnxb;Vcan;Zbtb20
24	geneSet	4.05	0.0639	Nfatc3 (inferredBy_Orthology).	Fos; Jun; Nfatc1; Nfatc2; Nfatc4 (inferredBy_MotifSimilarity_n_Orthology).	22	696	Angptl2;Antxr1;Aspn;Ccdc80;Cd9;Col3a1;Crispld2;Dkk3;Ecm2;Fn1;Fyn;Gsn;Lepr;Lmna;Nfia;Pamr1;Sh3glb1;Spry1;Thbs3;Tnxb;Vcan;Zbtb20
25	geneSet	4.04	0.0638	Rab18 (inferredBy_Orthology).	Relb (inferredBy_MotifSimilarity).	32	1404	Angptl2;Angptl7;Anxa1;Aspn;Atp1a2;Camk2n1;Ccdc80;Col14a1;Col3a1;Dcn;Dkk3;Ecm2;Fam46a;Fbn1;Fhl1;Fn1;Fyn;Igfbp7;Kdelr3;Klf9;Lepr;Maged2;Malat1;Meox1;Nfia;Pamr1;Sdc2;Sparc;Srpx2;Tcf21;Vcan;Zbtb20
26	geneSet	4.04	0.0638	Rcor1 (inferredBy_Orthology).	Fos; Fosb; Fosl1; Fosl2; Jun; Junb; Jund (inferredBy_MotifSimilarity). Atf3; Bmyc; Myc; Smarcc1; Tcf7l2 (inferredBy_MotifSimilarity_n_Orthology).	24	816	Adcy7;Angptl2;Anxa1;Anxa2;Camk2n1;Col3a1;Dpt;Ecm2;Emp3;Fyn;Igfbp4;Lepr;Lmna;Mmp2;Pdlim2;Pla2g16;Ptgis;Raph1;S100a10;Sdc2;Sparc;Timp2;Tmem119;Tnxb
27	geneSet	4	0.0634	Nfatc3 (inferredBy_Orthology).	Nfatc1; Nfatc2; Nfatc4 (inferredBy_MotifSimilarity_n_Orthology).	26	939	Angptl2;Antxr1;Aspn;C1qtnf7;Ccdc80;Col14a1;Col3a1;Dkk3;Fbn1;Fn1;Fyn;Gsn;Klf9;Lepr;Lmna;Malat1;Meg3;Meox1;Nfia;Pamr1;Sh3glb1;Sparc;Spry1;Srpx2;Vcan;Zbtb20
28	geneSet	3.99	0.0633		Nfatc1; Nfatc2; Nfatc3; Nfatc4 (inferredBy_MotifSimilarity_n_Orthology).	31	1237	Antxr1;Aspn;Atp1a2;C1qtnf7;Ccdc80;Col14a1;Col3a1;Crispld2;Dkk3;Fbn1;Fhl1;Fn1;Fyn;Igfbp7;Klf9;Lepr;Lmna;Malat1;Meg3;Meox1;Nfia;Pam;Pamr1;Ppic;Sdc2;Sfrp1;Sparc;Spry1;Srpx2;Vcan;Zbtb20
29	geneSet	3.94	0.0627	Exosc3 (inferredBy_Orthology).		70	4097	Adamts2;Adcy7;Angptl2;Antxr1;Anxa2;Anxa3;Anxa5;Aspn;Atp1a2;C1qtnf2;C1qtnf7;Camk2n1;Ccdc80;Col14a1;Col1a1;Col3a1;Ctsl;Cygb;Cyth4;Dcn;Dkk3;Dpysl3;Fam102b;Fam46a;Fbln2;Fbn1;Fhl1;Fn1;Fndc1;Fstl1;Igfbp4;Igfbp7;Kdelr3;Klf9;Lama2;Lepr;Lmna;Loxl1;Lrrc55;Ltbp4;Maged2;Malat1;Matn2;Meg3;Meox1;Moxd1;Mxd4;Nfia;Nfic;Nnmt;Pam;Pamr1;Ppic;Raph1;Rhoj;Rnase4;S100a10;Sdc2;Sfrp1;Slc16a2;Sparc;Srpx;Srpx2;Tcf21;Thbs2;T…
30	geneSet	3.9	0.0624	Nfatc1 (directAnnotation).	Nfat5; Nfatc2 (inferredBy_MotifSimilarity).	53	2699	Aebp1;Angptl2;Angptl7;Antxr1;Anxa2;Anxa5;Aspn;Atp1a2;C1qtnf2;C1qtnf7;Ccdc80;Col1a1;Col3a1;Dcn;Dkk3;Fbn1;Fhl1;Fn1;Fyn;Igfbp7;Kdelr3;Klf9;Laptm4a;Lepr;Lmna;Maged2;Malat1;Matn2;Meg3;Meox1;Mgp;Moxd1;Mxra8;Nfia;Ntn1;Ogn;Pamr1;Ppic;Raph1;Rhoj;Rnase4;S100a10;Sdc2;Sh3bp5;Sh3glb1;Sparc;Spry1;Srpx;Srpx2;Tcf21;Tnxb;Vcan;Zbtb20
31	geneSet	3.89	0.0623	Hdac2 (inferredBy_Orthology).		68	4330	Adamts2;Adcy7;Angptl2;Angptl7;Anxa2;Arpc1b;Aspn;Atp1a2;C1qtnf2;Camk2n1;Ccdc80;Cd47;Col1a1;Copz2;Cp;Cpz;Crispld2;Cygb;Cyth4;Dap;Dcn;Ehd2;Fbln2;Fbn1;Fhl1;Fyn;Gas1;Glipr2;Gpx3;Gsn;Htra3;Igfbp4;Kdelr3;Klf9;Laptm4a;Lepr;Lmna;Loxl1;Ltbp4;Malat1;Matn2;Meg3;Meox1;Mfap2;Mmp2;Moxd1;Mxd4;Mxra8;Myadm;Nfic;Ntn1;Pdlim2;Pla2g16;Ppib;Ptgis;Rabac1;S100a10;S100a11;Sdc2;Sh3bp5;Slc16a2;Sparc;Tcf21;Thbs3;Timp2;Tmed3;…
32	geneSet	3.84	0.0618	Nfat5; Nfatc1; Nfatc2; Nfatc4 (directAnnotation). Ilf2 (inferredBy_Orthology).	Fos; Jun (inferredBy_MotifSimilarity_n_Orthology).	26	837	Angptl2;Angptl7;Aspn;Atp1a2;C1qtnf7;Ccdc80;Col3a1;Fbn1;Fhl1;Fn1;Fyn;Igfbp7;Kdelr3;Laptm4a;Lepr;Lmna;Meg3;Nfia;Pamr1;Rhoj;Sdc2;Sparc;Srpx2;Tcf21;Vcan;Zbtb20
33	geneSet	3.81	0.0615	Klf12 (directAnnotation).	Klf4; Klf7; Klf8; Sp4 (inferredBy_MotifSimilarity). Klf14; Klf2; Klf3; Klf5; Klf6 (inferredBy_MotifSimilarity_n_Orthology).	21	717	Anxa1;Anxa2;Capns1;Col1a1;Col1a2;Crispld2;Ddah2;Dpysl3;Fam102b;Fhl1;Glipr2;Mxd4;Myadm;Raph1;S100a10;S100a11;Srpx;Tcf21;Timp2;Vim;Vkorc1
34	geneSet	3.81	0.0615	Nfia; Nfic (directAnnotation).		29	1318	Adcy7;Angptl7;Antxr1;Anxa2;Aspn;Dkk3;Dpysl3;Fbln2;Fyn;Gstm1;Igfbp4;Klf9;Laptm4a;Lmna;Matn2;Meg3;Meox1;Mmp2;Nfia;Nnmt;Pamr1;Pdlim2;Sh3bp5;Slc16a2;Sntb2;Sparc;Timp2;Tnxb;Zbtb20
35	geneSet	3.81	0.0615	Creb3l1 (inferredBy_Orthology).	Creb3l2 (inferredBy_MotifSimilarity). Atf6; Atf6b; Creb3; Creb3l4; Xbp1 (inferredBy_MotifSimilarity_n_Orthology).	72	4377	Adamts2;Adcy7;Aebp1;Angptl2;Angptl7;Antxr1;Anxa2;Anxa5;Arl1;C1qtnf2;Cd47;Col14a1;Col1a1;Col1a2;Cpxm1;Crispld2;Dap;Dkk3;Ehd2;Fam102b;Fn1;Fndc1;Fyn;Gabarap;Gpx3;Gpx7;Gxylt2;Igfbp4;Itih5;Kdelr3;Klf9;Krtcap2;Laptm4a;Lepr;Lmna;Loxl1;Lrrc17;Lum;Meg3;Mfap2;Mgp;Mmp23;Mxd4;Mxra7;Myadm;Nfia;Nnmt;Pam;Pamr1;Ppib;Ppic;Ptgis;Raph1;Rcn3;Rnase4;S100a10;S100a11;Sfrp1;Sh3glb1;Slc16a2;Sparc;Srpx;Ssr4;Tcf21;Thbs2;Ti…
36	geneSet	3.81	0.0615			9	154	Col1a1;Dcn;Fndc1;Gsn;Igfbp7;Lrrc17;Moxd1;Sparc;Srpx
37	geneSet	3.8	0.0613	Fos (inferredBy_Orthology).	Atf3; Bach2; Batf; Fosb; Fosl1; Fosl2; Jdp2; Jun; Junb; Jund (inferredBy_MotifSimilarity). Gata2; Mef2c; Nfatc1; Nfe2; Tcf7l2; Trim28 (inferredBy_MotifSimilarity_n_Orthology).	11	189	Anxa1;Anxa2;Anxa5;Col1a1;Emp3;Igfbp4;Lmna;Pdlim2;Timp2;Tnxb;Vim
38	geneSet	3.77	0.0611	Nr2c2 (directAnnotation).		70	3940	Adamts2;Adcy7;Angptl7;Antxr1;Anxa2;Anxa5;Arpc1b;Aspn;Atp1a2;C1qtnf2;Ccdc80;Cd81;Col14a1;Col1a1;Cpxm1;Cpz;Crip1;Crispld2;Cygb;Cyth4;Dcn;Dpep1;Dpysl3;Ecm2;Ehd2;Emp3;Fbln2;Fbn1;Fhl1;Fn1;Fstl1;Fyn;Glipr2;Gsn;Igfbp4;Islr;Klf9;Lmna;Loxl1;Lrrc17;Lrrc55;Malat1;Matn2;Meg3;Meox1;Mfap2;Mmp23;Moxd1;Mxd4;Mxra8;Myadm;Ntn1;Pdlim2;Raph1;Rnase4;S100a10;S100a11;S100a13;S100a16;Sdc2;Sfrp1;Sparc;Srpx;Srpx2;Thbs2;Tim…
39	geneSet	3.72	0.0606			21	749	Adamts2;Adcy7;Aebp1;Camk2n1;Crip2;Cyth4;Fbn1;Fhl1;Gsn;Lmna;Meox1;Mxd4;Myadm;Ntn1;S100a13;S100a16;Sparc;Spry1;Srpx;Timp2;Vim
40	geneSet	3.71	0.0604	Nfatc1 (inferredBy_Orthology).		18	541	Aebp1;Anxa2;Aspn;Dkk3;Fbn1;Fyn;Lepr;Lmna;Malat1;Meg3;Meox1;Nfia;Pamr1;Sdc2;Spry1;Srpx2;Vcan;Zbtb20
41	geneSet	3.7	0.0604	Nfatc3 (inferredBy_Orthology).	Nfat5 (inferredBy_MotifSimilarity_n_Orthology).	42	1823	Adcy7;Aebp1;Angptl2;Angptl7;Antxr1;Anxa2;Aspn;Atp1a2;C1qtnf2;C1qtnf7;Camk2n1;Ccdc80;Col3a1;Dkk3;Dpysl3;Ecm2;Fhl1;Fndc1;Fyn;Igfbp7;Kdelr3;Klf9;Lepr;Malat1;Meg3;Meox1;Mgp;Mmp2;Mxra8;Nfia;Ntn1;Pamr1;Pla2g16;Rhoj;S100a10;Sh3glb1;Sntb2;Sparc;Srpx;Tcf21;Vcan;Zbtb20
42	geneSet	3.67	0.06	Elk1; Pou2f1 (inferredBy_Orthology).		13	390	C1qtnf2;Cd47;Cd9;Col1a1;Dcn;Fyn;Gas1;Klf9;Nfia;Raph1;Sntb2;Thbs2;Vcan
43	geneSet	3.66	0.06		Nfatc2 (inferredBy_MotifSimilarity_n_Orthology).	30	1216	Aebp1;Angptl2;Angptl7;Aspn;Atp1a2;C1qtnf7;Ccdc80;Cd9;Col14a1;Col3a1;Dpysl3;Ecm2;Fn1;Fyn;Gsn;Igfbp7;Klf9;Lepr;Malat1;Meg3;Moxd1;Nfia;Pamr1;Rhoj;Sh3glb1;Slc16a2;Sparc;Tcf21;Vcan;Zbtb20
44	geneSet	3.63	0.0597		Nfatc2 (inferredBy_MotifSimilarity_n_Orthology).	24	827	Angptl2;Angptl7;Aspn;C1qtnf7;Ccdc80;Col14a1;Col3a1;Dpysl3;Ecm2;Fn1;Fyn;Gsn;Igfbp7;Klf9;Lepr;Malat1;Nfia;Pamr1;Rhoj;Sh3glb1;Slc16a2;Tcf21;Vcan;Zbtb20
45	geneSet	3.62	0.0596	Gm14459; Gm21876; Gm5751; Gm6592; Ssx9; Ssxa1; Ssxb1; Ssxb10; Ssxb2; Ssxb3; Ssxb5; Ssxb6; Ssxb8; Ssxb9 (inferredBy_Orthology).		36	1621	Angptl7;Anxa1;Aspn;C1qtnf7;Ccdc80;Col3a1;Dcn;Dpysl3;Fbn1;Fhl1;Fn1;Fstl1;Fyn;Igfbp7;Kdelr3;Klf9;Laptm4a;Lepr;Lrrc55;Lum;Malat1;Meg3;Meox1;Nfia;Pamr1;Raph1;Rhoj;Sdc2;Sfrp1;Slc16a2;Sparc;Spry1;Srpx2;Tcf21;Vcan;Zbtb20
46	geneSet	3.62	0.0595	Klf5 (inferredBy_Orthology).	Klf1; Klf12; Klf4; Klf8; Sp4 (inferredBy_MotifSimilarity). Gm12845; Klf10; Klf11; Klf14; Klf15; Klf17; Klf3; Klf6; Klf7; Sp1; Sp8; Sp9; Zfp352 (inferredBy_MotifSimilarity_n_Orthology).	20	670	Anxa1;Anxa2;Col1a2;Crispld2;Ddah2;Dpysl3;Fam102b;Igfbp4;Klf9;Lmna;Meg3;Meox1;Myadm;Rabac1;Raph1;S100a10;S100a11;S100a16;Tcf21;Timp2
47	geneSet	3.61	0.0595	Olig2 (inferredBy_Orthology).	Atoh1; Lyl1; Ptf1a (inferredBy_MotifSimilarity). Neurod2 (inferredBy_MotifSimilarity_n_Orthology).	45	2476	Adcy7;Aebp1;Angptl2;Angptl7;Atp1a2;C1qtnf2;C1qtnf7;Camk2n1;Ccdc80;Cd81;Cd9;Col14a1;Col1a1;Cygb;Dkk3;Dpt;Ecm2;Fhl1;Fndc1;Gpx3;Igfbp4;Klf9;Laptm4a;Lepr;Lmna;Lrrc55;Malat1;Matn2;Meg3;Mgp;Mmp23;Mxra8;Nfia;Ogn;Rhoj;Sdc2;Sfrp1;Slc16a2;Sntb2;Sparc;Srpx2;Timp2;Tnxb;Vcan;Zbtb20
48	geneSet	3.61	0.0595	Hsf1 (inferredBy_Orthology).		26	1027	Adcy7;Antxr1;Anxa5;Aspn;C1qtnf2;Cd63;Col14a1;Col3a1;Cyth4;Dcn;Ecm2;Fbn1;Fn1;Gpx3;Lepr;Lmna;Ltbp4;Malat1;Meg3;Moxd1;Pamr1;Sfrp1;Sparc;Srpx2;Tnxb;Zbtb20
49	geneSet	3.61	0.0594	Nfatc2 (directAnnotation). Ilf2 (inferredBy_Orthology).		42	2094	Angptl7;Antxr1;Anxa1;Aspn;Atp1a2;C1qtnf7;Ccdc80;Cd9;Col3a1;Dpysl3;Ecm2;Fbn1;Fhl1;Fn1;Fyn;Igfbp7;Kdelr3;Klf9;Lama2;Laptm4a;Lepr;Lmna;Malat1;Matn2;Meg3;Meox1;Moxd1;Nfia;Ntn1;Pamr1;Rhoj;S100a10;Sdc2;Sfrp1;Slc16a2;Sparc;Spry1;Srpx2;Tcf21;Tnxb;Vcan;Zbtb20
50	geneSet	3.58	0.0592	Ep300 (inferredBy_Orthology).	Twist1 (inferredBy_MotifSimilarity).	17	520	Adcy7;Angptl7;Anxa2;Aspn;Ccdc80;Crispld2;Dcn;Igfbp4;Klf9;Lmna;Lum;Myadm;Nfia;Pamr1;S100a10;Slc16a2;Tmem119
51	geneSet	3.55	0.0588			26	1151	Adamts2;Adcy7;Angptl7;Antxr1;C1qtnf2;Cygb;Ehd2;Fbln2;Fbn1;Fstl1;Igfbp4;Klf9;Lmna;Ltbp4;Malat1;Meg3;Meox1;Mxra8;Myadm;Pamr1;Ptgis;Rhoj;Sparc;Thbs2;Tmem119;Zbtb20
52	geneSet	3.55	0.0588	Nfatc4 (inferredBy_Orthology).	Nfatc1; Nfatc2; Nfatc3 (inferredBy_MotifSimilarity_n_Orthology).	23	937	Angptl2;Antxr1;Aspn;Ccdc80;Cd9;Col3a1;Crispld2;Dkk3;Dpysl3;Ecm2;Fam102b;Fndc1;Fyn;Gsn;Lepr;Lmna;Nfia;Pamr1;Spry1;Tcf21;Thbs3;Vcan;Zbtb20
53	geneSet	3.54	0.0588	Klf12 (inferredBy_Orthology).	Klf4; Klf7; Klf8; Sp4 (inferredBy_MotifSimilarity). Gm12845; Klf14; Klf17; Klf2; Klf3; Klf5; Klf6; Sp3; Sp6; Sp7; Sp8; Sp9; Zfp352 (inferredBy_MotifSimilarity_n_Orthology).	75	4985	1500009L16Rik;Adcy7;Aebp1;Angptl2;Angptl7;Anxa1;Anxa2;Arpc1b;C1qtnf7;Camk2n1;Capns1;Cd47;Col14a1;Col1a1;Col1a2;Col3a1;Cpxm1;Crispld2;Cyth4;Ddah2;Dkk3;Dpysl3;Ehd2;Fam102b;Fbn1;Fhl1;Fmo2;Fstl1;Glipr2;Gsn;Igfbp4;Islr;Itih5;Kdelr3;Klf9;Laptm4a;Lmna;Lrrc17;Lrrc55;Ltbp4;Maged2;Malat1;Matn2;Meg3;Meox1;Mfap2;Mxd4;Mxra7;Mxra8;Myadm;Nfia;Nfic;Ntn1;Ogn;Pamr1;Rabac1;Raph1;Rhoa;Rhoj;S100a10;S100a11;Sfrp1;Slc1…
54	geneSet	3.52	0.0585	Creb3l1 (inferredBy_Orthology).	Creb3 (inferredBy_MotifSimilarity_n_Orthology).	78	4977	Adamts2;Adcy7;Aebp1;Angptl2;Angptl7;Anxa1;Anxa2;Anxa5;Atp1a2;C1qtnf2;C1qtnf7;Cd47;Col14a1;Col1a1;Copz2;Cpxm1;Crispld2;Ctsl;Cygb;Dap;Dcn;Dkk3;Dpysl3;Ecm2;Ehd2;Fbln2;Fhl1;Fn1;Fndc1;Fstl1;Fyn;Gpx3;Gpx7;Gxylt2;Igfbp4;Itm2b;Kdelr3;Klf9;Krtcap2;Lama2;Laptm4a;Lepr;Lmna;Loxl1;Lrrc17;Lrrc55;Matn2;Meg3;Meox1;Moxd1;Mxd4;Mxra8;Myadm;Nfia;Nnmt;Ntn1;Pamr1;Ptgis;Rcn3;Rnase4;S100a10;S100a11;Sdc2;Sfrp1;Sh3glb1;Sl…
55	geneSet	3.52	0.0585	Nfatc2 (inferredBy_Orthology).		28	1350	Angptl7;Antxr1;Anxa2;Aspn;Atp1a2;C1qtnf2;C1qtnf7;Ccdc80;Col3a1;Dcn;Dpysl3;Ecm2;Fbn1;Fhl1;Fyn;Igfbp7;Lepr;Meg3;Meox1;Nfia;Pamr1;Rhoj;S100a10;Sparc;Srpx2;Tcf21;Vcan;Zbtb20
56	geneSet	3.51	0.0584	Nfatc2 (directAnnotation). Ilf2 (inferredBy_Orthology).		26	987	Angptl7;Aspn;Atp1a2;C1qtnf7;Ccdc80;Col3a1;Fbn1;Fhl1;Fn1;Fyn;Igfbp7;Kdelr3;Lepr;Lmna;Meg3;Nfia;Pamr1;Rhoj;S100a10;Sdc2;Slc16a2;Sparc;Srpx2;Tcf21;Vcan;Zbtb20
57	geneSet	3.5	0.0583	Phlda2 (inferredBy_Orthology).		73	4345	Adamts2;Aebp1;Angptl7;Antxr1;Anxa2;Anxa3;Anxa5;Aspn;Atp1a2;C1qtnf2;C1qtnf7;Camk2n1;Ccdc80;Col14a1;Col1a1;Col1a2;Col3a1;Cp;Crispld2;Cygb;Cyth4;Dcn;Dkk3;Dpysl3;Ecm2;Fam46a;Fbn1;Fhl1;Fn1;Fyn;Igfbp4;Igfbp7;Kdelr3;Klf9;Laptm4a;Lepr;Lmna;Loxl1;Lrrc17;Lrrc55;Lum;Maged2;Malat1;Matn2;Meg3;Meox1;Mgp;Mmp2;Moxd1;Mxd4;Nfia;Nnmt;Ntn1;Pam;Pamr1;Pla2g16;Postn;Rhob;Rhoj;Rnase4;S100a10;Sdc2;Serping1;Slc16a2;Sparc;…
58	geneSet	3.5	0.0583	Ctcf; Ctcfl; Rest; Zfp64 (inferredBy_Orthology).	Rad21 (inferredBy_MotifSimilarity_n_Orthology).	14	390	Camk2n1;Ccdc80;Col14a1;Col1a2;Cygb;Fyn;Ltbp4;Mmp2;Nfia;S100a13;Sdc2;Spry1;Srpx2;Thbs3
59	geneSet	3.49	0.0582	Irf4; Yy2 (inferredBy_Orthology).		22	794	Aspn;Atp1a2;Ccdc80;Col3a1;Ctsl;Ecm2;Fam102b;Fbln2;Fhl1;Fyn;Igfbp4;Lepr;Malat1;Nfia;Ntn1;Pamr1;Sdc2;Sntb2;Spry1;Srpx2;Vcan;Zbtb20
60	geneSet	3.48	0.0581	Nfatc3 (inferredBy_Orthology).	Nfat5 (inferredBy_MotifSimilarity_n_Orthology).	25	982	Adcy7;Angptl2;Angptl7;Antxr1;Aspn;C1qtnf7;Ccdc80;Col3a1;Ecm2;Fhl1;Fndc1;Fyn;Klf9;Lepr;Mxra8;Nfia;Ntn1;Pamr1;S100a10;Sh3glb1;Sntb2;Sparc;Srpx;Vcan;Zbtb20
61	geneSet	3.47	0.058	Klf12 (inferredBy_Orthology).	Klf1; Klf4; Klf7; Klf8; Sp4 (inferredBy_MotifSimilarity). Gm12845; Klf10; Klf11; Klf14; Klf16; Klf17; Klf2; Klf3; Klf5; Klf6; Klf9; Sp1; Sp2; Sp3; Sp6; Sp7; Sp8; Sp9; Zfp352 (inferredBy_MotifSimilarity_n_Orthology).	22	845	Adcy7;Anxa1;Anxa2;Capns1;Col1a2;Crispld2;Ddah2;Dpysl3;Fam102b;Meg3;Mxd4;Mxra7;Myadm;Rabac1;Raph1;S100a10;S100a11;Sparc;Srpx;Timp2;Vim;Vkorc1
62	geneSet	3.46	0.0579	Plag1 (inferredBy_Orthology).		17	500	Anxa2;Copz2;Dpysl3;Gpx3;Htra3;Igfbp4;Islr;Itm2b;Meg3;Mfap2;Mmp2;Mxra8;Rabac1;Srpx2;Timp2;Tmed3;Tmem64
63	geneSet	3.46	0.0579	U2af1 (inferredBy_Orthology).		11	250	Anxa1;C1qtnf7;Ccdc80;Col3a1;Dcn;Fhl1;Fn1;Fyn;Nfia;Spry1;Zbtb20
64	geneSet	3.45	0.0578	Smad3 (inferredBy_Orthology).		52	3116	Adamts2;Adcy7;Aebp1;Angptl2;Angptl7;Arpc1b;Atp1a2;Camk2n1;Capns1;Cd81;Cd9;Ckb;Col1a1;Copz2;Cpxm1;Cpz;Crispld2;Cygb;Cyth4;Dkk3;Fbln2;Fstl1;Glipr2;Gpx3;Gsn;Igfbp4;Igfbp7;Islr;Kdelr3;Klf9;Lmna;Loxl1;Malat1;Matn2;Meg3;Meox1;Mfap2;Mmp2;Mxd4;Mxra7;Mxra8;Myadm;Nfic;Pamr1;Pdlim2;S100a16;Sfrp1;Sparc;Timp2;Tmem119;Tnxb;Vkorc1
65	geneSet	3.45	0.0578	Klf3 (inferredBy_Orthology).	Klf12; Klf4; Klf7; Klf8; Sp4 (inferredBy_MotifSimilarity). Gm12845; Klf14; Klf16; Klf17; Klf2; Klf5; Klf6; Klf9; Sp1; Sp2; Sp3; Sp6; Sp7; Sp8; Sp9; Zfp352 (inferredBy_MotifSimilarity_n_Orthology).	26	797	Adcy7;Anxa1;Anxa2;Camk2n1;Capns1;Col14a1;Col1a2;Col3a1;Crispld2;Ddah2;Dpysl3;Fndc1;Glipr2;Gsn;Mxd4;Mxra7;Myadm;Raph1;S100a10;S100a11;Sntb2;Sparc;Srpx;Timp2;Vim;Vkorc1
66	geneSet	3.43	0.0577	Batf; Fos; Fosl1; Fosl2; Jun; Junb; Jund (inferredBy_Orthology).	Atf3; Bach2; Fosb; Jdp2 (inferredBy_MotifSimilarity). Bmyc; Ep300; Gata2; Mef2c; Myc; Rcor1; Smarca4; Smarcc1; Stat3; Tcf7l2 (inferredBy_MotifSimilarity_n_Orthology).	26	1234	Adcy7;Angptl2;Anxa1;Anxa2;Anxa3;Anxa5;Aspn;Camk2n1;Col3a1;Ecm2;Emp3;Igfbp4;Lepr;Lmna;Mmp2;Nfia;Pdlim2;Rhoj;S100a10;S100a11;Sdc2;Sparc;Timp2;Tmem64;Tnxb;Vim
67	geneSet	3.42	0.0575	Klf12 (directAnnotation).	Klf4; Klf7; Klf8; Sp4 (inferredBy_MotifSimilarity). Klf14; Klf2; Klf3; Klf5; Klf6 (inferredBy_MotifSimilarity_n_Orthology).	28	1175	Angptl2;Anxa1;Anxa2;Capns1;Col14a1;Col1a1;Col1a2;Crispld2;Ddah2;Dpysl3;Ecm2;Fam102b;Fhl1;Glipr2;Gsn;Lmna;Mxd4;Myadm;Raph1;S100a10;S100a11;Sntb2;Sparc;Srpx;Tcf21;Timp2;Vim;Vkorc1
68	geneSet	3.41	0.0574			10	205	Angptl7;Dpysl3;Fam102b;Fbn1;Fn1;Fstl1;Klf9;Mfge8;Nfia;Zbtb20
69	geneSet	3.41	0.0574			20	730	Angptl7;Atp1a2;Camk2n1;Ccdc80;Col1a1;Cygb;Fn1;Fyn;Gpx3;Igfbp4;Lmna;Malat1;Moxd1;Nfia;S100a16;Sparc;Tcf21;Thbs2;Tnxb;Zbtb20
70	geneSet	3.39	0.0572	Hsf1 (inferredBy_Orthology).	Hsf2 (inferredBy_MotifSimilarity). Hoxb2; Hsf3; Hsf4 (inferredBy_MotifSimilarity_n_Orthology).	14	417	Aspn;Ccdc80;Dkk3;Fbn1;Fhl1;Igfbp7;Ltbp4;Malat1;Meox1;Nfia;Sfrp1;Sparc;Srpx;Tnxb
71	geneSet	3.38	0.0571	Klf5 (inferredBy_Orthology).	Klf1; Klf12; Klf4; Klf8; Sp4 (inferredBy_MotifSimilarity). Gm12845; Klf10; Klf11; Klf14; Klf15; Klf17; Klf3; Klf6; Klf7; Sp1; Sp8; Sp9; Zfp352 (inferredBy_MotifSimilarity_n_Orthology).	18	633	Anxa1;Anxa2;Col1a2;Crispld2;Ddah2;Dpysl3;Fam102b;Igfbp4;Klf9;Lmna;Meg3;Myadm;Rabac1;Raph1;S100a10;S100a11;S100a16;Timp2
72	geneSet	3.38	0.0571			72	4428	Adcy7;Angptl2;Angptl7;Antxr1;Anxa2;Anxa3;Aspn;Atp1a2;C1qtnf2;Cd63;Cd9;Ckb;Col1a1;Col3a1;Cp;Cpxm1;Cpz;Cyth4;Dcn;Dpt;Dpysl3;Fam46a;Fbln2;Fbn1;Fhl1;Fndc1;Fyn;Igfbp4;Islr;Klf9;Krtcap2;Laptm4a;Lepr;Lmna;Loxl1;Lrrc17;Lrrc55;Maged2;Malat1;Meg3;Meox1;Mmp2;Moxd1;Mxd4;Myadm;Nfia;Nnmt;Ntn1;Pam;Pamr1;Pdlim2;Postn;Ppic;Raph1;Rhoj;Rnase4;S100a10;Sfrp1;Sh3glb1;Slc16a2;Sntb2;Sparc;Spry1;Srpx2;Tcf21;Timp2;Tmed3;T…
73	geneSet	3.37	0.057	Dazap1 (inferredBy_Orthology).		33	1520	Angptl7;Anxa1;Aspn;C1qtnf7;Ccdc80;Col3a1;Dcn;Dpysl3;Fbn1;Fhl1;Fn1;Fyn;Igfbp7;Kdelr3;Klf9;Laptm4a;Lepr;Lmna;Lrrc55;Malat1;Meg3;Meox1;Nfia;Pamr1;Rhoj;Sdc2;Sfrp1;Sparc;Spry1;Srpx2;Tcf21;Vcan;Zbtb20
74	geneSet	3.36	0.0569			45	2523	1500009L16Rik;Adamts2;Adcy7;Angptl2;Angptl7;Anxa2;Anxa5;Atp1a2;Ccdc80;Cd47;Cd9;Ckb;Col14a1;Col1a1;Cygb;Cyth4;Dcn;Ecm2;Fbln2;Fhl1;Fyn;Gas1;Glipr2;Gstm1;Igfbp4;Klf9;Lepr;Lmna;Lrrc55;Maged2;Meg3;Mxd4;Mxra7;Mxra8;Myadm;Nfia;Ntn1;Pamr1;Pdlim2;Rhoj;S100a10;Sfrp1;Slc16a2;Sparc;Tmem64
75	geneSet	3.34	0.0567	Jund (inferredBy_Orthology).	Fosl2 (inferredBy_MotifSimilarity). Atf3; Creb1; Fos; Jun; Smarcb1; Smarcc1 (inferredBy_MotifSimilarity_n_Orthology).	17	514	Adcy7;Anxa1;Anxa2;Camk2n1;Emp3;Fbln2;Fyn;Igfbp4;Lmna;Lrrc17;Pdlim2;Raph1;Rhoj;Sfrp1;Sparc;Timp2;Tnxb
76	geneSet	3.34	0.0567			12	343	Anxa2;C1qtnf7;Camk2n1;Dpysl3;Fbn1;Fyn;Ltbp4;Nfia;Ntn1;Pamr1;Slc16a2;Zbtb20
77	geneSet	3.33	0.0566	Prdm5 (directAnnotation).		14	471	Adcy7;Angptl2;Anxa2;Atp1a2;Col1a1;Dcn;Fn1;Meg3;Mfap2;Mxra7;Myadm;Pamr1;Pdlim2;Thbs2
78	geneSet	3.32	0.0565	Ar (directAnnotation).	Nr3c1; Pgr (inferredBy_MotifSimilarity).	22	971	Adcy7;Angptl2;Angptl7;Atp1a2;C1qtnf7;Ccdc80;Col14a1;Crispld2;Cygb;Dpysl3;Fam46a;Fyn;Meg3;Mgp;Mxd4;Nfia;Pamr1;Ppic;Rnase4;Sntb2;Timp2;Zbtb20
79	geneSet	3.31	0.0564	Atf3 (inferredBy_Orthology).	Bach1; Bach2; Batf; Fos; Fosb; Fosl1; Fosl2; Jdp2; Jun; Junb; Jund (inferredBy_MotifSimilarity). Bmyc; Ep300; Mef2c; Myc; Nfe2; Tcf7l2; Trim28 (inferredBy_MotifSimilarity_n_Orthology).	9	150	Anxa1;Anxa5;Col1a1;Emp3;Igfbp4;Lmna;Pdlim2;Timp2;Vim
80	geneSet	3.3	0.0563	Nfatc4 (inferredBy_Orthology).		52	2911	Aebp1;Angptl2;Angptl7;Antxr1;Anxa5;Aspn;Atp1a2;C1qtnf2;C1qtnf7;Ccdc80;Cd9;Col1a1;Col3a1;Cp;Dpt;Dpysl3;Ecm2;Fbn1;Fhl1;Fn1;Fstl1;Fyn;Gsn;Igfbp7;Kdelr3;Klf9;Lama2;Laptm4a;Lepr;Lmna;Malat1;Matn2;Meg3;Meox1;Mmp2;Moxd1;Mxd4;Nfia;Ntn1;Nupr1;Pamr1;Ppic;Rhoj;Sdc2;Slc16a2;Sparc;Spry1;Srpx2;Tcf21;Timp2;Vcan;Zbtb20
81	geneSet	3.29	0.0562	Pgr (directAnnotation).	Nr3c1 (inferredBy_MotifSimilarity). Ar (inferredBy_MotifSimilarity_n_Orthology).	54	3026	1500009L16Rik;Adamts2;Adcy7;Angptl7;Anxa2;Atp1a2;Camk2n1;Ccdc80;Cd9;Ckb;Col1a1;Copz2;Crispld2;Dkk3;Dpysl3;Fam46a;Fhl1;Fn1;Fndc1;Fyn;Glipr2;Gpx3;Htra3;Igfbp4;Islr;Klf9;Lmna;Loxl1;Lrrc55;Malat1;Matn2;Meg3;Meox1;Mxd4;Mxra7;Mxra8;Myadm;Nfia;Ntn1;Pamr1;Pdlim2;S100a10;S100a16;Sfrp1;Sh3bp5;Slc16a2;Sparc;Srpx2;Tcf21;Thbs2;Timp2;Tmem64;Vcan;Zbtb20
82	geneSet	3.28	0.0561			46	2215	Adamts2;Adcy7;Aebp1;Angptl7;Anxa2;Aspn;Atp1a2;C1qtnf2;Camk2n1;Cd47;Col14a1;Col1a1;Col3a1;Crispld2;Cygb;Cyth4;Dpt;Dpysl3;Fam46a;Fbn1;Fhl1;Fndc1;Gsn;Gstm1;Igfbp4;Laptm4a;Lmna;Ltbp4;Lum;Meg3;Mfap2;Mmp2;Moxd1;Mxra8;Nenf;Pam;Ppic;Ppp1r14a;Rhoj;Sparc;Srpx;Srpx2;Tcf21;Tmem119;Vcan;Zbtb20
83	geneSet	3.28	0.0561	Cebpa (directAnnotation).	Cebpb; Cebpd; Cebpe; Cebpg (inferredBy_MotifSimilarity). Ep300 (inferredBy_MotifSimilarity_n_Orthology).	20	780	Adamts2;Anxa1;Ccdc80;Dcn;Fhl1;Fn1;Fyn;Gpx3;Lepr;Lrrc55;Maged2;Mmp2;Nfia;Rhob;Sfrp1;Slc16a2;Sparc;Srpx2;Vcan;Vim
84	geneSet	3.27	0.056	Mbtps2 (inferredBy_Orthology).		41	2232	Angptl7;Antxr1;Anxa2;Anxa5;Atp1a2;C1qtnf2;C1qtnf7;Camk2n1;Ccdc80;Col3a1;Dcn;Dpysl3;Ecm2;Fam46a;Fbn1;Fhl1;Fn1;Klf9;Lepr;Lrrc17;Lrrc55;Meg3;Meox1;Mgp;Nfia;Pamr1;Postn;Rhoj;Rnase4;Sdc2;Sfrp1;Slc16a2;Sparc;Spry1;Srpx;Srpx2;Tcf21;Tnxb;Vcan;Vim;Zbtb20
85	geneSet	3.26	0.0559	Stat1 (directAnnotation).		33	1655	Adcy7;Anxa1;Ccdc80;Crispld2;Fbn1;Fhl1;Fn1;Fndc1;Fyn;Igfbp4;Igfbp7;Kdelr3;Klf9;Lepr;Lmna;Lrrc55;Malat1;Meg3;Meox1;Mxd4;Nfia;Ntn1;Pamr1;Raph1;Rhoj;Rnase4;S100a10;Slc16a2;Sparc;Spry1;Srpx2;Tcf21;Vcan
86	geneSet	3.26	0.0559	Ets1; Mzf1 (inferredBy_Orthology).		12	328	1500009L16Rik;Atp1a2;Camk2n1;Ccdc80;Col14a1;Col1a1;Fn1;Igfbp4;Lmna;Mfap2;Nfia;Pdlim2
87	geneSet	3.26	0.0559	Plag1 (directAnnotation).		13	347	Copz2;Dpysl3;Gpx3;Htra3;Igfbp4;Islr;Itm2b;Meg3;Mmp2;Mxra8;Rabac1;Srpx2;Tmem64
88	geneSet	3.25	0.0558	Rel; Rela; Relb (inferredBy_Orthology).		13	430	Angptl7;Fbn1;Fhl1;Fn1;Klf9;Lmna;Malat1;Meg3;Nfia;Ppp1r14a;Sparc;Thbs2;Vcan
89	geneSet	3.24	0.0557	Cux1 (inferredBy_Orthology).		23	819	Adcy7;Aebp1;Angptl2;Anxa2;Camk2n1;Col1a1;Gsn;Htra3;Kdelr3;Klf9;Lmna;Loxl1;Meox1;Mfap2;Mxd4;Mxra8;Myadm;Nfia;Pdlim2;Ppp1r14a;Sparc;Srpx2;Timp2
90	geneSet	3.23	0.0556	Tead2 (directAnnotation).	Tead4 (inferredBy_MotifSimilarity). Tead1; Tead3 (inferredBy_MotifSimilarity_n_Orthology).	75	4647	Adcy7;Aebp1;Aes;Angptl2;Angptl7;Antxr1;Anxa1;Anxa2;Anxa5;Arpc1b;Aspn;Atp1a2;C1qtnf2;C1qtnf7;Camk2n1;Ccdc80;Cd47;Ckb;Col14a1;Cpxm1;Crip1;Cygb;Cyth4;Dap;Dcn;Dpt;Dpysl3;Ecm2;Ehd2;Fam46a;Fbln2;Fbn1;Fhl1;Fstl1;Igfbp4;Islr;Itih5;Klf9;Lama2;Lepr;Lmna;Lrrc17;Ltbp4;Maged2;Malat1;Matn2;Meg3;Meox1;Mmp2;Mmp23;Moxd1;Mxd4;Mxra8;Myadm;Nfia;Pam;Pamr1;Pdlim2;Postn;Ptgis;Rhoj;Rnase4;S100a11;Serping1;Sfrp1;Slc16a2;…
91	geneSet	3.23	0.0556	Stat6 (directAnnotation).		67	4436	Adcy7;Aebp1;Antxr1;Anxa1;Anxa2;Anxa3;Anxa5;Aspn;Atp1a2;C1qtnf2;C1qtnf7;Ccdc80;Col14a1;Col1a1;Col1a2;Col3a1;Crispld2;Ctsl;Dcn;Dkk3;Dpysl3;Ecm2;Fbn1;Fhl1;Fn1;Fndc1;Fstl1;Fyn;Gsn;Igfbp7;Klf9;Lama2;Laptm4a;Lepr;Lmna;Loxl1;Lrrc17;Lrrc55;Lum;Maged2;Malat1;Matn2;Meg3;Meox1;Moxd1;Nenf;Nfia;Ntn1;Ogn;Pam;Pamr1;Ppic;Raph1;Rnase4;S100a11;Sdc2;Slc16a2;Sntb2;Sparc;Spry1;Srpx;Srpx2;Tcf21;Timp2;Tnxb;Vcan;Zbtb20
92	geneSet	3.23	0.0556	Rela (inferredBy_Orthology).		19	629	Adcy7;Angptl2;Col1a1;Crispld2;Fbln2;Fbn1;Fhl1;Fyn;Igfbp4;Lmna;Malat1;Mxd4;Myadm;Pamr1;Rabac1;Sparc;Timp2;Tmem119;Vkorc1
93	geneSet	3.23	0.0556			8	177	Angptl2;Lepr;Moxd1;Pamr1;S100a10;Sparc;Srpx;Thbs2
94	geneSet	3.22	0.0554			13	455	Adcy7;Anxa2;Camk2n1;Ccdc80;Col1a1;Fyn;Lmna;Meg3;Meox1;Mxd4;Pamr1;Sparc;Srpx2
95	geneSet	3.22	0.0554	Creb3l1 (inferredBy_Orthology).	Creb3l2; Xbp1 (inferredBy_MotifSimilarity). Atf6; Atf6b; Creb3; Creb3l4 (inferredBy_MotifSimilarity_n_Orthology).	66	3907	Adamts2;Adcy7;Aebp1;Angptl2;Angptl7;Antxr1;Anxa2;Anxa5;Arl1;C1qtnf2;C1qtnf7;Camk2n1;Ccdc80;Cd47;Col14a1;Col1a1;Col1a2;Cpxm1;Cpz;Dap;Dcn;Dpysl3;Ecm2;Ehd2;Fbn1;Fyn;Gabarap;Gpx3;Gpx7;Gxylt2;Igfbp4;Itih5;Kdelr3;Klf9;Krtcap2;Lama2;Laptm4a;Lepr;Lmna;Loxl1;Lum;Malat1;Meg3;Mmp23;Mxd4;Myadm;Nfia;Pamr1;Rcn3;Rnase4;S100a10;S100a11;Sfrp1;Sh3glb1;Slc16a2;Sntb2;Sparc;Srpx;Ssr4;Tcf21;Timp2;Tmed3;Tnxb;Vcan;Vim;Z…
96	geneSet	3.2	0.0553	Stat1 (inferredBy_Orthology).		33	1680	Adcy7;Anxa1;Ccdc80;Crispld2;Fbn1;Fhl1;Fn1;Fndc1;Fyn;Igfbp4;Igfbp7;Kdelr3;Klf9;Lepr;Lmna;Lrrc55;Malat1;Meg3;Meox1;Mxd4;Nfia;Ntn1;Pamr1;Raph1;Rhoj;Rnase4;S100a10;Slc16a2;Sparc;Spry1;Srpx2;Tcf21;Vcan
97	geneSet	3.19	0.0552			25	907	Adcy7;Angptl7;Anxa5;Aspn;Col3a1;Dcn;Dpt;Fam46a;Fbn1;Fhl1;Fn1;Fndc1;Lama2;Lepr;Lrrc17;Lrrc55;Mmp2;Nfia;Raph1;Rhoj;Slc16a2;Sparc;Spry1;Srpx2;Zbtb20
98	geneSet	3.19	0.0552			13	388	Adcy7;Aebp1;Atp1a2;Camk2n1;Col14a1;Dcn;Ddah2;Fbn1;Igfbp4;Meox1;Mxd4;Nfia;Zbtb20
99	geneSet	3.18	0.055	Pgr (directAnnotation).	Ar; Nr3c1 (inferredBy_MotifSimilarity).	39	2106	Adamts2;Adcy7;Angptl2;Antxr1;Anxa2;Anxa3;Atp1a2;C1qtnf7;Ccdc80;Col14a1;Col1a1;Crispld2;Cyth4;Dcn;Dpt;Ecm2;Fam46a;Fbln2;Fndc1;Igfbp4;Itm2b;Lepr;Lmna;Lrrc17;Malat1;Meg3;Mgp;Mxd4;Nfia;Ntn1;Pamr1;Raph1;S100a10;Sfrp1;Sntb2;Sparc;Timp2;Vcan;Zbtb20
100	geneSet	3.17	0.055		Atf3; Bach1; Bach2; Batf; Fos; Fosb; Fosl1; Fosl2; Jdp2; Jun; Junb; Jund (inferredBy_MotifSimilarity). Bcl3; Bmyc; Gata2; Myc; Nfatc1; Nfe2; Stat3; Tcf12; Tcf7l2; Trim28 (inferredBy_MotifSimilarity_n_Orthology).	7	103	Anxa1;Anxa5;Emp3;Lmna;Pdlim2;Timp2;Vim
101	geneSet	3.17	0.055	Aven (inferredBy_Orthology).		70	4021	Adcy7;Aebp1;Angptl2;Angptl7;Antxr1;Anxa2;Anxa3;Aspn;Atp1a2;C1qtnf2;C1qtnf7;Camk2n1;Ccdc80;Cd81;Cd9;Col14a1;Col1a1;Col3a1;Crispld2;Cygb;Cyth4;Dcn;Dkk3;Dpysl3;Fam102b;Fam46a;Fbln2;Fbn1;Fhl1;Fn1;Fyn;Glipr2;Gsn;Igfbp4;Igfbp7;Itih5;Klf9;Lama2;Lepr;Lmna;Loxl1;Lrrc55;Maged2;Malat1;Matn2;Meg3;Meox1;Mfge8;Moxd1;Mxd4;Nfia;Pam;Pamr1;Pla2g16;Postn;Ppic;Ptgis;Rhoj;Rnase4;S100a10;Sdc2;Sfrp1;Slc16a2;Sparc;Srpx;…
102	geneSet	3.17	0.055	Fos (inferredBy_Orthology).	Batf; Fosb; Fosl1; Fosl2; Jun; Junb; Jund (inferredBy_MotifSimilarity). Atf3; Bmyc; Myc; Smarcc1 (inferredBy_MotifSimilarity_n_Orthology).	15	499	Anxa1;Anxa5;Ecm2;Emp3;Igfbp4;Lepr;Lmna;Loxl1;Pdlim2;Rhoj;S100a10;Sdc2;Sparc;Timp2;Vim
103	geneSet	3.16	0.0548	Smarcc1 (inferredBy_Orthology).	Atf3; Bach1; Bach2; Batf; Fos; Fosb; Fosl1; Fosl2; Jun; Junb; Jund; Maf; Mafb; Mafg; Mafk; Nfe2; Nfe2l1; Nfe2l2; Nrf1 (inferredBy_MotifSimilarity). Bmyc; Myc; Tcf7l2 (inferredBy_MotifSimilarity_n_Orthology).	16	551	Anxa1;Anxa2;Anxa5;Copz2;Ecm2;Emp3;Lepr;Lmna;Mmp2;Pdlim2;S100a10;Sdc2;Sparc;Timp2;Tnxb;Vim
104	geneSet	3.15	0.0548			7	124	Adcy7;Aebp1;Cyth4;Gpx3;Lmna;Spry1;Thbs2
105	geneSet	3.15	0.0548		Atf3; Batf; Fosb; Junb (inferredBy_MotifSimilarity). Bcl3; Bmyc; Fos; Fosl1; Fosl2; Jun; Jund; Myc; Stat3; Tcf12 (inferredBy_MotifSimilarity_n_Orthology).	13	428	Angptl2;Anxa1;Anxa5;Col1a1;Col3a1;Emp3;Htra3;Lepr;Lmna;Mgp;Sntb2;Timp2;Vim
106	geneSet	3.15	0.0547	Rcor1 (inferredBy_Orthology).		60	3663	Adamts2;Adcy7;Aebp1;Angptl2;Angptl7;Antxr1;Anxa2;Anxa5;Aspn;Atp1a2;Camk2n1;Cd9;Col14a1;Col1a1;Col1a2;Crispld2;Cst3;Dap;Dcn;Dpt;Dpysl3;Ecm2;Fbln2;Fbn1;Fndc1;Fstl1;Fyn;Gas1;Gstm1;Igfbp4;Lepr;Loxl1;Lrrc55;Malat1;Matn2;Meox1;Mfap2;Moxd1;Mxd4;Mxra7;Myadm;Nenf;Nfia;Nnmt;Ntn1;Pamr1;Qpct;S100a10;S100a11;Sfrp1;Sh3glb1;Slc16a2;Sntb2;Sparc;Spry1;Tcf21;Thbs2;Timp2;Vcan;Zbtb20
107	geneSet	3.14	0.0547	Tead2 (inferredBy_Orthology).	Tead4 (inferredBy_MotifSimilarity). Tead1; Tead3 (inferredBy_MotifSimilarity_n_Orthology).	78	4977	Adcy7;Aebp1;Aes;Angptl2;Angptl7;Antxr1;Anxa1;Anxa2;Anxa5;Arpc1b;Aspn;Atp1a2;C1qtnf2;C1qtnf7;Camk2n1;Ccdc80;Cd47;Ckb;Col14a1;Cpxm1;Crip1;Cygb;Cyth4;Dap;Dcn;Dpt;Dpysl3;Ecm2;Ehd2;Fam46a;Fbln2;Fbn1;Fhl1;Fkbp9;Fn1;Fstl1;Gas1;Igfbp4;Islr;Itih5;Klf9;Lama2;Lepr;Lmna;Lrrc17;Ltbp4;Maged2;Malat1;Matn2;Meg3;Meox1;Mmp2;Mmp23;Moxd1;Mxd4;Mxra8;Myadm;Nfia;Pam;Pamr1;Pdlim2;Postn;Ptgis;Rhoj;Rnase4;S100a11;Serping1…
108	geneSet	3.14	0.0546	Zbtb18 (inferredBy_Orthology).		24	1036	Adcy7;Aebp1;Angptl2;Angptl7;Anxa2;Atp1a2;Col14a1;Col3a1;Crispld2;Cygb;Cyth4;Dpt;Dpysl3;Gstm1;Igfbp4;Itih5;Lmna;Ltbp4;Mfap2;Mmp2;Ogn;Sparc;Srpx2;Timp2
109	geneSet	3.13	0.0546	Nfatc3 (inferredBy_Orthology).	Nfatc1; Nfatc2; Nfatc4 (inferredBy_MotifSimilarity_n_Orthology).	9	208	Ccdc80;Cd9;Col3a1;Dkk3;Gsn;Lepr;Lmna;Thbs3;Vcan
110	geneSet	3.12	0.0545			25	1015	Adamts2;Angptl2;Antxr1;Anxa2;C1qtnf2;Camk2n1;Col14a1;Cpxm1;Ecm2;Fbln2;Gsn;Igfbp4;Kdelr3;Klf9;Lmna;Loxl1;Meg3;Meox1;Mxd4;Nfia;Nfic;Pdlim2;Sparc;Timp2;Vcan
111	geneSet	3.12	0.0544	Tulp1 (inferredBy_Orthology).		22	813	Camk2n1;Ccdc80;Dcn;Fbn1;Fhl1;Fndc1;Fyn;Igfbp7;Klf9;Lepr;Lrrc55;Malat1;Meg3;Nfia;Pamr1;Rnase4;Sdc2;Sparc;Spry1;Tcf21;Vcan;Zbtb20
112	geneSet	3.11	0.0544			14	456	Angptl7;Anxa2;Dpysl3;Fhl1;Fyn;Lepr;Lmna;Malat1;Meg3;Nfia;Pdlim2;Slc16a2;Sparc;Srpx
113	geneSet	3.11	0.0544	Nr2e1 (inferredBy_Orthology).		15	578	Aspn;Cd47;Col3a1;Ecm2;Fstl1;Igfbp4;Klf9;Lepr;Lmna;Ltbp4;Nfia;Ntn1;Sparc;Thbs2;Vcan
114	geneSet	3.11	0.0544			21	901	1500009L16Rik;Angptl7;Anxa2;Atp1a2;C1qtnf7;Ccdc80;Dcn;Fbn1;Fn1;Igfbp4;Klf9;Moxd1;Nfia;Ntn1;Pam;Rhob;Sparc;Spry1;Srpx2;Timp2;Vcan
115	geneSet	3.11	0.0543			20	770	Cd81;Cygb;Fhl1;Fyn;Igfbp4;Islr;Klf9;Lepr;Lrrc55;Malat1;Meg3;Mxd4;Nfia;Raph1;Sfrp1;Slc16a2;Sntb2;Sparc;Tmem119;Vcan
116	geneSet	3.1	0.0543	Stat3 (inferredBy_Orthology).		16	573	Ccdc80;Col1a1;Fbn1;Fn1;Igfbp4;Klf9;Lmna;Loxl1;Malat1;Meg3;Meox1;Mxd4;Nfia;Sparc;Srpx2;Tnxb
117	geneSet	3.1	0.0543			10	245	Anxa3;C1qtnf7;Capns1;Cd63;Fbn1;Gas1;Igfbp4;Mmp2;Pla2g16;Serping1
118	geneSet	3.1	0.0542	Nr2e1 (inferredBy_Orthology).		5	52	Aspn;Igfbp4;Ltbp4;Nfia;Sparc
119	geneSet	3.09	0.0541	Creb3l1 (inferredBy_Orthology).	Creb3 (inferredBy_MotifSimilarity_n_Orthology).	66	4067	Adcy7;Aebp1;Angptl2;Angptl7;Anxa2;Anxa3;Anxa5;Atp1a2;C1qtnf2;C1qtnf7;Cd47;Col14a1;Col1a1;Cpxm1;Crip1;Crispld2;Ctsl;Dap;Dcn;Dpysl3;Ecm2;Ehd2;Fbln2;Fhl1;Fn1;Fstl1;Fyn;Gpx3;Gpx7;Gsn;Igfbp4;Itm2b;Klf9;Krtcap2;Laptm4a;Lepr;Lmna;Loxl1;Lrrc17;Matn2;Meg3;Meox1;Mfap2;Mxd4;Mxra8;Myadm;Nfia;Pamr1;Ptgis;Rcn3;Rnase4;S100a10;S100a11;Sdc2;Sh3glb1;Slc16a2;Sntb2;Sparc;Spry1;Srpx;Tcf21;Thbs2;Timp2;Tmed3;Vcan;Zbtb20
120	geneSet	3.09	0.0541	Stat3 (directAnnotation).		16	579	Ccdc80;Col1a1;Fbn1;Fn1;Igfbp4;Klf9;Lmna;Loxl1;Malat1;Meg3;Meox1;Mxd4;Nfia;Sparc;Srpx2;Tnxb
121	geneSet	3.08	0.0541	Fos (inferredBy_Orthology).	Bach2; Batf; Fosb; Fosl1; Fosl2; Jun; Junb; Jund (inferredBy_MotifSimilarity). Atf3; Bmyc; Jdp2; Mef2c; Myc; Rcor1; Smarcb1; Smarcc1; Stat3; Tcf7l2 (inferredBy_MotifSimilarity_n_Orthology).	15	526	Angptl2;Anxa1;Anxa2;Anxa5;Col1a1;Ecm2;Emp3;Igfbp4;Lmna;Loxl1;Mmp2;Pdlim2;Raph1;Timp2;Tnxb
122	geneSet	3.08	0.0541		Srf (inferredBy_MotifSimilarity_n_Orthology).	28	1311	1500009L16Rik;Adcy7;Angptl2;Angptl7;Anxa2;Atp1a2;Camk2n1;Ccdc80;Col1a2;Fbn1;Fhl1;Fyn;Gsn;Igfbp4;Klf9;Lmna;Matn2;Meg3;Meox1;Nfia;Ptgis;Rhoj;Rnase4;Sntb2;Sparc;Spry1;Vcan;Zbtb20
123	geneSet	3.08	0.054			10	282	Adcy7;Aes;Angptl7;Fam102b;Fbn1;Meg3;Meox1;Moxd1;Sh3bp5;Sparc
124	geneSet	3.07	0.054	Twist1 (inferredBy_Orthology).	Ep300 (inferredBy_MotifSimilarity_n_Orthology).	43	2153	1500009L16Rik;Aebp1;Antxr1;Anxa2;Aspn;Cd81;Col14a1;Col1a1;Col3a1;Crispld2;Dcn;Dpysl3;Ecm2;Ehd2;Fbn1;Fhl1;Fndc1;Glipr2;Gsn;Igfbp4;Laptm4a;Lepr;Lmna;Lrrc17;Ltbp4;Malat1;Matn2;Meg3;Mfap2;Mmp2;Nfia;Ntn1;Rnase4;Sh3bp5;Slc16a2;Sntb2;Sparc;Spry1;Srpx;Timp2;Tmem119;Vcan;Zbtb20
125	geneSet	3.06	0.0539	Zfp595; Zfp708 (inferredBy_Orthology).		15	471	Angptl7;Arl1;Col3a1;Dcn;Fhl1;Fstl1;Klf9;Meox1;Mgp;Nfia;Ntn1;Ogn;Raph1;Slc16a2;Zbtb20
126	geneSet	3.06	0.0539	Nfatc1 (inferredBy_Orthology).	Nfat5; Nfatc2; Nfatc4 (inferredBy_MotifSimilarity). Fos; Ilf2; Jun; Nfatc3 (inferredBy_MotifSimilarity_n_Orthology).	18	609	Angptl2;Aspn;C1qtnf7;Ccdc80;Col3a1;Fn1;Fyn;Gsn;Lepr;Meg3;Meox1;Moxd1;Nfia;Pamr1;Sparc;Spry1;Vcan;Zbtb20
127	geneSet	3.06	0.0538			12	352	1500009L16Rik;Adcy7;Cd47;Dap;Dcn;Fam102b;Fbn1;Fhl1;Ntn1;Raph1;Sparc;Zbtb20
128	geneSet	3.05	0.0538			40	2207	Adcy7;Aebp1;Angptl7;Antxr1;Anxa2;Arl1;Atp1a2;C1qtnf2;Ccdc80;Col14a1;Col1a1;Cpxm1;Dcn;Dpysl3;Fbn1;Fhl1;Fn1;Fstl1;Fyn;Gpx3;Gxylt2;Klf9;Laptm4a;Lepr;Lmna;Lrrc17;Matn2;Meg3;Mxd4;Mxra7;Nfia;Pamr1;Rhob;S100a11;Sdc2;Sparc;Spry1;Tcf21;Vcan;Zbtb20
129	geneSet	3.04	0.0536			42	2418	Adcy7;Aebp1;Angptl2;Angptl7;Antxr1;Anxa1;Anxa2;Aspn;Atp1a2;Camk2n1;Ccdc80;Dcn;Dkk3;Dpysl3;Fbn1;Fhl1;Fn1;Gpx3;Kdelr3;Klf9;Lepr;Lmna;Loxl1;Lrrc55;Malat1;Meg3;Meox1;Mxd4;Mxra8;Nfia;Ntn1;Ogn;Pam;S100a10;Sdc2;Slc16a2;Sparc;Spry1;Timp2;Tnxb;Vcan;Zbtb20
130	geneSet	3.03	0.0535	Bcl6 (directAnnotation).		30	1242	Adcy7;Antxr1;Anxa2;Atp1a2;C1qtnf2;Camk2n1;Cd47;Col14a1;Col1a1;Col3a1;Dcn;Fhl1;Fn1;Laptm4a;Lepr;Lmna;Malat1;Matn2;Meox1;Nfia;Ntn1;Rhoj;S100a11;Sdc2;Sfrp1;Sparc;Spry1;Tcf21;Vcan;Zbtb20
131	geneSet	3.02	0.0535	Gata2 (inferredBy_Orthology).	Atf3; Batf; Fos; Fosb; Fosl1; Fosl2; Junb (inferredBy_MotifSimilarity). Bmyc; Ep300; Jun; Jund; Mef2a; Myc; Stat3 (inferredBy_MotifSimilarity_n_Orthology).	37	1870	Adcy7;Angptl2;Antxr1;Anxa1;Anxa2;Anxa3;Anxa5;Camk2n1;Col14a1;Col3a1;Cpxm1;Dcn;Ecm2;Emp3;Fhl1;Fyn;Igfbp4;Lama2;Laptm4a;Lepr;Lmna;Matn2;Mmp2;Moxd1;Pdlim2;Pla2g16;Raph1;Rhoj;S100a10;Sdc2;Sh3glb1;Sparc;Srpx2;Timp2;Tmem64;Tnxb;Zbtb20
132	geneSet	3.02	0.0535	Nfe2 (inferredBy_Orthology).	Bach1; Bach2; Fosl2; Jdp2; Jun (inferredBy_MotifSimilarity). Atf3; Fos; Fosb; Fosl1; Junb; Jund; Mef2c (inferredBy_MotifSimilarity_n_Orthology).	11	294	Angptl2;Anxa1;Anxa5;Ecm2;Emp3;Igfbp4;Lmna;Sntb2;Timp2;Tnxb;Vim
133	geneSet	3.02	0.0535		Atf6; Creb3l2; Xbp1 (inferredBy_MotifSimilarity). Atf6b; Creb3; Creb3l1; Creb3l4 (inferredBy_MotifSimilarity_n_Orthology).	35	1705	Adcy7;Angptl2;Angptl7;Anxa2;Arl1;Aspn;C1qtnf2;Camk2n1;Ckb;Col14a1;Col1a1;Col1a2;Cpxm1;Dcn;Ecm2;Fbn1;Fndc1;Gpx3;Islr;Klf9;Krtcap2;Lama2;Lum;Meg3;Nfia;Pamr1;Sdc2;Sfrp1;Sh3glb1;Slc16a2;Sntb2;Sparc;Srpx2;Ssr4;Zbtb20
134	geneSet	3.02	0.0534			14	468	Adcy7;Aebp1;Capns1;Cpxm1;Ecm2;Igfbp4;Islr;Lmna;Matn2;Rnase4;Sntb2;Sparc;Thbs2;Tmem119
135	geneSet	3.02	0.0534	Esrra (directAnnotation).	Esrrb; Esrrg; Nr5a2; Rora (inferredBy_MotifSimilarity). Nr2c2; Nr5a1 (inferredBy_MotifSimilarity_n_Orthology).	10	221	Cpxm1;Klf9;Ltbp4;Meg3;Nfia;Nfic;Ntn1;Qpct;Slc16a2;Thbs2
136	geneSet	3.01	0.0534			22	616	Adcy7;Angptl7;Anxa2;Aspn;C1qtnf7;Col3a1;Fhl1;Fn1;Lepr;Meg3;Ogn;Pamr1;Rhoj;S100a10;Sdc2;Sfrp1;Srpx2;Tcf21;Thbs2;Tnxb;Vcan;Zbtb20
137	geneSet	3.01	0.0534	Cbfb (inferredBy_Orthology).		15	486	Cd47;Col1a2;Col3a1;Dcn;Fam46a;Fhl1;Fn1;Fyn;Klf9;Lrrc55;Nfia;Spry1;Tmem119;Vcan;Zbtb20
138	geneSet	3.01	0.0534	Foxp3 (directAnnotation).		14	403	Anxa2;Ccdc80;Col3a1;Fam46a;Fbn1;Fn1;Fyn;Itm2b;Klf9;Lepr;Nfia;Sdc2;Thbs3;Vcan
139	geneSet	3.01	0.0533	Tsn (inferredBy_Orthology).		28	1120	Anxa1;C1qtnf2;C1qtnf7;Ccdc80;Col14a1;Col3a1;Dcn;Dpysl3;Fam102b;Fbn1;Fhl1;Fn1;Fndc1;Fyn;Lepr;Lum;Meg3;Mgp;Nfia;Ntn1;Pam;Pamr1;Postn;Sdc2;Spry1;Srpx2;Vcan;Zbtb20
140	geneSet	3.01	0.0533	Creb3l1 (inferredBy_Orthology).	Atf6; Creb3l2; Crem; Xbp1 (inferredBy_MotifSimilarity). Atf6b; Creb3; Creb3l4 (inferredBy_MotifSimilarity_n_Orthology).	74	4979	Adcy7;Aebp1;Angptl2;Angptl7;Antxr1;Anxa2;Anxa5;C1qtnf2;Camk2n1;Ccdc80;Cd47;Ckb;Col14a1;Col1a1;Col1a2;Cpxm1;Dap;Dkk3;Dpt;Ecm2;Ehd2;Fbln2;Fbn1;Fhl1;Fndc1;Gpx3;Gpx7;Gsn;Gxylt2;Igfbp4;Islr;Itm2b;Kdelr3;Klf9;Krtcap2;Lama2;Laptm4a;Lepr;Lmna;Loxl1;Lrrc17;Lrrc55;Meg3;Meox1;Mmp23;Mxd4;Myadm;Nfia;Pam;Pamr1;Pla2g16;Ppp1r14a;Ptgis;Raph1;Rcn3;Rnase4;S100a10;S100a11;Sdc2;Sfrp1;Sh3glb1;Slc16a2;Sntb2;Sparc;Spry1…
141	geneSet	3.01	0.0533	Klf4 (directAnnotation).	Klf1; Klf10; Klf11; Klf12; Klf13; Klf15; Klf16; Klf17; Klf2; Klf3; Klf5; Klf6; Klf7; Klf8; Sp4 (inferredBy_MotifSimilarity). Klf9; Sp1; Sp2; Sp3; Sp6; Sp7; Sp8; Sp9 (inferredBy_MotifSimilarity_n_Orthology).	73	4597	1500009L16Rik;Adcy7;Aebp1;Angptl7;Anxa1;Anxa2;Arpc1b;C1qtnf7;Camk2n1;Capns1;Cd47;Cd81;Col14a1;Col1a1;Col1a2;Col3a1;Cp;Cpz;Crispld2;Cygb;Cyth4;Ddah2;Dkk3;Dpysl3;Ecm2;Emp3;Fam102b;Fbln2;Fn1;Fndc1;Fstl1;Fyn;Gsn;Igfbp4;Itih5;Itm2b;Klf9;Laptm4a;Lepr;Lmna;Loxl1;Lrrc17;Lrrc55;Ltbp4;Maged2;Malat1;Meg3;Meox1;Mfap2;Mxd4;Mxra8;Myadm;Nfia;Ntn1;Pdlim2;Qpct;Rabac1;Raph1;Rhoa;S100a10;S100a11;S100a16;Sfrp1;Slc16…

## Sheet: Rcistarget_fibroblasts_module2
	geneSet	NES	AUC	TF_highConf	TF_lowConf	nEnrGenes	rankAtMax	enrichedGenes
1	geneSet	4.74	0.113	Wisp2 (inferredBy_Orthology).		18	428	Adamts8;Atp1b1;Cdc42ep3;Dio2;Filip1l;Foxp1;Inhba;Kcnj15;Lbh;Ltbp1;Nrg1;Osr1;Phactr1;Pls3;Rasl11b;Sod3;Thsd7b;Tnc
2	geneSet	4.41	0.107	Tcf7l1 (directAnnotation).		34	1125	Adamts8;Atp1b1;Bmp4;Cdc42ep3;Col12a1;Ctgf;Daam1;Dio2;Fam129a;Fhl2;Filip1l;Foxp1;Gpc6;Heyl;Hmcn1;Inhba;Kcnj15;Lbh;Lhfpl2;Lmcd1;Ltbp1;Mast4;Nav2;Nrp1;Ntrk3;Osr1;Phactr1;Pi15;Prss23;Rasl11b;Rbp1;Samd5;Thsd7b;Tnc
3	geneSet	4.01	0.101			16	438	Adamtsl2;Atp1b1;Col12a1;Dclk1;Foxp1;Gpc6;Lbh;Lmcd1;Lmo4;Nav2;Nrp1;Olfml2b;Osr1;Pls3;Pmepa1;Thsd7b
4	geneSet	3.96	0.1			12	222	Bgn;Cdc42ep3;Daam1;Fhl2;Filip1l;Foxp1;Igf1;Lmcd1;Lmo4;Nrp1;Prss23;Thsd7b
5	geneSet	3.9	0.0993		Atoh1 (inferredBy_MotifSimilarity_n_Orthology).	17	467	Adamts8;Adamtsl2;Art4;Bgn;Dio2;Eln;Filip1l;Foxp1;Igf1;Kcnj15;Lmcd1;Lmo4;Ltbp1;Osr1;Pkia;Prnp;Serpine1
6	geneSet	3.89	0.0991			9	124	Cdc42ep3;Ctgf;Daam1;Filip1l;Gpc6;Hmcn1;Lmcd1;Ltbp2;Olfml2b
7	geneSet	3.89	0.099	Zfp595; Zfp708 (inferredBy_Orthology).	Zfp182 (inferredBy_MotifSimilarity).	15	391	Adamtsl2;Atp1b1;Cav1;Cpe;Foxp1;Htra1;Itgb5;Lmo4;Ltbp2;Mast4;Osr1;Phactr1;Pls3;Prss23;Ptprz1
8	geneSet	3.81	0.0977	Foxd3 (inferredBy_Orthology).	Foxa1; Foxa2; Foxa3; Foxc1; Foxc2; Foxf2; Foxg1; Foxj3; Foxk1 (inferredBy_MotifSimilarity). Foxd2; Foxj2; Foxm1; Foxo4; Foxo6; Foxp1; Foxp2; Foxp3; Foxp4; Gm43517; Hdac2; Nf1 (inferredBy_MotifSimilarity_n_Orthology).	17	589	Bmp4;Ctgf;Filip1l;Foxp1;Igf1;Inhba;Lbh;Lmo4;Lox;Ltbp1;Nrg1;Nrp1;Ntrk3;Phactr1;Pls3;Serpine1;Thsd7b
9	geneSet	3.77	0.0972	Mbtps2 (inferredBy_Orthology).		42	1994	Adamts8;Atp1b1;Bmp4;Cav1;Cav2;Cdc42ep3;Col12a1;Col24a1;Csrp2;Ctgf;Cthrc1;Daam1;Dclk1;Dio2;Fhl2;Filip1l;Foxp1;Gpc6;Hmcn1;Igf1;Inhba;Kcnj15;Lhfpl2;Lmcd1;Lmo4;Ltbp1;Mast4;Nav2;Nbea;Nrg1;Ntrk3;Olfml2b;Osr1;Phactr1;Pkia;Plb1;Prnp;Prss23;Rasl11b;Sfrp2;Thsd7b;Tnc
10	geneSet	3.7	0.0961	Tead2 (inferredBy_Orthology).	Tead1; Tead3; Tead4 (inferredBy_MotifSimilarity_n_Orthology).	13	340	Adamtsl2;Apoe;Atp1b1;Col12a1;Ctgf;Gpc6;Inhba;Lbh;Lmcd1;Pls3;Prnp;Ptx3;Rasl11b
11	geneSet	3.69	0.0958		Sox9 (inferredBy_MotifSimilarity). Sox14; Sox21; Sox8 (inferredBy_MotifSimilarity_n_Orthology).	10	178	Cdc42ep3;Col12a1;Filip1l;Foxp1;Inhba;Mast4;Nav2;Phactr1;Prss23;Thsd7b
12	geneSet	3.63	0.0948			11	236	Cav2;Col24a1;Daam1;Inhba;Kcnj15;Ltbp1;Mast4;Nrp1;Pkia;Pls3;Prss23
13	geneSet	3.58	0.094	Figla; Mybl1 (inferredBy_Orthology).		20	698	Adamts8;Adamtsl2;Atp1b1;Bgn;Cdc42ep3;Ctgf;Dclk1;Dio2;Foxp1;Heyl;Kcnj15;Myl9;Nrg1;Osr1;Phactr1;Plb1;Pls3;Prnp;Serpine1;Wisp1
14	geneSet	3.51	0.093		Cbfb; Runx1; Runx2; Runx3 (inferredBy_MotifSimilarity_n_Orthology).	16	504	Art4;Bmp4;Cdc42ep3;Col12a1;Col24a1;Daam1;Eln;Itgb5;Lhfpl2;Lox;Ltbp1;Nrg1;Pdgfrl;Pkia;Ptx3;Serpine1
15	geneSet	3.5	0.0928	Ascl2 (inferredBy_Orthology).	Ascl1; Myod1 (inferredBy_MotifSimilarity). Bhlha15; Tcf12 (inferredBy_MotifSimilarity_n_Orthology).	17	539	Adamtsl2;Art4;Bgn;Cav1;Dio2;Filip1l;Foxp1;Gas6;Heyl;Kcnj15;Lmcd1;Lmo4;Ltbp1;Nav2;Osr1;Pi15;Thsd7b
16	geneSet	3.49	0.0926			11	206	Atp1b1;Filip1l;Foxp1;Igf1;Lbh;Lhfpl2;Ltbp1;Nrp1;Osr1;Phactr1;Serpine1
17	geneSet	3.48	0.0924	Zfp9 (inferredBy_Orthology).		11	206	Atp1b1;Cdc42ep3;Dio2;Filip1l;Foxp1;Inhba;Kcnj15;Lmo4;Osr1;Prss23;Samd5
18	geneSet	3.47	0.0923			17	596	Atp1b1;Bmp4;Col12a1;Ctgf;Daam1;Dclk1;Dhrs3;Gas6;Gpc6;Inhba;Lbh;Lmo4;Lox;Nrp1;Ntrk3;Sdc1;Tnfrsf12a
19	geneSet	3.44	0.0919	Tcf7 (directAnnotation).		57	3663	Art4;Atp1b1;Bmp4;Cav2;Cdc42ep3;Col12a1;Col24a1;Csrp2;Ctgf;Cthrc1;Daam1;Dclk1;Dhrs3;Dio2;Fam129a;Fhl2;Filip1l;Foxp1;Gpc6;Heyl;Hmcn1;Igf1;Itgb5;Kcnj15;Lbh;Lhfp;Lhfpl2;Lmcd1;Lmo4;Lmod1;Lox;Ltbp1;Ltbp2;Mast4;Mtch1;Nav2;Nbea;Nkain4;Nrp1;Ntrk3;Olfml2b;Osr1;Pdgfrl;Pdlim3;Phactr1;Pi15;Pkia;Pls3;Prnp;Prss23;Prss35;Rasl11b;Rbp1;Samd5;Sdc1;Sfrp2;Tnc
20	geneSet	3.32	0.0899	Tead3 (inferredBy_Orthology).	Tead1; Tead2; Tead4 (inferredBy_MotifSimilarity).	15	472	Adamtsl2;Apoe;Ctgf;Gpc6;Inhba;Kcnj15;Lbh;Lmcd1;Ltbp2;Pls3;Prnp;Ptx3;Rasl11b;Samd5;Wisp1
21	geneSet	3.31	0.0898			12	312	Cdc42ep3;Ctgf;Dclk1;Filip1l;Foxs1;Igf1;Inhba;Itgb5;Ltbp1;Nbea;Phactr1;Sdc1
22	geneSet	3.31	0.0897			24	993	Cav1;Col12a1;Col24a1;Csrp2;Ctgf;Dhrs3;Dio2;Eln;Filip1l;Gpc6;Hmcn1;Inhba;Lhfp;Lhfpl2;Lox;Ndst3;Osr1;Pi15;Pls3;Pmepa1;Rasl11b;Serpine1;Thsd7b;Wisp1
23	geneSet	3.3	0.0896	Tead3 (inferredBy_Orthology).	Tead2; Tead4 (inferredBy_MotifSimilarity). Tead1 (inferredBy_MotifSimilarity_n_Orthology).	23	907	Adamts8;Adamtsl2;Apoe;Art4;Atp1b1;Cav1;Cav2;Ctgf;Filip1l;Gpc6;Inhba;Kcnj15;Lbh;Lmcd1;Ltbp2;Pls3;Prnp;Ptprz1;Ptx3;Rasl11b;Rbp1;Samd5;Wisp1
24	geneSet	3.26	0.089		Barx1; Barx2; Emx2; Evx1; Gbx1; Gsx2; Hoxa1; Hoxa2; Hoxa3; Hoxa4; Hoxa5; Hoxa6; Hoxb3; Hoxb4; Hoxb5; Hoxc4; Lhx2; Pdx1; Vax1; Vax2 (inferredBy_MotifSimilarity). Alx3; Emx1; En1; En2; Esx1; Evx2; Gm28308; Hesx1; Hoxa7; Hoxb2; Hoxb6; Hoxb7; Hoxc6; Hoxd8; Lbx2; Nkx1-1; Nkx1-2; Rax (inferredBy_MotifSimilarity_n_Orthology).	14	424	Cdc42ep3;Col12a1;Daam1;Ddah1;Filip1l;Foxp1;Gpc6;Igf1;Inhba;Itgb5;Lmo4;Lox;Nrp1;Phactr1
25	geneSet	3.25	0.0889			18	679	Aoc3;Atp1b1;Bgn;Cdc42ep3;Dhrs3;Dio2;Fbln1;Foxp1;Igf1;Inhba;Kcnj15;Lhfpl2;Ltbp2;Ntrk3;Osr1;Prss23;Rasl11b;Samd5
26	geneSet	3.24	0.0886			23	865	Atp1b1;Bmp4;Cdc42ep3;Col12a1;Col24a1;Ctgf;Daam1;Dhrs3;Fhl2;Filip1l;Inhba;Kcnj15;Lbh;Lhfp;Lmcd1;Lmo4;Mast4;Nav2;Ntrk3;Osr1;Phactr1;Pls3;Thsd7b
27	geneSet	3.23	0.0885	Esr1 (inferredBy_Orthology).	Esr2; Esrrb; Rarg (inferredBy_MotifSimilarity). Esrra (inferredBy_MotifSimilarity_n_Orthology).	11	268	Adamts8;Atp1b1;Cav1;Dhrs3;Gpc6;Lmcd1;Ndrg2;Osr1;Phactr1;Samd5;Sdc1
28	geneSet	3.23	0.0885			14	448	Col12a1;Ddah1;Dhrs3;Foxp1;Itgb5;Lmcd1;Lmo4;Ltbp1;Nav2;Nkain4;Nov;Pkia;Pls3;Wisp2
29	geneSet	3.23	0.0885	Osr1; Osr2 (inferredBy_Orthology).		16	574	Cdc42ep3;Daam1;Dclk1;Dhrs3;Filip1l;Foxp1;Heyl;Kcnj15;Lmcd1;Nav2;Nrg1;Prnp;Prss23;Rasl11b;Samd5;Tagln
30	geneSet	3.21	0.0882			13	344	Ace;Adamts8;Cdc42ep3;Dio2;Eln;Foxp1;Htra1;Inhba;Ltbp2;Osr1;Pls3;Pmepa1;Sfrp2
31	geneSet	3.2	0.088	Dusp26 (inferredBy_Orthology).		17	515	Atp1b1;Cdc42ep3;Daam1;Filip1l;Foxp1;Heyl;Kcnj15;Lmcd1;Lmo4;Mast4;Ntrk3;Phactr1;Pls3;Rasl11b;Rbp1;Serpine1;Tnc
32	geneSet	3.19	0.0879	Pgr (inferredBy_Orthology).	Nr3c1 (inferredBy_MotifSimilarity). Ar (inferredBy_MotifSimilarity_n_Orthology).	19	737	Adamts8;Adamtsl2;Atp1b1;Bmp4;Cdc42ep3;Ctgf;Dclk1;Fibin;Filip1l;Foxp1;Gas6;Inhba;Kcnj15;Lhfpl2;Lmod1;Phactr1;Plb1;Pls3;Sdc1
33	geneSet	3.18	0.0877	Esrra (inferredBy_Orthology).	Esr1; Esr2; Rarg (inferredBy_MotifSimilarity).	9	191	Adamts8;Atp1b1;Cav1;Daam1;Lmcd1;Osr1;Phactr1;Samd5;Sdc1
34	geneSet	3.17	0.0876	Jun (inferredBy_Orthology).	Bach2; Batf; Fos; Fosl1; Fosl2; Jdp2 (inferredBy_MotifSimilarity). Atf3; Bmyc; Ep300; Fosb; Junb; Jund; Mef2a; Myc; Tcf7l2 (inferredBy_MotifSimilarity_n_Orthology).	22	831	Atp1b1;Cdc42ep3;Cnn1;Col12a1;Foxp1;Igf1;Kcnj15;Lhfpl2;Lmo4;Ltbp2;Mtch1;Nav2;Nrg1;Phactr1;Pi15;Pls3;Pmepa1;Prnp;Rasl11b;Sdc1;Thsd7b;Tnfrsf12a
35	geneSet	3.17	0.0875	Cebpb (inferredBy_Orthology).	Cbfb; Runx1; Runx2 (inferredBy_MotifSimilarity). Bcl11a; Ep300; Foxm1; Ikzf1; Mta3; Nfatc1; Nfic; Runx3; Stat5a; Tbl1xr1 (inferredBy_MotifSimilarity_n_Orthology).	12	329	Bmp4;Cdc42ep3;Foxp1;Kcnj15;Lbh;Lhfpl2;Lmo4;Ltbp1;Nrg1;Pkia;Prss23;Serpine1
36	geneSet	3.16	0.0874	Hoxb2; Tcf3 (inferredBy_Orthology).		12	312	Adamts8;Cdc42ep3;Ddah1;Filip1l;Foxp1;Heyl;Hmcn1;Kcnj15;Mfap4;Nrg1;Osr1;Pi15
37	geneSet	3.16	0.0874	Mycn (inferredBy_Orthology).		9	167	Adamtsl2;Ctgf;Filip1l;Foxp1;Hmcn1;Igf1;Lox;Osr1;Sfrp2
38	geneSet	3.15	0.0873			11	319	Art4;Bgn;Foxp1;Igf1;Inhba;Kcnj15;Lhfp;Nav2;Pls3;Prss23;Rasl11b
39	geneSet	3.15	0.0873		Egr1; Egr2; Egr3; Egr4 (inferredBy_MotifSimilarity). Ezh2; Smarca4 (inferredBy_MotifSimilarity_n_Orthology).	19	622	Bgn;Bmp4;Cdc42ep3;Dclk1;Filip1l;Foxd1;Foxp1;Gpc6;Inhba;Itgb5;Lmo4;Mast4;Nav2;Ntrk3;Osr1;Plxdc2;Pmepa1;Sfrp2;Syt11
40	geneSet	3.12	0.0867			12	301	Adamtsl2;Cdc42ep3;Filip1l;Foxp1;Heyl;Itgb5;Kcnj15;Lmcd1;Nav2;Slc1a6;Thsd7b;Wisp1
41	geneSet	3.11	0.0867			18	628	Bmp4;Cdc42ep3;Daam1;Dio2;Filip1l;Foxp1;Igf1;Kcnj15;Lhfpl2;Lmcd1;Nav2;Phactr1;Pi15;Prss23;Rasl11b;Rbp1;Thsd7b;Tnc
42	geneSet	3.11	0.0866	Fosl2 (inferredBy_Orthology).	Bach1; Bach2; Batf; Fos; Fosb; Fosl1; Jdp2; Jun; Junb; Jund; Mafg; Mafk; Nfe2; Nfe2l1; Nfe2l2 (inferredBy_MotifSimilarity). Atf3; Ep300; Maf; Mef2c; Nfatc1; Stat3; Tcf7l2; Trim28 (inferredBy_MotifSimilarity_n_Orthology).	10	204	Cdc42ep3;Col12a1;Fhl2;Foxp1;Inhba;Lmcd1;Mast4;Pls3;Prss23;Tnfrsf12a
43	geneSet	3.08	0.0862	Ascl2 (inferredBy_Orthology).	Ascl1; Myod1 (inferredBy_MotifSimilarity). Bhlha15; Tcf12 (inferredBy_MotifSimilarity_n_Orthology).	13	387	Art4;Bgn;Cav1;Dio2;Filip1l;Foxp1;Heyl;Kcnj15;Lmcd1;Ltbp1;Nav2;Osr1;Thsd7b
44	geneSet	3.06	0.0858	Psma6 (inferredBy_Orthology).		32	1378	Atp1b1;Bmp4;Cav1;Cav2;Col12a1;Col24a1;Daam1;Dio2;Filip1l;Foxd1;Foxp1;Igf1;Inhba;Kcnj15;Lhfpl2;Lmcd1;Lox;Ltbp1;Mast4;Nbea;Nrg1;Olfml2b;Pkia;Plxdc2;Prnp;Prss23;Rasl11b;Samd5;Serpine1;Sfrp2;Thsd7b;Tnc
45	geneSet	3.05	0.0857	Irf1; Irf2; Irf3; Irf4; Irf5; Irf6; Irf7; Irf8; Zeb1 (inferredBy_Orthology).		12	312	Bmp4;Cdc42ep3;Col12a1;Cryab;Daam1;Dio2;Filip1l;Inhba;Lmo4;Nrg1;Phactr1;Thsd7b
46	geneSet	3.05	0.0856			66	4970	Adamtsl2;Art4;Atp1b1;Bgn;Cav1;Cav2;Cdc42ep3;Col12a1;Col24a1;Csrp2;Ctgf;Daam1;Dclk1;Dhrs3;Dio2;Eln;Fbln1;Fibin;Filip1l;Foxd1;Foxp1;Foxs1;Gpc6;Heyl;Hmcn1;Hmgcs2;Igf1;Itgb5;Kcnj15;Lbh;Lhfp;Lhfpl2;Lmcd1;Lmo4;Lmod1;Ltbp1;Ltbp2;Mast4;Myl9;Nbea;Ndrg2;Nrg1;Nrp1;Ntrk3;Olfml2b;Osr1;Phactr1;Pi15;Pkia;Plb1;Pls3;Plxdc2;Prnp;Prss23;Ptx3;Rasl11b;Rbp1;Samd5;Serpine1;Sfrp2;Slc1a6;Thsd7b;Tm4sf1;Tnc;Wisp1;Wisp2
47	geneSet	3.03	0.0853	Jund (inferredBy_Orthology).	Atf3; Batf; Fos; Fosb; Fosl2; Jdp2; Jun; Junb (inferredBy_MotifSimilarity). Bmyc; Ep300; Fosl1; Mef2a; Myc; Nfatc1; Stat3; Tcf12; Tcf7l2; Trim28 (inferredBy_MotifSimilarity_n_Orthology).	16	549	Atp1b1;Cdc42ep3;Cnn1;Col12a1;Csrp2;Dclk1;Foxp1;Igf1;Lmo4;Ltbp2;Mtch1;Nav2;Phactr1;Pls3;Rasl11b;Tnfrsf12a
48	geneSet	3.01	0.0851	Zfp2 (directAnnotation).		17	621	Bmp4;Cdc42ep3;Daam1;Dio2;Fam129a;Fhl2;Filip1l;Foxp1;Itgb5;Nbea;Phactr1;Pls3;Prnp;Prss23;Rbp1;Tagln;Wisp1

## Sheet: Rcistarget_mural_cells_module1
	geneSet	NES	AUC	TF_highConf	TF_lowConf	nEnrGenes	rankAtMax	enrichedGenes
1	geneSet	5.83	0.082		Fos; Jun; Nfatc1 (inferredBy_MotifSimilarity_n_Orthology).	24	592	Aspn;Ccdc80;Cd9;Col1a1;Col3a1;Dcn;Dkk3;Fam46a;Fbn1;Fyn;Gsn;Igfbp4;Lepr;Ltbp4;Ntn1;Raph1;Sdc2;Sfrp1;Sntb2;Sparc;Srpx;Tnxb;Vcan;Zbtb20
2	geneSet	5.43	0.0779	Nfatc1 (directAnnotation).		51	2636	Angptl2;Angptl7;Anxa2;Anxa5;Aspn;Atp1a2;C1qtnf2;C1qtnf7;Ccdc80;Col14a1;Col1a1;Col3a1;Dcn;Dkk3;Dpt;Fbln2;Fbn1;Fhl1;Fn1;Fyn;Igfbp7;Kdelr3;Klf9;Laptm4a;Lepr;Lmna;Maged2;Malat1;Matn2;Meg3;Meox1;Mgp;Moxd1;Mxra8;Nfia;Ogn;Pamr1;Ppic;Rhoj;S100a10;Sdc2;Sfrp1;Slc16a2;Sparc;Spry1;Srpx;Srpx2;Tcf21;Tnxb;Vcan;Zbtb20
3	geneSet	5.11	0.0746	Nfatc2 (inferredBy_Orthology).	Ilf2; Nfatc1; Nfatc3; Nfatc4 (inferredBy_MotifSimilarity_n_Orthology).	55	3069	Aebp1;Antxr1;Anxa1;Aspn;Atp1a2;C1qtnf2;C1qtnf7;Ccdc80;Cd9;Col14a1;Col1a2;Col3a1;Crispld2;Dcn;Dkk3;Dpysl3;Ecm2;Fam102b;Fbn1;Fhl1;Fn1;Fndc1;Fyn;Gsn;Igfbp7;Kdelr3;Klf9;Lepr;Lmna;Maged2;Malat1;Meg3;Meox1;Moxd1;Nfia;Pam;Pamr1;Pdlim2;Postn;Ppic;Raph1;Rhoj;Sdc2;Sfrp1;Sh3glb1;Slc16a2;Sntb2;Sparc;Spry1;Srpx2;Tcf21;Tnxb;Vcan;Vim;Zbtb20
4	geneSet	5.05	0.0741	Hp1bp3 (inferredBy_Orthology).		59	3222	Adcy7;Aebp1;Angptl7;Antxr1;Anxa2;Anxa5;Aspn;Atp1a2;C1qtnf2;C1qtnf7;Ccdc80;Col14a1;Col3a1;Dcn;Fam102b;Fam46a;Fbln2;Fbn1;Fhl1;Fmo2;Fn1;Fstl1;Fyn;Igfbp4;Igfbp7;Itm2b;Klf9;Lepr;Lmna;Loxl1;Malat1;Meg3;Meox1;Mmp2;Mxd4;Mxra8;Nfia;Ntn1;Ogn;Pamr1;Pdlim2;Postn;Ppic;Raph1;Rhob;Rhoj;S100a10;Sdc2;Sfrp1;Sh3glb1;Slc16a2;Sparc;Spry1;Srpx;Srpx2;Tcf21;Tnxb;Vcan;Zbtb20
5	geneSet	4.79	0.0714	Mylk (inferredBy_Orthology).		78	4937	Adamts2;Aebp1;Angptl2;Angptl7;Antxr1;Anxa2;Anxa5;Aspn;Atp1a2;C1qtnf2;C1qtnf7;Camk2n1;Ccdc80;Cd47;Cd81;Cd9;Col14a1;Col1a1;Col1a2;Col3a1;Crispld2;Cygb;Cyth4;Dcn;Dkk3;Dpt;Ecm2;Fam102b;Fam46a;Fbln2;Fbn1;Fhl1;Fn1;Fyn;Gsn;Igfbp4;Igfbp7;Klf9;Lama2;Lepr;Lmna;Loxl1;Lrrc55;Maged2;Malat1;Matn2;Meg3;Meox1;Mgp;Moxd1;Mxra8;Myadm;Nfia;Ntn1;Ogn;Pam;Pamr1;Pdlim2;Postn;Ppic;Raph1;Rhoj;Rnase4;Sdc2;Sfrp1;Sh3glb1;Snt…
6	geneSet	4.77	0.0712	Nfia; Nfic (directAnnotation).		12	220	Adcy7;Aspn;Gstm1;Igfbp4;Laptm4a;Matn2;Meox1;Mmp2;Nfia;Pamr1;Slc16a2;Timp2
7	geneSet	4.73	0.0708		Nfatc1; Nfatc2; Nfatc3; Nfatc4 (inferredBy_MotifSimilarity_n_Orthology).	33	1363	Angptl2;Antxr1;Aspn;Atp1a2;C1qtnf2;C1qtnf7;Ccdc80;Col14a1;Col3a1;Crispld2;Dkk3;Ecm2;Fbn1;Fn1;Fyn;Lepr;Lmna;Maged2;Malat1;Meg3;Meox1;Nfia;Pamr1;Pdlim2;Rhoj;Sdc2;Sh3glb1;Sparc;Spry1;Srpx2;Tnxb;Vcan;Zbtb20
8	geneSet	4.67	0.0702	Creb3l1 (inferredBy_Orthology).	Clock; Creb3l2 (inferredBy_MotifSimilarity). Atf6; Atf6b; Creb3; Creb3l4 (inferredBy_MotifSimilarity_n_Orthology).	67	3856	Adamts2;Adcy7;Aebp1;Angptl2;Angptl7;Anxa2;Anxa5;Atp1a2;C1qtnf2;Cd63;Cd81;Col1a1;Cpxm1;Crispld2;Ctsl;Dap;Dcn;Dkk3;Dpysl3;Ehd2;Fbln2;Fbn1;Fhl1;Fkbp9;Fn1;Gabarap;Gpx3;Gpx7;Gsn;Gxylt2;Igfbp4;Itm2b;Kdelr3;Klf9;Laptm4a;Lepr;Lmna;Loxl1;Matn2;Meg3;Mmp23;Mxra8;Myadm;Nfia;Pam;Pamr1;Pla2g16;Ppic;Ptgis;Raph1;Rarres2;Rcn3;Rhob;Rnase4;S100a11;Sfrp1;Sh3bp5;Sh3glb1;Slc16a2;Sparc;Tcf21;Thbs2;Timp2;Tmed3;Vcan;Vkor…
9	geneSet	4.61	0.0696			57	3387	Adcy7;Angptl2;Angptl7;Anxa1;Anxa2;Arpc1b;Aspn;Atp1a2;Camk2n1;Col14a1;Copz2;Cpz;Crispld2;Cyth4;Dkk3;Dpep1;Dpysl3;Ecm2;Ehd2;Fbn1;Fhl1;Fndc1;Fstl1;Fyn;Glipr2;Igfbp4;Igfbp7;Itih5;Lepr;Lmna;Loxl1;Malat1;Matn2;Meg3;Meox1;Mmp2;Moxd1;Mxd4;Mxra7;Mxra8;Myadm;Nfia;Nnmt;Ogn;Pdlim2;Raph1;S100a16;Sfrp1;Sh3bp5;Slc16a2;Sparc;Spry1;Timp2;Tmem119;Vcan;Vkorc1;Zbtb20
10	geneSet	4.4	0.0675	Tfcp2 (directAnnotation).		15	376	Adcy7;Angptl2;Angptl7;Anxa2;Atp1a2;Crispld2;Dpysl3;Ecm2;Fyn;Igfbp4;Lmna;Ntn1;Pdlim2;S100a16;Sparc
11	geneSet	4.38	0.0673	Hnrnph3 (inferredBy_Orthology).		60	3094	Adamts2;Adcy7;Aebp1;Angptl2;Angptl7;Antxr1;Anxa2;Anxa5;Arpc1b;Aspn;Atp1a2;C1qtnf2;Camk2n1;Ccdc80;Col1a1;Copz2;Crispld2;Cygb;Cyth4;Dpysl3;Emp3;Fbln2;Fbn1;Fhl1;Gsn;Igfbp4;Islr;Klf9;Lmna;Loxl1;Ltbp4;Maged2;Malat1;Matn2;Meg3;Meox1;Mfge8;Moxd1;Mxra7;Mxra8;Myadm;Nfia;Nfic;Pamr1;Pdlim2;Ptgis;Rabac1;Raph1;Rhoj;Rnase4;S100a10;Sfrp1;Slc16a2;Sntb2;Sparc;Srpx2;Timp2;Tmem119;Tnxb;Vcan
12	geneSet	4.36	0.067	Nfatc3 (inferredBy_Orthology).	Nfatc1; Nfatc2; Nfatc4 (inferredBy_MotifSimilarity_n_Orthology).	26	947	Angptl2;Antxr1;Aspn;C1qtnf7;Ccdc80;Col14a1;Col3a1;Dkk3;Fbn1;Fn1;Fyn;Gsn;Klf9;Lepr;Lmna;Malat1;Meg3;Meox1;Nfia;Pamr1;Sh3glb1;Sparc;Spry1;Srpx2;Vcan;Zbtb20
13	geneSet	4.32	0.0667		Nfatc1; Nfatc2; Nfatc3; Nfatc4 (inferredBy_MotifSimilarity_n_Orthology).	34	1451	Antxr1;Aspn;Atp1a2;C1qtnf2;C1qtnf7;Ccdc80;Col14a1;Col3a1;Crispld2;Dkk3;Ecm2;Fbn1;Fn1;Fyn;Gsn;Lepr;Lmna;Maged2;Malat1;Meg3;Meox1;Nfia;Pamr1;Pdlim2;Raph1;Rhoj;Sdc2;Sh3glb1;Sparc;Spry1;Srpx2;Tnxb;Vcan;Zbtb20
14	geneSet	4.31	0.0665	Nfatc4 (inferredBy_Orthology).		46	2540	Angptl2;Angptl7;Antxr1;Anxa2;Aspn;Atp1a2;C1qtnf2;C1qtnf7;Ccdc80;Cd9;Col14a1;Col1a2;Col3a1;Crispld2;Dcn;Dkk3;Fbn1;Fhl1;Fn1;Fyn;Gas1;Igfbp7;Klf9;Lama2;Lepr;Lmna;Loxl1;Maged2;Malat1;Meg3;Moxd1;Nfia;Ntn1;Pamr1;Pdlim2;Raph1;Rhoj;Sdc2;Sh3glb1;Sparc;Spry1;Srpx2;Tcf21;Tnxb;Vcan;Zbtb20
15	geneSet	4.3	0.0664			11	202	Anxa2;Ehd2;Fhl1;Igfbp4;Ltbp4;Moxd1;Myadm;Nfia;Pdlim2;Spry1;Timp2
16	geneSet	4.25	0.0659	Klf3 (inferredBy_Orthology).	Klf12; Klf7; Klf8; Sp4 (inferredBy_MotifSimilarity). Gm12845; Klf14; Klf17; Klf2; Klf4; Klf5; Klf6; Zfp352 (inferredBy_MotifSimilarity_n_Orthology).	23	819	1500009L16Rik;Adcy7;Anxa1;Anxa2;Capns1;Col14a1;Col1a1;Col1a2;Crispld2;Ddah2;Dpysl3;Gsn;Mxd4;Mxra7;Myadm;Rabac1;Raph1;S100a10;S100a11;Srpx;Timp2;Vim;Vkorc1
17	geneSet	4.2	0.0655			75	4688	Adcy7;Aebp1;Angptl7;Antxr1;Anxa1;Anxa2;Anxa5;Aspn;Atp1a2;C1qtnf2;C1qtnf7;Camk2n1;Ccdc80;Cd9;Col14a1;Col1a1;Col1a2;Col3a1;Crispld2;Cygb;Dcn;Dkk3;Dpysl3;Ecm2;Fam46a;Fbln2;Fbn1;Fhl1;Fn1;Fyn;Gas1;Glipr2;Igfbp4;Igfbp7;Kdelr3;Klf9;Lama2;Laptm4a;Lepr;Lmna;Loxl1;Lrrc55;Maged2;Malat1;Matn2;Meg3;Meox1;Mgp;Mmp2;Moxd1;Mxd4;Nfia;Nnmt;Ntn1;Pam;Pamr1;Pla2g16;Postn;Ppic;Raph1;Rhoj;Rnase4;S100a10;Sdc2;Sfrp1;Slc16…
18	geneSet	4.16	0.065		Nfat5; Nfatc1; Nfatc2; Nfatc4 (inferredBy_MotifSimilarity). Fos; Ilf2; Jun; Nfatc3 (inferredBy_MotifSimilarity_n_Orthology).	67	4263	Adcy7;Aebp1;Angptl2;Angptl7;Antxr1;Anxa2;Anxa5;Aspn;Atp1a2;C1qtnf2;C1qtnf7;Camk2n1;Ccdc80;Cd9;Col14a1;Col1a1;Col3a1;Dap;Dcn;Dpt;Dpysl3;Ecm2;Fbln2;Fbn1;Fhl1;Fn1;Fstl1;Fyn;Gsn;Gstm1;Igfbp4;Igfbp7;Kdelr3;Klf9;Laptm4a;Lepr;Lmna;Lrrc55;Malat1;Matn2;Meg3;Meox1;Mgp;Moxd1;Myadm;Nfia;Ntn1;Pam;Pamr1;Pdlim2;Postn;Ppic;Raph1;Rhoj;S100a10;Sdc2;Serping1;Sfrp1;Sh3bp5;Slc16a2;Sparc;Spry1;Srpx2;Tcf21;Tnxb;Vcan;Zb…
19	geneSet	4.16	0.065		Nfatc1; Nfatc2; Nfatc3; Nfatc4 (inferredBy_MotifSimilarity_n_Orthology).	34	1421	Angptl2;Antxr1;Aspn;Atp1a2;C1qtnf2;C1qtnf7;Ccdc80;Col14a1;Col3a1;Crispld2;Dkk3;Ecm2;Fbn1;Fn1;Fyn;Gsn;Lepr;Lmna;Maged2;Malat1;Meg3;Meox1;Nfia;Pamr1;Pdlim2;Raph1;Rhoj;Sh3glb1;Sparc;Spry1;Srpx2;Tnxb;Vcan;Zbtb20
20	geneSet	4.14	0.0648	Zfp595; Zfp708 (inferredBy_Orthology).		26	852	Adcy7;Aebp1;Anxa2;Anxa5;Camk2n1;Cd81;Col1a1;Ddah2;Dkk3;Dpysl3;Fbln2;Gsn;Gstm1;Lepr;Lmna;Maged2;Malat1;Pamr1;Rabac1;S100a10;Sfrp1;Sh3glb1;Slc16a2;Sparc;Timp2;Tmem119
21	geneSet	4.13	0.0647	Nfatc3 (inferredBy_Orthology).		13	272	Ccdc80;Col3a1;Dcn;Dkk3;Lepr;Lmna;Malat1;Meg3;Nfia;Pamr1;Srpx2;Tnxb;Vcan
22	geneSet	4.1	0.0644	Nfatc1; Nfatc2; Nfatc3; Nfatc4 (directAnnotation). Ilf2 (inferredBy_Orthology).		60	3444	Adcy7;Aebp1;Angptl2;Angptl7;Antxr1;Anxa1;Anxa5;Aspn;Atp1a2;C1qtnf2;C1qtnf7;Ccdc80;Col14a1;Col3a1;Dcn;Dkk3;Dpt;Dpysl3;Ecm2;Fam46a;Fbn1;Fhl1;Fn1;Fstl1;Fyn;Igfbp7;Kdelr3;Klf9;Lepr;Lrrc55;Malat1;Matn2;Meg3;Meox1;Mgp;Mmp2;Moxd1;Mxd4;Nfia;Ntn1;Pam;Pamr1;Ppic;Raph1;Rhoj;Rnase4;S100a10;Sdc2;Sh3glb1;Slc16a2;Sntb2;Sparc;Spry1;Srpx;Srpx2;Tcf21;Thbs2;Timp2;Vcan;Zbtb20
23	geneSet	4.09	0.0643	Nfatc2 (directAnnotation).		61	3189	Adcy7;Aebp1;Angptl7;Antxr1;Anxa1;Anxa2;Aspn;Atp1a2;C1qtnf2;C1qtnf7;Camk2n1;Ccdc80;Cd9;Col14a1;Col1a1;Col3a1;Dap;Dcn;Dkk3;Dpysl3;Fam102b;Fam46a;Fbn1;Fhl1;Fn1;Fyn;Glipr2;Igfbp4;Igfbp7;Kdelr3;Klf9;Lmna;Loxl1;Lrrc55;Maged2;Malat1;Matn2;Meg3;Meox1;Mfap2;Moxd1;Mxd4;Nfia;Pamr1;Qpct;Rhoj;Rnase4;S100a10;S100a11;Sdc2;Sfrp1;Sh3bp5;Slc16a2;Sparc;Spry1;Srpx2;Tcf21;Timp2;Tnxb;Vcan;Zbtb20
24	geneSet	4.05	0.0639	Nfatc3 (inferredBy_Orthology).	Fos; Jun; Nfatc1; Nfatc2; Nfatc4 (inferredBy_MotifSimilarity_n_Orthology).	22	696	Angptl2;Antxr1;Aspn;Ccdc80;Cd9;Col3a1;Crispld2;Dkk3;Ecm2;Fn1;Fyn;Gsn;Lepr;Lmna;Nfia;Pamr1;Sh3glb1;Spry1;Thbs3;Tnxb;Vcan;Zbtb20
25	geneSet	4.04	0.0638	Rab18 (inferredBy_Orthology).	Relb (inferredBy_MotifSimilarity).	32	1404	Angptl2;Angptl7;Anxa1;Aspn;Atp1a2;Camk2n1;Ccdc80;Col14a1;Col3a1;Dcn;Dkk3;Ecm2;Fam46a;Fbn1;Fhl1;Fn1;Fyn;Igfbp7;Kdelr3;Klf9;Lepr;Maged2;Malat1;Meox1;Nfia;Pamr1;Sdc2;Sparc;Srpx2;Tcf21;Vcan;Zbtb20
26	geneSet	4.04	0.0638	Rcor1 (inferredBy_Orthology).	Fos; Fosb; Fosl1; Fosl2; Jun; Junb; Jund (inferredBy_MotifSimilarity). Atf3; Bmyc; Myc; Smarcc1; Tcf7l2 (inferredBy_MotifSimilarity_n_Orthology).	24	816	Adcy7;Angptl2;Anxa1;Anxa2;Camk2n1;Col3a1;Dpt;Ecm2;Emp3;Fyn;Igfbp4;Lepr;Lmna;Mmp2;Pdlim2;Pla2g16;Ptgis;Raph1;S100a10;Sdc2;Sparc;Timp2;Tmem119;Tnxb
27	geneSet	4	0.0634	Nfatc3 (inferredBy_Orthology).	Nfatc1; Nfatc2; Nfatc4 (inferredBy_MotifSimilarity_n_Orthology).	26	939	Angptl2;Antxr1;Aspn;C1qtnf7;Ccdc80;Col14a1;Col3a1;Dkk3;Fbn1;Fn1;Fyn;Gsn;Klf9;Lepr;Lmna;Malat1;Meg3;Meox1;Nfia;Pamr1;Sh3glb1;Sparc;Spry1;Srpx2;Vcan;Zbtb20
28	geneSet	3.99	0.0633		Nfatc1; Nfatc2; Nfatc3; Nfatc4 (inferredBy_MotifSimilarity_n_Orthology).	31	1237	Antxr1;Aspn;Atp1a2;C1qtnf7;Ccdc80;Col14a1;Col3a1;Crispld2;Dkk3;Fbn1;Fhl1;Fn1;Fyn;Igfbp7;Klf9;Lepr;Lmna;Malat1;Meg3;Meox1;Nfia;Pam;Pamr1;Ppic;Sdc2;Sfrp1;Sparc;Spry1;Srpx2;Vcan;Zbtb20
29	geneSet	3.94	0.0627	Exosc3 (inferredBy_Orthology).		70	4097	Adamts2;Adcy7;Angptl2;Antxr1;Anxa2;Anxa3;Anxa5;Aspn;Atp1a2;C1qtnf2;C1qtnf7;Camk2n1;Ccdc80;Col14a1;Col1a1;Col3a1;Ctsl;Cygb;Cyth4;Dcn;Dkk3;Dpysl3;Fam102b;Fam46a;Fbln2;Fbn1;Fhl1;Fn1;Fndc1;Fstl1;Igfbp4;Igfbp7;Kdelr3;Klf9;Lama2;Lepr;Lmna;Loxl1;Lrrc55;Ltbp4;Maged2;Malat1;Matn2;Meg3;Meox1;Moxd1;Mxd4;Nfia;Nfic;Nnmt;Pam;Pamr1;Ppic;Raph1;Rhoj;Rnase4;S100a10;Sdc2;Sfrp1;Slc16a2;Sparc;Srpx;Srpx2;Tcf21;Thbs2;T…
30	geneSet	3.9	0.0624	Nfatc1 (directAnnotation).	Nfat5; Nfatc2 (inferredBy_MotifSimilarity).	53	2699	Aebp1;Angptl2;Angptl7;Antxr1;Anxa2;Anxa5;Aspn;Atp1a2;C1qtnf2;C1qtnf7;Ccdc80;Col1a1;Col3a1;Dcn;Dkk3;Fbn1;Fhl1;Fn1;Fyn;Igfbp7;Kdelr3;Klf9;Laptm4a;Lepr;Lmna;Maged2;Malat1;Matn2;Meg3;Meox1;Mgp;Moxd1;Mxra8;Nfia;Ntn1;Ogn;Pamr1;Ppic;Raph1;Rhoj;Rnase4;S100a10;Sdc2;Sh3bp5;Sh3glb1;Sparc;Spry1;Srpx;Srpx2;Tcf21;Tnxb;Vcan;Zbtb20
31	geneSet	3.89	0.0623	Hdac2 (inferredBy_Orthology).		68	4330	Adamts2;Adcy7;Angptl2;Angptl7;Anxa2;Arpc1b;Aspn;Atp1a2;C1qtnf2;Camk2n1;Ccdc80;Cd47;Col1a1;Copz2;Cp;Cpz;Crispld2;Cygb;Cyth4;Dap;Dcn;Ehd2;Fbln2;Fbn1;Fhl1;Fyn;Gas1;Glipr2;Gpx3;Gsn;Htra3;Igfbp4;Kdelr3;Klf9;Laptm4a;Lepr;Lmna;Loxl1;Ltbp4;Malat1;Matn2;Meg3;Meox1;Mfap2;Mmp2;Moxd1;Mxd4;Mxra8;Myadm;Nfic;Ntn1;Pdlim2;Pla2g16;Ppib;Ptgis;Rabac1;S100a10;S100a11;Sdc2;Sh3bp5;Slc16a2;Sparc;Tcf21;Thbs3;Timp2;Tmed3;…
32	geneSet	3.84	0.0618	Nfat5; Nfatc1; Nfatc2; Nfatc4 (directAnnotation). Ilf2 (inferredBy_Orthology).	Fos; Jun (inferredBy_MotifSimilarity_n_Orthology).	26	837	Angptl2;Angptl7;Aspn;Atp1a2;C1qtnf7;Ccdc80;Col3a1;Fbn1;Fhl1;Fn1;Fyn;Igfbp7;Kdelr3;Laptm4a;Lepr;Lmna;Meg3;Nfia;Pamr1;Rhoj;Sdc2;Sparc;Srpx2;Tcf21;Vcan;Zbtb20
33	geneSet	3.81	0.0615	Klf12 (directAnnotation).	Klf4; Klf7; Klf8; Sp4 (inferredBy_MotifSimilarity). Klf14; Klf2; Klf3; Klf5; Klf6 (inferredBy_MotifSimilarity_n_Orthology).	21	717	Anxa1;Anxa2;Capns1;Col1a1;Col1a2;Crispld2;Ddah2;Dpysl3;Fam102b;Fhl1;Glipr2;Mxd4;Myadm;Raph1;S100a10;S100a11;Srpx;Tcf21;Timp2;Vim;Vkorc1
34	geneSet	3.81	0.0615	Nfia; Nfic (directAnnotation).		29	1318	Adcy7;Angptl7;Antxr1;Anxa2;Aspn;Dkk3;Dpysl3;Fbln2;Fyn;Gstm1;Igfbp4;Klf9;Laptm4a;Lmna;Matn2;Meg3;Meox1;Mmp2;Nfia;Nnmt;Pamr1;Pdlim2;Sh3bp5;Slc16a2;Sntb2;Sparc;Timp2;Tnxb;Zbtb20
35	geneSet	3.81	0.0615	Creb3l1 (inferredBy_Orthology).	Creb3l2 (inferredBy_MotifSimilarity). Atf6; Atf6b; Creb3; Creb3l4; Xbp1 (inferredBy_MotifSimilarity_n_Orthology).	72	4377	Adamts2;Adcy7;Aebp1;Angptl2;Angptl7;Antxr1;Anxa2;Anxa5;Arl1;C1qtnf2;Cd47;Col14a1;Col1a1;Col1a2;Cpxm1;Crispld2;Dap;Dkk3;Ehd2;Fam102b;Fn1;Fndc1;Fyn;Gabarap;Gpx3;Gpx7;Gxylt2;Igfbp4;Itih5;Kdelr3;Klf9;Krtcap2;Laptm4a;Lepr;Lmna;Loxl1;Lrrc17;Lum;Meg3;Mfap2;Mgp;Mmp23;Mxd4;Mxra7;Myadm;Nfia;Nnmt;Pam;Pamr1;Ppib;Ppic;Ptgis;Raph1;Rcn3;Rnase4;S100a10;S100a11;Sfrp1;Sh3glb1;Slc16a2;Sparc;Srpx;Ssr4;Tcf21;Thbs2;Ti…
36	geneSet	3.81	0.0615			9	154	Col1a1;Dcn;Fndc1;Gsn;Igfbp7;Lrrc17;Moxd1;Sparc;Srpx
37	geneSet	3.8	0.0613	Fos (inferredBy_Orthology).	Atf3; Bach2; Batf; Fosb; Fosl1; Fosl2; Jdp2; Jun; Junb; Jund (inferredBy_MotifSimilarity). Gata2; Mef2c; Nfatc1; Nfe2; Tcf7l2; Trim28 (inferredBy_MotifSimilarity_n_Orthology).	11	189	Anxa1;Anxa2;Anxa5;Col1a1;Emp3;Igfbp4;Lmna;Pdlim2;Timp2;Tnxb;Vim
38	geneSet	3.77	0.0611	Nr2c2 (directAnnotation).		70	3940	Adamts2;Adcy7;Angptl7;Antxr1;Anxa2;Anxa5;Arpc1b;Aspn;Atp1a2;C1qtnf2;Ccdc80;Cd81;Col14a1;Col1a1;Cpxm1;Cpz;Crip1;Crispld2;Cygb;Cyth4;Dcn;Dpep1;Dpysl3;Ecm2;Ehd2;Emp3;Fbln2;Fbn1;Fhl1;Fn1;Fstl1;Fyn;Glipr2;Gsn;Igfbp4;Islr;Klf9;Lmna;Loxl1;Lrrc17;Lrrc55;Malat1;Matn2;Meg3;Meox1;Mfap2;Mmp23;Moxd1;Mxd4;Mxra8;Myadm;Ntn1;Pdlim2;Raph1;Rnase4;S100a10;S100a11;S100a13;S100a16;Sdc2;Sfrp1;Sparc;Srpx;Srpx2;Thbs2;Tim…
39	geneSet	3.72	0.0606			21	749	Adamts2;Adcy7;Aebp1;Camk2n1;Crip2;Cyth4;Fbn1;Fhl1;Gsn;Lmna;Meox1;Mxd4;Myadm;Ntn1;S100a13;S100a16;Sparc;Spry1;Srpx;Timp2;Vim
40	geneSet	3.71	0.0604	Nfatc1 (inferredBy_Orthology).		18	541	Aebp1;Anxa2;Aspn;Dkk3;Fbn1;Fyn;Lepr;Lmna;Malat1;Meg3;Meox1;Nfia;Pamr1;Sdc2;Spry1;Srpx2;Vcan;Zbtb20
41	geneSet	3.7	0.0604	Nfatc3 (inferredBy_Orthology).	Nfat5 (inferredBy_MotifSimilarity_n_Orthology).	42	1823	Adcy7;Aebp1;Angptl2;Angptl7;Antxr1;Anxa2;Aspn;Atp1a2;C1qtnf2;C1qtnf7;Camk2n1;Ccdc80;Col3a1;Dkk3;Dpysl3;Ecm2;Fhl1;Fndc1;Fyn;Igfbp7;Kdelr3;Klf9;Lepr;Malat1;Meg3;Meox1;Mgp;Mmp2;Mxra8;Nfia;Ntn1;Pamr1;Pla2g16;Rhoj;S100a10;Sh3glb1;Sntb2;Sparc;Srpx;Tcf21;Vcan;Zbtb20
42	geneSet	3.67	0.06	Elk1; Pou2f1 (inferredBy_Orthology).		13	390	C1qtnf2;Cd47;Cd9;Col1a1;Dcn;Fyn;Gas1;Klf9;Nfia;Raph1;Sntb2;Thbs2;Vcan
43	geneSet	3.66	0.06		Nfatc2 (inferredBy_MotifSimilarity_n_Orthology).	30	1216	Aebp1;Angptl2;Angptl7;Aspn;Atp1a2;C1qtnf7;Ccdc80;Cd9;Col14a1;Col3a1;Dpysl3;Ecm2;Fn1;Fyn;Gsn;Igfbp7;Klf9;Lepr;Malat1;Meg3;Moxd1;Nfia;Pamr1;Rhoj;Sh3glb1;Slc16a2;Sparc;Tcf21;Vcan;Zbtb20
44	geneSet	3.63	0.0597		Nfatc2 (inferredBy_MotifSimilarity_n_Orthology).	24	827	Angptl2;Angptl7;Aspn;C1qtnf7;Ccdc80;Col14a1;Col3a1;Dpysl3;Ecm2;Fn1;Fyn;Gsn;Igfbp7;Klf9;Lepr;Malat1;Nfia;Pamr1;Rhoj;Sh3glb1;Slc16a2;Tcf21;Vcan;Zbtb20
45	geneSet	3.62	0.0596	Gm14459; Gm21876; Gm5751; Gm6592; Ssx9; Ssxa1; Ssxb1; Ssxb10; Ssxb2; Ssxb3; Ssxb5; Ssxb6; Ssxb8; Ssxb9 (inferredBy_Orthology).		36	1621	Angptl7;Anxa1;Aspn;C1qtnf7;Ccdc80;Col3a1;Dcn;Dpysl3;Fbn1;Fhl1;Fn1;Fstl1;Fyn;Igfbp7;Kdelr3;Klf9;Laptm4a;Lepr;Lrrc55;Lum;Malat1;Meg3;Meox1;Nfia;Pamr1;Raph1;Rhoj;Sdc2;Sfrp1;Slc16a2;Sparc;Spry1;Srpx2;Tcf21;Vcan;Zbtb20
46	geneSet	3.62	0.0595	Klf5 (inferredBy_Orthology).	Klf1; Klf12; Klf4; Klf8; Sp4 (inferredBy_MotifSimilarity). Gm12845; Klf10; Klf11; Klf14; Klf15; Klf17; Klf3; Klf6; Klf7; Sp1; Sp8; Sp9; Zfp352 (inferredBy_MotifSimilarity_n_Orthology).	20	670	Anxa1;Anxa2;Col1a2;Crispld2;Ddah2;Dpysl3;Fam102b;Igfbp4;Klf9;Lmna;Meg3;Meox1;Myadm;Rabac1;Raph1;S100a10;S100a11;S100a16;Tcf21;Timp2
47	geneSet	3.61	0.0595	Olig2 (inferredBy_Orthology).	Atoh1; Lyl1; Ptf1a (inferredBy_MotifSimilarity). Neurod2 (inferredBy_MotifSimilarity_n_Orthology).	45	2476	Adcy7;Aebp1;Angptl2;Angptl7;Atp1a2;C1qtnf2;C1qtnf7;Camk2n1;Ccdc80;Cd81;Cd9;Col14a1;Col1a1;Cygb;Dkk3;Dpt;Ecm2;Fhl1;Fndc1;Gpx3;Igfbp4;Klf9;Laptm4a;Lepr;Lmna;Lrrc55;Malat1;Matn2;Meg3;Mgp;Mmp23;Mxra8;Nfia;Ogn;Rhoj;Sdc2;Sfrp1;Slc16a2;Sntb2;Sparc;Srpx2;Timp2;Tnxb;Vcan;Zbtb20
48	geneSet	3.61	0.0595	Hsf1 (inferredBy_Orthology).		26	1027	Adcy7;Antxr1;Anxa5;Aspn;C1qtnf2;Cd63;Col14a1;Col3a1;Cyth4;Dcn;Ecm2;Fbn1;Fn1;Gpx3;Lepr;Lmna;Ltbp4;Malat1;Meg3;Moxd1;Pamr1;Sfrp1;Sparc;Srpx2;Tnxb;Zbtb20
49	geneSet	3.61	0.0594	Nfatc2 (directAnnotation). Ilf2 (inferredBy_Orthology).		42	2094	Angptl7;Antxr1;Anxa1;Aspn;Atp1a2;C1qtnf7;Ccdc80;Cd9;Col3a1;Dpysl3;Ecm2;Fbn1;Fhl1;Fn1;Fyn;Igfbp7;Kdelr3;Klf9;Lama2;Laptm4a;Lepr;Lmna;Malat1;Matn2;Meg3;Meox1;Moxd1;Nfia;Ntn1;Pamr1;Rhoj;S100a10;Sdc2;Sfrp1;Slc16a2;Sparc;Spry1;Srpx2;Tcf21;Tnxb;Vcan;Zbtb20
50	geneSet	3.58	0.0592	Ep300 (inferredBy_Orthology).	Twist1 (inferredBy_MotifSimilarity).	17	520	Adcy7;Angptl7;Anxa2;Aspn;Ccdc80;Crispld2;Dcn;Igfbp4;Klf9;Lmna;Lum;Myadm;Nfia;Pamr1;S100a10;Slc16a2;Tmem119
51	geneSet	3.55	0.0588			26	1151	Adamts2;Adcy7;Angptl7;Antxr1;C1qtnf2;Cygb;Ehd2;Fbln2;Fbn1;Fstl1;Igfbp4;Klf9;Lmna;Ltbp4;Malat1;Meg3;Meox1;Mxra8;Myadm;Pamr1;Ptgis;Rhoj;Sparc;Thbs2;Tmem119;Zbtb20
52	geneSet	3.55	0.0588	Nfatc4 (inferredBy_Orthology).	Nfatc1; Nfatc2; Nfatc3 (inferredBy_MotifSimilarity_n_Orthology).	23	937	Angptl2;Antxr1;Aspn;Ccdc80;Cd9;Col3a1;Crispld2;Dkk3;Dpysl3;Ecm2;Fam102b;Fndc1;Fyn;Gsn;Lepr;Lmna;Nfia;Pamr1;Spry1;Tcf21;Thbs3;Vcan;Zbtb20
53	geneSet	3.54	0.0588	Klf12 (inferredBy_Orthology).	Klf4; Klf7; Klf8; Sp4 (inferredBy_MotifSimilarity). Gm12845; Klf14; Klf17; Klf2; Klf3; Klf5; Klf6; Sp3; Sp6; Sp7; Sp8; Sp9; Zfp352 (inferredBy_MotifSimilarity_n_Orthology).	75	4985	1500009L16Rik;Adcy7;Aebp1;Angptl2;Angptl7;Anxa1;Anxa2;Arpc1b;C1qtnf7;Camk2n1;Capns1;Cd47;Col14a1;Col1a1;Col1a2;Col3a1;Cpxm1;Crispld2;Cyth4;Ddah2;Dkk3;Dpysl3;Ehd2;Fam102b;Fbn1;Fhl1;Fmo2;Fstl1;Glipr2;Gsn;Igfbp4;Islr;Itih5;Kdelr3;Klf9;Laptm4a;Lmna;Lrrc17;Lrrc55;Ltbp4;Maged2;Malat1;Matn2;Meg3;Meox1;Mfap2;Mxd4;Mxra7;Mxra8;Myadm;Nfia;Nfic;Ntn1;Ogn;Pamr1;Rabac1;Raph1;Rhoa;Rhoj;S100a10;S100a11;Sfrp1;Slc1…
54	geneSet	3.52	0.0585	Creb3l1 (inferredBy_Orthology).	Creb3 (inferredBy_MotifSimilarity_n_Orthology).	78	4977	Adamts2;Adcy7;Aebp1;Angptl2;Angptl7;Anxa1;Anxa2;Anxa5;Atp1a2;C1qtnf2;C1qtnf7;Cd47;Col14a1;Col1a1;Copz2;Cpxm1;Crispld2;Ctsl;Cygb;Dap;Dcn;Dkk3;Dpysl3;Ecm2;Ehd2;Fbln2;Fhl1;Fn1;Fndc1;Fstl1;Fyn;Gpx3;Gpx7;Gxylt2;Igfbp4;Itm2b;Kdelr3;Klf9;Krtcap2;Lama2;Laptm4a;Lepr;Lmna;Loxl1;Lrrc17;Lrrc55;Matn2;Meg3;Meox1;Moxd1;Mxd4;Mxra8;Myadm;Nfia;Nnmt;Ntn1;Pamr1;Ptgis;Rcn3;Rnase4;S100a10;S100a11;Sdc2;Sfrp1;Sh3glb1;Sl…
55	geneSet	3.52	0.0585	Nfatc2 (inferredBy_Orthology).		28	1350	Angptl7;Antxr1;Anxa2;Aspn;Atp1a2;C1qtnf2;C1qtnf7;Ccdc80;Col3a1;Dcn;Dpysl3;Ecm2;Fbn1;Fhl1;Fyn;Igfbp7;Lepr;Meg3;Meox1;Nfia;Pamr1;Rhoj;S100a10;Sparc;Srpx2;Tcf21;Vcan;Zbtb20
56	geneSet	3.51	0.0584	Nfatc2 (directAnnotation). Ilf2 (inferredBy_Orthology).		26	987	Angptl7;Aspn;Atp1a2;C1qtnf7;Ccdc80;Col3a1;Fbn1;Fhl1;Fn1;Fyn;Igfbp7;Kdelr3;Lepr;Lmna;Meg3;Nfia;Pamr1;Rhoj;S100a10;Sdc2;Slc16a2;Sparc;Srpx2;Tcf21;Vcan;Zbtb20
57	geneSet	3.5	0.0583	Phlda2 (inferredBy_Orthology).		73	4345	Adamts2;Aebp1;Angptl7;Antxr1;Anxa2;Anxa3;Anxa5;Aspn;Atp1a2;C1qtnf2;C1qtnf7;Camk2n1;Ccdc80;Col14a1;Col1a1;Col1a2;Col3a1;Cp;Crispld2;Cygb;Cyth4;Dcn;Dkk3;Dpysl3;Ecm2;Fam46a;Fbn1;Fhl1;Fn1;Fyn;Igfbp4;Igfbp7;Kdelr3;Klf9;Laptm4a;Lepr;Lmna;Loxl1;Lrrc17;Lrrc55;Lum;Maged2;Malat1;Matn2;Meg3;Meox1;Mgp;Mmp2;Moxd1;Mxd4;Nfia;Nnmt;Ntn1;Pam;Pamr1;Pla2g16;Postn;Rhob;Rhoj;Rnase4;S100a10;Sdc2;Serping1;Slc16a2;Sparc;…
58	geneSet	3.5	0.0583	Ctcf; Ctcfl; Rest; Zfp64 (inferredBy_Orthology).	Rad21 (inferredBy_MotifSimilarity_n_Orthology).	14	390	Camk2n1;Ccdc80;Col14a1;Col1a2;Cygb;Fyn;Ltbp4;Mmp2;Nfia;S100a13;Sdc2;Spry1;Srpx2;Thbs3
59	geneSet	3.49	0.0582	Irf4; Yy2 (inferredBy_Orthology).		22	794	Aspn;Atp1a2;Ccdc80;Col3a1;Ctsl;Ecm2;Fam102b;Fbln2;Fhl1;Fyn;Igfbp4;Lepr;Malat1;Nfia;Ntn1;Pamr1;Sdc2;Sntb2;Spry1;Srpx2;Vcan;Zbtb20
60	geneSet	3.48	0.0581	Nfatc3 (inferredBy_Orthology).	Nfat5 (inferredBy_MotifSimilarity_n_Orthology).	25	982	Adcy7;Angptl2;Angptl7;Antxr1;Aspn;C1qtnf7;Ccdc80;Col3a1;Ecm2;Fhl1;Fndc1;Fyn;Klf9;Lepr;Mxra8;Nfia;Ntn1;Pamr1;S100a10;Sh3glb1;Sntb2;Sparc;Srpx;Vcan;Zbtb20
61	geneSet	3.47	0.058	Klf12 (inferredBy_Orthology).	Klf1; Klf4; Klf7; Klf8; Sp4 (inferredBy_MotifSimilarity). Gm12845; Klf10; Klf11; Klf14; Klf16; Klf17; Klf2; Klf3; Klf5; Klf6; Klf9; Sp1; Sp2; Sp3; Sp6; Sp7; Sp8; Sp9; Zfp352 (inferredBy_MotifSimilarity_n_Orthology).	22	845	Adcy7;Anxa1;Anxa2;Capns1;Col1a2;Crispld2;Ddah2;Dpysl3;Fam102b;Meg3;Mxd4;Mxra7;Myadm;Rabac1;Raph1;S100a10;S100a11;Sparc;Srpx;Timp2;Vim;Vkorc1
62	geneSet	3.46	0.0579	Plag1 (inferredBy_Orthology).		17	500	Anxa2;Copz2;Dpysl3;Gpx3;Htra3;Igfbp4;Islr;Itm2b;Meg3;Mfap2;Mmp2;Mxra8;Rabac1;Srpx2;Timp2;Tmed3;Tmem64
63	geneSet	3.46	0.0579	U2af1 (inferredBy_Orthology).		11	250	Anxa1;C1qtnf7;Ccdc80;Col3a1;Dcn;Fhl1;Fn1;Fyn;Nfia;Spry1;Zbtb20
64	geneSet	3.45	0.0578	Smad3 (inferredBy_Orthology).		52	3116	Adamts2;Adcy7;Aebp1;Angptl2;Angptl7;Arpc1b;Atp1a2;Camk2n1;Capns1;Cd81;Cd9;Ckb;Col1a1;Copz2;Cpxm1;Cpz;Crispld2;Cygb;Cyth4;Dkk3;Fbln2;Fstl1;Glipr2;Gpx3;Gsn;Igfbp4;Igfbp7;Islr;Kdelr3;Klf9;Lmna;Loxl1;Malat1;Matn2;Meg3;Meox1;Mfap2;Mmp2;Mxd4;Mxra7;Mxra8;Myadm;Nfic;Pamr1;Pdlim2;S100a16;Sfrp1;Sparc;Timp2;Tmem119;Tnxb;Vkorc1
65	geneSet	3.45	0.0578	Klf3 (inferredBy_Orthology).	Klf12; Klf4; Klf7; Klf8; Sp4 (inferredBy_MotifSimilarity). Gm12845; Klf14; Klf16; Klf17; Klf2; Klf5; Klf6; Klf9; Sp1; Sp2; Sp3; Sp6; Sp7; Sp8; Sp9; Zfp352 (inferredBy_MotifSimilarity_n_Orthology).	26	797	Adcy7;Anxa1;Anxa2;Camk2n1;Capns1;Col14a1;Col1a2;Col3a1;Crispld2;Ddah2;Dpysl3;Fndc1;Glipr2;Gsn;Mxd4;Mxra7;Myadm;Raph1;S100a10;S100a11;Sntb2;Sparc;Srpx;Timp2;Vim;Vkorc1
66	geneSet	3.43	0.0577	Batf; Fos; Fosl1; Fosl2; Jun; Junb; Jund (inferredBy_Orthology).	Atf3; Bach2; Fosb; Jdp2 (inferredBy_MotifSimilarity). Bmyc; Ep300; Gata2; Mef2c; Myc; Rcor1; Smarca4; Smarcc1; Stat3; Tcf7l2 (inferredBy_MotifSimilarity_n_Orthology).	26	1234	Adcy7;Angptl2;Anxa1;Anxa2;Anxa3;Anxa5;Aspn;Camk2n1;Col3a1;Ecm2;Emp3;Igfbp4;Lepr;Lmna;Mmp2;Nfia;Pdlim2;Rhoj;S100a10;S100a11;Sdc2;Sparc;Timp2;Tmem64;Tnxb;Vim
67	geneSet	3.42	0.0575	Klf12 (directAnnotation).	Klf4; Klf7; Klf8; Sp4 (inferredBy_MotifSimilarity). Klf14; Klf2; Klf3; Klf5; Klf6 (inferredBy_MotifSimilarity_n_Orthology).	28	1175	Angptl2;Anxa1;Anxa2;Capns1;Col14a1;Col1a1;Col1a2;Crispld2;Ddah2;Dpysl3;Ecm2;Fam102b;Fhl1;Glipr2;Gsn;Lmna;Mxd4;Myadm;Raph1;S100a10;S100a11;Sntb2;Sparc;Srpx;Tcf21;Timp2;Vim;Vkorc1
68	geneSet	3.41	0.0574			10	205	Angptl7;Dpysl3;Fam102b;Fbn1;Fn1;Fstl1;Klf9;Mfge8;Nfia;Zbtb20
69	geneSet	3.41	0.0574			20	730	Angptl7;Atp1a2;Camk2n1;Ccdc80;Col1a1;Cygb;Fn1;Fyn;Gpx3;Igfbp4;Lmna;Malat1;Moxd1;Nfia;S100a16;Sparc;Tcf21;Thbs2;Tnxb;Zbtb20
70	geneSet	3.39	0.0572	Hsf1 (inferredBy_Orthology).	Hsf2 (inferredBy_MotifSimilarity). Hoxb2; Hsf3; Hsf4 (inferredBy_MotifSimilarity_n_Orthology).	14	417	Aspn;Ccdc80;Dkk3;Fbn1;Fhl1;Igfbp7;Ltbp4;Malat1;Meox1;Nfia;Sfrp1;Sparc;Srpx;Tnxb
71	geneSet	3.38	0.0571	Klf5 (inferredBy_Orthology).	Klf1; Klf12; Klf4; Klf8; Sp4 (inferredBy_MotifSimilarity). Gm12845; Klf10; Klf11; Klf14; Klf15; Klf17; Klf3; Klf6; Klf7; Sp1; Sp8; Sp9; Zfp352 (inferredBy_MotifSimilarity_n_Orthology).	18	633	Anxa1;Anxa2;Col1a2;Crispld2;Ddah2;Dpysl3;Fam102b;Igfbp4;Klf9;Lmna;Meg3;Myadm;Rabac1;Raph1;S100a10;S100a11;S100a16;Timp2
72	geneSet	3.38	0.0571			72	4428	Adcy7;Angptl2;Angptl7;Antxr1;Anxa2;Anxa3;Aspn;Atp1a2;C1qtnf2;Cd63;Cd9;Ckb;Col1a1;Col3a1;Cp;Cpxm1;Cpz;Cyth4;Dcn;Dpt;Dpysl3;Fam46a;Fbln2;Fbn1;Fhl1;Fndc1;Fyn;Igfbp4;Islr;Klf9;Krtcap2;Laptm4a;Lepr;Lmna;Loxl1;Lrrc17;Lrrc55;Maged2;Malat1;Meg3;Meox1;Mmp2;Moxd1;Mxd4;Myadm;Nfia;Nnmt;Ntn1;Pam;Pamr1;Pdlim2;Postn;Ppic;Raph1;Rhoj;Rnase4;S100a10;Sfrp1;Sh3glb1;Slc16a2;Sntb2;Sparc;Spry1;Srpx2;Tcf21;Timp2;Tmed3;T…
73	geneSet	3.37	0.057	Dazap1 (inferredBy_Orthology).		33	1520	Angptl7;Anxa1;Aspn;C1qtnf7;Ccdc80;Col3a1;Dcn;Dpysl3;Fbn1;Fhl1;Fn1;Fyn;Igfbp7;Kdelr3;Klf9;Laptm4a;Lepr;Lmna;Lrrc55;Malat1;Meg3;Meox1;Nfia;Pamr1;Rhoj;Sdc2;Sfrp1;Sparc;Spry1;Srpx2;Tcf21;Vcan;Zbtb20
74	geneSet	3.36	0.0569			45	2523	1500009L16Rik;Adamts2;Adcy7;Angptl2;Angptl7;Anxa2;Anxa5;Atp1a2;Ccdc80;Cd47;Cd9;Ckb;Col14a1;Col1a1;Cygb;Cyth4;Dcn;Ecm2;Fbln2;Fhl1;Fyn;Gas1;Glipr2;Gstm1;Igfbp4;Klf9;Lepr;Lmna;Lrrc55;Maged2;Meg3;Mxd4;Mxra7;Mxra8;Myadm;Nfia;Ntn1;Pamr1;Pdlim2;Rhoj;S100a10;Sfrp1;Slc16a2;Sparc;Tmem64
75	geneSet	3.34	0.0567	Jund (inferredBy_Orthology).	Fosl2 (inferredBy_MotifSimilarity). Atf3; Creb1; Fos; Jun; Smarcb1; Smarcc1 (inferredBy_MotifSimilarity_n_Orthology).	17	514	Adcy7;Anxa1;Anxa2;Camk2n1;Emp3;Fbln2;Fyn;Igfbp4;Lmna;Lrrc17;Pdlim2;Raph1;Rhoj;Sfrp1;Sparc;Timp2;Tnxb
76	geneSet	3.34	0.0567			12	343	Anxa2;C1qtnf7;Camk2n1;Dpysl3;Fbn1;Fyn;Ltbp4;Nfia;Ntn1;Pamr1;Slc16a2;Zbtb20
77	geneSet	3.33	0.0566	Prdm5 (directAnnotation).		14	471	Adcy7;Angptl2;Anxa2;Atp1a2;Col1a1;Dcn;Fn1;Meg3;Mfap2;Mxra7;Myadm;Pamr1;Pdlim2;Thbs2
78	geneSet	3.32	0.0565	Ar (directAnnotation).	Nr3c1; Pgr (inferredBy_MotifSimilarity).	22	971	Adcy7;Angptl2;Angptl7;Atp1a2;C1qtnf7;Ccdc80;Col14a1;Crispld2;Cygb;Dpysl3;Fam46a;Fyn;Meg3;Mgp;Mxd4;Nfia;Pamr1;Ppic;Rnase4;Sntb2;Timp2;Zbtb20
79	geneSet	3.31	0.0564	Atf3 (inferredBy_Orthology).	Bach1; Bach2; Batf; Fos; Fosb; Fosl1; Fosl2; Jdp2; Jun; Junb; Jund (inferredBy_MotifSimilarity). Bmyc; Ep300; Mef2c; Myc; Nfe2; Tcf7l2; Trim28 (inferredBy_MotifSimilarity_n_Orthology).	9	150	Anxa1;Anxa5;Col1a1;Emp3;Igfbp4;Lmna;Pdlim2;Timp2;Vim
80	geneSet	3.3	0.0563	Nfatc4 (inferredBy_Orthology).		52	2911	Aebp1;Angptl2;Angptl7;Antxr1;Anxa5;Aspn;Atp1a2;C1qtnf2;C1qtnf7;Ccdc80;Cd9;Col1a1;Col3a1;Cp;Dpt;Dpysl3;Ecm2;Fbn1;Fhl1;Fn1;Fstl1;Fyn;Gsn;Igfbp7;Kdelr3;Klf9;Lama2;Laptm4a;Lepr;Lmna;Malat1;Matn2;Meg3;Meox1;Mmp2;Moxd1;Mxd4;Nfia;Ntn1;Nupr1;Pamr1;Ppic;Rhoj;Sdc2;Slc16a2;Sparc;Spry1;Srpx2;Tcf21;Timp2;Vcan;Zbtb20
81	geneSet	3.29	0.0562	Pgr (directAnnotation).	Nr3c1 (inferredBy_MotifSimilarity). Ar (inferredBy_MotifSimilarity_n_Orthology).	54	3026	1500009L16Rik;Adamts2;Adcy7;Angptl7;Anxa2;Atp1a2;Camk2n1;Ccdc80;Cd9;Ckb;Col1a1;Copz2;Crispld2;Dkk3;Dpysl3;Fam46a;Fhl1;Fn1;Fndc1;Fyn;Glipr2;Gpx3;Htra3;Igfbp4;Islr;Klf9;Lmna;Loxl1;Lrrc55;Malat1;Matn2;Meg3;Meox1;Mxd4;Mxra7;Mxra8;Myadm;Nfia;Ntn1;Pamr1;Pdlim2;S100a10;S100a16;Sfrp1;Sh3bp5;Slc16a2;Sparc;Srpx2;Tcf21;Thbs2;Timp2;Tmem64;Vcan;Zbtb20
82	geneSet	3.28	0.0561			46	2215	Adamts2;Adcy7;Aebp1;Angptl7;Anxa2;Aspn;Atp1a2;C1qtnf2;Camk2n1;Cd47;Col14a1;Col1a1;Col3a1;Crispld2;Cygb;Cyth4;Dpt;Dpysl3;Fam46a;Fbn1;Fhl1;Fndc1;Gsn;Gstm1;Igfbp4;Laptm4a;Lmna;Ltbp4;Lum;Meg3;Mfap2;Mmp2;Moxd1;Mxra8;Nenf;Pam;Ppic;Ppp1r14a;Rhoj;Sparc;Srpx;Srpx2;Tcf21;Tmem119;Vcan;Zbtb20
83	geneSet	3.28	0.0561	Cebpa (directAnnotation).	Cebpb; Cebpd; Cebpe; Cebpg (inferredBy_MotifSimilarity). Ep300 (inferredBy_MotifSimilarity_n_Orthology).	20	780	Adamts2;Anxa1;Ccdc80;Dcn;Fhl1;Fn1;Fyn;Gpx3;Lepr;Lrrc55;Maged2;Mmp2;Nfia;Rhob;Sfrp1;Slc16a2;Sparc;Srpx2;Vcan;Vim
84	geneSet	3.27	0.056	Mbtps2 (inferredBy_Orthology).		41	2232	Angptl7;Antxr1;Anxa2;Anxa5;Atp1a2;C1qtnf2;C1qtnf7;Camk2n1;Ccdc80;Col3a1;Dcn;Dpysl3;Ecm2;Fam46a;Fbn1;Fhl1;Fn1;Klf9;Lepr;Lrrc17;Lrrc55;Meg3;Meox1;Mgp;Nfia;Pamr1;Postn;Rhoj;Rnase4;Sdc2;Sfrp1;Slc16a2;Sparc;Spry1;Srpx;Srpx2;Tcf21;Tnxb;Vcan;Vim;Zbtb20
85	geneSet	3.26	0.0559	Stat1 (directAnnotation).		33	1655	Adcy7;Anxa1;Ccdc80;Crispld2;Fbn1;Fhl1;Fn1;Fndc1;Fyn;Igfbp4;Igfbp7;Kdelr3;Klf9;Lepr;Lmna;Lrrc55;Malat1;Meg3;Meox1;Mxd4;Nfia;Ntn1;Pamr1;Raph1;Rhoj;Rnase4;S100a10;Slc16a2;Sparc;Spry1;Srpx2;Tcf21;Vcan
86	geneSet	3.26	0.0559	Ets1; Mzf1 (inferredBy_Orthology).		12	328	1500009L16Rik;Atp1a2;Camk2n1;Ccdc80;Col14a1;Col1a1;Fn1;Igfbp4;Lmna;Mfap2;Nfia;Pdlim2
87	geneSet	3.26	0.0559	Plag1 (directAnnotation).		13	347	Copz2;Dpysl3;Gpx3;Htra3;Igfbp4;Islr;Itm2b;Meg3;Mmp2;Mxra8;Rabac1;Srpx2;Tmem64
88	geneSet	3.25	0.0558	Rel; Rela; Relb (inferredBy_Orthology).		13	430	Angptl7;Fbn1;Fhl1;Fn1;Klf9;Lmna;Malat1;Meg3;Nfia;Ppp1r14a;Sparc;Thbs2;Vcan
89	geneSet	3.24	0.0557	Cux1 (inferredBy_Orthology).		23	819	Adcy7;Aebp1;Angptl2;Anxa2;Camk2n1;Col1a1;Gsn;Htra3;Kdelr3;Klf9;Lmna;Loxl1;Meox1;Mfap2;Mxd4;Mxra8;Myadm;Nfia;Pdlim2;Ppp1r14a;Sparc;Srpx2;Timp2
90	geneSet	3.23	0.0556	Tead2 (directAnnotation).	Tead4 (inferredBy_MotifSimilarity). Tead1; Tead3 (inferredBy_MotifSimilarity_n_Orthology).	75	4647	Adcy7;Aebp1;Aes;Angptl2;Angptl7;Antxr1;Anxa1;Anxa2;Anxa5;Arpc1b;Aspn;Atp1a2;C1qtnf2;C1qtnf7;Camk2n1;Ccdc80;Cd47;Ckb;Col14a1;Cpxm1;Crip1;Cygb;Cyth4;Dap;Dcn;Dpt;Dpysl3;Ecm2;Ehd2;Fam46a;Fbln2;Fbn1;Fhl1;Fstl1;Igfbp4;Islr;Itih5;Klf9;Lama2;Lepr;Lmna;Lrrc17;Ltbp4;Maged2;Malat1;Matn2;Meg3;Meox1;Mmp2;Mmp23;Moxd1;Mxd4;Mxra8;Myadm;Nfia;Pam;Pamr1;Pdlim2;Postn;Ptgis;Rhoj;Rnase4;S100a11;Serping1;Sfrp1;Slc16a2;…
91	geneSet	3.23	0.0556	Stat6 (directAnnotation).		67	4436	Adcy7;Aebp1;Antxr1;Anxa1;Anxa2;Anxa3;Anxa5;Aspn;Atp1a2;C1qtnf2;C1qtnf7;Ccdc80;Col14a1;Col1a1;Col1a2;Col3a1;Crispld2;Ctsl;Dcn;Dkk3;Dpysl3;Ecm2;Fbn1;Fhl1;Fn1;Fndc1;Fstl1;Fyn;Gsn;Igfbp7;Klf9;Lama2;Laptm4a;Lepr;Lmna;Loxl1;Lrrc17;Lrrc55;Lum;Maged2;Malat1;Matn2;Meg3;Meox1;Moxd1;Nenf;Nfia;Ntn1;Ogn;Pam;Pamr1;Ppic;Raph1;Rnase4;S100a11;Sdc2;Slc16a2;Sntb2;Sparc;Spry1;Srpx;Srpx2;Tcf21;Timp2;Tnxb;Vcan;Zbtb20
92	geneSet	3.23	0.0556	Rela (inferredBy_Orthology).		19	629	Adcy7;Angptl2;Col1a1;Crispld2;Fbln2;Fbn1;Fhl1;Fyn;Igfbp4;Lmna;Malat1;Mxd4;Myadm;Pamr1;Rabac1;Sparc;Timp2;Tmem119;Vkorc1
93	geneSet	3.23	0.0556			8	177	Angptl2;Lepr;Moxd1;Pamr1;S100a10;Sparc;Srpx;Thbs2
94	geneSet	3.22	0.0554			13	455	Adcy7;Anxa2;Camk2n1;Ccdc80;Col1a1;Fyn;Lmna;Meg3;Meox1;Mxd4;Pamr1;Sparc;Srpx2
95	geneSet	3.22	0.0554	Creb3l1 (inferredBy_Orthology).	Creb3l2; Xbp1 (inferredBy_MotifSimilarity). Atf6; Atf6b; Creb3; Creb3l4 (inferredBy_MotifSimilarity_n_Orthology).	66	3907	Adamts2;Adcy7;Aebp1;Angptl2;Angptl7;Antxr1;Anxa2;Anxa5;Arl1;C1qtnf2;C1qtnf7;Camk2n1;Ccdc80;Cd47;Col14a1;Col1a1;Col1a2;Cpxm1;Cpz;Dap;Dcn;Dpysl3;Ecm2;Ehd2;Fbn1;Fyn;Gabarap;Gpx3;Gpx7;Gxylt2;Igfbp4;Itih5;Kdelr3;Klf9;Krtcap2;Lama2;Laptm4a;Lepr;Lmna;Loxl1;Lum;Malat1;Meg3;Mmp23;Mxd4;Myadm;Nfia;Pamr1;Rcn3;Rnase4;S100a10;S100a11;Sfrp1;Sh3glb1;Slc16a2;Sntb2;Sparc;Srpx;Ssr4;Tcf21;Timp2;Tmed3;Tnxb;Vcan;Vim;Z…
96	geneSet	3.2	0.0553	Stat1 (inferredBy_Orthology).		33	1680	Adcy7;Anxa1;Ccdc80;Crispld2;Fbn1;Fhl1;Fn1;Fndc1;Fyn;Igfbp4;Igfbp7;Kdelr3;Klf9;Lepr;Lmna;Lrrc55;Malat1;Meg3;Meox1;Mxd4;Nfia;Ntn1;Pamr1;Raph1;Rhoj;Rnase4;S100a10;Slc16a2;Sparc;Spry1;Srpx2;Tcf21;Vcan
97	geneSet	3.19	0.0552			25	907	Adcy7;Angptl7;Anxa5;Aspn;Col3a1;Dcn;Dpt;Fam46a;Fbn1;Fhl1;Fn1;Fndc1;Lama2;Lepr;Lrrc17;Lrrc55;Mmp2;Nfia;Raph1;Rhoj;Slc16a2;Sparc;Spry1;Srpx2;Zbtb20
98	geneSet	3.19	0.0552			13	388	Adcy7;Aebp1;Atp1a2;Camk2n1;Col14a1;Dcn;Ddah2;Fbn1;Igfbp4;Meox1;Mxd4;Nfia;Zbtb20
99	geneSet	3.18	0.055	Pgr (directAnnotation).	Ar; Nr3c1 (inferredBy_MotifSimilarity).	39	2106	Adamts2;Adcy7;Angptl2;Antxr1;Anxa2;Anxa3;Atp1a2;C1qtnf7;Ccdc80;Col14a1;Col1a1;Crispld2;Cyth4;Dcn;Dpt;Ecm2;Fam46a;Fbln2;Fndc1;Igfbp4;Itm2b;Lepr;Lmna;Lrrc17;Malat1;Meg3;Mgp;Mxd4;Nfia;Ntn1;Pamr1;Raph1;S100a10;Sfrp1;Sntb2;Sparc;Timp2;Vcan;Zbtb20
100	geneSet	3.17	0.055		Atf3; Bach1; Bach2; Batf; Fos; Fosb; Fosl1; Fosl2; Jdp2; Jun; Junb; Jund (inferredBy_MotifSimilarity). Bcl3; Bmyc; Gata2; Myc; Nfatc1; Nfe2; Stat3; Tcf12; Tcf7l2; Trim28 (inferredBy_MotifSimilarity_n_Orthology).	7	103	Anxa1;Anxa5;Emp3;Lmna;Pdlim2;Timp2;Vim
101	geneSet	3.17	0.055	Aven (inferredBy_Orthology).		70	4021	Adcy7;Aebp1;Angptl2;Angptl7;Antxr1;Anxa2;Anxa3;Aspn;Atp1a2;C1qtnf2;C1qtnf7;Camk2n1;Ccdc80;Cd81;Cd9;Col14a1;Col1a1;Col3a1;Crispld2;Cygb;Cyth4;Dcn;Dkk3;Dpysl3;Fam102b;Fam46a;Fbln2;Fbn1;Fhl1;Fn1;Fyn;Glipr2;Gsn;Igfbp4;Igfbp7;Itih5;Klf9;Lama2;Lepr;Lmna;Loxl1;Lrrc55;Maged2;Malat1;Matn2;Meg3;Meox1;Mfge8;Moxd1;Mxd4;Nfia;Pam;Pamr1;Pla2g16;Postn;Ppic;Ptgis;Rhoj;Rnase4;S100a10;Sdc2;Sfrp1;Slc16a2;Sparc;Srpx;…
102	geneSet	3.17	0.055	Fos (inferredBy_Orthology).	Batf; Fosb; Fosl1; Fosl2; Jun; Junb; Jund (inferredBy_MotifSimilarity). Atf3; Bmyc; Myc; Smarcc1 (inferredBy_MotifSimilarity_n_Orthology).	15	499	Anxa1;Anxa5;Ecm2;Emp3;Igfbp4;Lepr;Lmna;Loxl1;Pdlim2;Rhoj;S100a10;Sdc2;Sparc;Timp2;Vim
103	geneSet	3.16	0.0548	Smarcc1 (inferredBy_Orthology).	Atf3; Bach1; Bach2; Batf; Fos; Fosb; Fosl1; Fosl2; Jun; Junb; Jund; Maf; Mafb; Mafg; Mafk; Nfe2; Nfe2l1; Nfe2l2; Nrf1 (inferredBy_MotifSimilarity). Bmyc; Myc; Tcf7l2 (inferredBy_MotifSimilarity_n_Orthology).	16	551	Anxa1;Anxa2;Anxa5;Copz2;Ecm2;Emp3;Lepr;Lmna;Mmp2;Pdlim2;S100a10;Sdc2;Sparc;Timp2;Tnxb;Vim
104	geneSet	3.15	0.0548			7	124	Adcy7;Aebp1;Cyth4;Gpx3;Lmna;Spry1;Thbs2
105	geneSet	3.15	0.0548		Atf3; Batf; Fosb; Junb (inferredBy_MotifSimilarity). Bcl3; Bmyc; Fos; Fosl1; Fosl2; Jun; Jund; Myc; Stat3; Tcf12 (inferredBy_MotifSimilarity_n_Orthology).	13	428	Angptl2;Anxa1;Anxa5;Col1a1;Col3a1;Emp3;Htra3;Lepr;Lmna;Mgp;Sntb2;Timp2;Vim
106	geneSet	3.15	0.0547	Rcor1 (inferredBy_Orthology).		60	3663	Adamts2;Adcy7;Aebp1;Angptl2;Angptl7;Antxr1;Anxa2;Anxa5;Aspn;Atp1a2;Camk2n1;Cd9;Col14a1;Col1a1;Col1a2;Crispld2;Cst3;Dap;Dcn;Dpt;Dpysl3;Ecm2;Fbln2;Fbn1;Fndc1;Fstl1;Fyn;Gas1;Gstm1;Igfbp4;Lepr;Loxl1;Lrrc55;Malat1;Matn2;Meox1;Mfap2;Moxd1;Mxd4;Mxra7;Myadm;Nenf;Nfia;Nnmt;Ntn1;Pamr1;Qpct;S100a10;S100a11;Sfrp1;Sh3glb1;Slc16a2;Sntb2;Sparc;Spry1;Tcf21;Thbs2;Timp2;Vcan;Zbtb20
107	geneSet	3.14	0.0547	Tead2 (inferredBy_Orthology).	Tead4 (inferredBy_MotifSimilarity). Tead1; Tead3 (inferredBy_MotifSimilarity_n_Orthology).	78	4977	Adcy7;Aebp1;Aes;Angptl2;Angptl7;Antxr1;Anxa1;Anxa2;Anxa5;Arpc1b;Aspn;Atp1a2;C1qtnf2;C1qtnf7;Camk2n1;Ccdc80;Cd47;Ckb;Col14a1;Cpxm1;Crip1;Cygb;Cyth4;Dap;Dcn;Dpt;Dpysl3;Ecm2;Ehd2;Fam46a;Fbln2;Fbn1;Fhl1;Fkbp9;Fn1;Fstl1;Gas1;Igfbp4;Islr;Itih5;Klf9;Lama2;Lepr;Lmna;Lrrc17;Ltbp4;Maged2;Malat1;Matn2;Meg3;Meox1;Mmp2;Mmp23;Moxd1;Mxd4;Mxra8;Myadm;Nfia;Pam;Pamr1;Pdlim2;Postn;Ptgis;Rhoj;Rnase4;S100a11;Serping1…
108	geneSet	3.14	0.0546	Zbtb18 (inferredBy_Orthology).		24	1036	Adcy7;Aebp1;Angptl2;Angptl7;Anxa2;Atp1a2;Col14a1;Col3a1;Crispld2;Cygb;Cyth4;Dpt;Dpysl3;Gstm1;Igfbp4;Itih5;Lmna;Ltbp4;Mfap2;Mmp2;Ogn;Sparc;Srpx2;Timp2
109	geneSet	3.13	0.0546	Nfatc3 (inferredBy_Orthology).	Nfatc1; Nfatc2; Nfatc4 (inferredBy_MotifSimilarity_n_Orthology).	9	208	Ccdc80;Cd9;Col3a1;Dkk3;Gsn;Lepr;Lmna;Thbs3;Vcan
110	geneSet	3.12	0.0545			25	1015	Adamts2;Angptl2;Antxr1;Anxa2;C1qtnf2;Camk2n1;Col14a1;Cpxm1;Ecm2;Fbln2;Gsn;Igfbp4;Kdelr3;Klf9;Lmna;Loxl1;Meg3;Meox1;Mxd4;Nfia;Nfic;Pdlim2;Sparc;Timp2;Vcan
111	geneSet	3.12	0.0544	Tulp1 (inferredBy_Orthology).		22	813	Camk2n1;Ccdc80;Dcn;Fbn1;Fhl1;Fndc1;Fyn;Igfbp7;Klf9;Lepr;Lrrc55;Malat1;Meg3;Nfia;Pamr1;Rnase4;Sdc2;Sparc;Spry1;Tcf21;Vcan;Zbtb20
112	geneSet	3.11	0.0544			14	456	Angptl7;Anxa2;Dpysl3;Fhl1;Fyn;Lepr;Lmna;Malat1;Meg3;Nfia;Pdlim2;Slc16a2;Sparc;Srpx
113	geneSet	3.11	0.0544	Nr2e1 (inferredBy_Orthology).		15	578	Aspn;Cd47;Col3a1;Ecm2;Fstl1;Igfbp4;Klf9;Lepr;Lmna;Ltbp4;Nfia;Ntn1;Sparc;Thbs2;Vcan
114	geneSet	3.11	0.0544			21	901	1500009L16Rik;Angptl7;Anxa2;Atp1a2;C1qtnf7;Ccdc80;Dcn;Fbn1;Fn1;Igfbp4;Klf9;Moxd1;Nfia;Ntn1;Pam;Rhob;Sparc;Spry1;Srpx2;Timp2;Vcan
115	geneSet	3.11	0.0543			20	770	Cd81;Cygb;Fhl1;Fyn;Igfbp4;Islr;Klf9;Lepr;Lrrc55;Malat1;Meg3;Mxd4;Nfia;Raph1;Sfrp1;Slc16a2;Sntb2;Sparc;Tmem119;Vcan
116	geneSet	3.1	0.0543	Stat3 (inferredBy_Orthology).		16	573	Ccdc80;Col1a1;Fbn1;Fn1;Igfbp4;Klf9;Lmna;Loxl1;Malat1;Meg3;Meox1;Mxd4;Nfia;Sparc;Srpx2;Tnxb
117	geneSet	3.1	0.0543			10	245	Anxa3;C1qtnf7;Capns1;Cd63;Fbn1;Gas1;Igfbp4;Mmp2;Pla2g16;Serping1
118	geneSet	3.1	0.0542	Nr2e1 (inferredBy_Orthology).		5	52	Aspn;Igfbp4;Ltbp4;Nfia;Sparc
119	geneSet	3.09	0.0541	Creb3l1 (inferredBy_Orthology).	Creb3 (inferredBy_MotifSimilarity_n_Orthology).	66	4067	Adcy7;Aebp1;Angptl2;Angptl7;Anxa2;Anxa3;Anxa5;Atp1a2;C1qtnf2;C1qtnf7;Cd47;Col14a1;Col1a1;Cpxm1;Crip1;Crispld2;Ctsl;Dap;Dcn;Dpysl3;Ecm2;Ehd2;Fbln2;Fhl1;Fn1;Fstl1;Fyn;Gpx3;Gpx7;Gsn;Igfbp4;Itm2b;Klf9;Krtcap2;Laptm4a;Lepr;Lmna;Loxl1;Lrrc17;Matn2;Meg3;Meox1;Mfap2;Mxd4;Mxra8;Myadm;Nfia;Pamr1;Ptgis;Rcn3;Rnase4;S100a10;S100a11;Sdc2;Sh3glb1;Slc16a2;Sntb2;Sparc;Spry1;Srpx;Tcf21;Thbs2;Timp2;Tmed3;Vcan;Zbtb20
120	geneSet	3.09	0.0541	Stat3 (directAnnotation).		16	579	Ccdc80;Col1a1;Fbn1;Fn1;Igfbp4;Klf9;Lmna;Loxl1;Malat1;Meg3;Meox1;Mxd4;Nfia;Sparc;Srpx2;Tnxb
121	geneSet	3.08	0.0541	Fos (inferredBy_Orthology).	Bach2; Batf; Fosb; Fosl1; Fosl2; Jun; Junb; Jund (inferredBy_MotifSimilarity). Atf3; Bmyc; Jdp2; Mef2c; Myc; Rcor1; Smarcb1; Smarcc1; Stat3; Tcf7l2 (inferredBy_MotifSimilarity_n_Orthology).	15	526	Angptl2;Anxa1;Anxa2;Anxa5;Col1a1;Ecm2;Emp3;Igfbp4;Lmna;Loxl1;Mmp2;Pdlim2;Raph1;Timp2;Tnxb
122	geneSet	3.08	0.0541		Srf (inferredBy_MotifSimilarity_n_Orthology).	28	1311	1500009L16Rik;Adcy7;Angptl2;Angptl7;Anxa2;Atp1a2;Camk2n1;Ccdc80;Col1a2;Fbn1;Fhl1;Fyn;Gsn;Igfbp4;Klf9;Lmna;Matn2;Meg3;Meox1;Nfia;Ptgis;Rhoj;Rnase4;Sntb2;Sparc;Spry1;Vcan;Zbtb20
123	geneSet	3.08	0.054			10	282	Adcy7;Aes;Angptl7;Fam102b;Fbn1;Meg3;Meox1;Moxd1;Sh3bp5;Sparc
124	geneSet	3.07	0.054	Twist1 (inferredBy_Orthology).	Ep300 (inferredBy_MotifSimilarity_n_Orthology).	43	2153	1500009L16Rik;Aebp1;Antxr1;Anxa2;Aspn;Cd81;Col14a1;Col1a1;Col3a1;Crispld2;Dcn;Dpysl3;Ecm2;Ehd2;Fbn1;Fhl1;Fndc1;Glipr2;Gsn;Igfbp4;Laptm4a;Lepr;Lmna;Lrrc17;Ltbp4;Malat1;Matn2;Meg3;Mfap2;Mmp2;Nfia;Ntn1;Rnase4;Sh3bp5;Slc16a2;Sntb2;Sparc;Spry1;Srpx;Timp2;Tmem119;Vcan;Zbtb20
125	geneSet	3.06	0.0539	Zfp595; Zfp708 (inferredBy_Orthology).		15	471	Angptl7;Arl1;Col3a1;Dcn;Fhl1;Fstl1;Klf9;Meox1;Mgp;Nfia;Ntn1;Ogn;Raph1;Slc16a2;Zbtb20
126	geneSet	3.06	0.0539	Nfatc1 (inferredBy_Orthology).	Nfat5; Nfatc2; Nfatc4 (inferredBy_MotifSimilarity). Fos; Ilf2; Jun; Nfatc3 (inferredBy_MotifSimilarity_n_Orthology).	18	609	Angptl2;Aspn;C1qtnf7;Ccdc80;Col3a1;Fn1;Fyn;Gsn;Lepr;Meg3;Meox1;Moxd1;Nfia;Pamr1;Sparc;Spry1;Vcan;Zbtb20
127	geneSet	3.06	0.0538			12	352	1500009L16Rik;Adcy7;Cd47;Dap;Dcn;Fam102b;Fbn1;Fhl1;Ntn1;Raph1;Sparc;Zbtb20
128	geneSet	3.05	0.0538			40	2207	Adcy7;Aebp1;Angptl7;Antxr1;Anxa2;Arl1;Atp1a2;C1qtnf2;Ccdc80;Col14a1;Col1a1;Cpxm1;Dcn;Dpysl3;Fbn1;Fhl1;Fn1;Fstl1;Fyn;Gpx3;Gxylt2;Klf9;Laptm4a;Lepr;Lmna;Lrrc17;Matn2;Meg3;Mxd4;Mxra7;Nfia;Pamr1;Rhob;S100a11;Sdc2;Sparc;Spry1;Tcf21;Vcan;Zbtb20
129	geneSet	3.04	0.0536			42	2418	Adcy7;Aebp1;Angptl2;Angptl7;Antxr1;Anxa1;Anxa2;Aspn;Atp1a2;Camk2n1;Ccdc80;Dcn;Dkk3;Dpysl3;Fbn1;Fhl1;Fn1;Gpx3;Kdelr3;Klf9;Lepr;Lmna;Loxl1;Lrrc55;Malat1;Meg3;Meox1;Mxd4;Mxra8;Nfia;Ntn1;Ogn;Pam;S100a10;Sdc2;Slc16a2;Sparc;Spry1;Timp2;Tnxb;Vcan;Zbtb20
130	geneSet	3.03	0.0535	Bcl6 (directAnnotation).		30	1242	Adcy7;Antxr1;Anxa2;Atp1a2;C1qtnf2;Camk2n1;Cd47;Col14a1;Col1a1;Col3a1;Dcn;Fhl1;Fn1;Laptm4a;Lepr;Lmna;Malat1;Matn2;Meox1;Nfia;Ntn1;Rhoj;S100a11;Sdc2;Sfrp1;Sparc;Spry1;Tcf21;Vcan;Zbtb20
131	geneSet	3.02	0.0535	Gata2 (inferredBy_Orthology).	Atf3; Batf; Fos; Fosb; Fosl1; Fosl2; Junb (inferredBy_MotifSimilarity). Bmyc; Ep300; Jun; Jund; Mef2a; Myc; Stat3 (inferredBy_MotifSimilarity_n_Orthology).	37	1870	Adcy7;Angptl2;Antxr1;Anxa1;Anxa2;Anxa3;Anxa5;Camk2n1;Col14a1;Col3a1;Cpxm1;Dcn;Ecm2;Emp3;Fhl1;Fyn;Igfbp4;Lama2;Laptm4a;Lepr;Lmna;Matn2;Mmp2;Moxd1;Pdlim2;Pla2g16;Raph1;Rhoj;S100a10;Sdc2;Sh3glb1;Sparc;Srpx2;Timp2;Tmem64;Tnxb;Zbtb20
132	geneSet	3.02	0.0535	Nfe2 (inferredBy_Orthology).	Bach1; Bach2; Fosl2; Jdp2; Jun (inferredBy_MotifSimilarity). Atf3; Fos; Fosb; Fosl1; Junb; Jund; Mef2c (inferredBy_MotifSimilarity_n_Orthology).	11	294	Angptl2;Anxa1;Anxa5;Ecm2;Emp3;Igfbp4;Lmna;Sntb2;Timp2;Tnxb;Vim
133	geneSet	3.02	0.0535		Atf6; Creb3l2; Xbp1 (inferredBy_MotifSimilarity). Atf6b; Creb3; Creb3l1; Creb3l4 (inferredBy_MotifSimilarity_n_Orthology).	35	1705	Adcy7;Angptl2;Angptl7;Anxa2;Arl1;Aspn;C1qtnf2;Camk2n1;Ckb;Col14a1;Col1a1;Col1a2;Cpxm1;Dcn;Ecm2;Fbn1;Fndc1;Gpx3;Islr;Klf9;Krtcap2;Lama2;Lum;Meg3;Nfia;Pamr1;Sdc2;Sfrp1;Sh3glb1;Slc16a2;Sntb2;Sparc;Srpx2;Ssr4;Zbtb20
134	geneSet	3.02	0.0534			14	468	Adcy7;Aebp1;Capns1;Cpxm1;Ecm2;Igfbp4;Islr;Lmna;Matn2;Rnase4;Sntb2;Sparc;Thbs2;Tmem119
135	geneSet	3.02	0.0534	Esrra (directAnnotation).	Esrrb; Esrrg; Nr5a2; Rora (inferredBy_MotifSimilarity). Nr2c2; Nr5a1 (inferredBy_MotifSimilarity_n_Orthology).	10	221	Cpxm1;Klf9;Ltbp4;Meg3;Nfia;Nfic;Ntn1;Qpct;Slc16a2;Thbs2
136	geneSet	3.01	0.0534			22	616	Adcy7;Angptl7;Anxa2;Aspn;C1qtnf7;Col3a1;Fhl1;Fn1;Lepr;Meg3;Ogn;Pamr1;Rhoj;S100a10;Sdc2;Sfrp1;Srpx2;Tcf21;Thbs2;Tnxb;Vcan;Zbtb20
137	geneSet	3.01	0.0534	Cbfb (inferredBy_Orthology).		15	486	Cd47;Col1a2;Col3a1;Dcn;Fam46a;Fhl1;Fn1;Fyn;Klf9;Lrrc55;Nfia;Spry1;Tmem119;Vcan;Zbtb20
138	geneSet	3.01	0.0534	Foxp3 (directAnnotation).		14	403	Anxa2;Ccdc80;Col3a1;Fam46a;Fbn1;Fn1;Fyn;Itm2b;Klf9;Lepr;Nfia;Sdc2;Thbs3;Vcan
139	geneSet	3.01	0.0533	Tsn (inferredBy_Orthology).		28	1120	Anxa1;C1qtnf2;C1qtnf7;Ccdc80;Col14a1;Col3a1;Dcn;Dpysl3;Fam102b;Fbn1;Fhl1;Fn1;Fndc1;Fyn;Lepr;Lum;Meg3;Mgp;Nfia;Ntn1;Pam;Pamr1;Postn;Sdc2;Spry1;Srpx2;Vcan;Zbtb20
140	geneSet	3.01	0.0533	Creb3l1 (inferredBy_Orthology).	Atf6; Creb3l2; Crem; Xbp1 (inferredBy_MotifSimilarity). Atf6b; Creb3; Creb3l4 (inferredBy_MotifSimilarity_n_Orthology).	74	4979	Adcy7;Aebp1;Angptl2;Angptl7;Antxr1;Anxa2;Anxa5;C1qtnf2;Camk2n1;Ccdc80;Cd47;Ckb;Col14a1;Col1a1;Col1a2;Cpxm1;Dap;Dkk3;Dpt;Ecm2;Ehd2;Fbln2;Fbn1;Fhl1;Fndc1;Gpx3;Gpx7;Gsn;Gxylt2;Igfbp4;Islr;Itm2b;Kdelr3;Klf9;Krtcap2;Lama2;Laptm4a;Lepr;Lmna;Loxl1;Lrrc17;Lrrc55;Meg3;Meox1;Mmp23;Mxd4;Myadm;Nfia;Pam;Pamr1;Pla2g16;Ppp1r14a;Ptgis;Raph1;Rcn3;Rnase4;S100a10;S100a11;Sdc2;Sfrp1;Sh3glb1;Slc16a2;Sntb2;Sparc;Spry1…
141	geneSet	3.01	0.0533	Klf4 (directAnnotation).	Klf1; Klf10; Klf11; Klf12; Klf13; Klf15; Klf16; Klf17; Klf2; Klf3; Klf5; Klf6; Klf7; Klf8; Sp4 (inferredBy_MotifSimilarity). Klf9; Sp1; Sp2; Sp3; Sp6; Sp7; Sp8; Sp9 (inferredBy_MotifSimilarity_n_Orthology).	73	4597	1500009L16Rik;Adcy7;Aebp1;Angptl7;Anxa1;Anxa2;Arpc1b;C1qtnf7;Camk2n1;Capns1;Cd47;Cd81;Col14a1;Col1a1;Col1a2;Col3a1;Cp;Cpz;Crispld2;Cygb;Cyth4;Ddah2;Dkk3;Dpysl3;Ecm2;Emp3;Fam102b;Fbln2;Fn1;Fndc1;Fstl1;Fyn;Gsn;Igfbp4;Itih5;Itm2b;Klf9;Laptm4a;Lepr;Lmna;Loxl1;Lrrc17;Lrrc55;Ltbp4;Maged2;Malat1;Meg3;Meox1;Mfap2;Mxd4;Mxra8;Myadm;Nfia;Ntn1;Pdlim2;Qpct;Rabac1;Raph1;Rhoa;S100a10;S100a11;S100a16;Sfrp1;Slc16…

## Sheet: Rcistarget_mural_cells_module6
	geneSet	NES	AUC	TF_highConf	TF_lowConf	nEnrGenes	rankAtMax	enrichedGenes
1	geneSet	19.7	0.305	E2f1 (inferredBy_Orthology).	E2f2; E2f3; E2f4; E2f5; E2f7; Tfdp1 (inferredBy_MotifSimilarity). E2f8; Rb1 (inferredBy_MotifSimilarity_n_Orthology).	55	3754	Atad2;Atad5;Brca1;Brca2;Ccne1;Ccne2;Cdc45;Cdc6;Chaf1a;Chaf1b;Clspn;Dhfr;Dnajc9;Dnmt1;Dscc1;Dtl;Dut;E2f1;E2f7;E2f8;Exo1;Ezh2;Gins2;Hat1;Haus4;Hells;Kntc1;Lig1;Mcm2;Mcm3;Mcm4;Mcm5;Mcm6;Mcm7;Mybl2;Nap1l1;Nasp;Pcna;Pkmyt1;Pola1;Pole;Rad51;Rad51ap1;Rfc3;Rpa2;Rrm2;Skp2;Slbp;Ssrp1;Tipin;Topbp1;Tyms;Uhrf1;Ung;Zfp367
2	geneSet	19.7	0.305	E2f1; E2f3; E2f4; Tfdp1 (directAnnotation).	E2f2; E2f5; E2f7 (inferredBy_MotifSimilarity).	55	2989	Atad2;Atad5;Brca1;Brca2;Brip1;Ccne1;Ccne2;Cdc45;Cdc6;Chaf1a;Clspn;Dek;Dhfr;Dnajc9;Dnmt1;Dtl;Dtymk;Dut;E2f1;E2f7;E2f8;Ezh2;Gins2;Hat1;Haus4;Hells;Kntc1;Lig1;Lrr1;Mcm10;Mcm2;Mcm3;Mcm4;Mcm5;Mcm6;Mcm7;Mybl2;Nasp;Pcna;Pkmyt1;Pola1;Pole;Rad51;Rfc3;Rpa2;Rrm2;Skp2;Slbp;Ssrp1;Topbp1;Tyms;Uhrf1;Ung;Usp1;Zfp367
3	geneSet	19.6	0.304	E2f8 (inferredBy_Orthology).	E2f1 (inferredBy_MotifSimilarity). E2f3; E2f4; E2f7 (inferredBy_MotifSimilarity_n_Orthology).	50	2760	Atad2;Brca1;Brca2;Brip1;Ccne2;Cdc45;Cdc6;Cenph;Chaf1a;Chaf1b;Dhfr;Dnajc9;Dnmt1;Dtl;Dut;E2f1;E2f7;E2f8;Ezh2;Fignl1;Gins2;Hat1;Haus4;Kntc1;Lig1;Mcm2;Mcm3;Mcm4;Mcm5;Mcm6;Mcm7;Mybl2;Nap1l1;Nasp;Pcna;Pkmyt1;Pold1;Prim1;Rad51;Rad51ap1;Rfc4;Rpa2;Rrm1;Rrm2;Slbp;Topbp1;Tyms;Uhrf1;Ung;Zfp367
4	geneSet	19.5	0.302		Tfdp1; Tfdp2 (inferredBy_MotifSimilarity_n_Orthology).	63	3683	Atad2;Atad5;Blm;Brca1;Brca2;Brip1;Ccne1;Ccne2;Cdc6;Cdca7l;Cenph;Chaf1a;Chaf1b;Clspn;Dhfr;Dnajc9;Dnmt1;Dtl;Dtymk;Dut;E2f1;E2f7;E2f8;Ercc6l;Exo1;Ezh2;Fam111a;Fignl1;Gins2;Hat1;Haus4;Hells;Kntc1;Lig1;Mcm2;Mcm3;Mcm4;Mcm5;Mcm6;Mcm7;Mybl2;Nasp;Ncapd3;Ncapg2;Pcna;Pkmyt1;Pola1;Pole;Rad51;Rad51ap1;Rfc3;Rpa2;Rrm1;Rrm2;Siva1;Slbp;Ssrp1;Topbp1;Tyms;Uhrf1;Ung;Usp1;Zfp367
5	geneSet	19.5	0.301	E2f1; E2f3; E2f4; E2f7; Tfdp1 (directAnnotation).	E2f5 (inferredBy_MotifSimilarity).	56	2534	Atad2;Atad5;Brca1;Brca2;Brip1;Ccne1;Ccne2;Cdc45;Cdc6;Chaf1a;Chaf1b;Clspn;Dek;Dhfr;Dnajc9;Dnmt1;Dscc1;Dtl;Dtymk;Dut;E2f1;E2f7;E2f8;Ezh2;Gins2;Hat1;Haus4;Hells;Kntc1;Lig1;Mcm2;Mcm3;Mcm4;Mcm5;Mcm6;Mcm7;Mybl2;Nap1l1;Nasp;Pcna;Pkmyt1;Pola1;Pole;Rad51;Rfc3;Rpa2;Rrm2;Siva1;Skp2;Slbp;Ssrp1;Tipin;Topbp1;Uhrf1;Ung;Zfp367
6	geneSet	19.4	0.301	E2f1 (directAnnotation).	E2f2; E2f3; E2f4; E2f5; E2f7; Tfdp1 (inferredBy_MotifSimilarity). E2f8; Rb1 (inferredBy_MotifSimilarity_n_Orthology).	55	3385	Atad2;Atad5;Brca1;Brca2;Ccne2;Cdc45;Cdc6;Cenph;Chaf1a;Chaf1b;Clspn;Dhfr;Dnajc9;Dnmt1;Dscc1;Dtl;Dut;E2f1;E2f7;E2f8;Exo1;Ezh2;Gins2;Hat1;Haus4;Hells;Kntc1;Lig1;Mcm2;Mcm3;Mcm4;Mcm5;Mcm6;Mcm7;Mybl2;Nap1l1;Nasp;Pcna;Pkmyt1;Pola1;Pole;Rad51;Rfc3;Rpa2;Rrm2;Skp2;Slbp;Ssrp1;Tipin;Topbp1;Tyms;Uhrf1;Ung;Usp1;Zfp367
7	geneSet	19.3	0.299	E2f5 (inferredBy_Orthology).	E2f1; E2f2; E2f3; E2f4; E2f7; Tfdp1 (inferredBy_MotifSimilarity). Evx1; Evx2; Rb1 (inferredBy_MotifSimilarity_n_Orthology).	42	1990	Atad2;Atad5;Brca2;Cdc6;Cdt1;Chaf1a;Clspn;Dek;Dhfr;Dnajc9;Dnmt1;Dtl;Dtymk;Dut;E2f1;E2f7;E2f8;Ezh2;Gins2;Haus4;Lig1;Mcm2;Mcm3;Mcm4;Mcm5;Mcm6;Mcm7;Nasp;Ncapg2;Pcna;Pkmyt1;Pola1;Pole;Rad51;Rfc3;Rrm2;Skp2;Ssrp1;Topbp1;Uhrf1;Ung;Zfp367
8	geneSet	19.2	0.298		Tfdp1; Tfdp2 (inferredBy_MotifSimilarity_n_Orthology).	64	4288	Atad2;Atad5;Blm;Brca1;Brca2;Brip1;Ccne1;Ccne2;Cdc6;Cdca7l;Cenph;Chaf1a;Chaf1b;Clspn;Dhfr;Dnajc9;Dnmt1;Dtl;Dtymk;Dut;E2f1;E2f7;E2f8;Ercc6l;Exo1;Ezh2;Fam111a;Fignl1;Gins2;Hat1;Haus4;Hells;Kntc1;Lig1;Lrr1;Mcm2;Mcm3;Mcm4;Mcm5;Mcm6;Mcm7;Mybl2;Nasp;Ncapd3;Ncapg2;Pcna;Pkmyt1;Pola1;Pole;Rad51;Rad51ap1;Rfc3;Rpa2;Rrm1;Rrm2;Siva1;Slbp;Ssrp1;Topbp1;Tyms;Uhrf1;Ung;Usp1;Zfp367
9	geneSet	18	0.28	E2f1; E2f3; E2f4; Tfdp1 (directAnnotation).	E2f2; E2f5; E2f7 (inferredBy_MotifSimilarity).	54	3682	Atad2;Atad5;Brca1;Brca2;Brip1;Ccne2;Cdc45;Cdc6;Cdt1;Chaf1a;Chaf1b;Clspn;Dek;Dhfr;Dnajc9;Dnmt1;Dtl;Dtymk;Dut;E2f1;E2f7;E2f8;Exo1;Ezh2;Gins2;Hat1;Haus4;Kntc1;Lig1;Lrr1;Mcm2;Mcm3;Mcm4;Mcm5;Mcm6;Mcm7;Nasp;Pcna;Pkmyt1;Pola1;Pole;Rad51;Rfc3;Rpa2;Rrm2;Siva1;Skp2;Slbp;Ssrp1;Topbp1;Uhrf1;Ung;Usp1;Zfp367
10	geneSet	17.7	0.275	Rb1 (inferredBy_Orthology).	E2f1; E2f2; E2f3; E2f4; E2f5; Tfdp1 (inferredBy_MotifSimilarity).	51	3219	Atad2;Atad5;Brca1;Brca2;Ccne2;Cdc6;Cdca7l;Cdt1;Chaf1a;Clspn;Dctpp1;Dek;Dhfr;Dnajc9;Dnmt1;Dtl;Dtymk;Dut;E2f1;E2f7;E2f8;Exo1;Ezh2;Gins2;Haus4;Kntc1;Lig1;Mcm2;Mcm3;Mcm4;Mcm5;Mcm6;Mcm7;Nasp;Pcna;Pkmyt1;Pola1;Pole;Rad51;Rfc3;Rrm1;Rrm2;Siva1;Skp2;Ssrp1;Topbp1;Tyms;Uhrf1;Ung;Usp1;Zfp367
11	geneSet	17.6	0.274	E2f1; E2f2; E2f3; E2f4; E2f5 (inferredBy_Orthology).	Tfdp1 (inferredBy_MotifSimilarity). Rb1 (inferredBy_MotifSimilarity_n_Orthology).	40	1082	Atad2;Atad5;Cdc6;Cdca7l;Clspn;Dctpp1;Dek;Dhfr;Dnajc9;Dnmt1;Dtl;Dut;E2f1;E2f7;E2f8;Ezh2;Gins2;Haus4;Lig1;Mcm2;Mcm3;Mcm4;Mcm5;Mcm6;Mcm7;Nasp;Pcna;Pkmyt1;Pola1;Pole;Rad51;Rfc3;Rrm1;Rrm2;Skp2;Ssrp1;Topbp1;Uhrf1;Ung;Zfp367
12	geneSet	17.5	0.273	Tfdp1 (inferredBy_Orthology).	E2f1; E2f2; E2f3; E2f4; E2f5 (inferredBy_MotifSimilarity). Rb1 (inferredBy_MotifSimilarity_n_Orthology).	50	2989	Atad2;Atad5;Brca2;Ccne2;Cdc6;Cdca7l;Cdt1;Chaf1a;Clspn;Dctpp1;Dek;Dhfr;Dnajc9;Dnmt1;Dtl;Dtymk;Dut;E2f1;E2f7;E2f8;Exo1;Ezh2;Gins2;Haus4;Kntc1;Lig1;Mcm2;Mcm3;Mcm4;Mcm5;Mcm6;Mcm7;Nasp;Pcna;Pkmyt1;Pola1;Pole;Rad51;Rfc3;Rrm1;Rrm2;Siva1;Skp2;Ssrp1;Topbp1;Tyms;Uhrf1;Ung;Usp1;Zfp367
13	geneSet	17.3	0.269	E2f1; E2f3; E2f4; Tfdp1 (directAnnotation).	E2f2; E2f5; E2f7 (inferredBy_MotifSimilarity). Rb1 (inferredBy_MotifSimilarity_n_Orthology).	56	4444	Atad2;Atad5;Brca1;Brca2;Brip1;Ccne2;Cdc45;Cdc6;Cdt1;Chaf1a;Chaf1b;Clspn;Dek;Dhfr;Dnajc9;Dnmt1;Dtl;Dtymk;Dut;E2f1;E2f7;E2f8;Exo1;Ezh2;Gins2;Hat1;Haus4;Hirip3;Kntc1;Lig1;Lrr1;Mcm2;Mcm3;Mcm4;Mcm5;Mcm6;Mcm7;Nasp;Pcna;Pkmyt1;Pola1;Pole;Rad51;Rfc3;Rpa2;Rrm2;Siva1;Skp2;Slbp;Ssrp1;Topbp1;Tyms;Uhrf1;Ung;Usp1;Zfp367
14	geneSet	17.1	0.265	E2f5 (inferredBy_Orthology).	E2f1; E2f2; E2f3; E2f4; E2f7; Tfdp1 (inferredBy_MotifSimilarity). Evx1; Evx2; Rb1 (inferredBy_MotifSimilarity_n_Orthology).	37	938	Atad2;Atad5;Cdc6;Clspn;Dek;Dhfr;Dnajc9;Dnmt1;Dtl;Dtymk;Dut;E2f1;E2f7;E2f8;Ezh2;Gins2;Haus4;Lig1;Mcm2;Mcm3;Mcm4;Mcm5;Mcm6;Mcm7;Nasp;Pcna;Pkmyt1;Pola1;Pole;Rad51;Rfc3;Rrm2;Ssrp1;Topbp1;Uhrf1;Ung;Zfp367
15	geneSet	16.9	0.263		E2f1 (inferredBy_MotifSimilarity). E2f4; Tfdp1; Tfdp2 (inferredBy_MotifSimilarity_n_Orthology).	50	2474	Asf1b;Atad2;Atad5;Brca2;Ccne2;Cdc45;Cdc6;Cdca7l;Chaf1a;Clspn;Dhfr;Dnajc9;Dnmt1;Dscc1;Dtl;Dut;E2f1;E2f7;E2f8;Ezh2;Gins2;Hat1;Haus4;Hells;Kntc1;Lig1;Lrr1;Mcm2;Mcm3;Mcm4;Mcm5;Mcm6;Mcm7;Mybl2;Nasp;Pcna;Pkmyt1;Pola1;Rad51;Rad51ap1;Rfc3;Rpa2;Rrm2;Slbp;Ssrp1;Topbp1;Tyms;Uhrf1;Ung;Zfp367
16	geneSet	16.6	0.259	E2f3 (inferredBy_Orthology).	E2f1; E2f4; E2f5; E2f7; Tfdp1 (inferredBy_MotifSimilarity). Evx1; Evx2 (inferredBy_MotifSimilarity_n_Orthology).	39	1227	Atad2;Atad5;Cdc45;Cdc6;Cdca7l;Chaf1a;Clspn;Dhfr;Dnmt1;Dtl;Dtymk;E2f1;E2f7;E2f8;Exo1;Ezh2;Hirip3;Kntc1;Lig1;Mcm2;Mcm3;Mcm4;Mcm5;Mcm6;Mcm7;Nasp;Pcna;Pkmyt1;Pola1;Pole;Rad51;Rpa2;Rrm2;Skp2;Slbp;Topbp1;Uhrf1;Ung;Zfp367
17	geneSet	16.1	0.251	E2f1; E2f2; E2f3; E2f4; E2f5 (directAnnotation).	Tfdp1 (inferredBy_MotifSimilarity). Evx1; Evx2; Rb1 (inferredBy_MotifSimilarity_n_Orthology).	53	4774	Atad2;Atad5;Brca2;Ccne2;Cdc6;Cdca7l;Cdt1;Chaf1a;Chaf1b;Clspn;Dctpp1;Dek;Dhfr;Dnajc9;Dnmt1;Dtl;Dtymk;Dut;E2f1;E2f7;E2f8;Ercc6l;Exo1;Ezh2;Gins2;Haus4;Hells;Kntc1;Lig1;Mcm2;Mcm3;Mcm4;Mcm5;Mcm6;Mcm7;Nasp;Pcna;Pkmyt1;Pola1;Pole;Rad18;Rad51;Rfc3;Rpa2;Rrm1;Rrm2;Skp2;Ssrp1;Topbp1;Tyms;Uhrf1;Ung;Zfp367
18	geneSet	16	0.25	E2f7 (inferredBy_Orthology).	E2f4 (inferredBy_MotifSimilarity_n_Orthology).	57	4444	Atad2;Atad5;Brca1;Brca2;Brip1;Ccne1;Ccne2;Cdc6;Cenph;Chaf1a;Chaf1b;Clspn;Dek;Dhfr;Dnajc9;Dtl;Dut;E2f1;E2f7;E2f8;Ezh2;Fignl1;Gins2;Hat1;Haus4;Hells;Kntc1;Lig1;Lrr1;Mcm2;Mcm3;Mcm4;Mcm5;Mcm6;Mcm7;Mms22l;Mybl2;Nasp;Ncapg2;Pcna;Prim1;Rad51;Rad51ap1;Rfc3;Rfc4;Rpa2;Rrm1;Rrm2;Slbp;Ssrp1;Tcf19;Topbp1;Tyms;Uhrf1;Ung;Usp1;Zfp367
19	geneSet	16	0.249	E2f4 (inferredBy_Orthology).	E2f1; E2f3; E2f7; E2f8; Tfdp1 (inferredBy_MotifSimilarity_n_Orthology).	50	4354	Atad2;Atad5;Brca1;Brca2;Ccne1;Ccne2;Cdc6;Cdca7l;Cenph;Chaf1a;Chaf1b;Clspn;Dhfr;Dnajc9;Dnmt1;E2f1;E2f8;Ezh2;Fignl1;Gins2;Haus4;Kntc1;Lig1;Lrr1;Mcm2;Mcm3;Mcm4;Mcm5;Mcm6;Mcm7;Mybl2;Nasp;Pcna;Pola1;Prim1;Rad51;Rad51ap1;Rfc3;Rfc4;Rpa2;Rrm1;Rrm2;Slbp;Ssrp1;Topbp1;Tyms;Uhrf1;Ung;Usp1;Zfp367
20	geneSet	15.5	0.243	E2f3; Evx1; Evx2 (inferredBy_Orthology).	E2f1; E2f2; E2f4; E2f5 (inferredBy_MotifSimilarity). E2f7; Tfdp1 (inferredBy_MotifSimilarity_n_Orthology).	56	3975	Asf1b;Atad2;Atad5;Brca1;Brca2;Brip1;Ccne1;Ccne2;Cdc6;Cdt1;Chaf1a;Chaf1b;Clspn;Dek;Dhfr;Dnajc9;Dnmt1;Dtl;Dtymk;Dut;E2f1;E2f7;E2f8;Ezh2;Fen1;Gins2;Hat1;Haus4;Hirip3;Kntc1;Lig1;Lrr1;Mcm2;Mcm3;Mcm4;Mcm5;Mcm6;Mcm7;Nasp;Pcna;Pkmyt1;Pola1;Pole;Rad51;Rfc3;Rpa2;Rrm2;Siva1;Skp2;Ssrp1;Tcf19;Topbp1;Tyms;Uhrf1;Ung;Zfp367
21	geneSet	15.4	0.241	E2f1 (directAnnotation).		42	1668	Atad2;Atad5;Brca1;Brca2;Cdc6;Cdca7l;Chaf1a;Clspn;Dhfr;Dnajc9;Dnmt1;E2f1;E2f7;E2f8;Ezh2;Gins2;Haus4;Kntc1;Lig1;Mcm2;Mcm3;Mcm4;Mcm5;Mcm6;Mcm7;Nasp;Pcna;Pkmyt1;Pola1;Pole;Rad51;Rpa2;Rrm2;Skp2;Slbp;Ssrp1;Topbp1;Tyms;Uhrf1;Ung;Usp1;Zfp367
22	geneSet	15.4	0.241		E2f4; E2f7; Tfdp2 (inferredBy_MotifSimilarity_n_Orthology).	59	4909	Atad2;Atad5;Brca1;Brca2;Brip1;Ccne1;Ccne2;Cdc6;Cdca7l;Cdt1;Chaf1b;Clspn;Dek;Dhfr;Dnajc9;Dnmt1;Dtl;Dut;E2f1;E2f7;E2f8;Ercc6l;Exo1;Ezh2;Fignl1;Gins2;Hat1;Haus4;Hells;Kntc1;Lig1;Mcm2;Mcm3;Mcm4;Mcm5;Mcm6;Mcm7;Mybl2;Nasp;Ncapd3;Orc6;Pcna;Pkmyt1;Pola1;Pole;Rad51;Rad51ap1;Rfc3;Rrm2;Siva1;Skp2;Slbp;Ssrp1;Tcf19;Tyms;Uhrf1;Ung;Usp1;Zfp367
23	geneSet	15	0.235		E2f1; E2f2; E2f3; E2f4; E2f5; E2f6; E2f7 (inferredBy_MotifSimilarity). Evx1; Evx2; Rb1; Tfdp1 (inferredBy_MotifSimilarity_n_Orthology).	51	3865	Atad2;Atad5;Brca2;Ccne2;Cdc6;Cdt1;Chaf1a;Clspn;Dctpp1;Dek;Dhfr;Dnajc9;Dnmt1;Dtl;Dtymk;E2f1;E2f7;E2f8;Ercc6l;Exo1;Ezh2;Gins2;Haus4;Hells;Kntc1;Lig1;Mcm2;Mcm3;Mcm4;Mcm5;Mcm6;Mcm7;Mybl2;Nasp;Pcna;Pkmyt1;Pola1;Pole;Rad51;Rfc3;Rpa2;Rrm2;Siva1;Skp2;Ssrp1;Topbp1;Tyms;Uhrf1;Ung;Usp1;Zfp367
24	geneSet	14.4	0.225	E2f1 (inferredBy_Orthology).	E2f2; E2f3; E2f4; E2f6 (inferredBy_MotifSimilarity_n_Orthology).	38	1668	Atad2;Brca1;Brca2;Ccne2;Cdc6;Chaf1b;Clspn;Dhfr;Dnajc9;Dnmt1;Dscc1;E2f1;E2f7;E2f8;Haus4;Kntc1;Lig1;Mcm2;Mcm3;Mcm4;Mcm5;Mcm6;Mcm7;Nap1l1;Nasp;Pcna;Pkmyt1;Pola1;Pole;Rad51;Rad51ap1;Rpa2;Rrm2;Topbp1;Uhrf1;Ung;Usp1;Zfp367
25	geneSet	14.2	0.223	Tfdp2 (inferredBy_Orthology).	E2f4; Tfdp1 (inferredBy_MotifSimilarity_n_Orthology).	63	4909	Atad2;Atad5;Blm;Brca1;Brca2;Brip1;Ccne2;Cdc6;Cdca7l;Cdt1;Chaf1a;Chaf1b;Clspn;Dek;Dhfr;Dnajc9;Dnmt1;Dtl;Dtymk;Dut;E2f1;E2f7;E2f8;Exo1;Ezh2;Fen1;Fignl1;Gins2;Hat1;Haus4;Hells;Kntc1;Lig1;Lrr1;Mcm2;Mcm3;Mcm4;Mcm5;Mcm6;Mcm7;Nasp;Ncapd3;Pcna;Pkmyt1;Pola1;Pole;Rad51;Rad51ap1;Rfc3;Rfc4;Rpa2;Rrm1;Rrm2;Siva1;Skp2;Ssrp1;Tcf19;Topbp1;Tyms;Uhrf1;Ung;Usp1;Zfp367
26	geneSet	14.2	0.223	E2f4 (inferredBy_Orthology).	E2f6; Sin3a; Tfdp1 (inferredBy_MotifSimilarity_n_Orthology).	48	2989	Atad2;Atad5;Brca1;Brca2;Brip1;Ccne1;Ccne2;Cdc6;Cdca7l;Chaf1a;Clspn;Dhfr;Dnajc9;Dnmt1;Dut;E2f1;E2f7;E2f8;Fignl1;Gins2;Hat1;Lig1;Lrr1;Mcm2;Mcm3;Mcm4;Mcm5;Mcm7;Mybl2;Nasp;Pcna;Pola1;Rad18;Rad51;Rad51ap1;Rfc3;Rfc4;Rpa2;Rrm2;Skp2;Slbp;Ssrp1;Tcf19;Topbp1;Tyms;Uhrf1;Ung;Zfp367
27	geneSet	14	0.22	E2f4 (inferredBy_Orthology).	E2f3; E2f6; E2f7; Evx1; Evx2; Tfdp1 (inferredBy_MotifSimilarity_n_Orthology).	54	3754	Atad2;Atad5;Brca1;Brca2;Brip1;Ccne1;Ccne2;Cdc6;Chaf1a;Chaf1b;Clspn;Dek;Dhfr;Dnajc9;Dtl;Dut;E2f1;E2f7;E2f8;Ezh2;Fignl1;Gins2;Hat1;Haus4;Kntc1;Lig1;Lrr1;Mcm2;Mcm3;Mcm4;Mcm5;Mcm6;Mcm7;Mybl2;Nasp;Ncapg2;Pcna;Pola1;Rad51;Rad51ap1;Rfc3;Rfc4;Rpa2;Rrm1;Rrm2;Siva1;Slbp;Ssrp1;Tcf19;Topbp1;Tyms;Uhrf1;Ung;Zfp367
28	geneSet	13.5	0.212	E2f4 (directAnnotation).		58	4774	Atad2;Atad5;Brca1;Brca2;Brip1;Ccne1;Ccne2;Cdc6;Cdca7l;Chaf1b;Clspn;Dctpp1;Dek;Dhfr;Dnajc9;Dnmt1;Dtl;Dut;E2f1;E2f7;E2f8;Ercc6l;Ezh2;Fen1;Gins2;Hat1;Haus4;Kntc1;Lig1;Lrr1;Mcm2;Mcm3;Mcm4;Mcm5;Mcm6;Mcm7;Mybl2;Nap1l1;Nasp;Pcna;Pola1;Psip1;Rad51;Rfc3;Rfc4;Rpa2;Rrm1;Rrm2;Skp2;Slbp;Ssrp1;Tcf19;Topbp1;Tyms;Uhrf1;Ung;Usp1;Zfp367
29	geneSet	13.4	0.21	E2f7 (inferredBy_Orthology).	E2f1; E2f3; E2f4; E2f8 (inferredBy_MotifSimilarity_n_Orthology).	52	4444	Atad2;Brca1;Brca2;Ccne1;Cdc45;Cdc6;Cenph;Chaf1a;Chaf1b;Dhfr;Dnajc9;Dnmt1;Dscc1;Dtymk;E2f1;E2f7;E2f8;Ezh2;Fignl1;Gins2;Gmnn;Haus4;Hells;Kntc1;Mcm2;Mcm3;Mcm4;Mcm5;Mcm6;Mcm7;Mybl2;Nap1l1;Nasp;Ncapg2;Pcna;Pold1;Prim1;Psip1;Rad51;Rad51ap1;Rfc5;Rpa2;Rrm2;Slbp;Slfn9;Tcf19;Tipin;Topbp1;Uhrf1;Ung;Usp1;Zfp367
30	geneSet	13.1	0.207	E2f1 (inferredBy_Orthology).	E2f2; E2f3; E2f4; E2f7; E2f8 (inferredBy_MotifSimilarity_n_Orthology).	30	1328	Atad2;Brca1;Clspn;Dhfr;Dnajc9;Dnmt1;E2f1;E2f7;E2f8;Ezh2;Haus4;Lig1;Mcm2;Mcm3;Mcm4;Mcm5;Mcm6;Mcm7;Nap1l1;Nasp;Pcna;Pkmyt1;Pola1;Rad51;Rrm2;Topbp1;Uhrf1;Ung;Usp1;Zfp367
31	geneSet	12.9	0.203	E2f4; E2f6 (inferredBy_Orthology).	Sin3a (inferredBy_MotifSimilarity_n_Orthology).	52	4121	Atad2;Atad5;Brca1;Brca2;Brip1;Ccne1;Ccne2;Cdc6;Cdca7l;Clspn;Dhfr;Dnajc9;Dnmt1;Dtl;Dut;E2f1;E2f7;E2f8;Ezh2;Fignl1;Gins2;Hat1;Haus4;Lig1;Lrr1;Mcm2;Mcm3;Mcm4;Mcm5;Mcm6;Mcm7;Mybl2;Nasp;Pcna;Pkmyt1;Pola1;Rad18;Rad51;Rfc3;Rfc4;Rpa2;Rrm1;Rrm2;Skp2;Slbp;Ssrp1;Tcf19;Topbp1;Tyms;Uhrf1;Ung;Zfp367
32	geneSet	12.8	0.202	E2f1 (directAnnotation).	E2f2; E2f3; E2f4; E2f5; E2f6; E2f7; Tfdp1 (inferredBy_MotifSimilarity). Evx1; Evx2; Rb1; Tfdp2 (inferredBy_MotifSimilarity_n_Orthology).	58	4954	Asf1b;Atad2;Atad5;Brca2;Ccne2;Cdc6;Cdca7l;Cdt1;Chaf1a;Chaf1b;Clspn;Dctpp1;Dek;Dhfr;Dnajc9;Dnmt1;Dtl;Dtymk;Dut;E2f1;E2f7;E2f8;Ercc6l;Ezh2;Fen1;Gins2;Kntc1;Lig1;Lrr1;Mcm2;Mcm3;Mcm4;Mcm5;Mcm6;Mcm7;Nasp;Ncapd3;Pcna;Pkmyt1;Pola1;Pole;Rad18;Rad51;Rfc3;Rfc4;Rpa2;Rrm1;Rrm2;Skp2;Slbp;Ssrp1;Tcf19;Topbp1;Tyms;Uhrf1;Ung;Usp1;Zfp367
33	geneSet	12.6	0.199		E2f1; E2f2; E2f3; E2f4; E2f5; E2f6; E2f7; Tfdp1 (inferredBy_MotifSimilarity). Evx1; Evx2; Rb1 (inferredBy_MotifSimilarity_n_Orthology).	48	3986	Atad2;Atad5;Brca2;Cdc6;Cdca7l;Cdt1;Chaf1a;Chaf1b;Clspn;Dctpp1;Dek;Dhfr;Dnajc9;Dnmt1;Dtl;Dtymk;Dut;E2f1;E2f7;E2f8;Ercc6l;Ezh2;Gins2;Haus4;Lig1;Lrr1;Mcm2;Mcm3;Mcm4;Mcm5;Mcm6;Mcm7;Nasp;Pcna;Pkmyt1;Pola1;Pole;Rad51;Rfc3;Rpa2;Rrm2;Skp2;Ssrp1;Topbp1;Tyms;Uhrf1;Ung;Zfp367
34	geneSet	12.6	0.199	Tfdp2 (inferredBy_Orthology).	E2f1 (inferredBy_MotifSimilarity). E2f4; Tfdp1 (inferredBy_MotifSimilarity_n_Orthology).	47	3975	Asf1b;Atad2;Atad5;Brca1;Ccne2;Cdc6;Cdca7l;Cdt1;Chaf1b;Clspn;Dek;Dhfr;Dnajc9;Dtl;Dut;E2f1;E2f7;E2f8;Ezh2;Gins2;Hat1;Haus4;Kntc1;Lig1;Lrr1;Mcm2;Mcm3;Mcm4;Mcm5;Mcm7;Nasp;Ncapd3;Pcna;Pkmyt1;Pola1;Pole;Rfc3;Rrm1;Rrm2;Siva1;Skp2;Ssrp1;Topbp1;Tyms;Uhrf1;Ung;Zfp367
35	geneSet	12.5	0.198	E2f2 (inferredBy_Orthology).	E2f1; E2f3; E2f4 (inferredBy_MotifSimilarity_n_Orthology).	40	3276	Atad2;Atad5;Brca1;Ccne1;Ccne2;Cdc6;Chaf1b;Clspn;Dhfr;Dnajc9;Dnmt1;E2f1;E2f7;E2f8;Ezh2;Haus4;Lig1;Mcm2;Mcm3;Mcm4;Mcm5;Mcm6;Mcm7;Mybl2;Nap1l1;Nasp;Pcna;Pkmyt1;Pola1;Pole;Rad51;Rpa2;Rrm1;Rrm2;Syce2;Topbp1;Uhrf1;Ung;Usp1;Zfp367
36	geneSet	12.4	0.196	E2f4 (inferredBy_Orthology).	E2f6; Sin3a (inferredBy_MotifSimilarity_n_Orthology).	52	4444	Atad2;Atad5;Brca1;Brca2;Brip1;Ccne1;Ccne2;Cdc6;Cdca7l;Chaf1b;Clspn;Dhfr;Dnajc9;Dnmt1;Dtl;Dut;E2f1;E2f7;E2f8;Ercc6l;Ezh2;Fignl1;Gins2;Haus4;Kntc1;Lig1;Lrr1;Mcm2;Mcm3;Mcm4;Mcm5;Mcm7;Mybl2;Nasp;Pcna;Pola1;Rad18;Rad51;Rfc3;Rfc4;Rpa2;Rrm1;Rrm2;Skp2;Slbp;Ssrp1;Tcf19;Topbp1;Tyms;Uhrf1;Ung;Zfp367
37	geneSet	12.4	0.196	E2f4 (inferredBy_Orthology).	E2f6; Elf1; Elk4; Ets1; Gabpa; Hcfc1; Sin3a; Zfp110; Zfp369 (inferredBy_MotifSimilarity_n_Orthology).	48	2881	Atad2;Atad5;Brca1;Brca2;Brip1;Ccne1;Ccne2;Cdc6;Cdca7l;Chaf1a;Clspn;Dhfr;Dnajc9;Dtl;Dut;E2f1;E2f7;E2f8;Ezh2;Fignl1;Gins2;Hat1;Lig1;Lrr1;Mcm2;Mcm3;Mcm4;Mcm5;Mcm7;Mybl2;Nasp;Pcna;Pola1;Rad51;Rfc3;Rfc4;Rrm1;Rrm2;Siva1;Skp2;Slbp;Ssrp1;Tcf19;Topbp1;Tyms;Uhrf1;Ung;Zfp367
38	geneSet	12.3	0.195	E2f4 (inferredBy_Orthology).	E2f6; Sin3a (inferredBy_MotifSimilarity_n_Orthology).	48	2780	Atad2;Atad5;Brca1;Brip1;Ccne1;Ccne2;Cdc6;Cdca7l;Clspn;Dek;Dhfr;Dnajc9;Dnmt1;Dtl;Dut;E2f1;E2f7;E2f8;Ercc6l;Ezh2;Fignl1;Gins2;Haus4;Kntc1;Lig1;Mcm3;Mcm4;Mcm5;Mcm7;Mybl2;Nasp;Pcna;Pola1;Rad18;Rad51;Rfc3;Rfc4;Rpa2;Rrm2;Skp2;Slbp;Ssrp1;Tcf19;Topbp1;Tyms;Uhrf1;Ung;Zfp367
39	geneSet	12.2	0.192	E2f4 (inferredBy_Orthology).	E2f1; E2f2; E2f3 (inferredBy_MotifSimilarity_n_Orthology).	34	1731	Atad2;Atad5;Brca1;Ccne2;Cdc6;Clspn;Dhfr;Dnajc9;Dnmt1;E2f1;E2f7;E2f8;Haus4;Lig1;Mcm2;Mcm3;Mcm4;Mcm5;Mcm6;Mcm7;Nap1l1;Nasp;Pcna;Pkmyt1;Pola1;Pole;Rad51;Rpa2;Rrm2;Topbp1;Uhrf1;Ung;Usp1;Zfp367
40	geneSet	12.1	0.191	E2f1 (directAnnotation).	E2f5 (inferredBy_MotifSimilarity). E2f3; Evx1; Evx2 (inferredBy_MotifSimilarity_n_Orthology).	37	3219	Atad2;Ccne1;Ccne2;Cdc6;Chaf1a;Dhfr;Dnajc9;Dnmt1;Dtl;E2f1;E2f8;Ezh2;Gins2;Haus4;Lig1;Mcm2;Mcm3;Mcm4;Mcm5;Mcm6;Mcm7;Mybl2;Nap1l1;Nasp;Pcna;Pola1;Prim1;Rad51;Rpa2;Rrm2;Siva1;Topbp1;Tyms;Uhrf1;Ung;Usp1;Zfp367
41	geneSet	11.9	0.189		E2f1; E2f2; E2f3; E2f4; E2f5; E2f6; E2f7; Tfdp1 (inferredBy_MotifSimilarity). Evx1; Evx2; Rb1 (inferredBy_MotifSimilarity_n_Orthology).	50	4909	Atad2;Atad5;Brca2;Cdc6;Cdca7l;Cdt1;Chaf1a;Chaf1b;Clspn;Dek;Dhfr;Dnajc9;Dnmt1;Dtl;Dtymk;Dut;E2f1;E2f7;E2f8;Ercc6l;Ezh2;Gins2;Haus4;Lig1;Lrr1;Mcm2;Mcm3;Mcm4;Mcm5;Mcm6;Mcm7;Mybl2;Nasp;Ncapd3;Pcna;Pkmyt1;Pola1;Pole;Psip1;Rad51;Rfc3;Rpa2;Rrm2;Ssrp1;Topbp1;Tyms;Uhrf1;Ung;Usp1;Zfp367
42	geneSet	11.8	0.186	Tfdp1 (inferredBy_Orthology).	E2f1; E2f3; E2f4 (inferredBy_MotifSimilarity_n_Orthology).	47	4841	Atad2;Brca1;Brca2;Ccne1;Ccne2;Cdc6;Cdca7l;Cenph;Chaf1a;Clspn;Dhfr;Dnajc9;Dut;E2f1;E2f7;E2f8;Ercc6l;Ezh2;Fignl1;Gins2;Haus4;Kntc1;Lig1;Mcm2;Mcm3;Mcm4;Mcm5;Mcm6;Mcm7;Mybl2;Nap1l1;Nasp;Ncapg2;Pcna;Prim1;Psip1;Rad51;Rrm1;Rrm2;Slbp;Tcf19;Topbp1;Tyms;Uhrf1;Ung;Usp1;Zfp367
43	geneSet	11.7	0.185	E2f1; E2f2; E2f3; E2f4; E2f5; E2f6; E2f7 (directAnnotation).		57	4320	Asf1b;Atad2;Atad5;Brca1;Brca2;Ccne1;Ccne2;Cdc6;Cdca7l;Cdt1;Chaf1b;Clspn;Dek;Dhfr;Dnajc9;Dnmt1;Dtl;Dtymk;Dut;E2f1;E2f7;E2f8;Ercc6l;Ezh2;Fen1;Gins2;Hat1;Haus4;Kntc1;Lig1;Lrr1;Mcm2;Mcm3;Mcm4;Mcm5;Mcm6;Mcm7;Mybl2;Nasp;Ncapd3;Pcna;Pkmyt1;Pola1;Rad51;Rfc3;Rpa2;Rrm1;Rrm2;Skp2;Ssrp1;Tcf19;Topbp1;Tyms;Uhrf1;Ung;Usp1;Zfp367
44	geneSet	11.5	0.183			35	2051	Atad2;Brca2;Cenph;Chaf1a;Clspn;Dhfr;Dnmt1;E2f1;E2f7;E2f8;Ezh2;Gins2;Hat1;Haus4;Kntc1;Mcm10;Mcm2;Mcm3;Mcm4;Mcm5;Mcm6;Mcm7;Nap1l1;Nasp;Pcna;Pkmyt1;Pola1;Rad51;Rrm2;Ssrp1;Tcf19;Topbp1;Uhrf1;Ung;Zfp367
45	geneSet	11.5	0.182	E2f8 (inferredBy_Orthology).	E2f1; E2f3; E2f4; E2f7 (inferredBy_MotifSimilarity_n_Orthology).	39	2760	Atad2;Cdc45;Cdc6;Chaf1a;Chaf1b;Dhfr;Dnajc9;E2f1;E2f7;E2f8;Ezh2;Fignl1;Gins2;Hat1;Haus4;Kntc1;Mcm2;Mcm3;Mcm4;Mcm5;Mcm6;Mcm7;Mybl2;Nap1l1;Nasp;Pcna;Prim1;Psip1;Rad51;Rad51ap1;Rfc4;Rpa2;Rrm2;Slbp;Topbp1;Tyms;Uhrf1;Ung;Zfp367
46	geneSet	11.4	0.181	Tfdp1 (inferredBy_Orthology).	E2f1 (inferredBy_MotifSimilarity). E2f3; E2f4; Evx1; Evx2; Tfdp2 (inferredBy_MotifSimilarity_n_Orthology).	54	4774	Asf1b;Atad2;Atad5;Brca1;Brip1;Ccne2;Cdc6;Cdca7l;Cdt1;Chaf1b;Clspn;Dek;Dhfr;Dnajc9;Dtl;Dut;E2f1;E2f7;E2f8;Ezh2;Fen1;Gins2;Haus4;Hells;Kntc1;Lig1;Lrr1;Mcm2;Mcm3;Mcm4;Mcm5;Mcm6;Mcm7;Nasp;Pcna;Pkmyt1;Pola1;Pole;Psip1;Rfc3;Rfc4;Rpa2;Rrm1;Rrm2;Siva1;Skp2;Ssrp1;Tcf19;Topbp1;Tyms;Uhrf1;Ung;Usp1;Zfp367
47	geneSet	11.4	0.18	E2f7 (inferredBy_Orthology).	E2f1; E2f3; E2f4; E2f8 (inferredBy_MotifSimilarity_n_Orthology).	49	4774	Atad2;Brca2;Ccne1;Ccne2;Cdc45;Cdc6;Cenph;Chaf1a;Chaf1b;Dhfr;Dnajc9;Dnmt1;Dscc1;Dtymk;E2f1;E2f8;Ezh2;Fignl1;Gmnn;Hat1;Haus4;Kntc1;Mcm2;Mcm3;Mcm4;Mcm5;Mcm6;Mcm7;Mybl2;Nap1l1;Nasp;Ncapg2;Pcna;Pkmyt1;Pold1;Prim1;Psip1;Rad51;Rad51ap1;Rfc4;Rfc5;Rpa2;Rrm2;Slbp;Tcf19;Uhrf1;Ung;Usp1;Zfp367
48	geneSet	11.3	0.179	E2f1 (inferredBy_Orthology).		51	4774	Atad2;Blm;Brca1;Brip1;Ccne2;Cdc6;Chaf1a;Chaf1b;Clspn;Dek;Dhfr;Dnajc9;Dtl;Dut;E2f1;E2f7;E2f8;Ezh2;Fignl1;Gins2;Hat1;Haus4;Hirip3;Kntc1;Lig1;Lrr1;Mcm2;Mcm3;Mcm4;Mcm7;Mybl2;Nap1l1;Nasp;Pcna;Pkmyt1;Pola1;Prim1;Rad51;Rad51ap1;Rfc3;Rfc4;Rpa2;Rrm1;Rrm2;Slbp;Ssrp1;Topbp1;Tyms;Uhrf1;Usp1;Zfp367
49	geneSet	11.2	0.178		E2f1 (inferredBy_MotifSimilarity). E2f2 (inferredBy_MotifSimilarity_n_Orthology).	46	3219	Atad2;Atad5;Brca1;Cdc6;Cenpk;Chaf1a;Chaf1b;Clspn;Dctpp1;Dhfr;Dnajc9;Dnmt1;E2f1;E2f7;E2f8;Exo1;Ezh2;Hat1;Haus4;Kntc1;Lig1;Mcm2;Mcm3;Mcm4;Mcm5;Mcm6;Mcm7;Nap1l1;Nasp;Pcna;Pkmyt1;Pola1;Rad51;Rfc4;Rpa2;Rrm1;Rrm2;Skp2;Slbp;Ssrp1;Topbp1;Tyms;Uhrf1;Ung;Usp1;Zfp367
50	geneSet	11.2	0.178	E2f3 (inferredBy_Orthology).	E2f1; E2f2; E2f4 (inferredBy_MotifSimilarity_n_Orthology).	39	3754	Atad2;Atad5;Brca1;Chaf1a;Chaf1b;Clspn;Dek;Dhfr;Dnajc9;Dnmt1;Dut;E2f1;E2f7;E2f8;Ercc6l;Ezh2;Hat1;Haus4;Kntc1;Mcm2;Mcm3;Mcm4;Mcm5;Mcm6;Mcm7;Nasp;Nxt1;Pcna;Pkmyt1;Psip1;Rad18;Rad51;Rfc4;Rrm2;Tyms;Uhrf1;Ung;Usp1;Zfp367
51	geneSet	11.2	0.178	E2f1 (directAnnotation).	E2f2; E2f3; E2f4; E2f5; E2f6; E2f7 (inferredBy_MotifSimilarity). Tfdp1 (inferredBy_MotifSimilarity_n_Orthology).	54	4774	Atad2;Atad5;Brca1;Brca2;Ccne1;Ccne2;Cdc6;Cdca7l;Chaf1b;Clspn;Dek;Dhfr;Dnajc9;Dnmt1;Dut;E2f1;E2f7;E2f8;Ezh2;Gins2;Hat1;Haus4;Kntc1;Lig1;Lrr1;Mcm2;Mcm3;Mcm4;Mcm5;Mcm6;Mcm7;Mybl2;Nap1l1;Nasp;Ncapd3;Pcna;Pkmyt1;Pola1;Psip1;Rad18;Rad51;Rfc3;Rpa2;Rrm1;Rrm2;Slbp;Ssrp1;Tcf19;Topbp1;Tyms;Uhrf1;Ung;Usp1;Zfp367
52	geneSet	11.1	0.177	E2f1 (inferredBy_Orthology).	E2f2; E2f3; E2f4 (inferredBy_MotifSimilarity_n_Orthology).	41	4954	Atad2;Blm;Brca1;Ccne2;Cdc6;Chaf1b;Clspn;Dctpp1;Dhfr;Dnajc9;Dnmt1;Dtl;E2f1;E2f7;E2f8;Ercc6l;Ezh2;Gins2;Haus4;Lig1;Mcm2;Mcm3;Mcm4;Mcm5;Mcm6;Mcm7;Nap1l1;Nasp;Pcna;Pkmyt1;Pola1;Rad51;Rpa2;Rrm1;Rrm2;Syce2;Tipin;Topbp1;Ung;Usp1;Zfp367
53	geneSet	10.9	0.174			42	2998	Atad2;Atad5;Cdc6;Cdca7l;Clspn;Dek;Dhfr;Dnajc9;Dnmt1;Dtymk;E2f1;E2f7;E2f8;Ercc6l;Exo1;Ezh2;Gins2;Hat1;Haus4;Lig1;Mcm2;Mcm3;Mcm4;Mcm5;Mcm6;Mcm7;Nasp;Pcna;Pkmyt1;Pola1;Psip1;Rad51;Rfc3;Rrm2;Siva1;Ssrp1;Topbp1;Tyms;Uhrf1;Ung;Usp1;Zfp367
54	geneSet	10.9	0.174	E2f2 (inferredBy_Orthology).	E2f1; E2f3; E2f4 (inferredBy_MotifSimilarity_n_Orthology).	33	2989	Atad2;Atad5;Chaf1a;Chaf1b;Clspn;Dhfr;Dnajc9;Dnmt1;Dtl;E2f1;E2f7;E2f8;Ezh2;Haus4;Lig1;Mcm2;Mcm3;Mcm4;Mcm5;Mcm6;Mcm7;Nap1l1;Nasp;Pcna;Pkmyt1;Rad18;Rad51;Rfc4;Rrm2;Tyms;Uhrf1;Ung;Zfp367
55	geneSet	10.8	0.172	E2f1 (inferredBy_Orthology).	E2f2; E2f3; E2f4 (inferredBy_MotifSimilarity_n_Orthology).	24	1227	Atad2;Brca1;Chaf1b;Clspn;Dhfr;Dnmt1;E2f1;E2f7;E2f8;Mcm2;Mcm3;Mcm5;Mcm6;Mcm7;Nap1l1;Nasp;Pcna;Pkmyt1;Pola1;Rad51;Rrm2;Topbp1;Ung;Zfp367
56	geneSet	10.8	0.171	E2f7 (inferredBy_Orthology).	E2f1; E2f3; E2f4; E2f8 (inferredBy_MotifSimilarity_n_Orthology).	48	4924	Atad2;Brca2;Ccne1;Ccne2;Cdc45;Cenph;Chaf1a;Chaf1b;Dhfr;Dnajc9;Dnmt1;Dscc1;E2f1;E2f7;E2f8;Ezh2;Fignl1;Gmnn;Hat1;Haus4;Kntc1;Mcm10;Mcm2;Mcm3;Mcm4;Mcm5;Mcm6;Mcm7;Mybl2;Nap1l1;Nasp;Pcna;Pkmyt1;Pola1;Pold1;Prim1;Psip1;Rad51;Rad51ap1;Rfc5;Rpa2;Rrm2;Slbp;Tcf19;Uhrf1;Ung;Usp1;Zfp367
57	geneSet	10.7	0.171	E2f3 (inferredBy_Orthology).	E2f1; E2f2; E2f4 (inferredBy_MotifSimilarity_n_Orthology).	45	4774	Atad2;Atad5;Blm;Brca1;Brca2;Cenpk;Chaf1a;Chaf1b;Clspn;Dhfr;Dnajc9;Dnmt1;Dscc1;Dtl;Dut;E2f1;E2f7;E2f8;Ezh2;Hat1;Haus4;Hirip3;Mcm10;Mcm2;Mcm3;Mcm4;Mcm5;Mcm6;Mcm7;Mms22l;Nasp;Ncapd3;Pcna;Pkmyt1;Rad51;Rfc4;Rpa2;Rrm2;Skp2;Tipin;Tyms;Uhrf1;Ung;Usp1;Zfp367
58	geneSet	10.7	0.171		E2f1; E2f2; E2f3; E2f4 (inferredBy_MotifSimilarity_n_Orthology).	30	1668	Atad2;Brca2;Cdc6;Chaf1a;Chaf1b;Clspn;Dhfr;Dnmt1;E2f1;E2f7;E2f8;Haus4;Lig1;Mcm2;Mcm3;Mcm5;Mcm6;Mcm7;Nap1l1;Nasp;Pcna;Pkmyt1;Pola1;Rad51;Rpa2;Rrm2;Slbp;Ung;Usp1;Zfp367
59	geneSet	10.7	0.171	E2f2 (inferredBy_Orthology).	E2f1; E2f3; E2f4 (inferredBy_MotifSimilarity_n_Orthology).	38	3986	Atad2;Atad5;Chaf1a;Chaf1b;Dek;Dhfr;Dnajc9;Dnmt1;Dtl;Dut;E2f1;E2f7;E2f8;Ezh2;Hat1;Haus4;Lig1;Mcm2;Mcm3;Mcm4;Mcm5;Mcm6;Mcm7;Nap1l1;Nasp;Pcna;Pkmyt1;Psip1;Rad18;Rad51;Rfc4;Rrm1;Rrm2;Tyms;Uhrf1;Ung;Usp1;Zfp367
60	geneSet	10.5	0.167	E2f3 (inferredBy_Orthology).	E2f1; E2f2; E2f4 (inferredBy_MotifSimilarity_n_Orthology).	27	2147	Atad2;Clspn;Dhfr;Dnajc9;Dnmt1;E2f1;E2f7;E2f8;Ezh2;Hat1;Haus4;Mcm2;Mcm3;Mcm5;Mcm6;Mcm7;Nap1l1;Nasp;Pcna;Pkmyt1;Rad51;Rpa2;Rrm2;Tyms;Uhrf1;Ung;Zfp367
61	geneSet	10.4	0.165	E2f7 (inferredBy_Orthology).	E2f3; Evx1; Evx2 (inferredBy_MotifSimilarity_n_Orthology).	38	2989	Atad2;Atad5;Ccne2;Cdc6;Cdca7l;Chaf1a;Clspn;Dhfr;Dnajc9;E2f1;E2f8;Ezh2;Haus4;Kntc1;Lig1;Lrr1;Mcm2;Mcm3;Mcm4;Mcm5;Mcm6;Mcm7;Mybl2;Nap1l1;Nasp;Pcna;Pola1;Rad51;Rfc5;Rpa2;Rrm1;Rrm2;Slbp;Topbp1;Uhrf1;Ung;Usp1;Zfp367
62	geneSet	10.3	0.165	E2f4 (inferredBy_Orthology).	E2f1; E2f7; Tfdp1 (inferredBy_MotifSimilarity). E2f6 (inferredBy_MotifSimilarity_n_Orthology).	46	3219	Atad2;Atad5;Brca1;Ccne1;Ccne2;Cdc6;Cenph;Chaf1b;Clspn;Dek;Dhfr;Dnajc9;Dut;E2f1;E2f7;E2f8;Ezh2;Gins2;Hat1;Haus4;Kntc1;Lig1;Mcm2;Mcm3;Mcm4;Mcm5;Mcm7;Mybl2;Nasp;Ncapg2;Pcna;Pola1;Rfc3;Rfc4;Rrm1;Rrm2;Siva1;Slbp;Ssrp1;Tcf19;Topbp1;Tyms;Uhrf1;Ung;Usp1;Zfp367
63	geneSet	10.3	0.164	E2f4 (inferredBy_Orthology).	E2f1; E2f2 (inferredBy_MotifSimilarity). E2f3 (inferredBy_MotifSimilarity_n_Orthology).	26	1868	Atad2;Dhfr;Dnmt1;E2f1;E2f7;E2f8;Ercc6l;Ezh2;Haus4;Mcm2;Mcm3;Mcm4;Mcm5;Mcm6;Mcm7;Nasp;Pcna;Pkmyt1;Psip1;Rfc4;Rpa2;Rrm1;Rrm2;Topbp1;Ung;Zfp367
64	geneSet	10.1	0.162	E2f1 (inferredBy_Orthology).	E2f2; E2f3; E2f4 (inferredBy_MotifSimilarity_n_Orthology).	25	1668	Atad2;Brca1;Cdc6;Chaf1b;Clspn;Dctpp1;Dhfr;Dnmt1;E2f1;E2f7;E2f8;Mcm2;Mcm3;Mcm5;Mcm6;Mcm7;Nasp;Pcna;Pkmyt1;Pola1;Rad51;Rrm2;Topbp1;Ung;Zfp367
65	geneSet	10.1	0.161	E2f4 (inferredBy_Orthology).	E2f1; E2f2 (inferredBy_MotifSimilarity). E2f3 (inferredBy_MotifSimilarity_n_Orthology).	28	2407	Atad2;Ccne2;Dhfr;Dnajc9;Dnmt1;E2f1;E2f7;E2f8;Ercc6l;Ezh2;Haus4;Mcm2;Mcm3;Mcm5;Mcm6;Mcm7;Nasp;Pcna;Pkmyt1;Psip1;Rfc4;Rpa2;Rrm1;Rrm2;Tipin;Topbp1;Ung;Zfp367
66	geneSet	9.95	0.159	E2f1 (inferredBy_Orthology).	E2f2; E2f3; E2f4 (inferredBy_MotifSimilarity_n_Orthology).	28	2058	Atad2;Brca1;Cdc6;Chaf1b;Clspn;Dctpp1;Dhfr;Dnmt1;E2f1;E2f7;E2f8;Haus4;Mcm2;Mcm3;Mcm5;Mcm6;Mcm7;Nap1l1;Nasp;Pcna;Pkmyt1;Pola1;Rad51;Rpa2;Rrm2;Topbp1;Ung;Zfp367
67	geneSet	9.7	0.155	E2f3 (inferredBy_Orthology).	E2f1; E2f2; E2f4; E2f7; E2f8 (inferredBy_MotifSimilarity_n_Orthology).	46	4193	Atad2;Atad5;Blm;Brca1;Brca2;Ccne2;Cdc6;Chaf1a;Chaf1b;Clspn;Dctpp1;Dhfr;Dnajc9;Dnmt1;Dscc1;Dtl;E2f1;E2f7;E2f8;Ezh2;Hat1;Haus4;Lig1;Mcm10;Mcm2;Mcm3;Mcm5;Mcm6;Mcm7;Nasp;Ncapd3;Pcna;Pkmyt1;Pola1;Rad51;Rad51ap1;Rfc4;Rfc5;Rpa2;Rrm2;Ssrp1;Tyms;Uhrf1;Ung;Usp1;Zfp367
68	geneSet	9.65	0.155	E2f1 (inferredBy_Orthology).	E2f3; E2f4; Tfdp1 (inferredBy_MotifSimilarity_n_Orthology).	47	4841	Atad2;Atad5;Brca1;Ccne2;Cdc6;Cenph;Chaf1a;Clspn;Dhfr;Dnajc9;Dnmt1;E2f1;E2f7;E2f8;Ercc6l;Ezh2;Gins2;Hat1;Haus4;Kntc1;Lig1;Lrr1;Mcm2;Mcm3;Mcm4;Mcm5;Mcm6;Mcm7;Mybl2;Nap1l1;Nasp;Nxt1;Pcna;Pola1;Psip1;Rad51;Rfc3;Rrm1;Rrm2;Slbp;Ssrp1;Topbp1;Tyms;Uhrf1;Ung;Usp1;Zfp367
69	geneSet	9.58	0.154	E2f4 (inferredBy_Orthology).	E2f1; E2f3; E2f6 (inferredBy_MotifSimilarity).	50	4444	Atad2;Brca1;Ccne1;Ccne2;Cdc6;Cdca7l;Chaf1a;Chaf1b;Clspn;Dek;Dhfr;Dnajc9;Dut;E2f7;E2f8;Ezh2;Fignl1;Gins2;Hat1;Haus4;Hirip3;Kntc1;Lig1;Lrr1;Mcm2;Mcm3;Mcm4;Mcm5;Mcm7;Mybl2;Nasp;Ncapg2;Pcna;Pola1;Prim1;Psip1;Rfc3;Rfc4;Rrm1;Rrm2;Siva1;Slbp;Ssrp1;Tcf19;Topbp1;Tyms;Uhrf1;Ung;Usp1;Zfp367
70	geneSet	9.55	0.153	E2f4 (inferredBy_Orthology).	E2f6; Sin3a (inferredBy_MotifSimilarity_n_Orthology).	51	4121	Atad2;Atad5;Brca1;Brip1;Ccne1;Ccne2;Cdc6;Cdca7l;Clspn;Dek;Dhfr;Dnajc9;Dnmt1;Dtl;Dut;E2f1;E2f7;E2f8;Ercc6l;Ezh2;Fignl1;Gins2;Hat1;Haus4;Hells;Lig1;Mcm10;Mcm3;Mcm4;Mcm5;Mcm7;Mybl2;Nasp;Pcna;Pola1;Rad18;Rad51;Rad51ap1;Rfc3;Rfc4;Rpa2;Rrm1;Rrm2;Skp2;Slbp;Ssrp1;Tcf19;Topbp1;Tyms;Uhrf1;Zfp367
71	geneSet	9.41	0.151	E2f4 (inferredBy_Orthology).	E2f1; E2f3; E2f6 (inferredBy_MotifSimilarity).	44	3564	Atad2;Brca1;Ccne1;Ccne2;Cdc6;Chaf1a;Chaf1b;Clspn;Dek;Dhfr;Dnajc9;Dut;E2f7;E2f8;Ezh2;Gins2;Hat1;Haus4;Kntc1;Lig1;Mcm2;Mcm3;Mcm4;Mcm5;Mcm7;Mybl2;Nasp;Pcna;Pola1;Psip1;Rfc3;Rfc4;Rrm1;Rrm2;Siva1;Slbp;Ssrp1;Tcf19;Topbp1;Tyms;Uhrf1;Ung;Usp1;Zfp367
72	geneSet	9.37	0.151		Tfdp1; Tfdp2 (inferredBy_MotifSimilarity_n_Orthology).	47	4921	Atad2;Atad5;Brca1;Brca2;Ccne1;Ccne2;Cdc6;Cdca7l;Cdt1;Cenph;Chaf1a;Chaf1b;Clspn;Dek;Dhfr;Dnajc9;Dtl;Dut;E2f1;E2f8;Ezh2;Fen1;Gins2;Hat1;Haus4;Lig1;Lrr1;Mcm2;Mcm3;Mcm4;Mcm5;Mcm7;Nasp;Ncapd3;Pcna;Pkmyt1;Pola1;Rad51;Rfc3;Rrm2;Ssrp1;Topbp1;Tyms;Uhrf1;Ung;Usp1;Zfp367
73	geneSet	9.27	0.149	E2f1 (directAnnotation).		41	4975	Atad2;Brca1;Brca2;Brip1;Cdc45;Cdc6;Chaf1a;Chaf1b;Clspn;Dtl;Dtymk;E2f1;E2f7;E2f8;Ezh2;Gins2;Haus4;Hirip3;Kntc1;Lig1;Mcm2;Mcm3;Mcm4;Mcm5;Mcm6;Mcm7;Nasp;Pcna;Pkmyt1;Pola1;Pole;Rad51;Rpa2;Rrm2;Skp2;Slbp;Topbp1;Tyms;Uhrf1;Ung;Zfp367
74	geneSet	9.2	0.148		E2f4 (inferredBy_MotifSimilarity_n_Orthology).	34	4193	Atad2;Brca1;Cenph;Chaf1a;Clspn;Dhfr;Dnajc9;Dnmt1;E2f1;E2f7;E2f8;Ezh2;Gins2;Hat1;Haus4;Kntc1;Mcm2;Mcm3;Mcm4;Mcm5;Mcm6;Mcm7;Mybl2;Nap1l1;Nasp;Pcna;Psip1;Rad51ap1;Rrm2;Tyms;Uhrf1;Ung;Usp1;Zfp367
75	geneSet	9.03	0.145	E2f4 (inferredBy_Orthology).	E2f1; Tfdp1 (inferredBy_MotifSimilarity). E2f6; Sin3a (inferredBy_MotifSimilarity_n_Orthology).	45	3595	Atad2;Atad5;Brca1;Brca2;Brip1;Ccne1;Ccne2;Cdc6;Cdca7l;Clspn;Dhfr;Dnajc9;Dut;E2f1;E2f7;E2f8;Ezh2;Gins2;Hat1;Haus4;Lig1;Mcm2;Mcm3;Mcm4;Mcm5;Mcm7;Mybl2;Nasp;Pcna;Rad18;Rad51;Rad51ap1;Rfc3;Rfc4;Rrm1;Rrm2;Skp2;Slbp;Ssrp1;Tcf19;Topbp1;Tyms;Uhrf1;Ung;Zfp367
76	geneSet	8.81	0.142	E2f1 (inferredBy_Orthology).	E2f6 (inferredBy_MotifSimilarity_n_Orthology).	46	4444	Atad2;Atad5;Brca1;Ccne1;Cdc6;Chaf1a;Chaf1b;Clspn;Dek;Dhfr;Dnajc9;E2f1;E2f7;E2f8;Ezh2;Gins2;Hat1;Haus4;Lig1;Mcm2;Mcm3;Mcm4;Mcm5;Mcm6;Mcm7;Mybl2;Nap1l1;Nasp;Pcna;Pkmyt1;Pola1;Psip1;Rad51;Rfc3;Rfc4;Rpa2;Rrm1;Rrm2;Skp2;Ssrp1;Syce2;Topbp1;Uhrf1;Ung;Usp1;Zfp367
77	geneSet	8.73	0.141	E2f4 (inferredBy_Orthology).	E2f6; Sin3a; Tfdp1; Tfdp2 (inferredBy_MotifSimilarity_n_Orthology).	47	3986	Atad2;Atad5;Brca1;Brca2;Ccne1;Ccne2;Cdc6;Cdca7l;Chaf1a;Chaf1b;Dek;Dhfr;Dnajc9;Dut;E2f1;E2f8;Exo1;Ezh2;Fen1;Fignl1;Gins2;Haus4;Lig1;Lrr1;Mcm3;Mcm4;Mcm5;Mcm7;Mybl2;Nap1l1;Nasp;Pcna;Pola1;Rad18;Rad51;Rfc3;Rfc4;Rpa2;Rrm2;Skp2;Slbp;Topbp1;Tyms;Uhrf1;Ung;Usp1;Zfp367
78	geneSet	8.67	0.14	E2f2 (inferredBy_Orthology).	E2f3; Evx1; Evx2 (inferredBy_MotifSimilarity_n_Orthology).	45	4538	Atad2;Atad5;Brca1;Brip1;Ccne1;Ccne2;Cdca7l;Clspn;Dek;Dhfr;Dnajc9;Dtymk;E2f1;E2f7;E2f8;Ercc6l;Ezh2;Fen1;Fignl1;Gins2;Hat1;Haus4;Lig1;Lrr1;Mcm2;Mcm3;Mcm4;Mcm5;Mcm6;Mcm7;Mybl2;Nasp;Nxt1;Pcna;Pkmyt1;Pola1;Rad51;Rad51ap1;Rfc3;Siva1;Ssrp1;Topbp1;Uhrf1;Usp1;Zfp367
79	geneSet	8.55	0.138		E2f4; E2f7; E2f8 (inferredBy_MotifSimilarity_n_Orthology).	39	3999	Atad2;Brca1;Brca2;Ccne1;Chaf1a;Dhfr;Dnajc9;Dnmt1;E2f1;E2f7;E2f8;Ezh2;Fignl1;Gmnn;Haus4;Kntc1;Lrr1;Mcm2;Mcm3;Mcm4;Mcm5;Mcm6;Mybl2;Nap1l1;Nasp;Pcna;Pola1;Pold1;Prim1;Psip1;Rad18;Rad51;Rad51ap1;Rfc5;Rpa2;Rrm2;Uhrf1;Ung;Zfp367
80	geneSet	8.36	0.135			41	4954	Atad2;Brca1;Ccne1;Ccne2;Cdc6;Chaf1a;Chaf1b;Dek;Dnajc9;Dtl;E2f7;E2f8;Ezh2;Fam111a;Fignl1;Gins2;Hat1;Haus4;Kntc1;Lig1;Lrr1;Mcm3;Mcm4;Mcm5;Mcm7;Nasp;Nxt1;Pcna;Pola1;Rad51ap1;Rfc3;Rfc4;Rpa2;Rrm1;Rrm2;Slbp;Ssrp1;Tyms;Uhrf1;Usp1;Zfp367
81	geneSet	8.33	0.135	E2f1 (directAnnotation).		38	2990	Asf1b;Brca1;Cenph;Clspn;Dhfr;Dnajc9;Dnmt1;E2f1;E2f7;E2f8;Exo1;Ezh2;Gins2;Hat1;Haus4;Kntc1;Lig1;Mcm2;Mcm3;Mcm4;Mcm5;Mcm6;Mcm7;Mybl2;Nap1l1;Nasp;Pcna;Pkmyt1;Pola1;Psip1;Rad51;Rrm2;Tcf19;Topbp1;Tyms;Uhrf1;Ung;Zfp367
82	geneSet	8.15	0.132		E2f4; E2f7; E2f8 (inferredBy_MotifSimilarity_n_Orthology).	40	4909	Atad2;Brca2;Ccne1;Cenph;Chaf1a;Chaf1b;Dhfr;Dnajc9;Dnmt1;Dut;E2f1;E2f7;E2f8;Ezh2;Gmnn;Hat1;Haus4;Kntc1;Mcm10;Mcm2;Mcm3;Mcm4;Mcm5;Mcm6;Mcm7;Nap1l1;Nasp;Pcna;Pkmyt1;Psip1;Rad18;Rad51;Rad51ap1;Rrm2;Slbp;Tcf19;Uhrf1;Ung;Usp1;Zfp367
83	geneSet	8.12	0.132	E2f2 (inferredBy_Orthology).	E2f1; E2f3; E2f4; E2f6 (inferredBy_MotifSimilarity_n_Orthology).	20	1227	Atad2;Clspn;Dhfr;Dnmt1;E2f1;E2f7;E2f8;Ezh2;Haus4;Mcm3;Mcm5;Mcm7;Nap1l1;Nasp;Pcna;Pkmyt1;Rad51;Rrm1;Rrm2;Zfp367
84	geneSet	8.11	0.132			27	2989	Atad2;Brca2;Ccne1;Ccne2;Cdc45;Cdc6;Chaf1a;Chaf1b;Dtl;E2f8;Ezh2;Gins2;Hat1;Haus4;Kntc1;Mcm3;Mcm4;Mcm7;Mybl2;Pcna;Rad51;Rfc4;Rrm1;Slbp;Ssrp1;Uhrf1;Zfp367
85	geneSet	7.9	0.128	E2f3 (inferredBy_Orthology).	E2f1; E2f2; E2f4; E2f6 (inferredBy_MotifSimilarity_n_Orthology).	27	1671	Atad2;Atad5;Clspn;Dek;Dhfr;Dnmt1;Dscc1;Dut;E2f1;E2f7;E2f8;Ezh2;Mcm2;Mcm5;Mcm6;Mcm7;Nasp;Pcna;Pkmyt1;Pola1;Pole;Rad51;Rfc4;Rrm1;Tyms;Usp1;Zfp367
86	geneSet	7.28	0.119	E2f1 (inferredBy_Orthology).	E2f3 (inferredBy_MotifSimilarity). E2f4; E2f6 (inferredBy_MotifSimilarity_n_Orthology).	53	4909	Atad2;Brca1;Brca2;Ccne1;Ccne2;Cdc6;Cdca7l;Chaf1a;Chaf1b;Clspn;Dek;Dhfr;Dnajc9;Dut;E2f1;E2f7;E2f8;Ezh2;Gins2;Hat1;Haus4;Hirip3;Kntc1;Lig1;Mcm10;Mcm2;Mcm3;Mcm4;Mcm6;Mcm7;Mybl2;Nap1l1;Nasp;Ncapd3;Ncapg2;Pcna;Pkmyt1;Pola1;Prim1;Psip1;Rad51;Rfc3;Rfc4;Rrm1;Rrm2;Slbp;Ssrp1;Topbp1;Tyms;Uhrf1;Ung;Usp1;Zfp367
87	geneSet	7.26	0.119	E2f8 (inferredBy_Orthology).	E2f1 (inferredBy_MotifSimilarity). E2f4; E2f7 (inferredBy_MotifSimilarity_n_Orthology).	35	3219	Atad2;Cdc45;Cdc6;Cdca7l;Chaf1a;Chaf1b;Dhfr;Dnajc9;Dscc1;E2f1;E2f8;Ezh2;Fignl1;Gins2;Hat1;Haus4;Kntc1;Mcm2;Mcm3;Mcm4;Mcm5;Mcm6;Mcm7;Mybl2;Nasp;Pcna;Rad51;Rpa2;Rrm2;Slbp;Tcf19;Topbp1;Uhrf1;Ung;Zfp367
88	geneSet	7.25	0.119	E2f8 (inferredBy_Orthology).	E2f1 (inferredBy_MotifSimilarity). E2f4; E2f7 (inferredBy_MotifSimilarity_n_Orthology).	35	3069	Atad2;Cdc45;Cdc6;Cdca7l;Chaf1a;Chaf1b;Dhfr;Dnajc9;Dscc1;E2f1;E2f8;Ezh2;Fignl1;Gins2;Hat1;Haus4;Kntc1;Mcm2;Mcm3;Mcm4;Mcm5;Mcm6;Mcm7;Mybl2;Nasp;Pcna;Rad51;Rpa2;Rrm2;Slbp;Tcf19;Topbp1;Uhrf1;Ung;Zfp367
89	geneSet	7.04	0.116	E2f2 (inferredBy_Orthology).	E2f1; E2f3; E2f4; E2f6 (inferredBy_MotifSimilarity_n_Orthology).	36	4444	Atad2;Atad5;Brca1;Cdca7l;Chaf1b;Clspn;Dctpp1;Dhfr;Dnajc9;Dnmt1;E2f1;E2f7;E2f8;Ezh2;Gins2;Haus4;Hirip3;Lig1;Mcm2;Mcm3;Mcm4;Mcm5;Mcm6;Mcm7;Nap1l1;Nasp;Pcna;Pola1;Rad51;Rpa2;Rrm1;Rrm2;Topbp1;Ung;Usp1;Zfp367
90	geneSet	7.01	0.115	E2f1 (inferredBy_Orthology).		40	4288	Asf1b;Atad2;Atad5;Cdt1;Cenph;Clspn;Dhfr;Dnajc9;Dnmt1;E2f1;E2f7;E2f8;Ercc6l;Exo1;Ezh2;Fignl1;Gins2;Hat1;Haus4;Mcm2;Mcm3;Mcm4;Mcm5;Mcm6;Mybl2;Nap1l1;Nasp;Pcna;Pola1;Psip1;Rad18;Rad51;Rfc3;Rpa2;Tcf19;Topbp1;Tyms;Uhrf1;Ung;Zfp367
91	geneSet	6.94	0.114	E2f1 (inferredBy_Orthology).	E2f3 (inferredBy_MotifSimilarity). E2f4; E2f6 (inferredBy_MotifSimilarity_n_Orthology).	43	3062	Atad2;Brca1;Ccne1;Ccne2;Cdc6;Chaf1a;Chaf1b;Clspn;Dek;Dhfr;Dnajc9;Dut;E2f1;E2f7;E2f8;Ezh2;Gins2;Hat1;Haus4;Kntc1;Lig1;Mcm3;Mcm4;Mcm6;Mcm7;Mybl2;Nap1l1;Nasp;Pcna;Pola1;Psip1;Rfc3;Rfc4;Rrm1;Rrm2;Slbp;Ssrp1;Topbp1;Tyms;Uhrf1;Ung;Usp1;Zfp367
92	geneSet	6.92	0.114			50	4534	Atad2;Brca1;Ccne1;Ccne2;Cdc6;Cdca7l;Cenpk;Chaf1a;Chaf1b;Clspn;Dek;Dhfr;Dnajc9;Dtl;Dtymk;E2f1;E2f7;E2f8;Ercc6l;Ezh2;Fignl1;Gins2;Hat1;Haus4;Kntc1;Lig1;Mcm2;Mcm3;Mcm4;Mcm6;Mcm7;Mybl2;Nap1l1;Pcna;Pkmyt1;Pola1;Psip1;Rad18;Rad51;Rad51ap1;Rfc4;Rrm2;Skp2;Ssrp1;Topbp1;Tyms;Uhrf1;Ung;Usp1;Zfp367
93	geneSet	6.88	0.113	E2f2 (inferredBy_Orthology).	E2f3; Evx1; Evx2 (inferredBy_MotifSimilarity_n_Orthology).	21	1104	Atad5;Brca1;Dek;Dhfr;E2f8;Lig1;Lrr1;Mcm2;Mcm3;Mcm4;Mcm5;Mcm6;Mcm7;Nasp;Pcna;Pkmyt1;Pola1;Rad51;Ssrp1;Uhrf1;Zfp367
94	geneSet	6.74	0.111	E2f1 (directAnnotation).		41	3385	Atad2;Brca2;Cdc6;Cdca7l;Cenpk;Clspn;Dek;Dtl;Dtymk;E2f1;E2f7;E2f8;Ercc6l;Ezh2;Lig1;Lrr1;Mcm2;Mcm3;Mcm4;Mcm5;Mcm7;Nap1l1;Nasp;Nxt1;Pcna;Pkmyt1;Pola1;Rad18;Rad51;Rfc3;Rfc4;Rpa2;Rrm1;Rrm2;Slbp;Ssrp1;Topbp1;Tyms;Uhrf1;Ung;Zfp367
95	geneSet	6.65	0.11	E2f4 (inferredBy_Orthology).	E2f1; E2f7; Tfdp1; Zfp583 (inferredBy_MotifSimilarity). E2f6 (inferredBy_MotifSimilarity_n_Orthology).	22	1668	Atad2;Brca1;Ccne2;Chaf1b;E2f7;E2f8;Ezh2;Gins2;Haus4;Kntc1;Lig1;Mcm3;Nasp;Pcna;Rfc4;Rrm1;Skp2;Ssrp1;Tcf19;Tyms;Uhrf1;Zfp367
96	geneSet	6.49	0.107	E2f3 (inferredBy_Orthology).	E2f1; E2f2; E2f4; E2f6 (inferredBy_MotifSimilarity_n_Orthology).	32	3385	Atad2;Atad5;Brca1;Clspn;Dek;Dhfr;Dnmt1;Dscc1;Dut;E2f1;E2f7;E2f8;Exo1;Ezh2;Haus4;Mcm2;Mcm3;Mcm5;Mcm6;Mcm7;Nap1l1;Nasp;Orc6;Pcna;Rad51;Rfc4;Rrm1;Rrm2;Tyms;Ung;Usp1;Zfp367
97	geneSet	6.48	0.107	E2f3 (directAnnotation).	E2f2 (inferredBy_MotifSimilarity).	28	3412	Atad2;Brca1;Dek;Dhfr;Dnmt1;E2f1;E2f7;E2f8;Ercc6l;Ezh2;Gins2;Hirip3;Mcm3;Mcm5;Mcm6;Mcm7;Mybl2;Nap1l1;Nasp;Pcna;Pkmyt1;Pola1;Rfc4;Rpa2;Rrm2;Topbp1;Ung;Zfp367
98	geneSet	6.38	0.106	E2f3 (directAnnotation).	E2f6 (inferredBy_MotifSimilarity). E2f1; E2f4 (inferredBy_MotifSimilarity_n_Orthology).	33	3754	Atad2;Brca1;Ccne1;Ccne2;Chaf1a;Chaf1b;Clspn;Dek;Dnajc9;E2f7;E2f8;Ezh2;Gins2;Haus4;Kntc1;Lig1;Mcm3;Mcm4;Mcm7;Mybl2;Nap1l1;Nasp;Pcna;Psip1;Rfc4;Rrm1;Rrm2;Slbp;Ssrp1;Tyms;Uhrf1;Usp1;Zfp367
99	geneSet	6.36	0.105	E2f1; E2f2; E2f3; E2f6 (inferredBy_Orthology).		35	4909	Brca1;Ccne1;Cenph;Dek;Dhfr;Dnmt1;Dscc1;Dtl;E2f1;E2f7;E2f8;Ercc6l;Ezh2;Fignl1;Gins2;Hat1;Haus4;Kntc1;Lig1;Mcm3;Mcm5;Mcm6;Mcm7;Nasp;Orc6;Pcna;Pkmyt1;Pola1;Rad51;Rrm1;Rrm2;Slbp;Topbp1;Usp1;Zfp367
100	geneSet	6.35	0.105	E2f6 (inferredBy_Orthology).	E2f3 (inferredBy_MotifSimilarity). Brf1; Cebpb; Ctcf; E2f1; E2f4; Ezh2; Hdac2; Maz; Nelfe; Rad21; Rbbp5; Smarca4; Srebf1; Srebf2; Supt20; Taf1; Xrcc4; Zfp110; Zfp369 (inferredBy_MotifSimilarity_n_Orthology).	46	4121	Atad2;Brca1;Ccne1;Ccne2;Cdc6;Chaf1a;Chaf1b;Clspn;Dek;Dnajc9;Dut;E2f1;E2f7;E2f8;Ezh2;Fignl1;Gins2;Haus4;Lig1;Lrr1;Mcm3;Mcm4;Mcm5;Mcm7;Mybl2;Nap1l1;Nasp;Ncapg2;Nxt1;Pcna;Prim1;Psip1;Rfc3;Rfc4;Rpa2;Rrm1;Rrm2;Siva1;Skp2;Slbp;Ssrp1;Tyms;Uhrf1;Ung;Usp1;Zfp367
101	geneSet	6.35	0.105	Sin3a (inferredBy_Orthology).	E2f4 (inferredBy_MotifSimilarity). E2f6 (inferredBy_MotifSimilarity_n_Orthology).	45	4774	Atad2;Atad5;Brca1;Brca2;Ccne1;Ccne2;Cdc6;Cdca7l;Chaf1a;Dek;Dhfr;Dut;E2f1;E2f7;E2f8;Exo1;Ezh2;Fen1;Gins2;Haus4;Kntc1;Lig1;Lrr1;Mcm3;Mcm4;Mcm7;Mybl2;Nap1l1;Nasp;Pcna;Pola1;Rad18;Rad51;Rfc3;Rfc4;Rpa2;Rrm2;Skp2;Slbp;Topbp1;Tyms;Uhrf1;Ung;Usp1;Zfp367
102	geneSet	6.16	0.102	E2f6 (inferredBy_Orthology).	E2f3; Sp3; Tfap2b (inferredBy_MotifSimilarity). Bmyc; Brf1; Brf2; Cebpb; Ctcf; E2f1; E2f4; Egr1; Elf1; Elk4; Esrra; Ezh2; Gabpa; Hdac2; Max; Maz; Mxi1; Myc; Nelfe; Rad21; Rbbp5; Rxra; Smarca4; Sp2; Sp4; Srebf1; Srebf2; Supt20; Xrcc4; Zfp110; Zfp369; Zmiz1 (inferredBy_MotifSimilarity_n_Orthology).	40	2989	Atad2;Brca1;Brca2;Ccne1;Ccne2;Cdc6;Chaf1a;Chaf1b;Clspn;Dek;Dnajc9;E2f1;E2f7;E2f8;Ezh2;Gins2;Hat1;Haus4;Lig1;Mcm3;Mcm4;Mcm7;Mybl2;Nap1l1;Nasp;Ncapg2;Nxt1;Pcna;Psip1;Rfc4;Rrm1;Rrm2;Siva1;Slbp;Ssrp1;Tyms;Uhrf1;Ung;Usp1;Zfp367
103	geneSet	6.02	0.1			42	4974	Atad2;Brca1;Brip1;Ccne1;Ccne2;Cdc6;Chaf1a;Chaf1b;Clspn;Dek;Dnmt1;Dtl;Dut;E2f7;E2f8;Ercc6l;Ezh2;Gins2;Hat1;Haus4;Kntc1;Lig1;Mcm3;Mcm4;Mcm7;Mybl2;Nap1l1;Nasp;Ncapd3;Pcna;Pola1;Psip1;Rfc4;Rrm1;Rrm2;Siva1;Skp2;Ssrp1;Tyms;Uhrf1;Usp1;Zfp367
104	geneSet	6.01	0.1			35	3682	Atad2;Brca1;Brip1;Ccne1;Ccne2;Cdc6;Chaf1a;Chaf1b;Clspn;Dek;Dut;E2f7;E2f8;Ercc6l;Ezh2;Gins2;Hat1;Kntc1;Lig1;Mcm3;Mcm4;Mcm7;Nap1l1;Nasp;Pcna;Pola1;Psip1;Rfc4;Rrm1;Siva1;Ssrp1;Tyms;Uhrf1;Usp1;Zfp367
105	geneSet	6.01	0.1			40	4774	Atad2;Brca1;Brip1;Ccne1;Ccne2;Cdc6;Chaf1a;Chaf1b;Clspn;Dek;Dnmt1;Dtl;Dut;E2f7;E2f8;Ercc6l;Ezh2;Gins2;Hat1;Haus4;Kntc1;Lig1;Mcm3;Mcm4;Mcm7;Mybl2;Nap1l1;Nasp;Pcna;Pola1;Psip1;Rfc4;Rrm1;Rrm2;Siva1;Ssrp1;Tyms;Uhrf1;Usp1;Zfp367
106	geneSet	6	0.1			40	4774	Atad2;Brca1;Brip1;Ccne1;Ccne2;Cdc6;Chaf1a;Chaf1b;Clspn;Dek;Dnmt1;Dtl;Dut;E2f7;E2f8;Ercc6l;Ezh2;Gins2;Hat1;Haus4;Kntc1;Lig1;Mcm3;Mcm4;Mcm7;Mybl2;Nap1l1;Nasp;Pcna;Pola1;Psip1;Rfc4;Rrm1;Rrm2;Siva1;Ssrp1;Tyms;Uhrf1;Usp1;Zfp367
107	geneSet	5.99	0.0999		E2f1; E2f2; E2f3; E2f4 (inferredBy_MotifSimilarity_n_Orthology).	22	1335	Atad2;Brca1;Chaf1b;Clspn;Dctpp1;Dhfr;E2f7;E2f8;Ezh2;Lig1;Mcm3;Mcm5;Mcm6;Mcm7;Nap1l1;Nasp;Pcna;Pola1;Rad51;Rrm2;Topbp1;Zfp367
108	geneSet	5.98	0.0998			40	4774	Atad2;Brca1;Brip1;Ccne1;Ccne2;Cdc6;Chaf1a;Chaf1b;Clspn;Dek;Dnmt1;Dtl;Dut;E2f7;E2f8;Ercc6l;Ezh2;Gins2;Hat1;Haus4;Kntc1;Lig1;Mcm3;Mcm4;Mcm7;Mybl2;Nap1l1;Nasp;Pcna;Pola1;Psip1;Rfc4;Rrm1;Rrm2;Siva1;Ssrp1;Tyms;Uhrf1;Usp1;Zfp367
109	geneSet	5.92	0.0988	E2f6 (inferredBy_Orthology).	E2f3; E2f7; Tfdp1 (inferredBy_MotifSimilarity). E2f1; E2f4 (inferredBy_MotifSimilarity_n_Orthology).	32	3847	Atad2;Brca1;Ccne2;Cdc6;Chaf1a;Chaf1b;Dek;Dnajc9;E2f7;E2f8;Ezh2;Gins2;Haus4;Kntc1;Lig1;Mcm3;Mcm4;Mybl2;Nap1l1;Nasp;Ncapg2;Pcna;Psip1;Rfc4;Rrm1;Rrm2;Slbp;Ssrp1;Tyms;Uhrf1;Usp1;Zfp367
110	geneSet	5.84	0.0976	E2f1 (inferredBy_Orthology).	E2f6; E2f7; Sp4; Tfdp1 (inferredBy_MotifSimilarity). E2f3; E2f4 (inferredBy_MotifSimilarity_n_Orthology).	39	4997	Atad2;Brca1;Ccne2;Chaf1a;Chaf1b;Clspn;Dek;Dnajc9;E2f7;E2f8;Ezh2;Gins2;Hat1;Haus4;Kntc1;Lig1;Lrr1;Mcm3;Mcm4;Mcm5;Mcm7;Mybl2;Nasp;Pcna;Psip1;Rad18;Rfc4;Rrm1;Rrm2;Skp2;Slbp;Ssrp1;Tcf19;Topbp1;Tyms;Uhrf1;Ung;Usp1;Zfp367
111	geneSet	5.82	0.0974		E2f1; E2f2; E2f3; E2f4; E2f6 (inferredBy_MotifSimilarity_n_Orthology).	33	3754	Atad2;Atad5;Brca1;Cdc6;Cdca7l;Chaf1b;Clspn;Dctpp1;Dhfr;Dnmt1;E2f1;E2f7;E2f8;Ezh2;Gins2;Haus4;Lig1;Mcm2;Mcm3;Mcm5;Mcm6;Mcm7;Nap1l1;Nasp;Pcna;Pkmyt1;Pola1;Rad51;Rpa2;Rrm2;Topbp1;Usp1;Zfp367
112	geneSet	5.56	0.0935	E2f2 (directAnnotation).	E2f3 (inferredBy_MotifSimilarity). E2f4 (inferredBy_MotifSimilarity_n_Orthology).	16	938	Atad2;Brca1;Dhfr;Dnmt1;E2f1;E2f7;E2f8;Mcm3;Mcm5;Mcm7;Nap1l1;Nasp;Pcna;Rrm2;Ung;Zfp367
113	geneSet	5.53	0.093			39	3570	Atad5;Brca1;Cdc6;Cdca7l;Chaf1a;Clspn;Dek;Dnajc9;Dut;E2f1;E2f7;E2f8;Ezh2;Gins2;Hat1;Lig1;Mcm3;Mcm4;Mcm5;Mcm7;Nasp;Pcna;Pola1;Psip1;Rad51;Rad51ap1;Rfc3;Rfc4;Rpa2;Rrm1;Siva1;Skp2;Ssrp1;Tcf19;Tyms;Uhrf1;Ung;Usp1;Zfp367
114	geneSet	5.49	0.0924			47	4999	Atad2;Atad5;Brca1;Ccne1;Cdc6;Cdca7l;Chaf1b;Clspn;Dctpp1;Dek;Dhfr;Dnajc9;Dscc1;Dtymk;E2f1;E2f7;E2f8;Ercc6l;Ezh2;Fen1;Fignl1;Gins2;Hat1;Haus4;Lig1;Mcm2;Mcm3;Mcm4;Mcm7;Nap1l1;Nasp;Pcna;Pola1;Prim1;Rad18;Rad51;Rfc3;Rfc4;Rrm1;Rrm2;Skp2;Slbp;Topbp1;Uhrf1;Ung;Usp1;Zfp367
115	geneSet	5.38	0.0907	Trp73 (inferredBy_Orthology).		30	2881	Atad2;Atad5;Brca1;Brca2;Cenpk;Chaf1b;Clspn;Dhfr;Dtl;E2f1;E2f7;E2f8;Ezh2;Hat1;Mcm2;Mcm3;Mcm5;Mcm6;Mcm7;Nasp;Ncapd3;Pcna;Pola1;Rad51;Rpa2;Topbp1;Tyms;Ung;Usp1;Zfp367
116	geneSet	5.31	0.0898			45	4193	Atad2;Atad5;Brca1;Cdc6;Cdca7l;Chaf1b;Clspn;Dek;Dhfr;Dnajc9;Dscc1;E2f1;E2f7;E2f8;Ercc6l;Ezh2;Fen1;Fignl1;Gins2;Haus4;Hirip3;Kntc1;Lig1;Mcm2;Mcm3;Mcm4;Mcm6;Mcm7;Nap1l1;Nasp;Pcna;Pola1;Rad18;Rad51;Rfc4;Rpa2;Rrm1;Rrm2;Skp2;Slbp;Tyms;Uhrf1;Ung;Usp1;Zfp367
117	geneSet	5.04	0.0857			30	3772	Brca1;Ccne1;Ccne2;Chaf1a;Chaf1b;Dhfr;Dnajc9;Dnmt1;E2f1;E2f8;Ezh2;Gmnn;Hat1;Haus4;Mcm3;Mcm4;Mcm5;Mcm7;Nasp;Pcna;Pkmyt1;Rad18;Rad51ap1;Rfc4;Rrm1;Rrm2;Uhrf1;Ung;Usp1;Zfp367
118	geneSet	4.97	0.0846	E2f2 (directAnnotation).	E2f3 (inferredBy_MotifSimilarity).	46	4444	Atad2;Atad5;Brca1;Ccne1;Cdc6;Cdca7l;Chaf1a;Chaf1b;Clspn;Dctpp1;Dek;Dhfr;Dnajc9;Dtl;E2f1;E2f7;E2f8;Ercc6l;Ezh2;Haus4;Kntc1;Lig1;Mcm10;Mcm3;Mcm4;Mcm5;Mcm6;Mcm7;Nap1l1;Nasp;Pcna;Pkmyt1;Pola1;Prim1;Rad18;Rad51;Rad51ap1;Rfc3;Rpa2;Rrm1;Rrm2;Slbp;Uhrf1;Ung;Usp1;Zfp367
119	geneSet	4.8	0.0821			40	4444	Atad2;Brca1;Ccne1;Ccne2;Cdca7l;Cenpk;Chaf1a;Chaf1b;Clspn;Dek;Dtl;E2f7;E2f8;Ezh2;Fam111a;Fignl1;Lig1;Lrr1;Mcm3;Mcm4;Mcm5;Mcm7;Nap1l1;Ncapd3;Nxt1;Pola1;Psip1;Rad51ap1;Rfc3;Rpa1;Rpa2;Rrm1;Rrm2;Siva1;Slbp;Ssrp1;Tyms;Uhrf1;Usp1;Zfp367
120	geneSet	4.71	0.0808	Cebpz (inferredBy_Orthology).	Nfya; Nfyb; Nfyc; Pbx1 (inferredBy_MotifSimilarity). Rfx5 (inferredBy_MotifSimilarity_n_Orthology).	14	938	Brca1;Ccne1;Cdc45;Cdc6;Dtl;E2f8;Mcm7;Ncapd3;Pcna;Rpa2;Uhrf1;Ung;Usp1;Zfp367
121	geneSet	4.69	0.0805			34	4055	Atad2;Brca1;Cdc6;Cdca7l;Chaf1a;Chaf1b;Clspn;Dctpp1;Dek;Dhfr;Dnmt1;Dtl;E2f1;E2f7;E2f8;Ercc6l;Haus4;Lig1;Mcm2;Mcm3;Mcm6;Mcm7;Nasp;Pcna;Pola1;Pole;Rad51;Rad51ap1;Rrm2;Skp2;Tcf19;Topbp1;Usp1;Zfp367
122	geneSet	4.59	0.0789	Nfyb (inferredBy_Orthology).	Foxi1; Nfya; Nfyc; Pbx1; Ybx1 (inferredBy_MotifSimilarity). Fos; Irf3; Pbx3; Rfx5; Sp1 (inferredBy_MotifSimilarity_n_Orthology).	29	3453	Atad2;Blm;Brca1;Ccne1;Cdc45;Cdc6;Cenpk;Chaf1a;Dek;Dtl;E2f7;E2f8;Ezh2;Mcm3;Mcm5;Mcm7;Ncapd3;Orc6;Pcna;Pola1;Rad51;Rrm2;Siva1;Slbp;Tcf19;Uhrf1;Ung;Usp1;Zfp367
123	geneSet	4.57	0.0787	Foxi1 (inferredBy_Orthology).	Nfya; Nfyb; Nfyc; Pbx1; Pbx3 (inferredBy_MotifSimilarity). E2f4; Fos; Irf3; Pole3; Rfx5; Sp1 (inferredBy_MotifSimilarity_n_Orthology).	33	4774	Atad2;Blm;Brca1;Ccne1;Cdc45;Cdc6;Cdca7l;Cenpk;Chaf1b;Dek;Dtl;E2f7;E2f8;Exo1;Ezh2;Haus4;Mcm3;Mcm4;Mcm7;Ncapd3;Nxt1;Orc6;Pcna;Pola1;Rad18;Rpa2;Skp2;Slbp;Tcf19;Uhrf1;Ung;Usp1;Zfp367
124	geneSet	4.57	0.0787	Foxi1 (inferredBy_Orthology).	Nfya; Nfyb; Nfyc; Pbx1; Pbx3 (inferredBy_MotifSimilarity). E2f4; Fos; Irf3; Pole3; Rfx5; Sp1 (inferredBy_MotifSimilarity_n_Orthology).	32	4774	Atad2;Blm;Brca1;Ccne1;Cdc45;Cdc6;Cdca7l;Cenpk;Chaf1b;Dek;Dtl;E2f8;Exo1;Ezh2;Haus4;Mcm3;Mcm4;Mcm7;Ncapd3;Nxt1;Orc6;Pcna;Pola1;Rad18;Rpa2;Skp2;Slbp;Tcf19;Uhrf1;Ung;Usp1;Zfp367
125	geneSet	4.56	0.0785	E2f7 (inferredBy_Orthology).	E2f1; E2f4; E2f8 (inferredBy_MotifSimilarity_n_Orthology).	37	4774	Atad2;Brca1;Cenpk;Chaf1a;Dnajc9;Dscc1;Dtl;Dtymk;E2f7;E2f8;Ezh2;Fignl1;Hat1;Haus4;Kntc1;Mcm2;Mcm4;Mcm5;Mcm6;Mms22l;Mybl2;Nap1l1;Nasp;Orc6;Pkmyt1;Pold1;Pole;Prim1;Rad51;Rfc5;Rpa2;Rrm2;Slbp;Slfn9;Uhrf1;Ulbp1;Zfp367
126	geneSet	4.55	0.0783	E2f4 (inferredBy_Orthology).	Foxi1; Nfya; Nfyb; Nfyc; Pbx1; Pbx3 (inferredBy_MotifSimilarity). Chd2; Fos; Irf3; Pole3; Rfx5; Sp1; Sp2; Srebf1 (inferredBy_MotifSimilarity_n_Orthology).	36	3756	Asf1b;Blm;Brca1;Brip1;Ccne1;Cdc45;Cdc6;Cenpk;Chaf1a;Clspn;Dek;Dtl;E2f1;E2f7;E2f8;Ercc6l;Ezh2;Gins2;Hat1;Mcm3;Mcm4;Mcm5;Mcm7;Ncapd3;Orc6;Pcna;Rad51;Rpa2;Rrm2;Siva1;Slbp;Tcf19;Uhrf1;Ung;Usp1;Zfp367
127	geneSet	4.54	0.0782	E2f4 (inferredBy_Orthology).	Foxi1; Nfya; Nfyb; Nfyc; Pbx1; Pbx3 (inferredBy_MotifSimilarity). Chd2; Fos; Irf3; Rfx5; Sp1; Sp2; Srebf1 (inferredBy_MotifSimilarity_n_Orthology).	34	3385	Asf1b;Blm;Brca1;Ccne1;Cdc45;Cdc6;Cenpk;Chaf1a;Clspn;Dek;Dtl;E2f1;E2f7;E2f8;Ezh2;Gins2;Hat1;Mcm3;Mcm4;Mcm5;Mcm7;Ncapd3;Orc6;Pcna;Rad18;Rad51;Rpa2;Rrm2;Slbp;Tcf19;Uhrf1;Ung;Usp1;Zfp367
128	geneSet	4.54	0.0782	E2f6 (inferredBy_Orthology).	E2f1; E2f3; E2f7; Tfdp1 (inferredBy_MotifSimilarity). E2f4 (inferredBy_MotifSimilarity_n_Orthology).	26	3219	Atad2;Brca1;Brip1;Ccne2;Dek;E2f7;E2f8;Ezh2;Gins2;Haus4;Kntc1;Lig1;Mcm3;Mcm4;Nasp;Ncapg2;Pcna;Psip1;Rfc4;Rrm1;Rrm2;Ssrp1;Tyms;Uhrf1;Usp1;Zfp367
129	geneSet	4.53	0.078	E2f1 (directAnnotation).	E2f4; Tfdp1 (inferredBy_MotifSimilarity). E2f6 (inferredBy_MotifSimilarity_n_Orthology).	20	1731	Atad2;Ccne2;Chaf1b;E2f7;E2f8;Ezh2;Gins2;Haus4;Kntc1;Lig1;Mcm3;Nasp;Pcna;Psip1;Rfc4;Rrm1;Ssrp1;Tyms;Uhrf1;Zfp367
130	geneSet	4.51	0.0778	Nfya; Nfyb; Nfyc (directAnnotation).	Foxi1; Pbx1; Pbx3 (inferredBy_MotifSimilarity). Cebpz; E2f4; Fos; Irf3; Pole3; Rfx5; Sp1; Srebf1 (inferredBy_MotifSimilarity_n_Orthology).	36	4774	Asf1b;Atad2;Blm;Brca1;Brip1;Ccne1;Cdc45;Cdc6;Cenpk;Chaf1a;Chaf1b;Dek;Dtl;E2f1;E2f7;E2f8;Ezh2;Mcm10;Mcm3;Mcm5;Mcm7;Ncapd3;Nxt1;Orc6;Pcna;Pola1;Rad18;Rpa1;Rpa2;Siva1;Slbp;Tcf19;Uhrf1;Ung;Usp1;Zfp367
131	geneSet	4.41	0.0763	Cebpz (inferredBy_Orthology).	Nfya; Nfyb; Nfyc; Pbx1 (inferredBy_MotifSimilarity). Irf3; Pole3; Rfx5 (inferredBy_MotifSimilarity_n_Orthology).	15	1104	Brca1;Ccne1;Cdc45;Cdc6;Dtl;E2f8;Mcm7;Ncapd3;Pcna;Pola1;Rpa2;Uhrf1;Ung;Usp1;Zfp367
132	geneSet	4.37	0.0757	Nfya (directAnnotation).	Foxi1; Nfyb; Nfyc; Pbx1; Pbx3; Ybx1 (inferredBy_MotifSimilarity). Cebpz; Chd2; E2f4; Fos; Irf3; Pole3; Rfx5; Sp1; Srebf1 (inferredBy_MotifSimilarity_n_Orthology).	36	4774	Asf1b;Atad2;Blm;Brca1;Ccne1;Cdc45;Cdc6;Cenpk;Chaf1a;Dek;Dtl;E2f1;E2f7;E2f8;Ezh2;Hat1;Haus4;Mcm3;Mcm4;Mcm5;Mcm7;Ncapd3;Orc6;Pcna;Pola1;Rad18;Rpa2;Rrm2;Siva1;Slbp;Syce2;Tcf19;Uhrf1;Ung;Usp1;Zfp367
133	geneSet	4.37	0.0756			27	3564	Asf1b;Atad2;Blm;Brca1;Ccne1;Cdc45;Cdc6;Cenpk;Clspn;Dek;Dtl;E2f7;E2f8;Exo1;Ezh2;Gins2;Mcm3;Mcm7;Orc6;Rad18;Rpa2;Syce2;Tcf19;Uhrf1;Ung;Usp1;Zfp367
134	geneSet	4.27	0.0741	Nfya (inferredBy_Orthology).	Foxi1; Nfyb; Nfyc; Pbx1; Pbx3; Ybx1 (inferredBy_MotifSimilarity). Cebpz; E2f4; Fos; Irf3; Pole3; Rfx5; Sp1; Srebf1 (inferredBy_MotifSimilarity_n_Orthology).	30	3754	Asf1b;Blm;Brca1;Ccne1;Cdc45;Cdc6;Cenpk;Dek;Dtl;E2f1;E2f7;E2f8;Ezh2;Mcm3;Mcm4;Mcm5;Mcm7;Ncapd3;Orc6;Pcna;Pola1;Rad18;Rpa2;Rrm2;Slbp;Tcf19;Uhrf1;Ung;Usp1;Zfp367
135	geneSet	4.26	0.074	Nfyb (inferredBy_Orthology).	Nfya; Nfyc (inferredBy_MotifSimilarity). E2f4; Irf3; Pole3; Rfx5; Sp1 (inferredBy_MotifSimilarity_n_Orthology).	20	2058	Blm;Brca1;Ccne1;Cdc45;Cdc6;Cenpk;Dtl;E2f7;E2f8;Mcm3;Mcm7;Ncapd3;Orc6;Pcna;Rad18;Rpa2;Uhrf1;Ung;Usp1;Zfp367
136	geneSet	4.22	0.0734			21	1668	Atad5;Dek;Dhfr;E2f1;E2f7;E2f8;Lig1;Mcm2;Mcm3;Mcm4;Mcm7;Ncapd3;Pcna;Rfc4;Skp2;Topbp1;Uhrf1;Ulbp1;Ung;Usp1;Zfp367
137	geneSet	4.22	0.0734			19	1328	Asf1b;Brca1;Ccne1;Cdc45;Cdc6;Cenpk;Clspn;Dtl;E2f7;E2f8;Ezh2;Mcm3;Mcm4;Mcm7;Ncapd3;Orc6;Ung;Usp1;Zfp367
138	geneSet	4.21	0.0733			30	4354	Asf1b;Atad2;Ccne1;Ccne2;Cdc6;Cdca7l;Chaf1b;Dnajc9;Dtl;E2f8;Ercc6l;Ezh2;Gins2;Hat1;Haus4;Kntc1;Mcm3;Mcm4;Nxt1;Pcna;Psip1;Rad51;Rfc4;Rrm1;Rrm2;Slbp;Ssrp1;Syce2;Uhrf1;Zfp367
139	geneSet	4.21	0.0732			21	1668	Atad5;Dek;Dhfr;E2f1;E2f7;E2f8;Lig1;Mcm2;Mcm3;Mcm4;Mcm7;Ncapd3;Pcna;Rfc4;Skp2;Topbp1;Uhrf1;Ulbp1;Ung;Usp1;Zfp367
140	geneSet	4.18	0.0728	Nfyb (inferredBy_Orthology).	Nfya; Nfyc (inferredBy_MotifSimilarity). E2f4; Irf3; Pole3; Rfx5; Sp1 (inferredBy_MotifSimilarity_n_Orthology).	22	2147	Blm;Brca1;Ccne1;Cdc45;Cdc6;Cenpk;Dtl;E2f7;E2f8;Ezh2;Mcm3;Mcm7;Ncapd3;Orc6;Pcna;Rad18;Rpa2;Tcf19;Uhrf1;Ung;Usp1;Zfp367
141	geneSet	4.13	0.072	E2f4 (directAnnotation).		18	938	Ccne2;Dek;Dnajc9;E2f1;E2f8;Gins2;Kntc1;Lig1;Mcm3;Mcm4;Mcm5;Mybl2;Nasp;Pcna;Ssrp1;Tyms;Uhrf1;Zfp367
142	geneSet	4.12	0.0719	E2f3; Onecut2 (inferredBy_Orthology).		28	3754	Atad2;Ccne2;Cdc45;Cdc6;Cdca7l;Chaf1a;Dhfr;Dnmt1;E2f1;E2f7;E2f8;Exo1;Ezh2;Hirip3;Lig1;Mcm2;Mcm3;Mcm7;Nap1l1;Pcna;Prim1;Rad51;Rrm2;Skp2;Ssrp1;Topbp1;Uhrf1;Zfp367
143	geneSet	4.11	0.0717			31	4774	Atad2;Atad5;Brca1;Clspn;Dek;Dhfr;Dnajc9;Dtymk;E2f1;E2f7;E2f8;Ezh2;Gins2;Kntc1;Lig1;Mcm2;Mcm3;Mcm4;Mcm7;Nasp;Ncapd3;Pcna;Pkmyt1;Psip1;Rad51;Rfc4;Rrm1;Uhrf1;Ulbp1;Ung;Zfp367
144	geneSet	4.11	0.0717	Pbx3 (inferredBy_Orthology).	Foxi1; Nfya; Nfyb; Nfyc; Pbx1 (inferredBy_MotifSimilarity). Chd2; E2f4; Fos; Irf3; Pole3; Pole4; Rfx5; Sp1; Sp2; Srebf1; Srf (inferredBy_MotifSimilarity_n_Orthology).	34	3223	Asf1b;Blm;Brca1;Brip1;Ccne1;Cdc45;Cdc6;Cenpk;Chaf1a;Clspn;Dtl;E2f1;E2f7;E2f8;Ezh2;Hat1;Mcm3;Mcm4;Mcm5;Mcm7;Ncapd3;Nxt1;Orc6;Pcna;Rad18;Rad51;Rpa1;Rpa2;Slbp;Tcf19;Uhrf1;Ung;Usp1;Zfp367
145	geneSet	4.08	0.0713	Nfya (inferredBy_Orthology).	Foxi1; Nfyb; Nfyc; Pbx1; Pbx3 (inferredBy_MotifSimilarity). Chd2; E2f4; Fos; Irf3; Pole3; Pole4; Rfx5; Sp1; Sp2; Srebf1; Srf (inferredBy_MotifSimilarity_n_Orthology).	32	3062	Asf1b;Blm;Brca1;Brip1;Ccne1;Cdc45;Cdc6;Cenpk;Chaf1a;Dek;Dtl;E2f1;E2f7;E2f8;Ezh2;Mcm3;Mcm4;Mcm5;Mcm7;Ncapd3;Nxt1;Orc6;Pcna;Rad18;Rpa2;Rrm2;Slbp;Tcf19;Uhrf1;Ung;Usp1;Zfp367
146	geneSet	4.06	0.071		E2f4; E2f7; E2f8 (inferredBy_MotifSimilarity_n_Orthology).	14	1227	Atad2;Brca2;Dnajc9;E2f1;E2f8;Gmnn;Kntc1;Mcm4;Nap1l1;Nasp;Pcna;Uhrf1;Ung;Zfp367
147	geneSet	4.06	0.071	Nfyc; Pole4 (inferredBy_Orthology).	Nfyb (inferredBy_MotifSimilarity). Fos; Irf3; Nfya; Pbx3; Rfx5 (inferredBy_MotifSimilarity_n_Orthology).	26	3219	Atad2;Brca1;Ccne1;Cdc45;Cdc6;Chaf1a;Dek;Dtl;E2f7;E2f8;Ezh2;Mcm2;Mcm3;Mcm4;Mcm5;Ncapd3;Orc6;Pcna;Rad51;Rpa2;Siva1;Slbp;Uhrf1;Ung;Usp1;Zfp367
148	geneSet	4.03	0.0706			31	3595	Atad2;Brip1;Ccne1;Ccne2;Cdc6;Chaf1a;Chaf1b;Clspn;Dek;Dut;E2f7;E2f8;Ercc6l;Ezh2;Gins2;Haus4;Kntc1;Lig1;Mcm3;Mcm4;Mcm7;Nasp;Pcna;Rad51;Rfc4;Rrm1;Ssrp1;Tyms;Uhrf1;Usp1;Zfp367
149	geneSet	4.01	0.0702	Nfyb (inferredBy_Orthology).	Foxi1; Nfya; Nfyc; Pbx1 (inferredBy_MotifSimilarity). E2f4; Fos; Irf3; Pbx3; Pole4; Rfx5; Sp1 (inferredBy_MotifSimilarity_n_Orthology).	37	4354	Asf1b;Atad2;Blm;Brca1;Brip1;Ccne1;Cdc45;Cdc6;Cenpk;Chaf1a;Dek;Dtl;E2f1;E2f7;E2f8;Ezh2;Hat1;Mcm3;Mcm5;Mcm7;Ncapd3;Nxt1;Orc6;Pcna;Pola1;Rad18;Rad51;Rpa1;Rpa2;Rrm2;Siva1;Slbp;Tcf19;Uhrf1;Ung;Usp1;Zfp367
150	geneSet	3.99	0.0699	Chd2 (inferredBy_Orthology).	Nfya; Nfyb; Nfyc (inferredBy_MotifSimilarity). E2f4; Fos; Irf3; Pbx3; Rfx5; Sp1; Zfp110; Zfp369 (inferredBy_MotifSimilarity_n_Orthology).	26	3570	Asf1b;Brca1;Ccne1;Cdc6;Cenpk;Chaf1a;Dek;Dtl;E2f1;E2f7;E2f8;Ezh2;Gins2;Mcm7;Nap1l1;Orc6;Pcna;Pkmyt1;Rad18;Rad51;Rpa2;Rrm2;Uhrf1;Ung;Usp1;Zfp367
151	geneSet	3.96	0.0695	E2f4 (inferredBy_Orthology).	Nfya; Nfyb; Nfyc; Pbx1 (inferredBy_MotifSimilarity). Fos; Pbx3; Rfx5; Sp1; Srebf1 (inferredBy_MotifSimilarity_n_Orthology).	30	3754	Asf1b;Atad2;Brca1;Ccne1;Cdc45;Cdc6;Cenpk;Dek;Dtl;E2f1;E2f7;E2f8;Ercc6l;Ezh2;Gins2;Mcm3;Mcm4;Mcm7;Ncapd3;Orc6;Pcna;Rad51;Rpa2;Rrm2;Siva1;Slbp;Uhrf1;Ung;Usp1;Zfp367
152	geneSet	3.95	0.0694	Nfyb (directAnnotation).	Foxi1; Nfya; Nfyc; Pbx1; Pbx3; Ybx1 (inferredBy_MotifSimilarity). Cebpz; Chd2; E2f4; Fos; Gtf2b; Irf3; Pole3; Pole4; Rfx5; Sp1; Srebf1 (inferredBy_MotifSimilarity_n_Orthology).	37	4794	Asf1b;Atad2;Blm;Brca1;Brip1;Ccne1;Cdc45;Cdc6;Cenpk;Chaf1a;Dek;Dtl;E2f1;E2f7;E2f8;Ezh2;Gins2;Hat1;Mcm3;Mcm4;Mcm5;Mcm7;Ncapd3;Orc6;Pcna;Rad18;Rad51;Rpa1;Rpa2;Rrm2;Siva1;Slbp;Tcf19;Uhrf1;Ung;Usp1;Zfp367
153	geneSet	3.95	0.0694	Nfyb (inferredBy_Orthology).	Foxi1; Nfya; Nfyc; Pbx1; Pbx3; Ybx1 (inferredBy_MotifSimilarity). Cebpz; E2f4; Fos; Irf3; Pole3; Rfx5; Sp1; Srebf1 (inferredBy_MotifSimilarity_n_Orthology).	28	2760	Asf1b;Blm;Brca1;Ccne1;Cdc45;Cdc6;Cenpk;Dek;Dtl;E2f1;E2f7;E2f8;Ezh2;Mcm3;Mcm7;Ncapd3;Orc6;Pcna;Pola1;Rad18;Rpa2;Rrm2;Slbp;Tcf19;Uhrf1;Ung;Usp1;Zfp367
154	geneSet	3.93	0.0691	Fos (inferredBy_Orthology).	Foxi1; Nfya; Nfyb; Nfyc; Pbx1; Pbx3 (inferredBy_MotifSimilarity). E2f4; Irf3; Pole3; Rfx5; Sp1; Tbp (inferredBy_MotifSimilarity_n_Orthology).	17	1668	Brca1;Ccne1;Cdc45;Cdc6;Cenpk;Dtl;E2f8;Ezh2;Mcm3;Mcm7;Ncapd3;Pcna;Rpa2;Uhrf1;Ung;Usp1;Zfp367
155	geneSet	3.89	0.0685			15	1082	Asf1b;Brca1;Ccne1;Cdc45;Cdc6;Cenpk;Clspn;E2f7;E2f8;Ezh2;Mcm3;Orc6;Ung;Usp1;Zfp367
156	geneSet	3.88	0.0683	Nfyb (inferredBy_Orthology).	Foxi1; Nfya; Nfyc; Pbx1; Pbx3; Ybx1 (inferredBy_MotifSimilarity). Cebpz; E2f4; Fos; Irf3; Pole3; Rfx5; Sp1; Srebf1 (inferredBy_MotifSimilarity_n_Orthology).	29	2989	Asf1b;Atad2;Blm;Brca1;Ccne1;Cdc45;Cdc6;Cenpk;Dek;Dtl;E2f1;E2f7;E2f8;Ezh2;Mcm3;Mcm7;Ncapd3;Orc6;Pcna;Pola1;Rad18;Rpa2;Rrm2;Slbp;Tcf19;Uhrf1;Ung;Usp1;Zfp367
[truncated: 53 more rows]

[truncated: 4 more sheets: Rcistarget_vascular_ec_module3, Rcistarget_vascular_ec_module6, Ven_CM_module2, Ven_CM_module4]
