# Supplementary material for: Single-cell transcriptomic analysis identifies murine heart molecular features at embryonic and neonatal stages
Source: Nat Commun. 2022 Dec 27;13:7960. doi: 10.1038/s41467-022-35691-7 (PMC9794824; doi:10.1038/s41467-022-35691-7)
Supplement: Supplementary file 8 — Supplementary Data 5 [file 41467_2022_35691_MOESM8_ESM.xlsx]

## Sheet: Supplementary Data 5_Genes_diff
Table S7. The genes that differentially expressed in LV and RV CMs.
	p_val	avg_log2FC	pct.1	pct.2	p_val_adj	zone
Nppa	3.62e-44	1.12741	0.96	0.943	1.12e-39	LV
Fhl2	8.5e-101	0.41867	0.9	0.859	2.63e-96	LV
Retreg1	3.26e-156	0.389172	0.827	0.672	1.01e-151	LV
Hmga2	3.36e-65	0.382781	0.418	0.29	1.04e-60	LV
Gja5	2.9e-181	0.346186	0.325	0.099	8.99e-177	LV
Ptgds	1.67e-22	0.34455	0.508	0.453	5.16e-18	LV
Tcf4	1.9e-53	0.337327	0.733	0.642	5.89e-49	LV
Tbx18	1.67e-241	0.32766	0.364	0.094	5.19e-237	LV
Hand1	1.26e-87	0.309917	0.331	0.183	3.89e-83	LV
Tnni3	2.03e-89	0.309449	0.998	0.993	6.29e-85	LV
Vim	3.45e-16	0.298754	0.973	0.969	1.07e-11	LV
Mest	6.87e-27	0.292393	0.859	0.809	2.13e-22	LV
Hopx	1.36e-85	0.289324	0.979	0.953	4.22e-81	LV
Cavin2	3.38e-49	0.286237	0.67	0.608	1.05e-44	LV
Ckm	0.0653133	0.276621	0.757	0.826	1	LV
Spint2	4.78e-30	0.276358	0.454	0.377	1.48e-25	LV
Igfbpl1	4.35e-65	0.273152	0.527	0.395	1.35e-60	LV
Dpysl3	9.84e-66	0.267022	0.939	0.898	3.05e-61	LV
Fabp3	4.97e-23	0.253045	0.996	0.994	1.54e-18	LV
3632451O06Rik	3.11e-39	-0.253205	0.538	0.627	9.64e-35	RV
Sfrp1	1e-37	-0.259597	0.834	0.856	3.1e-33	RV
Slc2a1	4.4e-37	-0.262533	0.648	0.733	1.36e-32	RV
Uchl1	7.35e-95	-0.26254	0.454	0.615	2.28e-90	RV
Eef1a2	8.16e-82	-0.264557	0.705	0.843	2.53e-77	RV
Tgm2	1.41e-75	-0.265566	0.696	0.8	4.36e-71	RV
Tesc	1.26e-73	-0.280823	0.39	0.526	3.9e-69	RV
Atp1b1	1.31e-88	-0.289389	0.978	0.985	4.06e-84	RV
H19	3.58e-56	-0.308725	0.963	0.966	1.11e-51	RV
Col2a1	5.71e-101	-0.3125	0.177	0.349	1.77e-96	RV
Ramp1	1.34e-102	-0.31609	0.469	0.643	4.14e-98	RV
Ntm	2.48e-141	-0.320229	0.222	0.432	7.67e-137	RV
Myl9	6.35e-109	-0.345812	0.955	0.987	1.97e-104	RV
Bex1	2.6e-93	-0.351646	0.94	0.96	8.04e-89	RV
Cystm1	8.71e-178	-0.376226	0.574	0.756	2.7e-173	RV
Meis2	1.58e-167	-0.385477	0.591	0.754	4.88e-163	RV
Csrp2	5.21e-94	-0.386001	0.942	0.95	1.61e-89	RV
Meg3	1.03e-86	-0.386432	0.39	0.557	3.2e-82	RV
Cst3	5.05e-146	-0.386905	0.973	0.985	1.56e-141	RV
Vcan	3.7e-65	-0.401043	0.598	0.722	1.15e-60	RV
Hbb-y	2.3e-23	-0.404119	0.739	0.866	7.13e-19	RV
Acta2	6.7e-80	-0.416478	0.941	0.967	2.08e-75	RV
Acta1	6.15e-123	-0.419813	0.431	0.65	1.91e-118	RV
Casq1	1.03e-147	-0.439084	0.39	0.603	3.18e-143	RV
Itm2a	6.87e-149	-0.524245	0.511	0.68	2.13e-144	RV
Myl4	1.65e-187	-0.53295	0.972	0.995	5.12e-183	RV
Ddc	1.34e-53	-0.584617	0.264	0.376	4.15e-49	RV
Ankrd1	4.47e-102	-0.588466	0.813	0.893	1.38e-97	RV
Tnni2	9.49e-68	-0.78776	0.224	0.349	2.94e-63	RV
