# Supplementary material for: Single-cell transcriptomic analysis identifies murine heart molecular features at embryonic and neonatal stages
Source: Nat Commun. 2022 Dec 27;13:7960. doi: 10.1038/s41467-022-35691-7 (PMC9794824; doi:10.1038/s41467-022-35691-7)
Supplement: Supplementary file 9 — Supplementary Data 6 [file 41467_2022_35691_MOESM9_ESM.xlsx]

## Sheet: Supplementary Data 6_celltype_c
Table S8. The genes differentially expressing in each cell type
	p_val	avg_log2FC	pct.1	pct.2	p_val_adj	cluster	gene
Sln	0	4.32204	0.942	0.401	0	atrial_cm	Sln
Myl7	0	3.83353	1	0.916	0	atrial_cm	Myl7
Nppa	0	3.44439	0.993	0.939	0	atrial_cm	Nppa
Myh6	0	3.39044	1	0.822	0	atrial_cm	Myh6
Myl4	0	2.51286	1	0.93	0	atrial_cm	Myl4
Pam	0	2.32584	0.999	0.847	0	atrial_cm	Pam
Ankrd1	0	2.04978	0.935	0.631	0	atrial_cm	Ankrd1
Stard10	0	1.91347	0.961	0.174	0	atrial_cm	Stard10
Atp2a2	0	1.85526	0.999	0.885	0	atrial_cm	Atp2a2
Csrp3	0	1.83722	1	0.802	0	atrial_cm	Csrp3
Myl9	0	1.78759	0.997	0.76	0	atrial_cm	Myl9
Myl1	0	1.76553	0.885	0.162	0	atrial_cm	Myl1
Gpx3	0	1.71747	0.994	0.698	0	atrial_cm	Gpx3
Fgf12	0	1.66441	0.818	0.044	0	atrial_cm	Fgf12
Mybphl	0	1.59557	0.883	0.092	0	atrial_cm	Mybphl
Pgam2	0	1.57481	0.998	0.669	0	atrial_cm	Pgam2
Mlf1	0	1.56543	0.98	0.538	0	atrial_cm	Mlf1
Tnni3	0	1.5652	1	0.856	0	atrial_cm	Tnni3
Cox6a2	0	1.39931	0.998	0.715	0	atrial_cm	Cox6a2
Ckm	0	1.3876	0.935	0.628	0	atrial_cm	Ckm
Angpt1	0	1.36974	0.761	0.195	0	atrial_cm	Angpt1
Epha4	0	1.31146	0.841	0.182	0	atrial_cm	Epha4
Smpx	0	1.26721	0.994	0.657	0	atrial_cm	Smpx
Slc22a1	0	1.25907	0.585	0.041	0	atrial_cm	Slc22a1
Reep5	0	1.23638	0.99	0.857	0	atrial_cm	Reep5
Obscn	0	1.21937	0.935	0.463	0	atrial_cm	Obscn
Cryab	0	1.18458	0.997	0.776	0	atrial_cm	Cryab
Myom2	0	1.18232	0.667	0.126	0	atrial_cm	Myom2
Trdn	0	1.15074	0.988	0.563	0	atrial_cm	Trdn
Aldh1b1	0	1.11576	0.94	0.466	0	atrial_cm	Aldh1b1
Ank1	0	1.11386	0.797	0.179	0	atrial_cm	Ank1
Dkk3	0	1.10723	0.812	0.203	0	atrial_cm	Dkk3
Tbx5	0	1.09971	0.866	0.215	0	atrial_cm	Tbx5
Tnnc1	0	1.09752	1	0.894	0	atrial_cm	Tnnc1
Ryr2	0	1.08727	0.984	0.593	0	atrial_cm	Ryr2
Tnnt2	0	1.07803	1	0.937	0	atrial_cm	Tnnt2
Fbxl22	0	1.06876	0.97	0.603	0	atrial_cm	Fbxl22
Casq2	0	1.06233	0.898	0.426	0	atrial_cm	Casq2
Bmp10	0	1.05717	0.416	0.104	0	atrial_cm	Bmp10
Tpm1	0	1.05383	1	0.976	0	atrial_cm	Tpm1
Nrtn	0	1.0447	0.773	0.223	0	atrial_cm	Nrtn
Gja5	0	1.01581	0.789	0.145	0	atrial_cm	Gja5
Atcayos	0	1.00335	0.907	0.472	0	atrial_cm	Atcayos
Hspb7	0	0.989085	0.991	0.624	0	atrial_cm	Hspb7
Ccdc141	0	0.978101	0.972	0.574	0	atrial_cm	Ccdc141
Perp	0	0.972185	0.791	0.418	0	atrial_cm	Perp
Ldb3	0	0.962525	0.978	0.575	0	atrial_cm	Ldb3
Clu	0	0.959676	0.545	0.285	0	atrial_cm	Clu
Tmem163	0	0.932199	0.779	0.086	0	atrial_cm	Tmem163
Wisp1	0	0.921243	0.803	0.249	0	atrial_cm	Wisp1
Pcp4l1	0	0.918793	0.789	0.188	0	atrial_cm	Pcp4l1
Grb14	0	0.915047	0.875	0.359	0	atrial_cm	Grb14
Ppp1r14c	0	0.914149	0.986	0.598	0	atrial_cm	Ppp1r14c
Kcnj3	0	0.911606	0.672	0.056	0	atrial_cm	Kcnj3
Acaa2	0	0.909302	0.988	0.803	0	atrial_cm	Acaa2
Chchd10	0	0.898225	0.999	0.754	0	atrial_cm	Chchd10
Nr2f1	0	0.883848	0.65	0.081	0	atrial_cm	Nr2f1
Cmya5	0	0.879134	0.725	0.21	0	atrial_cm	Cmya5
Fhl2	0	0.875923	0.953	0.628	0	atrial_cm	Fhl2
Nudt4	0	0.875516	0.963	0.695	0	atrial_cm	Nudt4
Bex4	0	0.875079	0.932	0.63	0	atrial_cm	Bex4
Ndufa11	0	0.870632	0.996	0.922	0	atrial_cm	Ndufa11
Srl	0	0.848953	0.875	0.46	0	atrial_cm	Srl
Ramp1	0	0.848911	0.708	0.354	0	atrial_cm	Ramp1
Acadl	0	0.847503	0.994	0.818	0	atrial_cm	Acadl
Mtus2	0	0.84161	0.929	0.515	0	atrial_cm	Mtus2
Atp1a1	0	0.840873	0.994	0.844	0	atrial_cm	Atp1a1
Eno3	0	0.839414	0.991	0.639	0	atrial_cm	Eno3
Tbx20	0	0.832929	0.946	0.655	0	atrial_cm	Tbx20
Map1lc3a	0	0.832187	0.973	0.813	0	atrial_cm	Map1lc3a
Slc25a4	0	0.808238	1	0.985	0	atrial_cm	Slc25a4
Dhrs7	0	0.807068	0.786	0.403	0	atrial_cm	Dhrs7
Mpc1	0	0.805944	0.962	0.78	0	atrial_cm	Mpc1
Actc1	0	0.803532	1	0.954	0	atrial_cm	Actc1
Cpne5	0	0.801538	0.538	0.076	0	atrial_cm	Cpne5
Cox8b	0	0.794517	0.814	0.409	0	atrial_cm	Cox8b
Tcap	0	0.793112	0.851	0.494	0	atrial_cm	Tcap
Apobec2	0	0.789102	0.975	0.57	0	atrial_cm	Apobec2
Chrm2	0	0.78856	0.648	0.168	0	atrial_cm	Chrm2
Igfbp2	0	0.779961	0.611	0.24	0	atrial_cm	Igfbp2
Creb3l2	0	0.774807	0.901	0.507	0	atrial_cm	Creb3l2
Gm15543	0	0.771095	0.619	0.065	0	atrial_cm	Gm15543
Ehd4	0	0.769876	0.946	0.714	0	atrial_cm	Ehd4
Corin	0	0.769154	0.7	0.167	0	atrial_cm	Corin
Myoz2	0	0.759071	0.92	0.518	0	atrial_cm	Myoz2
Zbtb20	0	0.754506	0.941	0.731	0	atrial_cm	Zbtb20
Tmem38a	0	0.749899	0.837	0.383	0	atrial_cm	Tmem38a
Nebl	0	0.746077	0.993	0.581	0	atrial_cm	Nebl
Rxfp1	0	0.745	0.634	0.103	0	atrial_cm	Rxfp1
Fndc5	0	0.737413	0.486	0.185	0	atrial_cm	Fndc5
Mt3	0	0.736896	0.604	0.177	0	atrial_cm	Mt3
Ndufa4	0	0.727498	1	0.975	0	atrial_cm	Ndufa4
Mdh1	0	0.725609	0.998	0.921	0	atrial_cm	Mdh1
Sspn	0	0.7193	0.85	0.414	0	atrial_cm	Sspn
Vsnl1	0	0.717458	0.491	0.023	0	atrial_cm	Vsnl1
Fxyd1	0	0.715637	0.992	0.733	0	atrial_cm	Fxyd1
Cap2	0	0.71418	0.924	0.497	0	atrial_cm	Cap2
Mylk3	0	0.7129	0.913	0.516	0	atrial_cm	Mylk3
Mhrt	0	0.712144	0.394	0.186	0	atrial_cm	Mhrt
Kcnk3	0	0.704495	0.74	0.279	0	atrial_cm	Kcnk3
mt-Nd4	0	0.700983	0.999	0.997	0	atrial_cm	mt-Nd4
Ttn	0	0.699273	0.999	0.786	0	atrial_cm	Ttn
Gng2	0	0.697965	0.863	0.441	0	atrial_cm	Gng2
Palld	0	0.692579	0.977	0.7	0	atrial_cm	Palld
Synpo2l	0	0.691924	0.914	0.527	0	atrial_cm	Synpo2l
Rbpms	0	0.690152	0.994	0.874	0	atrial_cm	Rbpms
Cox7a1	0	0.688237	0.959	0.569	0	atrial_cm	Cox7a1
Art3	0	0.684865	0.607	0.164	0	atrial_cm	Art3
Fras1	0	0.684695	0.749	0.194	0	atrial_cm	Fras1
Kcnh7	0	0.680009	0.62	0.068	0	atrial_cm	Kcnh7
Dstn	0	0.675231	0.997	0.922	0	atrial_cm	Dstn
Rbm24	0	0.672241	0.975	0.56	0	atrial_cm	Rbm24
Ldhb	0	0.672144	0.996	0.819	0	atrial_cm	Ldhb
Tmx4	0	0.666624	0.864	0.551	0	atrial_cm	Tmx4
Ndufb11	0	0.66088	0.996	0.941	0	atrial_cm	Ndufb11
Hrc	0	0.660533	0.879	0.46	0	atrial_cm	Hrc
Sfrp1	0	0.658699	0.847	0.605	0	atrial_cm	Sfrp1
Mlip	0	0.657212	0.899	0.469	0	atrial_cm	Mlip
Kcnj5	0	0.653843	0.649	0.155	0	atrial_cm	Kcnj5
mt-Cytb	0	0.648771	0.999	0.998	0	atrial_cm	mt-Cytb
C130080G10Rik	0	0.643192	0.711	0.333	0	atrial_cm	C130080G10Rik
mt-Atp6	0	0.636794	0.999	0.999	0	atrial_cm	mt-Atp6
Itgb1bp2	0	0.632942	0.711	0.248	0	atrial_cm	Itgb1bp2
Cfl2	0	0.627971	0.983	0.831	0	atrial_cm	Cfl2
Camk1d	0	0.626617	0.559	0.043	0	atrial_cm	Camk1d
Txlnb	0	0.624807	0.769	0.346	0	atrial_cm	Txlnb
Ndufb9	0	0.621482	0.997	0.947	0	atrial_cm	Ndufb9
mt-Nd2	0	0.613453	0.998	0.997	0	atrial_cm	mt-Nd2
Hspb1	0	0.611701	0.997	0.769	0	atrial_cm	Hspb1
Prkag2	0	0.610484	0.784	0.392	0	atrial_cm	Prkag2
Doc2g	0	0.609298	0.723	0.361	0	atrial_cm	Doc2g
Ryr3	0	0.608873	0.521	0.034	0	atrial_cm	Ryr3
Trim63	0	0.607219	0.907	0.512	0	atrial_cm	Trim63
Atp5g1	0	0.602801	1	0.968	0	atrial_cm	Atp5g1
Dsp	0	0.60155	0.918	0.553	0	atrial_cm	Dsp
Syngr1	0	0.600442	0.673	0.265	0	atrial_cm	Syngr1
Smyd1	0	0.593004	0.926	0.508	0	atrial_cm	Smyd1
Nav2	0	0.59083	0.818	0.429	0	atrial_cm	Nav2
Myom1	0	0.58857	0.952	0.563	0	atrial_cm	Myom1
Cav3	0	0.586353	0.861	0.43	0	atrial_cm	Cav3
Sod2	0	0.582771	0.986	0.803	0	atrial_cm	Sod2
mt-Co1	0	0.582394	0.999	0.999	0	atrial_cm	mt-Co1
Pdlim5	0	0.578746	0.969	0.7	0	atrial_cm	Pdlim5
Aco2	0	0.578633	0.993	0.837	0	atrial_cm	Aco2
Tmod1	0	0.576697	0.968	0.588	0	atrial_cm	Tmod1
Pgm5	0	0.57522	0.763	0.332	0	atrial_cm	Pgm5
Cox5a	0	0.573325	1	0.961	0	atrial_cm	Cox5a
Cdh13	0	0.568741	0.801	0.42	0	atrial_cm	Cdh13
Atp5o-ENSMUSG00000022956	0	0.567398	0.999	0.974	0	atrial_cm	Atp5o-ENSMUSG00000022956
Hspb2	0	0.567288	0.957	0.581	0	atrial_cm	Hspb2
Actn2	0	0.567025	0.991	0.638	0	atrial_cm	Actn2
Phyh	0	0.560107	0.877	0.51	0	atrial_cm	Phyh
Mob1b	0	0.55943	0.792	0.491	0	atrial_cm	Mob1b
Etv1	0	0.557266	0.607	0.225	0	atrial_cm	Etv1
Mef2a	0	0.556861	0.968	0.812	0	atrial_cm	Mef2a
mt-Co3	0	0.554768	0.999	1	0	atrial_cm	mt-Co3
Nkx2-5	0	0.5542	0.915	0.503	0	atrial_cm	Nkx2-5
Ctnna1	0	0.553955	0.964	0.839	0	atrial_cm	Ctnna1
Trp53inp2	0	0.552177	0.751	0.411	0	atrial_cm	Trp53inp2
Etfb	0	0.551425	0.992	0.895	0	atrial_cm	Etfb
Ndufa1	0	0.540367	0.971	0.842	0	atrial_cm	Ndufa1
Ak1	0	0.539258	0.882	0.509	0	atrial_cm	Ak1
Pcdh7	0	0.538822	0.896	0.587	0	atrial_cm	Pcdh7
Rrad	0	0.536931	0.917	0.567	0	atrial_cm	Rrad
5430431A17Rik	0	0.536125	0.862	0.492	0	atrial_cm	5430431A17Rik
Sbk2	0	0.535587	0.374	0.016	0	atrial_cm	Sbk2
Dhrs7c	0	0.53476	0.51	0.177	0	atrial_cm	Dhrs7c
Scp2	0	0.533034	0.933	0.751	0	atrial_cm	Scp2
Atp1b1	0	0.532341	0.983	0.69	0	atrial_cm	Atp1b1
Ndufa13	0	0.531313	0.997	0.956	0	atrial_cm	Ndufa13
Fuom	0	0.528465	0.896	0.56	0	atrial_cm	Fuom
Popdc2	0	0.52527	0.944	0.57	0	atrial_cm	Popdc2
Vldlr	0	0.525227	0.663	0.394	0	atrial_cm	Vldlr
Atp5h	0	0.524519	0.999	0.985	0	atrial_cm	Atp5h
Hist3h2ba	0	0.52227	0.44	0.073	0	atrial_cm	Hist3h2ba
Tmem182	0	0.519203	0.576	0.134	0	atrial_cm	Tmem182
Dynll2	0	0.517228	0.911	0.729	0	atrial_cm	Dynll2
Nexn	0	0.517098	0.996	0.698	0	atrial_cm	Nexn
Pygm	0	0.514922	0.873	0.483	0	atrial_cm	Pygm
Tnnt1	0	0.513013	0.866	0.588	0	atrial_cm	Tnnt1
Pdzrn4	0	0.512272	0.414	0.018	0	atrial_cm	Pdzrn4
Gnao1	0	0.511345	0.602	0.183	0	atrial_cm	Gnao1
Des	0	0.511184	0.994	0.699	0	atrial_cm	Des
Nr2c2ap	0	0.51118	0.664	0.299	0	atrial_cm	Nr2c2ap
mt-Nd4l	0	0.50404	0.988	0.905	0	atrial_cm	mt-Nd4l
Atp5b	0	0.503806	1	0.987	0	atrial_cm	Atp5b
Hsdl2	0	0.503215	0.725	0.371	0	atrial_cm	Hsdl2
Kcng2	0	0.502595	0.887	0.51	0	atrial_cm	Kcng2
Atp5c1	0	0.500333	0.998	0.963	0	atrial_cm	Atp5c1
Pdlim4	0	0.500176	0.499	0.119	0	atrial_cm	Pdlim4
Ndrg2	0	0.499766	0.932	0.612	0	atrial_cm	Ndrg2
Rnf207	0	0.499609	0.71	0.32	0	atrial_cm	Rnf207
Hacd1	0	0.498813	0.944	0.693	0	atrial_cm	Hacd1
Cisd1	0	0.498798	0.96	0.719	0	atrial_cm	Cisd1
Arl5a	0	0.497092	0.839	0.559	0	atrial_cm	Arl5a
Ndufb8	0	0.494951	0.997	0.951	0	atrial_cm	Ndufb8
Arhgap31	0	0.492859	0.85	0.566	0	atrial_cm	Arhgap31
Rabgap1l	0	0.490676	0.684	0.339	0	atrial_cm	Rabgap1l
Ndufs4	0	0.489805	0.98	0.85	0	atrial_cm	Ndufs4
Akap6	0	0.488976	0.656	0.314	0	atrial_cm	Akap6
Prkar1a	0	0.486532	0.982	0.913	0	atrial_cm	Prkar1a
Ndufb2	0	0.485657	0.988	0.871	0	atrial_cm	Ndufb2
Slc25a3	0	0.484988	0.999	0.974	0	atrial_cm	Slc25a3
Serpinb6b	0	0.484969	0.575	0.203	0	atrial_cm	Serpinb6b
Sh3bgr	0	0.484438	0.993	0.646	0	atrial_cm	Sh3bgr
Uqcrb	0	0.483159	0.998	0.965	0	atrial_cm	Uqcrb
Trim54	0	0.481782	0.537	0.101	0	atrial_cm	Trim54
Ndufb10	0	0.48157	0.99	0.902	0	atrial_cm	Ndufb10
Ank3	0	0.480926	0.824	0.473	0	atrial_cm	Ank3
Atp5d	0	0.479646	0.998	0.967	0	atrial_cm	Atp5d
Myzap	0	0.477739	0.788	0.383	0	atrial_cm	Myzap
Pkp4	0	0.477221	0.805	0.511	0	atrial_cm	Pkp4
Ndufb4	0	0.476029	0.989	0.891	0	atrial_cm	Ndufb4
Atp5j	0	0.474783	0.999	0.978	0	atrial_cm	Atp5j
Gprin3	0	0.47424	0.471	0.069	0	atrial_cm	Gprin3
Cox7b	0	0.47412	0.999	0.963	0	atrial_cm	Cox7b
Bri3	0	0.473847	0.981	0.909	0	atrial_cm	Bri3
Bzw2	0	0.473588	0.956	0.76	0	atrial_cm	Bzw2
Asb2	0	0.470965	0.88	0.505	0	atrial_cm	Asb2
Mrps6	0	0.469828	0.784	0.497	0	atrial_cm	Mrps6
Arfgef1	0	0.468379	0.786	0.486	0	atrial_cm	Arfgef1
Ehbp1	0	0.467582	0.63	0.272	0	atrial_cm	Ehbp1
mt-Co2	0	0.465994	0.999	0.999	0	atrial_cm	mt-Co2
Hspb3	0	0.464467	0.737	0.351	0	atrial_cm	Hspb3
Dmd	0	0.464314	0.718	0.446	0	atrial_cm	Dmd
Cox6c	0	0.46364	1	0.987	0	atrial_cm	Cox6c
Jph2	0	0.463075	0.775	0.443	0	atrial_cm	Jph2
Lmod2	0	0.462744	0.761	0.427	0	atrial_cm	Lmod2
Gpc1	0	0.462731	0.65	0.289	0	atrial_cm	Gpc1
Zfp579	0	0.462033	0.444	0.133	0	atrial_cm	Zfp579
Adamts8	0	0.459989	0.291	0.053	0	atrial_cm	Adamts8
Adamts19	0	0.459087	0.548	0.145	0	atrial_cm	Adamts19
Abcc8	0	0.456997	0.486	0.07	0	atrial_cm	Abcc8
Ndufa6	0	0.455512	0.993	0.935	0	atrial_cm	Ndufa6
Parm1	0	0.454162	0.637	0.297	0	atrial_cm	Parm1
Klhl41	0	0.453884	0.548	0.183	0	atrial_cm	Klhl41
Ppp1r1a	0	0.4513	0.782	0.447	0	atrial_cm	Ppp1r1a
Pdgfa	0	0.450983	0.798	0.446	0	atrial_cm	Pdgfa
Pbxip1	0	0.448435	0.786	0.505	0	atrial_cm	Pbxip1
Hcfc1r1	0	0.447526	0.975	0.808	0	atrial_cm	Hcfc1r1
Hint1	0	0.446239	0.996	0.971	0	atrial_cm	Hint1
Erbb4	0	0.445698	0.573	0.188	0	atrial_cm	Erbb4
Lpl	0	0.445563	0.965	0.76	0	atrial_cm	Lpl
Ndufa5	0	0.445429	0.992	0.896	0	atrial_cm	Ndufa5
Ndufv2	0	0.444759	0.99	0.881	0	atrial_cm	Ndufv2
Uqcrh	0	0.443303	0.999	0.984	0	atrial_cm	Uqcrh
Aif1l	0	0.442636	0.606	0.255	0	atrial_cm	Aif1l
Fam49a	0	0.442448	0.6	0.185	0	atrial_cm	Fam49a
Gm32849	0	0.438953	0.402	0.014	0	atrial_cm	Gm32849
Enah	0	0.438046	0.856	0.606	0	atrial_cm	Enah
Rab2a	0	0.437707	0.981	0.9	0	atrial_cm	Rab2a
Cox5b	0	0.436511	0.999	0.969	0	atrial_cm	Cox5b
Col4a5	0	0.436344	0.753	0.415	0	atrial_cm	Col4a5
Ipo5	0	0.435288	0.817	0.583	0	atrial_cm	Ipo5
Uqcr10	0	0.43517	0.998	0.942	0	atrial_cm	Uqcr10
Mdh2	0	0.435024	0.997	0.93	0	atrial_cm	Mdh2
Ccng1	0	0.433692	0.77	0.466	0	atrial_cm	Ccng1
Drap1	0	0.433075	0.974	0.87	0	atrial_cm	Drap1
Fyco1	0	0.431917	0.723	0.41	0	atrial_cm	Fyco1
Hint2	0	0.429369	0.899	0.64	0	atrial_cm	Hint2
Mfn2	0	0.428613	0.756	0.451	0	atrial_cm	Mfn2
Svil	0	0.42461	0.924	0.688	0	atrial_cm	Svil
Pacsin3	0	0.424124	0.52	0.21	0	atrial_cm	Pacsin3
Ndufv3	0	0.422183	0.987	0.873	0	atrial_cm	Ndufv3
Herpud1	0	0.421577	0.765	0.464	0	atrial_cm	Herpud1
Idh2	0	0.420293	0.998	0.93	0	atrial_cm	Idh2
Fbxo32	0	0.420234	0.532	0.239	0	atrial_cm	Fbxo32
Car14	0	0.418883	0.6	0.22	0	atrial_cm	Car14
Nudt3	0	0.418526	0.823	0.557	0	atrial_cm	Nudt3
Lamtor4	0	0.417827	0.931	0.764	0	atrial_cm	Lamtor4
Pdha1	0	0.417609	0.965	0.775	0	atrial_cm	Pdha1
mt-Nd1	0	0.415817	0.998	0.996	0	atrial_cm	mt-Nd1
Higd2a	0	0.415064	0.954	0.798	0	atrial_cm	Higd2a
Emilin2	0	0.414468	0.674	0.372	0	atrial_cm	Emilin2
Ndufa12	0	0.413657	0.985	0.885	0	atrial_cm	Ndufa12
Dbi	0	0.413153	0.992	0.911	0	atrial_cm	Dbi
Rcan2	0	0.411485	0.709	0.373	0	atrial_cm	Rcan2
Ndufs8	0	0.410826	0.948	0.781	0	atrial_cm	Ndufs8
Hadha	0	0.410572	0.974	0.829	0	atrial_cm	Hadha
Sgcg	0	0.408325	0.42	0.147	0	atrial_cm	Sgcg
Chpt1	0	0.407776	0.696	0.412	0	atrial_cm	Chpt1
Fabp3	0	0.407461	0.997	0.776	0	atrial_cm	Fabp3
Cox7c	0	0.406323	1	0.986	0	atrial_cm	Cox7c
Lamb3	0	0.40522	0.341	0.036	0	atrial_cm	Lamb3
Nlrp10	0	0.404527	0.481	0.094	0	atrial_cm	Nlrp10
Uqcr11	0	0.404318	0.998	0.943	0	atrial_cm	Uqcr11
Dmpk	0	0.402816	0.552	0.183	0	atrial_cm	Dmpk
C530008M17Rik	0	0.400829	0.539	0.213	0	atrial_cm	C530008M17Rik
Got1	0	0.400058	0.932	0.639	0	atrial_cm	Got1
Ndufs1	0	0.398924	0.943	0.702	0	atrial_cm	Ndufs1
Hhatl	0	0.398062	0.454	0.097	0	atrial_cm	Hhatl
Inppl1	0	0.397346	0.711	0.432	0	atrial_cm	Inppl1
Entpd5	0	0.396999	0.578	0.23	0	atrial_cm	Entpd5
Emp2	0	0.395946	0.749	0.449	0	atrial_cm	Emp2
Pebp1	0	0.392768	0.992	0.947	0	atrial_cm	Pebp1
Ss18l2	0	0.39155	0.858	0.602	0	atrial_cm	Ss18l2
Camk2d	0	0.390508	0.937	0.721	0	atrial_cm	Camk2d
Nedd4l	0	0.387717	0.664	0.356	0	atrial_cm	Nedd4l
Adcy5	0	0.385008	0.562	0.21	0	atrial_cm	Adcy5
Atpif1	0	0.384932	0.997	0.975	0	atrial_cm	Atpif1
Ndufa8	0	0.383563	0.989	0.903	0	atrial_cm	Ndufa8
Sphkap	0	0.382812	0.551	0.204	0	atrial_cm	Sphkap
Ndufs3	0	0.382801	0.976	0.846	0	atrial_cm	Ndufs3
Herc3	0	0.382031	0.599	0.247	0	atrial_cm	Herc3
Pkig	0	0.381431	0.95	0.785	0	atrial_cm	Pkig
Ppargc1a	0	0.380641	0.799	0.448	0	atrial_cm	Ppargc1a
Atp5l	0	0.380375	0.998	0.974	0	atrial_cm	Atp5l
mt-Nd5	0	0.380214	0.996	0.977	0	atrial_cm	mt-Nd5
Clip4	0	0.378229	0.58	0.315	0	atrial_cm	Clip4
Adm	0	0.378173	0.312	0.093	0	atrial_cm	Adm
Fgl2	0	0.378124	0.596	0.265	0	atrial_cm	Fgl2
Frmd5	0	0.377053	0.41	0.107	0	atrial_cm	Frmd5
Atp5j2	0	0.376779	0.997	0.973	0	atrial_cm	Atp5j2
Adprhl1	0	0.375732	0.894	0.532	0	atrial_cm	Adprhl1
Chchd7	0	0.374284	0.868	0.651	0	atrial_cm	Chchd7
Rgs12	0	0.373146	0.565	0.274	0	atrial_cm	Rgs12
Pfkm	0	0.372948	0.701	0.392	0	atrial_cm	Pfkm
Fry	0	0.372705	0.616	0.307	0	atrial_cm	Fry
Cox4i1	0	0.371589	1	0.994	0	atrial_cm	Cox4i1
Vdac3	0	0.369451	0.982	0.896	0	atrial_cm	Vdac3
Cdc14b	0	0.368538	0.548	0.224	0	atrial_cm	Cdc14b
Trim11	0	0.368528	0.516	0.183	0	atrial_cm	Trim11
Mgst3	0	0.367254	0.932	0.629	0	atrial_cm	Mgst3
Map3k20	0	0.367215	0.876	0.574	0	atrial_cm	Map3k20
Dnajc15	0	0.365201	0.921	0.713	0	atrial_cm	Dnajc15
Gsta4	0	0.364643	0.833	0.486	0	atrial_cm	Gsta4
Cox6b1	0	0.363918	0.998	0.973	0	atrial_cm	Cox6b1
Sdhc	0	0.362255	0.973	0.79	0	atrial_cm	Sdhc
Pitx2	0	0.358892	0.297	0.078	0	atrial_cm	Pitx2
Homer1	0	0.35726	0.686	0.393	0	atrial_cm	Homer1
Chchd2	0	0.353554	0.999	0.994	0	atrial_cm	Chchd2
Gm45716	0	0.349525	0.825	0.517	0	atrial_cm	Gm45716
Usp28	0	0.349135	0.659	0.36	0	atrial_cm	Usp28
Ndufa7	0	0.345952	0.99	0.934	0	atrial_cm	Ndufa7
Pank1	0	0.344435	0.607	0.309	0	atrial_cm	Pank1
Ybx1	0	0.344299	0.998	0.982	0	atrial_cm	Ybx1
Ypel2	0	0.344113	0.629	0.358	0	atrial_cm	Ypel2
Uqcrq	0	0.341767	0.996	0.956	0	atrial_cm	Uqcrq
Acyp2	0	0.339773	0.721	0.458	0	atrial_cm	Acyp2
Frem2	0	0.338744	0.417	0.108	0	atrial_cm	Frem2
Hspb6	0	0.338445	0.535	0.226	0	atrial_cm	Hspb6
Naaladl2	0	0.336792	0.325	0.026	0	atrial_cm	Naaladl2
Fign	0	0.336786	0.54	0.248	0	atrial_cm	Fign
Trabd2b	0	0.33241	0.337	0.048	0	atrial_cm	Trabd2b
Pitpnc1	0	0.329355	0.501	0.246	0	atrial_cm	Pitpnc1
Ptp4a3	0	0.329107	0.866	0.612	0	atrial_cm	Ptp4a3
Ndufc1	0	0.32735	0.994	0.916	0	atrial_cm	Ndufc1
Ednra	0	0.323716	0.549	0.235	0	atrial_cm	Ednra
Cobl	0	0.323409	0.489	0.18	0	atrial_cm	Cobl
Trabd	0	0.322917	0.693	0.438	0	atrial_cm	Trabd
Hist3h2a	0	0.322511	0.521	0.27	0	atrial_cm	Hist3h2a
Synpo2	0	0.32234	0.553	0.238	0	atrial_cm	Synpo2
Ppp1r3a	0	0.322143	0.437	0.128	0	atrial_cm	Ppp1r3a
Nt5c3	0	0.319258	0.635	0.352	0	atrial_cm	Nt5c3
2010107E04Rik	0	0.31714	0.995	0.931	0	atrial_cm	2010107E04Rik
Ociad2	0	0.317035	0.481	0.177	0	atrial_cm	Ociad2
Ptges3l	0	0.316104	0.75	0.45	0	atrial_cm	Ptges3l
Rfxank	0	0.315803	0.468	0.17	0	atrial_cm	Rfxank
Mgmt	0	0.315531	0.418	0.149	0	atrial_cm	Mgmt
Ckmt2	0	0.31476	0.356	0.118	0	atrial_cm	Ckmt2
Fsd2	0	0.313702	0.8	0.46	0	atrial_cm	Fsd2
Rbm20	0	0.313313	0.674	0.376	0	atrial_cm	Rbm20
Sptb	0	0.312222	0.483	0.169	0	atrial_cm	Sptb
Myo18b	0	0.309343	0.739	0.423	0	atrial_cm	Myo18b
Kcnh2	0	0.305131	0.546	0.269	0	atrial_cm	Kcnh2
Sort1	0	0.304813	0.538	0.24	0	atrial_cm	Sort1
Fbxw7	0	0.304382	0.5	0.259	0	atrial_cm	Fbxw7
Atp5k	0	0.303275	0.997	0.939	0	atrial_cm	Atp5k
Usp2	0	0.302291	0.641	0.362	0	atrial_cm	Usp2
Nr2f2	0	0.30143	0.676	0.228	0	atrial_cm	Nr2f2
Fitm1	0	0.299196	0.779	0.431	0	atrial_cm	Fitm1
Lama2	0	0.29751	0.639	0.279	0	atrial_cm	Lama2
Adcy1	0	0.295791	0.332	0.054	0	atrial_cm	Adcy1
Mypn	0	0.293286	0.408	0.123	0	atrial_cm	Mypn
Tbc1d16	0	0.292385	0.57	0.303	0	atrial_cm	Tbc1d16
Gsg1l	0	0.29135	0.347	0.083	0	atrial_cm	Gsg1l
Igsf9b	0	0.291048	0.357	0.077	0	atrial_cm	Igsf9b
Cacnb2	0	0.28669	0.561	0.289	0	atrial_cm	Cacnb2
Olfm1	0	0.28302	0.323	0.089	0	atrial_cm	Olfm1
9330158H04Rik	0	0.279996	0.332	0.062	0	atrial_cm	9330158H04Rik
Abra	0	0.279075	0.383	0.146	0	atrial_cm	Abra
1110002E22Rik	0	0.277672	0.533	0.253	0	atrial_cm	1110002E22Rik
Slc17a7	0	0.27406	0.28	0.009	0	atrial_cm	Slc17a7
Smim5	0	0.272243	0.43	0.18	0	atrial_cm	Smim5
Hfe2	0	0.271238	0.295	0.051	0	atrial_cm	Hfe2
Gja3	0	0.270178	0.378	0.107	0	atrial_cm	Gja3
Tecrl	0	0.266865	0.484	0.221	0	atrial_cm	Tecrl
Acp6	0	0.26539	0.47	0.217	0	atrial_cm	Acp6
Gipr	0	0.263992	0.313	0.097	0	atrial_cm	Gipr
Pde4a	0	0.263921	0.38	0.125	0	atrial_cm	Pde4a
Gsg1	0	0.26381	0.253	0.01	0	atrial_cm	Gsg1
Slc48a1	0	0.258739	0.6	0.332	0	atrial_cm	Slc48a1
Slit3	0	0.257574	0.48	0.15	0	atrial_cm	Slit3
Nr1d1	0	0.252953	0.341	0.081	0	atrial_cm	Nr1d1
Arhgap24	0	0.250693	0.367	0.104	0	atrial_cm	Arhgap24
Idh3a	9.05e-308	0.391236	0.958	0.706	2.8e-303	atrial_cm	Idh3a
Xirp1	6.38e-307	0.314042	0.705	0.408	1.98e-302	atrial_cm	Xirp1
Bex1	8.26e-306	0.549402	0.902	0.621	2.56e-301	atrial_cm	Bex1
Ppp1r3c	1.32e-305	0.320738	0.565	0.306	4.09e-301	atrial_cm	Ppp1r3c
mt-Nd3	2.43e-305	0.464187	0.996	0.973	7.53e-301	atrial_cm	mt-Nd3
Trim55	4.28e-305	0.31298	0.839	0.483	1.33e-300	atrial_cm	Trim55
Gja1	1.89e-302	0.428874	0.839	0.565	5.86e-298	atrial_cm	Gja1
Uqcrfs1	3.62e-299	0.367128	0.989	0.874	1.12e-294	atrial_cm	Uqcrfs1
Tshz1	9.34e-299	0.264434	0.549	0.289	2.89e-294	atrial_cm	Tshz1
Suclg1	1.11e-298	0.361438	0.985	0.849	3.45e-294	atrial_cm	Suclg1
Ppp2r3a	1.78e-297	0.351949	0.884	0.634	5.53e-293	atrial_cm	Ppp2r3a
Prdx5	7.5e-297	0.297109	0.967	0.873	2.32e-292	atrial_cm	Prdx5
Lmo7	7.2e-296	0.333302	0.938	0.617	2.23e-291	atrial_cm	Lmo7
Fmc1	2.13e-295	0.333399	0.93	0.703	6.6e-291	atrial_cm	Fmc1
Igfbpl1	1.84e-293	0.430203	0.503	0.262	5.71e-289	atrial_cm	Igfbpl1
Ndufs2	2.05e-293	0.340149	0.985	0.887	6.35e-289	atrial_cm	Ndufs2
Prkaa2	3.75e-292	0.30619	0.789	0.469	1.16e-287	atrial_cm	Prkaa2
Ndufv1	1.46e-290	0.331778	0.977	0.82	4.53e-286	atrial_cm	Ndufv1
Zim1	1.41e-289	0.288544	0.4	0.177	4.37e-285	atrial_cm	Zim1
Gm31251	6.21e-289	0.327359	0.259	0.088	1.92e-284	atrial_cm	Gm31251
Smarcd3	7.18e-289	0.299701	0.718	0.445	2.22e-284	atrial_cm	Smarcd3
Tceal5	9.6e-288	0.257986	0.463	0.231	2.97e-283	atrial_cm	Tceal5
Ndufb5	1.32e-286	0.336852	0.993	0.938	4.07e-282	atrial_cm	Ndufb5
Slc20a2	1.46e-285	0.269026	0.521	0.28	4.53e-281	atrial_cm	Slc20a2
Idh3g	4.54e-284	0.337522	0.954	0.779	1.41e-279	atrial_cm	Idh3g
Unc45b	2.3e-283	0.335664	0.877	0.563	7.12e-279	atrial_cm	Unc45b
Tcea3	2.76e-283	0.292312	0.669	0.396	8.55e-279	atrial_cm	Tcea3
Ndrg4	2.65e-282	0.272222	0.644	0.368	8.2e-278	atrial_cm	Ndrg4
Bcam	4.78e-280	0.317236	0.868	0.598	1.48e-275	atrial_cm	Bcam
Atp5g3	3.28e-278	0.397161	0.999	0.955	1.02e-273	atrial_cm	Atp5g3
Pnkd	4.52e-278	0.348656	0.958	0.778	1.4e-273	atrial_cm	Pnkd
Hadhb	1.04e-275	0.32645	0.951	0.759	3.21e-271	atrial_cm	Hadhb
Slc25a23	1.26e-275	0.250627	0.537	0.291	3.9e-271	atrial_cm	Slc25a23
Pcgf5	5.01e-274	0.310928	0.678	0.424	1.55e-269	atrial_cm	Pcgf5
Plekha7	8.5e-274	0.265186	0.567	0.305	2.63e-269	atrial_cm	Plekha7
Hopx	2.11e-273	0.38225	0.949	0.609	6.54e-269	atrial_cm	Hopx
Ndufab1	1.28e-272	0.381817	0.997	0.921	3.97e-268	atrial_cm	Ndufab1
Pdzd2	1.95e-272	0.367364	0.518	0.29	6.03e-268	atrial_cm	Pdzd2
Jpt1	6.82e-272	0.420163	0.977	0.894	2.11e-267	atrial_cm	Jpt1
Fhod3	1.11e-269	0.300815	0.677	0.401	3.44e-265	atrial_cm	Fhod3
Klhdc8b	6.04e-269	0.2932	0.665	0.403	1.87e-264	atrial_cm	Klhdc8b
Glrx	1.15e-268	0.284865	0.699	0.451	3.55e-264	atrial_cm	Glrx
Agl	1.43e-268	0.298479	0.783	0.501	4.42e-264	atrial_cm	Agl
Cox7a2	1.37e-264	0.311621	0.999	0.967	4.23e-260	atrial_cm	Cox7a2
Ndufa10	1.6e-264	0.317839	0.984	0.858	4.95e-260	atrial_cm	Ndufa10
Vdac2	1.1e-262	0.328838	0.993	0.931	3.41e-258	atrial_cm	Vdac2
Myocd	2.97e-262	0.266495	0.659	0.381	9.19e-258	atrial_cm	Myocd
Pygb	3.39e-262	0.310565	0.776	0.526	1.05e-257	atrial_cm	Pygb
Snrpn	6.42e-261	0.277734	0.568	0.331	1.99e-256	atrial_cm	Snrpn
Sccpdh	7.99e-261	0.260687	0.611	0.373	2.48e-256	atrial_cm	Sccpdh
Coq9	1.86e-260	0.289079	0.762	0.509	5.76e-256	atrial_cm	Coq9
Rnf10	7.15e-260	0.329961	0.919	0.763	2.21e-255	atrial_cm	Rnf10
Atp5a1	8.4e-260	0.377729	0.999	0.979	2.6e-255	atrial_cm	Atp5a1
D10Jhu81e	1.3e-258	0.290477	0.762	0.52	4.04e-254	atrial_cm	D10Jhu81e
Kif1c	4.09e-257	0.254677	0.598	0.357	1.27e-252	atrial_cm	Kif1c
Ppp1r12b	4.63e-256	0.269883	0.694	0.434	1.43e-251	atrial_cm	Ppp1r12b
Mgrn1	2.3e-255	0.279954	0.646	0.409	7.12e-251	atrial_cm	Mgrn1
Pde4dip	2.3e-253	0.327485	0.746	0.485	7.12e-249	atrial_cm	Pde4dip
Adssl1	3.02e-253	0.272505	0.664	0.39	9.36e-249	atrial_cm	Adssl1
Cycs	3.74e-252	0.379488	0.997	0.921	1.16e-247	atrial_cm	Cycs
Tmem161a	1.08e-251	0.25113	0.611	0.372	3.33e-247	atrial_cm	Tmem161a
Cox20	2.46e-249	0.28768	0.917	0.723	7.63e-245	atrial_cm	Cox20
Asph	1.6e-247	0.314629	0.831	0.615	4.96e-243	atrial_cm	Asph
2410015M20Rik	7.32e-247	0.298426	0.973	0.884	2.27e-242	atrial_cm	2410015M20Rik
Lrrc10	5.13e-246	0.309291	0.696	0.416	1.59e-241	atrial_cm	Lrrc10
Casq1	1.64e-245	0.491319	0.513	0.277	5.07e-241	atrial_cm	Casq1
Ppp2r5a	3.31e-244	0.331969	0.818	0.609	1.02e-239	atrial_cm	Ppp2r5a
Mrpl23	3.18e-242	0.317465	0.95	0.798	9.86e-238	atrial_cm	Mrpl23
Ndufb6	1.06e-241	0.304401	0.978	0.866	3.28e-237	atrial_cm	Ndufb6
Ube2b	4.53e-241	0.303512	0.969	0.868	1.4e-236	atrial_cm	Ube2b
Mtss1	8.82e-240	0.315931	0.797	0.567	2.73e-235	atrial_cm	Mtss1
Arhgap1	4.4e-239	0.273735	0.65	0.416	1.36e-234	atrial_cm	Arhgap1
Mical3	8.56e-239	0.27999	0.704	0.458	2.65e-234	atrial_cm	Mical3
Gpi1	3.89e-238	0.322537	0.99	0.891	1.21e-233	atrial_cm	Gpi1
Ndufb7	1.2e-237	0.275653	0.995	0.936	3.72e-233	atrial_cm	Ndufb7
Ank2	1.23e-234	0.264435	0.654	0.415	3.8e-230	atrial_cm	Ank2
Npepps	5.47e-233	0.309904	0.802	0.604	1.7e-228	atrial_cm	Npepps
Fh1	1.58e-229	0.29787	0.96	0.774	4.9e-225	atrial_cm	Fh1
Clasp1	2.95e-229	0.315844	0.838	0.613	9.13e-225	atrial_cm	Clasp1
Apoo	3.76e-229	0.271804	0.811	0.557	1.16e-224	atrial_cm	Apoo
Mmd	1.14e-227	0.26325	0.679	0.434	3.54e-223	atrial_cm	Mmd
Sucla2	2.41e-227	0.292993	0.911	0.7	7.47e-223	atrial_cm	Sucla2
Pdhb	1.69e-222	0.284254	0.952	0.747	5.24e-218	atrial_cm	Pdhb
Ogdh	2.65e-221	0.311137	0.887	0.693	8.21e-217	atrial_cm	Ogdh
Pink1	4.64e-221	0.281538	0.65	0.427	1.44e-216	atrial_cm	Pink1
Ndufa2	7.69e-221	0.254783	0.992	0.944	2.38e-216	atrial_cm	Ndufa2
Mrpl42	2.55e-218	0.307703	0.983	0.847	7.91e-214	atrial_cm	Mrpl42
Mical2	3.42e-215	0.267094	0.833	0.614	1.06e-210	atrial_cm	Mical2
Ndufc2	1.62e-214	0.273847	0.991	0.933	5.01e-210	atrial_cm	Ndufc2
Srf	5.63e-214	0.253923	0.604	0.382	1.74e-209	atrial_cm	Srf
Flot1	2.71e-213	0.252725	0.748	0.514	8.39e-209	atrial_cm	Flot1
Kif1b	6.88e-213	0.315547	0.903	0.729	2.13e-208	atrial_cm	Kif1b
Bag2	2.53e-211	0.258917	0.693	0.456	7.83e-207	atrial_cm	Bag2
Stk39	3.13e-211	0.256666	0.824	0.578	9.7e-207	atrial_cm	Stk39
Ndufa9	5.1e-211	0.266966	0.951	0.774	1.58e-206	atrial_cm	Ndufa9
Fuca2	2.64e-207	0.272693	0.511	0.31	8.17e-203	atrial_cm	Fuca2
Ndufb3	6.82e-206	0.274366	0.964	0.861	2.11e-201	atrial_cm	Ndufb3
Tnni1	9.56e-203	0.467065	1	0.807	2.96e-198	atrial_cm	Tnni1
Pigp	7.43e-202	0.262678	0.813	0.618	2.3e-197	atrial_cm	Pigp
2900097C17Rik	4.58e-201	0.264466	0.862	0.69	1.42e-196	atrial_cm	2900097C17Rik
Pyurf	1.34e-200	0.262951	0.78	0.569	4.14e-196	atrial_cm	Pyurf
Ech1	3.31e-200	0.371397	0.903	0.758	1.02e-195	atrial_cm	Ech1
Tceal8	5.59e-197	0.343822	0.933	0.819	1.73e-192	atrial_cm	Tceal8
Cnn1	9.96e-196	0.275167	0.66	0.402	3.09e-191	atrial_cm	Cnn1
Got2	4.17e-193	0.269334	0.944	0.723	1.29e-188	atrial_cm	Got2
Pam16	1.59e-188	0.264981	0.882	0.698	4.92e-184	atrial_cm	Pam16
Timm8b	1.58e-187	0.271915	0.953	0.809	4.89e-183	atrial_cm	Timm8b
Cs	3.9e-187	0.272201	0.918	0.726	1.21e-182	atrial_cm	Cs
Eci2	2.63e-185	0.26863	0.851	0.689	8.16e-181	atrial_cm	Eci2
Slmap	3.1e-182	0.265222	0.802	0.597	9.61e-178	atrial_cm	Slmap
Immp1l	3.9e-181	0.254717	0.81	0.631	1.21e-176	atrial_cm	Immp1l
Uqcrc2	4.72e-181	0.250148	0.987	0.869	1.46e-176	atrial_cm	Uqcrc2
Tmem245	2.04e-177	0.263304	0.687	0.489	6.33e-173	atrial_cm	Tmem245
Decr1	1.1e-176	0.253684	0.695	0.509	3.41e-172	atrial_cm	Decr1
mt-Atp8	8.35e-171	0.267006	0.935	0.771	2.59e-166	atrial_cm	mt-Atp8
Myo18a	2.25e-170	0.253266	0.802	0.567	6.98e-166	atrial_cm	Myo18a
0610012G03Rik	3.67e-169	0.251435	0.955	0.849	1.14e-164	atrial_cm	0610012G03Rik
Gapdh	9.96e-163	0.310637	1	0.989	3.08e-158	atrial_cm	Gapdh
Tgfb1i1	6.47e-157	0.259853	0.786	0.596	2.01e-152	atrial_cm	Tgfb1i1
Tns1	5.09e-156	0.259157	0.789	0.613	1.58e-151	atrial_cm	Tns1
Gm42418	6.18e-146	0.378791	1	1	1.92e-141	atrial_cm	Gm42418
Mpp6	2.76e-138	0.25733	0.792	0.608	8.55e-134	atrial_cm	Mpp6
mt-Nd6	1.24e-107	0.261955	0.741	0.584	3.83e-103	atrial_cm	mt-Nd6
Dst	4.43e-99	0.251433	0.83	0.708	1.37e-94	atrial_cm	Dst
Csrp2	1.64e-75	0.430194	0.958	0.847	5.08e-71	atrial_cm	Csrp2
Nppb	4.16e-73	0.947617	0.46	0.364	1.29e-68	atrial_cm	Nppb
Myl2	0	5.13542	0.993	0.757	0	ventricular_cm	Myl2
Myh7	0	4.40502	0.997	0.656	0	ventricular_cm	Myh7
Myl3	0	4.25882	0.996	0.722	0	ventricular_cm	Myl3
Pln	0	2.67236	0.989	0.561	0	ventricular_cm	Pln
Mb	0	2.0716	0.866	0.413	0	ventricular_cm	Mb
Tnni11	0	1.67518	1	0.729	0	ventricular_cm	Tnni1
Ttn1	0	1.61216	0.999	0.701	0	ventricular_cm	Ttn
Cited1	0	1.60482	0.833	0.386	0	ventricular_cm	Cited1
Gyg	0	1.59612	0.988	0.65	0	ventricular_cm	Gyg
Fabp31	0	1.59155	0.995	0.689	0	ventricular_cm	Fabp3
Sorbs2	0	1.5887	0.987	0.468	0	ventricular_cm	Sorbs2
Mybpc3	0	1.57221	0.994	0.506	0	ventricular_cm	Mybpc3
Lbh	0	1.50691	0.973	0.427	0	ventricular_cm	Lbh
Mif	0	1.50111	0.998	0.921	0	ventricular_cm	Mif
Actc11	0	1.45279	1	0.936	0	ventricular_cm	Actc1
Acta2	0	1.43257	0.948	0.557	0	ventricular_cm	Acta2
Nexn1	0	1.39263	0.997	0.578	0	ventricular_cm	Nexn
Sh3bgr1	0	1.38787	0.992	0.508	0	ventricular_cm	Sh3bgr
Acta1	0	1.35355	0.52	0.174	0	ventricular_cm	Acta1
Ldha	0	1.35336	0.997	0.927	0	ventricular_cm	Ldha
Pgk1	0	1.31747	0.992	0.846	0	ventricular_cm	Pgk1
Tnnt11	0	1.31024	0.838	0.497	0	ventricular_cm	Tnnt1
Actn21	0	1.30696	0.993	0.494	0	ventricular_cm	Actn2
Gapdh1	0	1.29163	1	0.985	0	ventricular_cm	Gapdh
Tpi1	0	1.28057	0.994	0.887	0	ventricular_cm	Tpi1
Des1	0	1.26347	0.993	0.581	0	ventricular_cm	Des
Cyc1	0	1.23391	0.991	0.83	0	ventricular_cm	Cyc1
Aldoa-ENSMUSG00000030695	0	1.22583	0.998	0.946	0	ventricular_cm	Aldoa-ENSMUSG00000030695
Hopx1	0	1.21769	0.967	0.459	0	ventricular_cm	Hopx
Cycs1	0	1.21362	0.998	0.89	0	ventricular_cm	Cycs
Hspd1	0	1.19088	0.993	0.863	0	ventricular_cm	Hspd1
Ndufs6	0	1.1696	0.989	0.852	0	ventricular_cm	Ndufs6
Kcne1	0	1.16683	0.678	0.08	0	ventricular_cm	Kcne1
Tnnt21	0	1.16326	1	0.911	0	ventricular_cm	Tnnt2
Fam162a	0	1.1479	0.986	0.812	0	ventricular_cm	Fam162a
Hspb11	0	1.12516	0.993	0.68	0	ventricular_cm	Hspb1
Cdh2	0	1.11932	0.975	0.506	0	ventricular_cm	Cdh2
Cox5a1	0	1.11896	0.998	0.946	0	ventricular_cm	Cox5a
Idh21	0	1.11188	0.998	0.903	0	ventricular_cm	Idh2
Chchd101	0	1.09845	0.998	0.656	0	ventricular_cm	Chchd10
Tnnc11	0	1.09096	1	0.852	0	ventricular_cm	Tnnc1
Acot13	0	1.08443	0.954	0.517	0	ventricular_cm	Acot13
Nebl1	0	1.07776	0.984	0.422	0	ventricular_cm	Nebl
Ldhb1	0	1.0709	0.993	0.75	0	ventricular_cm	Ldhb
Atp5g31	0	1.05895	0.999	0.938	0	ventricular_cm	Atp5g3
Mdh11	0	1.05475	0.997	0.891	0	ventricular_cm	Mdh1
Atp5g11	0	1.05101	0.998	0.956	0	ventricular_cm	Atp5g1
Atp5a11	0	1.04695	0.999	0.971	0	ventricular_cm	Atp5a1
Atp5k1	0	1.04079	0.995	0.917	0	ventricular_cm	Atp5k
Ndufab11	0	1.04022	0.996	0.891	0	ventricular_cm	Ndufab1
Atp5b1	0	1.0193	0.999	0.982	0	ventricular_cm	Atp5b
Cox7a21	0	1.01574	0.998	0.955	0	ventricular_cm	Cox7a2
Cox7b1	0	1.01532	0.999	0.949	0	ventricular_cm	Cox7b
Ptgds	0	1.003	0.484	0.28	0	ventricular_cm	Ptgds
Smyd2	0	1.00284	0.885	0.321	0	ventricular_cm	Smyd2
Tpm11	0	1.00277	1	0.967	0	ventricular_cm	Tpm1
Crip2	0	1.00212	0.995	0.843	0	ventricular_cm	Crip2
Atp5o-ENSMUSG000000229561	0	0.994443	0.998	0.964	0	ventricular_cm	Atp5o-ENSMUSG00000022956
Eno31	0	0.990627	0.971	0.512	0	ventricular_cm	Eno3
Cox8a	0	0.977764	0.998	0.98	0	ventricular_cm	Cox8a
Usmg5	0	0.971144	0.992	0.883	0	ventricular_cm	Usmg5
Slc25a41	0	0.970003	0.999	0.98	0	ventricular_cm	Slc25a4
Pfkp	0	0.968617	0.91	0.42	0	ventricular_cm	Pfkp
Sdhb	0	0.967913	0.981	0.829	0	ventricular_cm	Sdhb
Eno1	0	0.964313	0.971	0.773	0	ventricular_cm	Eno1
Adprhl11	0	0.963575	0.915	0.371	0	ventricular_cm	Adprhl1
Uqcr111	0	0.961451	0.996	0.923	0	ventricular_cm	Uqcr11
Bex11	0	0.958596	0.947	0.475	0	ventricular_cm	Bex1
Uqcrc1	0	0.957258	0.984	0.832	0	ventricular_cm	Uqcrc1
Atp5f1	0	0.955522	0.997	0.958	0	ventricular_cm	Atp5f1
Uqcrc21	0	0.951905	0.983	0.824	0	ventricular_cm	Uqcrc2
Uqcrfs11	0	0.947611	0.987	0.829	0	ventricular_cm	Uqcrfs1
Ndufc11	0	0.947417	0.994	0.885	0	ventricular_cm	Ndufc1
Grb10	0	0.942917	0.988	0.806	0	ventricular_cm	Grb10
Pkm	0	0.934823	0.996	0.924	0	ventricular_cm	Pkm
Cox5b1	0	0.933151	0.998	0.958	0	ventricular_cm	Cox5b
Mrpl12	0	0.923948	0.963	0.758	0	ventricular_cm	Mrpl12
2010107E04Rik1	0	0.92012	0.995	0.906	0	ventricular_cm	2010107E04Rik
Uqcr101	0	0.917128	0.997	0.921	0	ventricular_cm	Uqcr10
Slc25a5	0	0.915273	0.995	0.916	0	ventricular_cm	Slc25a5
Cox6b11	0	0.912135	0.998	0.963	0	ventricular_cm	Cox6b1
Vegfb	0	0.902471	0.951	0.583	0	ventricular_cm	Vegfb
Tmod11	0	0.901921	0.969	0.433	0	ventricular_cm	Tmod1
Bves	0	0.901914	0.866	0.305	0	ventricular_cm	Bves
Sdha	0	0.901811	0.97	0.737	0	ventricular_cm	Sdha
Sdhd	0	0.896879	0.958	0.732	0	ventricular_cm	Sdhd
Popdc21	0	0.896598	0.951	0.414	0	ventricular_cm	Popdc2
Atp5c11	0	0.894811	0.998	0.949	0	ventricular_cm	Atp5c1
Idh3a1	0	0.892914	0.967	0.597	0	ventricular_cm	Idh3a
Uqcrq1	0	0.891556	0.995	0.94	0	ventricular_cm	Uqcrq
Ndufb81	0	0.89138	0.995	0.935	0	ventricular_cm	Ndufb8
Pgam1	0	0.891072	0.978	0.857	0	ventricular_cm	Pgam1
Mrpl421	0	0.886991	0.982	0.792	0	ventricular_cm	Mrpl42
Cox6c1	0	0.883978	0.999	0.981	0	ventricular_cm	Cox6c
Eci1	0	0.881928	0.918	0.542	0	ventricular_cm	Eci1
Aco21	0	0.881111	0.988	0.778	0	ventricular_cm	Aco2
Mdh21	0	0.878918	0.995	0.904	0	ventricular_cm	Mdh2
Cox7c1	0	0.877493	1	0.98	0	ventricular_cm	Cox7c
Ddc	0	0.876086	0.309	0.075	0	ventricular_cm	Ddc
Atp1b11	0	0.870401	0.98	0.575	0	ventricular_cm	Atp1b1
Got21	0	0.870302	0.962	0.621	0	ventricular_cm	Got2
Fxyd11	0	0.869975	0.982	0.636	0	ventricular_cm	Fxyd1
Cox4i11	0	0.86774	0.999	0.992	0	ventricular_cm	Cox4i1
Mpped2	0	0.866488	0.642	0.135	0	ventricular_cm	Mpped2
Mcrip2	0	0.86382	0.885	0.386	0	ventricular_cm	Mcrip2
Eif4ebp1	0	0.858502	0.978	0.787	0	ventricular_cm	Eif4ebp1
Cox7a11	0	0.858054	0.901	0.455	0	ventricular_cm	Cox7a1
Hspa9	0	0.855722	0.977	0.769	0	ventricular_cm	Hspa9
Hspb71	0	0.852231	0.986	0.481	0	ventricular_cm	Hspb7
Lmo71	0	0.846754	0.938	0.488	0	ventricular_cm	Lmo7
Cox6a1	0	0.845915	0.993	0.913	0	ventricular_cm	Cox6a1
Atp5j21	0	0.842615	0.998	0.962	0	ventricular_cm	Atp5j2
Rbm241	0	0.840411	0.967	0.4	0	ventricular_cm	Rbm24
Myom11	0	0.835798	0.943	0.414	0	ventricular_cm	Myom1
Higd1a	0	0.835388	0.953	0.735	0	ventricular_cm	Higd1a
Ndufs7	0	0.835158	0.979	0.842	0	ventricular_cm	Ndufs7
Fam96b	0	0.835013	0.957	0.676	0	ventricular_cm	Fam96b
Apobec21	0	0.834671	0.963	0.416	0	ventricular_cm	Apobec2
Ppif	0	0.830704	0.855	0.347	0	ventricular_cm	Ppif
Ndufb51	0	0.830311	0.993	0.916	0	ventricular_cm	Ndufb5
Ndufb71	0	0.829938	0.994	0.914	0	ventricular_cm	Ndufb7
Dsp1	0	0.823826	0.921	0.404	0	ventricular_cm	Dsp
Rrad1	0	0.818338	0.915	0.428	0	ventricular_cm	Rrad
Homer2	0	0.809617	0.792	0.271	0	ventricular_cm	Homer2
Bnip3	0	0.809565	0.775	0.356	0	ventricular_cm	Bnip3
S100a1	0	0.809362	0.887	0.514	0	ventricular_cm	S100a1
Trim551	0	0.809094	0.872	0.315	0	ventricular_cm	Trim55
Ndufv11	0	0.806128	0.963	0.767	0	ventricular_cm	Ndufv1
Atp5h1	0	0.805015	0.999	0.98	0	ventricular_cm	Atp5h
Acadm	0	0.804353	0.937	0.625	0	ventricular_cm	Acadm
Eef1a2	0	0.803918	0.76	0.259	0	ventricular_cm	Eef1a2
Uqcrb1	0	0.801437	0.998	0.952	0	ventricular_cm	Uqcrb
Retreg1	0	0.795845	0.757	0.266	0	ventricular_cm	Retreg1
Hcfc1r11	0	0.792305	0.978	0.739	0	ventricular_cm	Hcfc1r1
Slc8a1	0	0.791315	0.793	0.309	0	ventricular_cm	Slc8a1
Immt	0	0.790392	0.966	0.746	0	ventricular_cm	Immt
Vdac1	0	0.789153	0.989	0.865	0	ventricular_cm	Vdac1
Ndufb91	0	0.786633	0.992	0.931	0	ventricular_cm	Ndufb9
C1qbp	0	0.78358	0.96	0.747	0	ventricular_cm	C1qbp
Asb21	0	0.780892	0.86	0.369	0	ventricular_cm	Asb2
Hspb21	0	0.780605	0.937	0.444	0	ventricular_cm	Hspb2
Uqcrh1	0	0.772759	0.999	0.978	0	ventricular_cm	Uqcrh
mt-Nd51	0	0.76706	0.997	0.968	0	ventricular_cm	mt-Nd5
Hey2	0	0.765935	0.657	0.085	0	ventricular_cm	Hey2
Ndufa51	0	0.762807	0.99	0.859	0	ventricular_cm	Ndufa5
Myoz21	0	0.762696	0.884	0.383	0	ventricular_cm	Myoz2
Atp5d1	0	0.760178	0.995	0.957	0	ventricular_cm	Atp5d
Got11	0	0.757595	0.931	0.522	0	ventricular_cm	Got1
Mpc2	0	0.754574	0.974	0.851	0	ventricular_cm	Mpc2
Ndufa101	0	0.753674	0.978	0.812	0	ventricular_cm	Ndufa10
Acadl1	0	0.751532	0.974	0.763	0	ventricular_cm	Acadl
Ndufv31	0	0.748554	0.983	0.83	0	ventricular_cm	Ndufv3
Pdhb1	0	0.744214	0.95	0.666	0	ventricular_cm	Pdhb
Atp5j1	0	0.743511	0.999	0.97	0	ventricular_cm	Atp5j
Ndufv21	0	0.743333	0.984	0.841	0	ventricular_cm	Ndufv2
Hk1	0	0.741397	0.877	0.456	0	ventricular_cm	Hk1
Suclg11	0	0.740309	0.976	0.801	0	ventricular_cm	Suclg1
Cryab1	0	0.731698	0.993	0.69	0	ventricular_cm	Cryab
Slc2a1	0	0.730807	0.681	0.347	0	ventricular_cm	Slc2a1
Pla2g16	0	0.72786	0.862	0.424	0	ventricular_cm	Pla2g16
Fkbp3	0	0.72711	0.981	0.822	0	ventricular_cm	Fkbp3
Slc25a31	0	0.726674	0.997	0.966	0	ventricular_cm	Slc25a3
Sdhc1	0	0.725145	0.97	0.719	0	ventricular_cm	Sdhc
Bex3	0	0.722467	0.977	0.853	0	ventricular_cm	Bex3
Pdlim51	0	0.722061	0.955	0.603	0	ventricular_cm	Pdlim5
Ppp1r14c1	0	0.722054	0.957	0.464	0	ventricular_cm	Ppp1r14c
Pkp2	0	0.71429	0.862	0.351	0	ventricular_cm	Pkp2
Cnn11	0	0.713149	0.68	0.282	0	ventricular_cm	Cnn1
Fh11	0	0.710463	0.962	0.698	0	ventricular_cm	Fh1
Smpx1	0	0.710205	0.986	0.527	0	ventricular_cm	Smpx
mt-Nd11	0	0.708049	0.998	0.995	0	ventricular_cm	mt-Nd1
Nipsnap2	0	0.705399	0.89	0.5	0	ventricular_cm	Nipsnap2
Etfa	0	0.704991	0.955	0.712	0	ventricular_cm	Etfa
Ndufa121	0	0.703368	0.986	0.845	0	ventricular_cm	Ndufa12
Vdac21	0	0.703118	0.99	0.908	0	ventricular_cm	Vdac2
Fbxl221	0	0.698558	0.946	0.474	0	ventricular_cm	Fbxl22
Minos1	0	0.696875	0.989	0.906	0	ventricular_cm	Minos1
Gpi11	0	0.696512	0.988	0.852	0	ventricular_cm	Gpi1
Atp5l1	0	0.696367	0.997	0.965	0	ventricular_cm	Atp5l
Ndufb61	0	0.69557	0.977	0.822	0	ventricular_cm	Ndufb6
Ndufs21	0	0.69399	0.98	0.852	0	ventricular_cm	Ndufs2
Bola3	0	0.686507	0.93	0.648	0	ventricular_cm	Bola3
Fsd21	0	0.685875	0.825	0.304	0	ventricular_cm	Fsd2
Ndufb101	0	0.685659	0.985	0.871	0	ventricular_cm	Ndufb10
Pgm2	0	0.684304	0.87	0.468	0	ventricular_cm	Pgm2
Hspe1	0	0.681387	0.994	0.93	0	ventricular_cm	Hspe1
Ube2c	0	0.680033	0.624	0.354	0	ventricular_cm	Ube2c
Synpo2l1	0	0.679012	0.906	0.377	0	ventricular_cm	Synpo2l
Smyd11	0	0.678945	0.88	0.374	0	ventricular_cm	Smyd1
Ryr21	0	0.678495	0.963	0.451	0	ventricular_cm	Ryr2
Sod21	0	0.677878	0.975	0.738	0	ventricular_cm	Sod2
Trim631	0	0.673279	0.895	0.362	0	ventricular_cm	Trim63
Nkx2-51	0	0.673253	0.895	0.353	0	ventricular_cm	Nkx2-5
Fitm11	0	0.670016	0.77	0.298	0	ventricular_cm	Fitm1
Ndufs31	0	0.669481	0.973	0.796	0	ventricular_cm	Ndufs3
Mrps36	0	0.667432	0.949	0.681	0	ventricular_cm	Mrps36
Etfb1	0	0.662635	0.984	0.863	0	ventricular_cm	Etfb
Hacd11	0	0.662098	0.937	0.597	0	ventricular_cm	Hacd1
Atp5e	0	0.658408	0.996	0.972	0	ventricular_cm	Atp5e
Pnkd1	0	0.658114	0.96	0.705	0	ventricular_cm	Pnkd
Prkaa21	0	0.65726	0.827	0.312	0	ventricular_cm	Prkaa2
Ndufa91	0	0.654874	0.949	0.705	0	ventricular_cm	Ndufa9
Nrap	0	0.652305	0.643	0.244	0	ventricular_cm	Nrap
Ndufs11	0	0.651961	0.943	0.605	0	ventricular_cm	Ndufs1
Dstn1	0	0.646429	0.995	0.893	0	ventricular_cm	Dstn
Gja11	0	0.644307	0.801	0.484	0	ventricular_cm	Gja1
Slc25a13	0	0.642586	0.67	0.158	0	ventricular_cm	Slc25a13
Idh3g1	0	0.641192	0.951	0.71	0	ventricular_cm	Idh3g
Lmod21	0	0.640368	0.767	0.287	0	ventricular_cm	Lmod2
Tubb2b	0	0.639875	0.845	0.458	0	ventricular_cm	Tubb2b
Dctpp1	0	0.637681	0.889	0.596	0	ventricular_cm	Dctpp1
Cox6a21	0	0.636781	0.984	0.611	0	ventricular_cm	Cox6a2
Palld1	0	0.636116	0.967	0.596	0	ventricular_cm	Palld
Slc16a3	0	0.635891	0.713	0.296	0	ventricular_cm	Slc16a3
Lrrc101	0	0.632493	0.75	0.263	0	ventricular_cm	Lrrc10
Tcap1	0	0.629538	0.829	0.367	0	ventricular_cm	Tcap
Tnni31	0	0.629166	0.996	0.8	0	ventricular_cm	Tnni3
Ndufb21	0	0.626565	0.978	0.832	0	ventricular_cm	Ndufb2
Ppargc1a1	0	0.623638	0.799	0.306	0	ventricular_cm	Ppargc1a
Lrrc39	0	0.620979	0.76	0.248	0	ventricular_cm	Lrrc39
Irx4	0	0.620849	0.582	0.015	0	ventricular_cm	Irx4
Cs1	0	0.616376	0.934	0.636	0	ventricular_cm	Cs
Fmc11	0	0.613862	0.915	0.623	0	ventricular_cm	Fmc1
Cox8b1	0	0.612197	0.627	0.386	0	ventricular_cm	Cox8b
Mt1	0	0.611394	0.833	0.555	0	ventricular_cm	Mt1
5430431A17Rik1	0	0.61037	0.828	0.369	0	ventricular_cm	5430431A17Rik
Rragd	0	0.609351	0.774	0.302	0	ventricular_cm	Rragd
Ndufb41	0	0.608862	0.982	0.857	0	ventricular_cm	Ndufb4
Ndufa41	0	0.608847	0.998	0.966	0	ventricular_cm	Ndufa4
Unc45b1	0	0.608696	0.881	0.434	0	ventricular_cm	Unc45b
Ckb	0	0.608557	0.92	0.633	0	ventricular_cm	Ckb
Timm17a	0	0.602836	0.941	0.736	0	ventricular_cm	Timm17a
Alpk2	0	0.60236	0.698	0.211	0	ventricular_cm	Alpk2
Ndufc21	0	0.598491	0.991	0.91	0	ventricular_cm	Ndufc2
mt-Co21	0	0.597097	0.999	0.999	0	ventricular_cm	mt-Co2
Myo18b1	0	0.593462	0.764	0.277	0	ventricular_cm	Myo18b
Lsm4	0	0.593461	0.944	0.752	0	ventricular_cm	Lsm4
Ndufa81	0	0.592853	0.981	0.874	0	ventricular_cm	Ndufa8
Chchd3	0	0.592679	0.919	0.628	0	ventricular_cm	Chchd3
Mrpl36	0	0.591246	0.861	0.535	0	ventricular_cm	Mrpl36
2022-09-06	0	0.589903	0.656	0.295	0	ventricular_cm	2022-09-06
Hadhb1	0	0.589683	0.947	0.685	0	ventricular_cm	Hadhb
Cisd11	0	0.588947	0.937	0.639	0	ventricular_cm	Cisd1
Grhpr	0	0.586017	0.778	0.41	0	ventricular_cm	Grhpr
mt-Nd21	0	0.584955	0.998	0.996	0	ventricular_cm	mt-Nd2
Ndufaf4	0	0.583768	0.836	0.462	0	ventricular_cm	Ndufaf4
Ndufs5	0	0.581136	0.984	0.887	0	ventricular_cm	Ndufs5
Kcng21	0	0.579626	0.861	0.378	0	ventricular_cm	Kcng2
Mrpl15	0	0.578927	0.933	0.672	0	ventricular_cm	Mrpl15
Dlat	0	0.576051	0.856	0.489	0	ventricular_cm	Dlat
Ndufa131	0	0.576051	0.994	0.942	0	ventricular_cm	Ndufa13
Casz1	0	0.575409	0.764	0.283	0	ventricular_cm	Casz1
mt-Nd4l1	0	0.573805	0.983	0.875	0	ventricular_cm	mt-Nd4l
3632451O06Rik	0	0.572746	0.576	0.214	0	ventricular_cm	3632451O06Rik
Dpysl3	0	0.57172	0.921	0.652	0	ventricular_cm	Dpysl3
Gm457161	0	0.570544	0.831	0.389	0	ventricular_cm	Gm45716
Cox17	0	0.570349	0.907	0.668	0	ventricular_cm	Cox17
Rbpms2	0	0.569974	0.799	0.364	0	ventricular_cm	Rbpms2
Cox201	0	0.568586	0.905	0.654	0	ventricular_cm	Cox20
Ldb31	0	0.566013	0.943	0.439	0	ventricular_cm	Ldb3
Sulf2	0	0.566007	0.761	0.333	0	ventricular_cm	Sulf2
Map3k201	0	0.565427	0.873	0.454	0	ventricular_cm	Map3k20
Oxct1	0	0.562917	0.938	0.708	0	ventricular_cm	Oxct1
Bmp7	0	0.562574	0.66	0.174	0	ventricular_cm	Bmp7
Mrpl18	0	0.561828	0.957	0.758	0	ventricular_cm	Mrpl18
Gars	0	0.560548	0.903	0.631	0	ventricular_cm	Gars
Trdn1	0	0.560087	0.96	0.413	0	ventricular_cm	Trdn
Tln2	0	0.55819	0.831	0.451	0	ventricular_cm	Tln2
Snap91	0	0.557324	0.65	0.231	0	ventricular_cm	Snap91
Idh3b	0	0.5569	0.918	0.677	0	ventricular_cm	Idh3b
Ivns1abp	0	0.552235	0.856	0.574	0	ventricular_cm	Ivns1abp
Tnfrsf12a	0	0.551462	0.613	0.287	0	ventricular_cm	Tnfrsf12a
Pdk1	0	0.549236	0.76	0.363	0	ventricular_cm	Pdk1
Gmpr	0	0.548392	0.844	0.443	0	ventricular_cm	Gmpr
Pygm1	0	0.546158	0.811	0.373	0	ventricular_cm	Pygm
Osbpl8	0	0.545864	0.729	0.372	0	ventricular_cm	Osbpl8
Sucla21	0	0.543974	0.905	0.619	0	ventricular_cm	Sucla2
Hadha1	0	0.540611	0.954	0.785	0	ventricular_cm	Hadha
Mylk31	0	0.539928	0.879	0.382	0	ventricular_cm	Mylk3
Efnb3	0	0.537323	0.586	0.113	0	ventricular_cm	Efnb3
Tnni2	0	0.536664	0.276	0.101	0	ventricular_cm	Tnni2
Pdha11	0	0.535895	0.951	0.709	0	ventricular_cm	Pdha1
Cystm1	0	0.535804	0.646	0.211	0	ventricular_cm	Cystm1
Nppb1	0	0.532933	0.603	0.219	0	ventricular_cm	Nppb
Mtus21	0	0.531625	0.888	0.379	0	ventricular_cm	Mtus2
Lpar3	0	0.527393	0.554	0.062	0	ventricular_cm	Lpar3
Cav31	0	0.526853	0.753	0.337	0	ventricular_cm	Cav3
Serbp1	0	0.526468	0.997	0.969	0	ventricular_cm	Serbp1
Ppp1r1a1	0	0.526066	0.781	0.313	0	ventricular_cm	Ppp1r1a
Ndufa111	0	0.525247	0.99	0.896	0	ventricular_cm	Ndufa11
Coq7	0	0.525122	0.901	0.607	0	ventricular_cm	Coq7
mt-Nd31	0	0.524253	0.995	0.964	0	ventricular_cm	mt-Nd3
Apoo1	0	0.523402	0.832	0.44	0	ventricular_cm	Apoo
Lmod3	0	0.522782	0.556	0.177	0	ventricular_cm	Lmod3
Mtx2	0	0.522552	0.909	0.65	0	ventricular_cm	Mtx2
Timm10	0	0.522434	0.85	0.515	0	ventricular_cm	Timm10
Dld	0	0.519207	0.909	0.627	0	ventricular_cm	Dld
Hif1a	0	0.519134	0.887	0.649	0	ventricular_cm	Hif1a
Flnc	0	0.517829	0.848	0.489	0	ventricular_cm	Flnc
Pmpcb	0	0.517038	0.909	0.627	0	ventricular_cm	Pmpcb
Bex41	0	0.51603	0.914	0.521	0	ventricular_cm	Bex4
Tomm40	0	0.515832	0.891	0.636	0	ventricular_cm	Tomm40
Ogdh1	0	0.514165	0.899	0.606	0	ventricular_cm	Ogdh
Stk391	0	0.513553	0.826	0.478	0	ventricular_cm	Stk39
Ndrg21	0	0.512894	0.885	0.518	0	ventricular_cm	Ndrg2
Acads	0	0.512648	0.861	0.567	0	ventricular_cm	Acads
Gng5	0	0.510985	0.997	0.979	0	ventricular_cm	Gng5
Mrpl54	0	0.509645	0.95	0.773	0	ventricular_cm	Mrpl54
Dbi1	0	0.509193	0.988	0.882	0	ventricular_cm	Dbi
Usp13	0	0.505613	0.725	0.275	0	ventricular_cm	Usp13
Crat	0	0.504695	0.774	0.434	0	ventricular_cm	Crat
Slc25a11	0	0.503326	0.907	0.68	0	ventricular_cm	Slc25a11
Hsp90aa1	0	0.501574	0.994	0.951	0	ventricular_cm	Hsp90aa1
Ndufa61	0	0.500151	0.99	0.914	0	ventricular_cm	Ndufa6
Gmnn	0	0.497973	0.674	0.348	0	ventricular_cm	Gmnn
mt-Co11	0	0.497708	0.999	0.999	0	ventricular_cm	mt-Co1
Myo18a1	0	0.497473	0.84	0.444	0	ventricular_cm	Myo18a
Acat1	0	0.497087	0.939	0.748	0	ventricular_cm	Acat1
Tox3	0	0.494949	0.534	0.141	0	ventricular_cm	Tox3
Ndufb111	0	0.494575	0.99	0.924	0	ventricular_cm	Ndufb11
Xirp11	0	0.493204	0.733	0.267	0	ventricular_cm	Xirp1
Fhod31	0	0.490975	0.703	0.27	0	ventricular_cm	Fhod3
Mrpl34	0	0.4896	0.934	0.73	0	ventricular_cm	Mrpl34
Pde4dip1	0	0.488565	0.771	0.361	0	ventricular_cm	Pde4dip
Rrm2	0	0.487868	0.506	0.279	0	ventricular_cm	Rrm2
Agl1	0	0.484813	0.768	0.399	0	ventricular_cm	Agl
Echs1	0	0.484116	0.923	0.696	0	ventricular_cm	Echs1
Cap21	0	0.483053	0.871	0.366	0	ventricular_cm	Cap2
Atp5g2	0	0.479886	0.993	0.962	0	ventricular_cm	Atp5g2
Sh3kbp1	0	0.479032	0.711	0.35	0	ventricular_cm	Sh3kbp1
mt-Cytb1	0	0.477361	0.999	0.998	0	ventricular_cm	mt-Cytb
Pfkl	0	0.476963	0.815	0.503	0	ventricular_cm	Pfkl
Dnajc151	0	0.476517	0.91	0.637	0	ventricular_cm	Dnajc15
Mrpl28	0	0.47626	0.91	0.676	0	ventricular_cm	Mrpl28
Ndufa3	0	0.474632	0.944	0.806	0	ventricular_cm	Ndufa3
Acadvl	0	0.472887	0.772	0.506	0	ventricular_cm	Acadvl
Ndufa21	0	0.471692	0.988	0.928	0	ventricular_cm	Ndufa2
Tomm5	0	0.471449	0.926	0.763	0	ventricular_cm	Tomm5
Smim20	0	0.470903	0.792	0.439	0	ventricular_cm	Smim20
Haus8	0	0.470236	0.597	0.23	0	ventricular_cm	Haus8
Azin1	0	0.469966	0.836	0.535	0	ventricular_cm	Azin1
Adk	0	0.469849	0.83	0.529	0	ventricular_cm	Adk
Timm9	0	0.468448	0.827	0.499	0	ventricular_cm	Timm9
Ak11	0	0.468435	0.817	0.408	0	ventricular_cm	Ak1
Mlip1	0	0.467989	0.833	0.345	0	ventricular_cm	Mlip
Cluh	0	0.466954	0.7	0.3	0	ventricular_cm	Cluh
Hrc1	0	0.465421	0.792	0.358	0	ventricular_cm	Hrc
Phb2	0	0.464654	0.96	0.825	0	ventricular_cm	Phb2
Fkbp4	0	0.464315	0.913	0.696	0	ventricular_cm	Fkbp4
Ghitm	0	0.464103	0.928	0.706	0	ventricular_cm	Ghitm
Myocd1	0	0.463787	0.684	0.25	0	ventricular_cm	Myocd
Rbm201	0	0.4627	0.678	0.254	0	ventricular_cm	Rbm20
Coq5	0	0.459784	0.755	0.392	0	ventricular_cm	Coq5
Phb	0	0.458651	0.86	0.577	0	ventricular_cm	Phb
Rcan1	0	0.457659	0.668	0.288	0	ventricular_cm	Rcan1
Snta1	0	0.457394	0.673	0.273	0	ventricular_cm	Snta1
Prmt1	0	0.456024	0.958	0.825	0	ventricular_cm	Prmt1
Pdlim7	0	0.455553	0.795	0.648	0	ventricular_cm	Pdlim7
mt-Nd41	0	0.454902	0.998	0.997	0	ventricular_cm	mt-Nd4
2810004N23Rik	0	0.454874	0.862	0.572	0	ventricular_cm	2810004N23Rik
Zfp106	0	0.45391	0.898	0.683	0	ventricular_cm	Zfp106
Timm8b1	0	0.450876	0.95	0.754	0	ventricular_cm	Timm8b
Camk2d1	0	0.450165	0.93	0.639	0	ventricular_cm	Camk2d
Timm8a1	0	0.449197	0.761	0.436	0	ventricular_cm	Timm8a1
Prox1	0	0.448564	0.697	0.286	0	ventricular_cm	Prox1
Adssl11	0	0.448127	0.677	0.27	0	ventricular_cm	Adssl1
Ammecr1	0	0.44756	0.661	0.28	0	ventricular_cm	Ammecr1
Pabpc4	0	0.445122	0.875	0.576	0	ventricular_cm	Pabpc4
Mapre2	0	0.443956	0.807	0.497	0	ventricular_cm	Mapre2
Ccdc1411	0	0.443793	0.927	0.448	0	ventricular_cm	Ccdc141
Rab3ip	0	0.440484	0.693	0.312	0	ventricular_cm	Rab3ip
Bzw21	0	0.439966	0.938	0.695	0	ventricular_cm	Bzw2
Fuom1	0	0.439458	0.842	0.466	0	ventricular_cm	Fuom
Cxcl12	0	0.437752	0.513	0.154	0	ventricular_cm	Cxcl12
Alpk3	0	0.437426	0.564	0.148	0	ventricular_cm	Alpk3
Ppp2r3a1	0	0.433383	0.871	0.542	0	ventricular_cm	Ppp2r3a
Dusp27	0	0.433315	0.621	0.204	0	ventricular_cm	Dusp27
Fam81a	0	0.432176	0.497	0.097	0	ventricular_cm	Fam81a
Cacna1c	0	0.432068	0.605	0.212	0	ventricular_cm	Cacna1c
Selenoh	0	0.430884	0.911	0.738	0	ventricular_cm	Selenoh
Hk2	0	0.429796	0.55	0.206	0	ventricular_cm	Hk2
Srl1	0	0.427043	0.792	0.354	0	ventricular_cm	Srl
Josd2	0	0.42678	0.831	0.526	0	ventricular_cm	Josd2
Pgam21	0	0.421351	0.987	0.545	0	ventricular_cm	Pgam2
Ndufs41	0	0.420208	0.968	0.807	0	ventricular_cm	Ndufs4
Anp32e	0	0.419756	0.887	0.661	0	ventricular_cm	Anp32e
Lrrfip1	0	0.417774	0.869	0.571	0	ventricular_cm	Lrrfip1
Stard7	0	0.416563	0.765	0.421	0	ventricular_cm	Stard7
Pttg1	0	0.415552	0.595	0.358	0	ventricular_cm	Pttg1
Ndrg41	0	0.414945	0.64	0.259	0	ventricular_cm	Ndrg4
Gpr22	0	0.414666	0.392	0.071	0	ventricular_cm	Gpr22
Tufm	0	0.414511	0.71	0.365	0	ventricular_cm	Tufm
Pdcd5	0	0.413102	0.978	0.878	0	ventricular_cm	Pdcd5
Suclg2	0	0.409823	0.803	0.495	0	ventricular_cm	Suclg2
Qk	0	0.409194	0.976	0.832	0	ventricular_cm	Qk
Ppip5k2	0	0.407674	0.649	0.33	0	ventricular_cm	Ppip5k2
Dlst	0	0.407494	0.873	0.606	0	ventricular_cm	Dlst
Uqcc2	0	0.407062	0.95	0.784	0	ventricular_cm	Uqcc2
Mrps33	0	0.406888	0.955	0.8	0	ventricular_cm	Mrps33
Lclat1	0	0.406785	0.521	0.148	0	ventricular_cm	Lclat1
Klhl31	0	0.405193	0.604	0.205	0	ventricular_cm	Klhl31
Ppa2	0	0.40391	0.778	0.449	0	ventricular_cm	Ppa2
Vdac31	0	0.403506	0.977	0.865	0	ventricular_cm	Vdac3
Fxr1	0	0.401518	0.939	0.761	0	ventricular_cm	Fxr1
Acsl3	0	0.400123	0.596	0.273	0	ventricular_cm	Acsl3
Lrpprc	0	0.398315	0.709	0.361	0	ventricular_cm	Lrpprc
Mrps35	0	0.398141	0.831	0.525	0	ventricular_cm	Mrps35
Svil1	0	0.397433	0.901	0.61	0	ventricular_cm	Svil
Tcp1	0	0.3974	0.963	0.852	0	ventricular_cm	Tcp1
2410015M20Rik1	0	0.397134	0.963	0.856	0	ventricular_cm	2410015M20Rik
Casq21	0	0.395991	0.695	0.389	0	ventricular_cm	Casq2
Ran	0	0.394854	0.978	0.911	0	ventricular_cm	Ran
Kmt5a	0	0.394797	0.822	0.583	0	ventricular_cm	Kmt5a
Timm13	0	0.393299	0.956	0.844	0	ventricular_cm	Timm13
Tmem126a	0	0.392388	0.848	0.579	0	ventricular_cm	Tmem126a
Thoc7	0	0.392333	0.933	0.767	0	ventricular_cm	Thoc7
Tbca	0	0.39131	0.977	0.883	0	ventricular_cm	Tbca
Chchd1	0	0.390579	0.94	0.774	0	ventricular_cm	Chchd1
Pdk3	0	0.390139	0.643	0.329	0	ventricular_cm	Pdk3
Anapc13	0	0.389243	0.912	0.713	0	ventricular_cm	Anapc13
Ears2	0	0.389046	0.498	0.175	0	ventricular_cm	Ears2
Pkig1	0	0.387599	0.939	0.726	0	ventricular_cm	Pkig
Fhl21	0	0.385426	0.884	0.55	0	ventricular_cm	Fhl2
mt-Atp81	0	0.385356	0.917	0.718	0	ventricular_cm	mt-Atp8
Ptges3l1	0	0.385266	0.712	0.358	0	ventricular_cm	Ptges3l
Hibadh	0	0.385211	0.822	0.54	0	ventricular_cm	Hibadh
Atp1a11	0	0.384952	0.982	0.793	0	ventricular_cm	Atp1a1
Chchd4	0	0.384714	0.695	0.368	0	ventricular_cm	Chchd4
Lsm6	0	0.383345	0.875	0.681	0	ventricular_cm	Lsm6
Epb41l3	0	0.383204	0.734	0.38	0	ventricular_cm	Epb41l3
Mgst31	0	0.383194	0.853	0.566	0	ventricular_cm	Mgst3
Tcea31	0	0.382962	0.656	0.296	0	ventricular_cm	Tcea3
Camta1	0	0.382484	0.87	0.583	0	ventricular_cm	Camta1
Ybx11	0	0.379519	0.998	0.977	0	ventricular_cm	Ybx1
Camk2a	0	0.377617	0.533	0.153	0	ventricular_cm	Camk2a
Tfrc	0	0.376688	0.577	0.233	0	ventricular_cm	Tfrc
Grpel1	0	0.376083	0.913	0.725	0	ventricular_cm	Grpel1
Vcan	0	0.375332	0.646	0.341	0	ventricular_cm	Vcan
Clasp11	0	0.375225	0.831	0.527	0	ventricular_cm	Clasp1
Ndufa14	0	0.37514	0.957	0.8	0	ventricular_cm	Ndufa1
Sfrp11	0	0.374837	0.843	0.51	0	ventricular_cm	Sfrp1
Rangrf	0	0.374763	0.642	0.319	0	ventricular_cm	Rangrf
Nme1	0	0.374623	0.943	0.798	0	ventricular_cm	Nme1
Mrpl51	0	0.373907	0.936	0.753	0	ventricular_cm	Mrpl51
Atcayos1	0	0.372817	0.831	0.354	0	ventricular_cm	Atcayos
Romo1	0	0.372637	0.947	0.816	0	ventricular_cm	Romo1
Mcee	0	0.371829	0.818	0.537	0	ventricular_cm	Mcee
Aifm1	0	0.371288	0.794	0.494	0	ventricular_cm	Aifm1
Myh7b	0	0.370895	0.403	0.062	0	ventricular_cm	Myh7b
Upp1	0	0.369765	0.386	0.062	0	ventricular_cm	Upp1
Ank31	0	0.369712	0.763	0.378	0	ventricular_cm	Ank3
Macrod1	0	0.368591	0.485	0.165	0	ventricular_cm	Macrod1
Prelid2	0	0.368554	0.63	0.313	0	ventricular_cm	Prelid2
Hmgn3	0	0.365257	0.784	0.517	0	ventricular_cm	Hmgn3
Chchd21	0	0.364753	0.999	0.991	0	ventricular_cm	Chchd2
Stip1	0	0.364456	0.816	0.571	0	ventricular_cm	Stip1
Nudt19	0	0.363828	0.676	0.347	0	ventricular_cm	Nudt19
Banf1	0	0.363687	0.941	0.78	0	ventricular_cm	Banf1
Rangap1	0	0.362532	0.592	0.373	0	ventricular_cm	Rangap1
Psmg4	0	0.361522	0.804	0.54	0	ventricular_cm	Psmg4
Hint21	0	0.361126	0.857	0.567	0	ventricular_cm	Hint2
Hand1	0	0.358282	0.267	0.009	0	ventricular_cm	Hand1
Ppia	0	0.357889	1	0.994	0	ventricular_cm	Ppia
Ss18l21	0	0.357606	0.826	0.523	0	ventricular_cm	Ss18l2
Cbx5	0	0.355265	0.903	0.742	0	ventricular_cm	Cbx5
Prkaca	0	0.354482	0.76	0.498	0	ventricular_cm	Prkaca
Pebp11	0	0.353516	0.99	0.931	0	ventricular_cm	Pebp1
Igf2r	0	0.352988	0.97	0.81	0	ventricular_cm	Igf2r
Clybl	0	0.352302	0.636	0.302	0	ventricular_cm	Clybl
Acsl1	0	0.351808	0.527	0.304	0	ventricular_cm	Acsl1
Jpt11	0	0.351566	0.972	0.865	0	ventricular_cm	Jpt1
Hint11	0	0.350373	0.995	0.961	0	ventricular_cm	Hint1
Jph21	0	0.349879	0.732	0.342	0	ventricular_cm	Jph2
Cfl21	0	0.349241	0.966	0.784	0	ventricular_cm	Cfl2
Mitf	0	0.347944	0.599	0.242	0	ventricular_cm	Mitf
Ndufs81	0	0.347568	0.927	0.729	0	ventricular_cm	Ndufs8
Phyh1	0	0.347564	0.78	0.436	0	ventricular_cm	Phyh
Cmc2	0	0.347279	0.773	0.493	0	ventricular_cm	Cmc2
Ndufa71	0	0.347103	0.983	0.917	0	ventricular_cm	Ndufa7
Coq91	0	0.345059	0.74	0.424	0	ventricular_cm	Coq9
Hmga2	0	0.345046	0.366	0.159	0	ventricular_cm	Hmga2
Hadh	0	0.343373	0.888	0.678	0	ventricular_cm	Hadh
Txn2	0	0.342571	0.886	0.701	0	ventricular_cm	Txn2
Prelid3b	0	0.342481	0.782	0.51	0	ventricular_cm	Prelid3b
Npm3	0	0.342159	0.688	0.444	0	ventricular_cm	Npm3
Bag21	0	0.341982	0.694	0.359	0	ventricular_cm	Bag2
Atad3a	0	0.341689	0.698	0.395	0	ventricular_cm	Atad3a
Rnps1	0	0.341468	0.875	0.672	0	ventricular_cm	Rnps1
Pam161	0	0.337283	0.871	0.632	0	ventricular_cm	Pam16
Cct3	0	0.336822	0.936	0.811	0	ventricular_cm	Cct3
Ccdc58	0	0.336688	0.699	0.402	0	ventricular_cm	Ccdc58
Mrpl19	0	0.336461	0.698	0.397	0	ventricular_cm	Mrpl19
Fdx1	0	0.336364	0.815	0.536	0	ventricular_cm	Fdx1
Timm44	0	0.335427	0.767	0.504	0	ventricular_cm	Timm44
Fahd1	0	0.334834	0.629	0.321	0	ventricular_cm	Fahd1
Hspb8	0	0.334309	0.501	0.159	0	ventricular_cm	Hspb8
Cdkn2d	0	0.334095	0.654	0.394	0	ventricular_cm	Cdkn2d
Neurl2	0	0.333846	0.625	0.265	0	ventricular_cm	Neurl2
Fxn	0	0.333808	0.72	0.412	0	ventricular_cm	Fxn
Mtfr1l	0	0.333164	0.854	0.609	0	ventricular_cm	Mtfr1l
Gpx4	0	0.332811	0.985	0.949	0	ventricular_cm	Gpx4
Eif1ax	0	0.332509	0.928	0.764	0	ventricular_cm	Eif1ax
Hipk3	0	0.331586	0.769	0.48	0	ventricular_cm	Hipk3
Pygb1	0	0.331197	0.74	0.453	0	ventricular_cm	Pygb
Nop10	0	0.330198	0.927	0.775	0	ventricular_cm	Nop10
Slmap1	0	0.329949	0.791	0.523	0	ventricular_cm	Slmap
Mrpl231	0	0.329549	0.938	0.746	0	ventricular_cm	Mrpl23
Mrps9	0	0.329519	0.791	0.511	0	ventricular_cm	Mrps9
Casq11	0	0.329427	0.479	0.208	0	ventricular_cm	Casq1
Mpp61	0	0.328734	0.809	0.522	0	ventricular_cm	Mpp6
Ndufb31	0	0.328292	0.96	0.823	0	ventricular_cm	Ndufb3
Gys1	0	0.328268	0.57	0.235	0	ventricular_cm	Gys1
1700021F05Rik	0	0.327499	0.704	0.398	0	ventricular_cm	1700021F05Rik
mt-Co31	0	0.327097	1	0.999	0	ventricular_cm	mt-Co3
Stbd1	0	0.326432	0.554	0.217	0	ventricular_cm	Stbd1
Ywhae	0	0.325594	0.993	0.953	0	ventricular_cm	Ywhae
Gfm1	0	0.325512	0.666	0.35	0	ventricular_cm	Gfm1
Alas1	0	0.324484	0.66	0.391	0	ventricular_cm	Alas1
Mrpl45	0	0.324464	0.678	0.365	0	ventricular_cm	Mrpl45
Ybx3	0	0.324406	0.96	0.822	0	ventricular_cm	Ybx3
Samd4	0	0.324264	0.691	0.383	0	ventricular_cm	Samd4
Ctnna3	0	0.323598	0.502	0.163	0	ventricular_cm	Ctnna3
Csrp31	0	0.323452	0.999	0.723	0	ventricular_cm	Csrp3
Ctps	0	0.322254	0.644	0.348	0	ventricular_cm	Ctps
Plekha71	0	0.320048	0.532	0.226	0	ventricular_cm	Plekha7
Hspb31	0	0.319339	0.629	0.276	0	ventricular_cm	Hspb3
Spsb4	0	0.31931	0.469	0.143	0	ventricular_cm	Spsb4
Ndufaf6	0	0.319181	0.55	0.216	0	ventricular_cm	Ndufaf6
Oaz1	0	0.318185	0.993	0.978	0	ventricular_cm	Oaz1
Ppargc1b	0	0.317908	0.477	0.154	0	ventricular_cm	Ppargc1b
Mrps22	0	0.316795	0.659	0.348	0	ventricular_cm	Mrps22
Churc1	0	0.316424	0.862	0.627	0	ventricular_cm	Churc1
Strip2	0	0.316402	0.472	0.169	0	ventricular_cm	Strip2
mt-Atp61	0	0.315943	0.999	0.999	0	ventricular_cm	mt-Atp6
Mrps5	0	0.315324	0.788	0.545	0	ventricular_cm	Mrps5
Uchl1	0	0.314935	0.522	0.214	0	ventricular_cm	Uchl1
Cacybp	0	0.314766	0.909	0.748	0	ventricular_cm	Cacybp
Ppp1r12b1	0	0.314705	0.678	0.341	0	ventricular_cm	Ppp1r12b
Tesc	0	0.31432	0.445	0.145	0	ventricular_cm	Tesc
Mrpl30	0	0.313987	0.944	0.808	0	ventricular_cm	Mrpl30
Nt5dc2	0	0.313791	0.884	0.683	0	ventricular_cm	Nt5dc2
Sap30	0	0.31356	0.651	0.359	0	ventricular_cm	Sap30
Ago2	0	0.313314	0.774	0.545	0	ventricular_cm	Ago2
Vldlr1	0	0.311991	0.64	0.304	0	ventricular_cm	Vldlr
Comtd1	0	0.310217	0.542	0.215	0	ventricular_cm	Comtd1
Cct7	0	0.310038	0.95	0.829	0	ventricular_cm	Cct7
Asb11	0	0.309257	0.295	0.067	0	ventricular_cm	Asb11
Pcdh71	0	0.308588	0.842	0.503	0	ventricular_cm	Pcdh7
Cox14	0	0.308339	0.927	0.769	0	ventricular_cm	Cox14
Ptgr2	0	0.308295	0.68	0.38	0	ventricular_cm	Ptgr2
Smarcd31	0	0.306953	0.688	0.357	0	ventricular_cm	Smarcd3
Ehbp1l1	0	0.30691	0.716	0.409	0	ventricular_cm	Ehbp1l1
Trap1	0	0.305236	0.701	0.425	0	ventricular_cm	Trap1
Samm50	0	0.304363	0.856	0.668	0	ventricular_cm	Samm50
Pgp	0	0.303632	0.803	0.582	0	ventricular_cm	Pgp
Coq6	0	0.303538	0.619	0.316	0	ventricular_cm	Coq6
Pfdn1	0	0.303426	0.93	0.775	0	ventricular_cm	Pfdn1
Sirt3	0	0.303157	0.613	0.312	0	ventricular_cm	Sirt3
Pcgf51	0	0.300844	0.656	0.338	0	ventricular_cm	Pcgf5
Psme1	0	0.300541	0.939	0.765	0	ventricular_cm	Psme1
Rbm38	0	0.300322	0.59	0.26	0	ventricular_cm	Rbm38
Etfdh	0	0.299814	0.659	0.372	0	ventricular_cm	Etfdh
Fastk	0	0.299699	0.761	0.483	0	ventricular_cm	Fastk
Mrps15	0	0.299027	0.87	0.656	0	ventricular_cm	Mrps15
Dpy30	0	0.298769	0.847	0.635	0	ventricular_cm	Dpy30
Lpgat1	0	0.29841	0.729	0.468	0	ventricular_cm	Lpgat1
Aimp2	0	0.298345	0.648	0.366	0	ventricular_cm	Aimp2
Igf2bp1	0	0.297563	0.548	0.301	0	ventricular_cm	Igf2bp1
Cenpv	0	0.297393	0.508	0.234	0	ventricular_cm	Cenpv
Habp4	0	0.29731	0.559	0.257	0	ventricular_cm	Habp4
Tsfm	0	0.29727	0.717	0.451	0	ventricular_cm	Tsfm
Rnf2071	0	0.297226	0.576	0.263	0	ventricular_cm	Rnf207
Glrx5	0	0.296581	0.922	0.735	0	ventricular_cm	Glrx5
C130080G10Rik1	0	0.296207	0.595	0.268	0	ventricular_cm	C130080G10Rik
Slc38a1	0	0.295992	0.773	0.478	0	ventricular_cm	Slc38a1
Prrx2	0	0.294772	0.501	0.26	0	ventricular_cm	Prrx2
Mrps24	0	0.294595	0.927	0.801	0	ventricular_cm	Mrps24
Pcbd1	0	0.294099	0.538	0.235	0	ventricular_cm	Pcbd1
Akap1	0	0.293988	0.55	0.248	0	ventricular_cm	Akap1
Uchl3	0	0.293844	0.736	0.487	0	ventricular_cm	Uchl3
Apool	0	0.293606	0.722	0.442	0	ventricular_cm	Apool
Osbpl1a	0	0.29305	0.64	0.35	0	ventricular_cm	Osbpl1a
Ecsit	0	0.291741	0.626	0.32	0	ventricular_cm	Ecsit
Mical31	0	0.291675	0.676	0.38	0	ventricular_cm	Mical3
Hsp90ab1	0	0.291001	1	0.996	0	ventricular_cm	Hsp90ab1
Speg	0	0.290843	0.583	0.254	0	ventricular_cm	Speg
Rbpms1	0	0.289761	0.986	0.833	0	ventricular_cm	Rbpms
Fgf13	0	0.288313	0.522	0.201	0	ventricular_cm	Fgf13
Hprt	0	0.288064	0.805	0.563	0	ventricular_cm	Hprt
Psmb7	0	0.287794	0.914	0.755	0	ventricular_cm	Psmb7
Gmps	0	0.287167	0.815	0.592	0	ventricular_cm	Gmps
Psmb5	0	0.286379	0.957	0.866	0	ventricular_cm	Psmb5
Srpk3	0	0.284346	0.482	0.168	0	ventricular_cm	Srpk3
Spag7	0	0.284285	0.868	0.668	0	ventricular_cm	Spag7
Slc16a1	0	0.283861	0.686	0.314	0	ventricular_cm	Slc16a1
Higd2a1	0	0.283703	0.935	0.75	0	ventricular_cm	Higd2a
Ide	0	0.283147	0.606	0.32	0	ventricular_cm	Ide
Mfn21	0	0.282282	0.686	0.381	0	ventricular_cm	Mfn2
Psmb6	0	0.281631	0.971	0.903	0	ventricular_cm	Psmb6
Afg3l2	0	0.280494	0.614	0.327	0	ventricular_cm	Afg3l2
Mtch2	0	0.276401	0.874	0.671	0	ventricular_cm	Mtch2
Tomm70a	0	0.275819	0.783	0.557	0	ventricular_cm	Tomm70a
Usp21	0	0.274658	0.601	0.28	0	ventricular_cm	Usp2
Spc24	0	0.274156	0.558	0.315	0	ventricular_cm	Spc24
Prdx3	0	0.273589	0.82	0.566	0	ventricular_cm	Prdx3
Timm50	0	0.273225	0.726	0.489	0	ventricular_cm	Timm50
Endog	0	0.271682	0.613	0.327	0	ventricular_cm	Endog
Mrpl47	0	0.271277	0.553	0.264	0	ventricular_cm	Mrpl47
Ankrd40	0	0.270539	0.77	0.508	0	ventricular_cm	Ankrd40
Bcam1	0	0.270487	0.845	0.506	0	ventricular_cm	Bcam
Pdxp	0	0.269883	0.431	0.142	0	ventricular_cm	Pdxp
Emc2	0	0.269527	0.837	0.621	0	ventricular_cm	Emc2
Vash2	0	0.268233	0.522	0.245	0	ventricular_cm	Vash2
Igfbpl11	0	0.267903	0.471	0.189	0	ventricular_cm	Igfbpl1
Pfkm1	0	0.266568	0.621	0.327	0	ventricular_cm	Pfkm
Bri3bp	0	0.266476	0.629	0.335	0	ventricular_cm	Bri3bp
Pcbp4	0	0.266279	0.68	0.409	0	ventricular_cm	Pcbp4
Mrps28	0	0.266055	0.817	0.594	0	ventricular_cm	Mrps28
Mrpl38	0	0.264821	0.717	0.463	0	ventricular_cm	Mrpl38
Rapsn	0	0.264394	0.372	0.097	0	ventricular_cm	Rapsn
Mrps31	0	0.263908	0.693	0.426	0	ventricular_cm	Mrps31
Ddr1	0	0.263902	0.659	0.359	0	ventricular_cm	Ddr1
Coro6	0	0.263825	0.483	0.197	0	ventricular_cm	Coro6
Cxadr	0	0.263431	0.603	0.268	0	ventricular_cm	Cxadr
Inpp5a	0	0.263299	0.587	0.308	0	ventricular_cm	Inpp5a
Phtf2	0	0.263138	0.505	0.215	0	ventricular_cm	Phtf2
Prps2	0	0.261385	0.417	0.17	0	ventricular_cm	Prps2
Doc2g1	0	0.26044	0.629	0.286	0	ventricular_cm	Doc2g
Slc38a4	0	0.259195	0.671	0.382	0	ventricular_cm	Slc38a4
Kif26b	0	0.259073	0.437	0.171	0	ventricular_cm	Kif26b
Mov10l1	0	0.258254	0.443	0.15	0	ventricular_cm	Mov10l1
D10Jhu81e1	0	0.258241	0.725	0.451	0	ventricular_cm	D10Jhu81e
Hspa4l	0	0.258078	0.625	0.342	0	ventricular_cm	Hspa4l
Txlnb1	0	0.257427	0.611	0.295	0	ventricular_cm	Txlnb
Tmem70	0	0.257128	0.68	0.411	0	ventricular_cm	Tmem70
Prdx2	0	0.256832	0.993	0.953	0	ventricular_cm	Prdx2
Dbt	0	0.256555	0.555	0.273	0	ventricular_cm	Dbt
Hddc2	0	0.256463	0.612	0.327	0	ventricular_cm	Hddc2
Popdc3	0	0.25609	0.407	0.132	0	ventricular_cm	Popdc3
Mtus1	0	0.25585	0.747	0.478	0	ventricular_cm	Mtus1
Mrpl40	0	0.254155	0.69	0.439	0	ventricular_cm	Mrpl40
Cand2	0	0.25257	0.52	0.245	0	ventricular_cm	Cand2
Atpaf1	0	0.252321	0.579	0.306	0	ventricular_cm	Atpaf1
Mmp15	0	0.252146	0.635	0.34	0	ventricular_cm	Mmp15
Prep	0	0.25149	0.492	0.229	0	ventricular_cm	Prep
Rmdn1	0	0.251021	0.572	0.315	0	ventricular_cm	Rmdn1
Fam136a	0	0.25048	0.676	0.423	0	ventricular_cm	Fam136a
Coa3	5.35e-308	0.271098	0.902	0.743	1.66e-303	ventricular_cm	Coa3
Tmem147	7.36e-308	0.275101	0.855	0.667	2.28e-303	ventricular_cm	Tmem147
Sssca1	9.34e-305	0.254518	0.778	0.541	2.89e-300	ventricular_cm	Sssca1
Tma7	1.34e-304	0.281122	0.986	0.929	4.15e-300	ventricular_cm	Tma7
Egln1	4.24e-302	0.26304	0.743	0.487	1.31e-297	ventricular_cm	Egln1
Abracl	2.41e-301	0.364002	0.942	0.837	7.45e-297	ventricular_cm	Abracl
Mrps21	2.27e-299	0.287426	0.918	0.767	7.02e-295	ventricular_cm	Mrps21
Mrps7	2.85e-299	0.255061	0.811	0.6	8.84e-295	ventricular_cm	Mrps7
Bsg	4.02e-298	0.264185	0.982	0.945	1.25e-293	ventricular_cm	Bsg
Zfp706	8.09e-297	0.26551	0.945	0.818	2.51e-292	ventricular_cm	Zfp706
Ak2	1.39e-295	0.255851	0.834	0.607	4.31e-291	ventricular_cm	Ak2
Fyttd1	2.7e-294	0.271597	0.86	0.66	8.36e-290	ventricular_cm	Fyttd1
Trappc1	4.22e-293	0.265407	0.857	0.662	1.31e-288	ventricular_cm	Trappc1
Ung	5.06e-292	0.266756	0.394	0.195	1.57e-287	ventricular_cm	Ung
Pgrmc2	3.11e-284	0.250186	0.743	0.513	9.62e-280	ventricular_cm	Pgrmc2
Parp1	1.85e-281	0.2645	0.733	0.517	5.72e-277	ventricular_cm	Parp1
Ube2m	3.36e-280	0.267425	0.928	0.8	1.04e-275	ventricular_cm	Ube2m
Hsd17b10	2.55e-278	0.266227	0.921	0.764	7.91e-274	ventricular_cm	Hsd17b10
Rps27l	4.8e-278	0.262797	0.979	0.911	1.49e-273	ventricular_cm	Rps27l
Nasp	3.48e-276	0.38961	0.846	0.673	1.08e-271	ventricular_cm	Nasp
Larp7	1.19e-275	0.261012	0.77	0.555	3.69e-271	ventricular_cm	Larp7
Alcam	1.75e-271	0.300148	0.435	0.237	5.41e-267	ventricular_cm	Alcam
Dnajc2	5.45e-270	0.25667	0.748	0.526	1.69e-265	ventricular_cm	Dnajc2
Dut	7.72e-267	0.390849	0.762	0.578	2.39e-262	ventricular_cm	Dut
Lta4h	2.6e-263	0.276073	0.709	0.491	8.04e-259	ventricular_cm	Lta4h
mt-Nd61	3.68e-262	0.261029	0.753	0.511	1.14e-257	ventricular_cm	mt-Nd6
Dnajc19	4.26e-262	0.252601	0.824	0.628	1.32e-257	ventricular_cm	Dnajc19
Ddx39	1.01e-261	0.281528	0.699	0.487	3.13e-257	ventricular_cm	Ddx39
Ppp1r14b	1.19e-250	0.25994	0.98	0.901	3.7e-246	ventricular_cm	Ppp1r14b
Bambi	1.19e-248	0.25829	0.627	0.406	3.7e-244	ventricular_cm	Bambi
Aes	2.02e-247	0.256382	0.987	0.922	6.25e-243	ventricular_cm	Aes
Ckm1	3.62e-241	0.704407	0.784	0.618	1.12e-236	ventricular_cm	Ckm
Tomm20	7.21e-241	0.2656	0.967	0.894	2.23e-236	ventricular_cm	Tomm20
Rfc4	2.54e-237	0.255916	0.521	0.324	7.85e-233	ventricular_cm	Rfc4
Psmc5	6.26e-234	0.253292	0.884	0.731	1.94e-229	ventricular_cm	Psmc5
Tecr	8.98e-232	0.254045	0.911	0.778	2.78e-227	ventricular_cm	Tecr
Rrm1	9.7e-228	0.263741	0.61	0.405	3.01e-223	ventricular_cm	Rrm1
Ppa1	1.65e-227	0.263776	0.724	0.527	5.1e-223	ventricular_cm	Ppa1
Scd2	1.19e-223	0.27889	0.905	0.744	3.69e-219	ventricular_cm	Scd2
Cenpf	6.4e-215	0.573821	0.45	0.275	1.98e-210	ventricular_cm	Cenpf
Macf1	2.71e-214	0.250526	0.948	0.831	8.38e-210	ventricular_cm	Macf1
Cdca8	2.71e-213	0.380338	0.467	0.284	8.4e-209	ventricular_cm	Cdca8
Ddt	6.98e-210	0.261336	0.627	0.433	2.16e-205	ventricular_cm	Ddt
Ccna2	4.66e-206	0.316045	0.428	0.25	1.44e-201	ventricular_cm	Ccna2
Hmgn2	1.6e-204	0.254663	0.897	0.747	4.97e-200	ventricular_cm	Hmgn2
Birc5	1.1e-199	0.300547	0.538	0.34	3.4e-195	ventricular_cm	Birc5
Ranbp1	1.14e-195	0.276631	0.948	0.848	3.52e-191	ventricular_cm	Ranbp1
Myzap1	4.97e-184	0.277402	0.57	0.383	1.54e-179	ventricular_cm	Myzap
Cks2	8.18e-180	0.386573	0.62	0.44	2.53e-175	ventricular_cm	Cks2
Cenpa	3.03e-174	0.317092	0.538	0.366	9.38e-170	ventricular_cm	Cenpa
Ccnb1	7.99e-169	0.277288	0.358	0.204	2.48e-164	ventricular_cm	Ccnb1
Cks1b	1.32e-143	0.263485	0.763	0.641	4.1e-139	ventricular_cm	Cks1b
Hmmr	3.57e-137	0.266052	0.359	0.22	1.1e-132	ventricular_cm	Hmmr
Top2a	5.23e-136	0.314611	0.492	0.331	1.62e-131	ventricular_cm	Top2a
Tuba1b	6.25e-128	0.301425	0.969	0.909	1.94e-123	ventricular_cm	Tuba1b
Tubb5	7.9e-90	0.287678	0.988	0.962	2.45e-85	ventricular_cm	Tubb5
Hmgb2	4.27e-68	0.300753	0.88	0.802	1.32e-63	ventricular_cm	Hmgb2
Tm4sf1	0	3.68695	0.936	0.204	0	endocardial_ec	Tm4sf1
Fabp5	0	3.43061	0.992	0.741	0	endocardial_ec	Fabp5
Ctla2a	0	3.38168	0.92	0.105	0	endocardial_ec	Ctla2a
Npr3	0	3.20739	0.939	0.086	0	endocardial_ec	Npr3
Emcn	0	3.19105	0.959	0.084	0	endocardial_ec	Emcn
Ramp2	0	3.06066	0.981	0.22	0	endocardial_ec	Ramp2
Igfbp5	0	3.04318	0.863	0.481	0	endocardial_ec	Igfbp5
Plvap	0	2.84498	0.926	0.032	0	endocardial_ec	Plvap
Eng	0	2.8227	0.969	0.178	0	endocardial_ec	Eng
Egfl7	0	2.67192	0.974	0.259	0	endocardial_ec	Egfl7
H19	0	2.65824	0.991	0.878	0	endocardial_ec	H19
Hmcn1	0	2.51167	0.897	0.445	0	endocardial_ec	Hmcn1
Igfbp4	0	2.45081	0.983	0.378	0	endocardial_ec	Igfbp4
Cd93	0	2.38369	0.947	0.098	0	endocardial_ec	Cd93
Fn1	0	2.37604	0.982	0.499	0	endocardial_ec	Fn1
Ece1	0	2.36789	0.934	0.16	0	endocardial_ec	Ece1
Tmem108	0	2.34012	0.922	0.259	0	endocardial_ec	Tmem108
Ednrb	0	2.33726	0.843	0.073	0	endocardial_ec	Ednrb
Tmem2	0	2.32948	0.942	0.348	0	endocardial_ec	Tmem2
Cdkn1c	0	2.28282	0.961	0.766	0	endocardial_ec	Cdkn1c
Pecam1	0	2.2585	0.939	0.084	0	endocardial_ec	Pecam1
Cgnl1	0	2.20089	0.925	0.271	0	endocardial_ec	Cgnl1
Cd9	0	2.19283	0.841	0.283	0	endocardial_ec	Cd9
Cfh	0	2.18588	0.768	0.083	0	endocardial_ec	Cfh
Cdh11	0	2.1846	0.898	0.157	0	endocardial_ec	Cdh11
Cpe	0	2.14216	0.898	0.608	0	endocardial_ec	Cpe
Aplp2	0	2.10819	0.979	0.823	0	endocardial_ec	Aplp2
Mmrn2	0	2.0825	0.883	0.055	0	endocardial_ec	Mmrn2
Cavin2	0	1.98648	0.972	0.69	0	endocardial_ec	Cavin2
Klf2	0	1.98275	0.691	0.221	0	endocardial_ec	Klf2
Rdx	0	1.95692	0.984	0.891	0	endocardial_ec	Rdx
Plagl1	0	1.95063	0.958	0.707	0	endocardial_ec	Plagl1
Ebf1	0	1.93301	0.907	0.211	0	endocardial_ec	Ebf1
Col18a1	0	1.92338	0.887	0.25	0	endocardial_ec	Col18a1
Ecscr	0	1.87552	0.885	0.114	0	endocardial_ec	Ecscr
Vim	0	1.84956	1	0.954	0	endocardial_ec	Vim
Rbp1	0	1.8354	0.908	0.305	0	endocardial_ec	Rbp1
Tmem158	0	1.82552	0.441	0.077	0	endocardial_ec	Tmem158
Tspan6	0	1.82388	0.87	0.355	0	endocardial_ec	Tspan6
Mgp	0	1.81585	0.68	0.345	0	endocardial_ec	Mgp
Tie1	0	1.80348	0.889	0.064	0	endocardial_ec	Tie1
Flt1	0	1.77646	0.871	0.072	0	endocardial_ec	Flt1
Tek	0	1.75938	0.868	0.114	0	endocardial_ec	Tek
Adgrg6	0	1.74942	0.763	0.046	0	endocardial_ec	Adgrg6
Cdh5	0	1.74822	0.917	0.084	0	endocardial_ec	Cdh5
Ctsh	0	1.72528	0.778	0.121	0	endocardial_ec	Ctsh
Ifitm2	0	1.70711	0.964	0.784	0	endocardial_ec	Ifitm2
Icam2	0	1.68936	0.86	0.081	0	endocardial_ec	Icam2
Col23a1	0	1.68635	0.763	0.018	0	endocardial_ec	Col23a1
Bace2	0	1.6652	0.701	0.079	0	endocardial_ec	Bace2
Tmem100	0	1.64411	0.685	0.035	0	endocardial_ec	Tmem100
F2r	0	1.6386	0.856	0.319	0	endocardial_ec	F2r
Tagln2	0	1.60951	0.938	0.467	0	endocardial_ec	Tagln2
Klhl4	0	1.59337	0.772	0.044	0	endocardial_ec	Klhl4
Rasip1	0	1.58521	0.84	0.089	0	endocardial_ec	Rasip1
Col4a1	0	1.55285	0.972	0.776	0	endocardial_ec	Col4a1
Foxp1	0	1.54916	0.908	0.649	0	endocardial_ec	Foxp1
Calcrl	0	1.5469	0.709	0.068	0	endocardial_ec	Calcrl
Foxc1	0	1.54366	0.753	0.039	0	endocardial_ec	Foxc1
Clec14a	0	1.52613	0.751	0.067	0	endocardial_ec	Clec14a
Mfap5	0	1.50771	0.595	0.089	0	endocardial_ec	Mfap5
AY036118	0	1.49947	0.932	0.766	0	endocardial_ec	AY036118
Notch1	0	1.4941	0.821	0.119	0	endocardial_ec	Notch1
Plxnd1	0	1.49409	0.805	0.137	0	endocardial_ec	Plxnd1
Fbln2	0	1.47786	0.572	0.167	0	endocardial_ec	Fbln2
Itga6	0	1.46729	0.895	0.407	0	endocardial_ec	Itga6
Tgfbi	0	1.44046	0.593	0.083	0	endocardial_ec	Tgfbi
Emp1	0	1.43443	0.787	0.19	0	endocardial_ec	Emp1
Palm	0	1.43036	0.795	0.162	0	endocardial_ec	Palm
Rgs3	0	1.39687	0.793	0.256	0	endocardial_ec	Rgs3
Rapgef5	0	1.39657	0.761	0.127	0	endocardial_ec	Rapgef5
Lbp	0	1.39144	0.645	0.056	0	endocardial_ec	Lbp
Vwf	0	1.37593	0.488	0.015	0	endocardial_ec	Vwf
Heg1	0	1.36818	0.756	0.402	0	endocardial_ec	Heg1
Entpd1	0	1.35625	0.68	0.049	0	endocardial_ec	Entpd1
Gpr182	0	1.35283	0.68	0.031	0	endocardial_ec	Gpr182
Acer2	0	1.35199	0.7	0.083	0	endocardial_ec	Acer2
Elk3	0	1.34983	0.795	0.155	0	endocardial_ec	Elk3
Palmd	0	1.33964	0.66	0.2	0	endocardial_ec	Palmd
Esam	0	1.33918	0.803	0.102	0	endocardial_ec	Esam
Igf1	0	1.32013	0.717	0.19	0	endocardial_ec	Igf1
Ctsl	0	1.30821	0.973	0.885	0	endocardial_ec	Ctsl
Sh3bgrl3	0	1.28218	0.907	0.556	0	endocardial_ec	Sh3bgrl3
Plpp3	0	1.28103	0.695	0.279	0	endocardial_ec	Plpp3
Marcks	0	1.27847	0.981	0.743	0	endocardial_ec	Marcks
Prr15	0	1.27603	0.599	0.025	0	endocardial_ec	Prr15
Igf2	0	1.27349	0.774	0.329	0	endocardial_ec	Igf2
Gm424181	0	1.27245	1	1	0	endocardial_ec	Gm42418
Cav1	0	1.26491	0.812	0.342	0	endocardial_ec	Cav1
Apoe	0	1.25677	0.985	0.636	0	endocardial_ec	Apoe
Ipo11	0	1.25378	0.746	0.329	0	endocardial_ec	Ipo11
Ifitm3	0	1.25157	0.822	0.263	0	endocardial_ec	Ifitm3
Gja4	0	1.24803	0.487	0.03	0	endocardial_ec	Gja4
Gls	0	1.24339	0.823	0.583	0	endocardial_ec	Gls
Cytl1	0	1.23907	0.312	0.009	0	endocardial_ec	Cytl1
Kdr	0	1.23296	0.719	0.094	0	endocardial_ec	Kdr
Ddah2	0	1.23141	0.911	0.661	0	endocardial_ec	Ddah2
Gngt2	0	1.21785	0.695	0.087	0	endocardial_ec	Gngt2
Pdlim3	0	1.21199	0.761	0.367	0	endocardial_ec	Pdlim3
Smoc1	0	1.21054	0.561	0.01	0	endocardial_ec	Smoc1
Gng11	0	1.20922	0.905	0.606	0	endocardial_ec	Gng11
Rhoj	0	1.20864	0.744	0.158	0	endocardial_ec	Rhoj
Dock6	0	1.20042	0.713	0.12	0	endocardial_ec	Dock6
Calm1	0	1.19673	0.987	0.96	0	endocardial_ec	Calm1
Tgfbr2	0	1.18758	0.713	0.17	0	endocardial_ec	Tgfbr2
Phactr2	0	1.18746	0.864	0.698	0	endocardial_ec	Phactr2
Nos3	0	1.18429	0.632	0.05	0	endocardial_ec	Nos3
Nr2f21	0	1.18423	0.739	0.275	0	endocardial_ec	Nr2f2
Ccdc80	0	1.17933	0.83	0.35	0	endocardial_ec	Ccdc80
Eln	0	1.16889	0.546	0.197	0	endocardial_ec	Eln
Itpr2	0	1.15685	0.705	0.252	0	endocardial_ec	Itpr2
Ahsg	0	1.15633	0.329	0.005	0	endocardial_ec	Ahsg
Adgrf5	0	1.15299	0.69	0.061	0	endocardial_ec	Adgrf5
Atp1b3	0	1.15004	0.828	0.508	0	endocardial_ec	Atp1b3
Atp2b4	0	1.14902	0.695	0.224	0	endocardial_ec	Atp2b4
Rab11a	0	1.14871	0.887	0.705	0	endocardial_ec	Rab11a
Cd59a	0	1.14056	0.781	0.485	0	endocardial_ec	Cd59a
Gm1673	0	1.13965	0.806	0.537	0	endocardial_ec	Gm1673
Anxa2	0	1.1388	0.915	0.783	0	endocardial_ec	Anxa2
Afap1l1	0	1.13552	0.795	0.46	0	endocardial_ec	Afap1l1
Tmsb10	0	1.12895	0.994	0.975	0	endocardial_ec	Tmsb10
Nrp1	0	1.12218	0.879	0.692	0	endocardial_ec	Nrp1
H2-D1	0	1.12206	0.71	0.248	0	endocardial_ec	H2-D1
Tmod3	0	1.11807	0.818	0.379	0	endocardial_ec	Tmod3
Hspg2	0	1.11749	0.869	0.572	0	endocardial_ec	Hspg2
Tshz2	0	1.10761	0.73	0.221	0	endocardial_ec	Tshz2
Nid1	0	1.10684	0.862	0.304	0	endocardial_ec	Nid1
Fbxl7	0	1.09192	0.644	0.194	0	endocardial_ec	Fbxl7
Ehd2	0	1.08654	0.767	0.278	0	endocardial_ec	Ehd2
Ppp3ca	0	1.08118	0.855	0.649	0	endocardial_ec	Ppp3ca
Ackr3	0	1.08002	0.486	0.043	0	endocardial_ec	Ackr3
Gimap1	0	1.07512	0.622	0.048	0	endocardial_ec	Gimap1
Efnb2	0	1.07291	0.622	0.152	0	endocardial_ec	Efnb2
Vamp5	0	1.07174	0.712	0.282	0	endocardial_ec	Vamp5
Col4a2	0	1.06867	0.906	0.712	0	endocardial_ec	Col4a2
Adh6b	0	1.06421	0.418	0.007	0	endocardial_ec	Adh6b
Col5a2	0	1.0622	0.861	0.326	0	endocardial_ec	Col5a2
Id3	0	1.06092	0.923	0.393	0	endocardial_ec	Id3
Wwtr1	0	1.06007	0.769	0.495	0	endocardial_ec	Wwtr1
Airn	0	1.05766	0.786	0.549	0	endocardial_ec	Airn
Cdc42ep5	0	1.0546	0.702	0.165	0	endocardial_ec	Cdc42ep5
Cpd	0	1.04622	0.793	0.458	0	endocardial_ec	Cpd
Nfib	0	1.04505	0.963	0.864	0	endocardial_ec	Nfib
Igf2r1	0	1.04351	0.958	0.871	0	endocardial_ec	Igf2r
Sntb2	0	1.042	0.716	0.296	0	endocardial_ec	Sntb2
Hdac7	0	1.03965	0.689	0.162	0	endocardial_ec	Hdac7
Id2	0	1.03348	0.769	0.435	0	endocardial_ec	Id2
Slc9a3r2	0	1.03213	0.648	0.175	0	endocardial_ec	Slc9a3r2
Ptpn14	0	1.03195	0.632	0.158	0	endocardial_ec	Ptpn14
Mmp14	0	1.02813	0.816	0.373	0	endocardial_ec	Mmp14
Adamts1	0	1.02737	0.687	0.341	0	endocardial_ec	Adamts1
Ltbp1	0	1.02682	0.674	0.289	0	endocardial_ec	Ltbp1
Il6st	0	1.02223	0.705	0.378	0	endocardial_ec	Il6st
Bmx	0	1.02023	0.529	0.017	0	endocardial_ec	Bmx
Lgals9	0	1.01985	0.61	0.092	0	endocardial_ec	Lgals9
Fstl1	0	1.01893	0.958	0.846	0	endocardial_ec	Fstl1
Mapk3	0	1.01865	0.812	0.464	0	endocardial_ec	Mapk3
Bgn	0	1.01738	0.849	0.237	0	endocardial_ec	Bgn
Ets1	0	1.01457	0.731	0.187	0	endocardial_ec	Ets1
Ahnak	0	1.01243	0.854	0.719	0	endocardial_ec	Ahnak
Emilin1	0	1.01147	0.787	0.226	0	endocardial_ec	Emilin1
Arhgap29	0	1.01093	0.804	0.471	0	endocardial_ec	Arhgap29
Cd34	0	1.01081	0.731	0.165	0	endocardial_ec	Cd34
Clic1	0	1.00587	0.959	0.944	0	endocardial_ec	Clic1
Cbfa2t3	0	1.00054	0.525	0.088	0	endocardial_ec	Cbfa2t3
Tspan18	0	0.998867	0.728	0.333	0	endocardial_ec	Tspan18
Adam10	0	0.996044	0.789	0.505	0	endocardial_ec	Adam10
Id1	0	0.995182	0.65	0.249	0	endocardial_ec	Id1
Spag9	0	0.995106	0.861	0.657	0	endocardial_ec	Spag9
Top1	0	0.993217	0.951	0.919	0	endocardial_ec	Top1
S100a10	0	0.989325	0.883	0.45	0	endocardial_ec	S100a10
Irx5	0	0.986511	0.488	0.072	0	endocardial_ec	Irx5
Rasgef1b	0	0.986479	0.593	0.126	0	endocardial_ec	Rasgef1b
Bst2	0	0.985958	0.626	0.195	0	endocardial_ec	Bst2
Plk2	0	0.980581	0.679	0.341	0	endocardial_ec	Plk2
Msn	0	0.975208	0.877	0.714	0	endocardial_ec	Msn
S1pr1	0	0.97282	0.694	0.375	0	endocardial_ec	S1pr1
Stab1	0	0.970534	0.61	0.064	0	endocardial_ec	Stab1
Abhd17a	0	0.969893	0.81	0.674	0	endocardial_ec	Abhd17a
Slc29a1	0	0.96435	0.667	0.267	0	endocardial_ec	Slc29a1
She	0	0.96251	0.608	0.04	0	endocardial_ec	She
Tpm3	0	0.961939	0.861	0.589	0	endocardial_ec	Tpm3
Emp3	0	0.957727	0.801	0.265	0	endocardial_ec	Emp3
Dennd5b	0	0.953079	0.605	0.276	0	endocardial_ec	Dennd5b
Actg1	0	0.947478	0.984	0.95	0	endocardial_ec	Actg1
Plxnc1	0	0.942755	0.542	0.046	0	endocardial_ec	Plxnc1
Comp	0	0.942713	0.289	0.003	0	endocardial_ec	Comp
Lama4	0	0.941979	0.821	0.618	0	endocardial_ec	Lama4
Cd2ap	0	0.941439	0.768	0.42	0	endocardial_ec	Cd2ap
Vgll4	0	0.940891	0.688	0.404	0	endocardial_ec	Vgll4
Ptprb	0	0.93531	0.526	0.059	0	endocardial_ec	Ptprb
Car8	0	0.935006	0.503	0.046	0	endocardial_ec	Car8
Lmo4	0	0.931257	0.803	0.522	0	endocardial_ec	Lmo4
Ralb	0	0.930719	0.793	0.519	0	endocardial_ec	Ralb
2022-09-11	0	0.927857	0.83	0.519	0	endocardial_ec	2022-09-11
Myo6	0	0.924461	0.642	0.186	0	endocardial_ec	Myo6
Tgfb1	0	0.924049	0.657	0.149	0	endocardial_ec	Tgfb1
Maged2	0	0.91704	0.933	0.809	0	endocardial_ec	Maged2
Smagp	0	0.909746	0.613	0.093	0	endocardial_ec	Smagp
Edn1	0	0.908642	0.305	0.068	0	endocardial_ec	Edn1
Ifi27	0	0.906051	0.592	0.16	0	endocardial_ec	Ifi27
Wipf3	0	0.906028	0.537	0.09	0	endocardial_ec	Wipf3
Lysmd2	0	0.903552	0.629	0.267	0	endocardial_ec	Lysmd2
Ggta1	0	0.901751	0.601	0.117	0	endocardial_ec	Ggta1
Sall1	0	0.901684	0.537	0.045	0	endocardial_ec	Sall1
Mfap2	0	0.901669	0.733	0.336	0	endocardial_ec	Mfap2
Hand2	0	0.900403	0.741	0.538	0	endocardial_ec	Hand2
Ets2	0	0.900168	0.695	0.318	0	endocardial_ec	Ets2
Itm2b	0	0.890597	0.967	0.935	0	endocardial_ec	Itm2b
Rrbp1	0	0.890545	0.937	0.786	0	endocardial_ec	Rrbp1
Gimap6	0	0.888892	0.605	0.074	0	endocardial_ec	Gimap6
Thbd	0	0.885315	0.42	0.056	0	endocardial_ec	Thbd
Cd151	0	0.884708	0.773	0.572	0	endocardial_ec	Cd151
Snrk	0	0.882795	0.644	0.242	0	endocardial_ec	Snrk
Tmem59	0	0.877242	0.899	0.826	0	endocardial_ec	Tmem59
Klf3	0	0.868853	0.695	0.394	0	endocardial_ec	Klf3
Oaf	0	0.867888	0.612	0.232	0	endocardial_ec	Oaf
Nfatc1	0	0.867409	0.517	0.084	0	endocardial_ec	Nfatc1
Rfk	0	0.863016	0.652	0.378	0	endocardial_ec	Rfk
Agrn	0	0.862314	0.663	0.333	0	endocardial_ec	Agrn
Trim47	0	0.860709	0.646	0.301	0	endocardial_ec	Trim47
Lims1	0	0.857871	0.816	0.666	0	endocardial_ec	Lims1
Ppic	0	0.857262	0.893	0.736	0	endocardial_ec	Ppic
Ephb4	0	0.856399	0.602	0.181	0	endocardial_ec	Ephb4
Kit	0	0.855895	0.474	0.04	0	endocardial_ec	Kit
Klk8	0	0.855123	0.426	0.052	0	endocardial_ec	Klk8
Cyb5a	0	0.852842	0.868	0.737	0	endocardial_ec	Cyb5a
Nrk	0	0.850989	0.729	0.255	0	endocardial_ec	Nrk
Col6a3	0	0.848328	0.55	0.133	0	endocardial_ec	Col6a3
Nfat5	0	0.843528	0.731	0.51	0	endocardial_ec	Nfat5
Sptbn1	0	0.841463	0.974	0.942	0	endocardial_ec	Sptbn1
Ehd1	0	0.840977	0.738	0.503	0	endocardial_ec	Ehd1
H3f3b	0	0.840951	0.984	0.977	0	endocardial_ec	H3f3b
Ppp1r2	0	0.838514	0.845	0.757	0	endocardial_ec	Ppp1r2
Piezo1	0	0.837876	0.602	0.172	0	endocardial_ec	Piezo1
Tpm4	0	0.83772	0.841	0.505	0	endocardial_ec	Tpm4
Ptgs1	0	0.833715	0.513	0.088	0	endocardial_ec	Ptgs1
Ctnnb1	0	0.833569	0.935	0.876	0	endocardial_ec	Ctnnb1
Arap3	0	0.83276	0.569	0.058	0	endocardial_ec	Arap3
Gmds	0	0.832354	0.583	0.159	0	endocardial_ec	Gmds
Tnfaip1	0	0.831495	0.762	0.508	0	endocardial_ec	Tnfaip1
Ltbp4	0	0.831453	0.657	0.222	0	endocardial_ec	Ltbp4
Ecm1	0	0.83013	0.579	0.163	0	endocardial_ec	Ecm1
Rps6ka2	0	0.829607	0.503	0.109	0	endocardial_ec	Rps6ka2
Marcksl1	0	0.827029	0.861	0.706	0	endocardial_ec	Marcksl1
Jcad	0	0.826554	0.57	0.102	0	endocardial_ec	Jcad
Etnk1	0	0.822134	0.679	0.419	0	endocardial_ec	Etnk1
Amotl1	0	0.821804	0.746	0.52	0	endocardial_ec	Amotl1
Adam15	0	0.818716	0.545	0.123	0	endocardial_ec	Adam15
Tcf4	0	0.814903	0.89	0.691	0	endocardial_ec	Tcf4
Lyve1	0	0.814292	0.32	0.02	0	endocardial_ec	Lyve1
Trp53i11	0	0.811546	0.516	0.08	0	endocardial_ec	Trp53i11
Bnip2	0	0.808173	0.846	0.742	0	endocardial_ec	Bnip2
Tfpi	0	0.807709	0.768	0.534	0	endocardial_ec	Tfpi
Gm30648	0	0.804765	0.48	0.013	0	endocardial_ec	Gm30648
Mmp2	0	0.803551	0.686	0.166	0	endocardial_ec	Mmp2
St6galnac3	0	0.801812	0.514	0.056	0	endocardial_ec	St6galnac3
Arpc1b	0	0.797557	0.883	0.578	0	endocardial_ec	Arpc1b
Mdk	0	0.788007	0.937	0.724	0	endocardial_ec	Mdk
Adgra2	0	0.787809	0.55	0.116	0	endocardial_ec	Adgra2
Btg1	0	0.787534	0.829	0.645	0	endocardial_ec	Btg1
Tspan4	0	0.785942	0.616	0.286	0	endocardial_ec	Tspan4
Gata2	0	0.785193	0.487	0.025	0	endocardial_ec	Gata2
Grasp	0	0.782256	0.539	0.098	0	endocardial_ec	Grasp
Tmem176b	0	0.781336	0.872	0.773	0	endocardial_ec	Tmem176b
Map4k4	0	0.776998	0.86	0.731	0	endocardial_ec	Map4k4
Limch1	0	0.774707	0.508	0.129	0	endocardial_ec	Limch1
Prkch	0	0.773676	0.532	0.052	0	endocardial_ec	Prkch
Actb	0	0.766847	0.997	0.945	0	endocardial_ec	Actb
Sox7	0	0.766067	0.497	0.036	0	endocardial_ec	Sox7
Sfr1	0	0.765299	0.937	0.919	0	endocardial_ec	Sfr1
Cd200	0	0.764866	0.463	0.117	0	endocardial_ec	Cd200
Golim4	0	0.764213	0.748	0.526	0	endocardial_ec	Golim4
Mxd4	0	0.762054	0.769	0.531	0	endocardial_ec	Mxd4
Pi16	0	0.760911	0.27	0.02	0	endocardial_ec	Pi16
Fxyd5	0	0.757882	0.508	0.116	0	endocardial_ec	Fxyd5
Arpc3	0	0.757858	0.902	0.869	0	endocardial_ec	Arpc3
Pxdn	0	0.757364	0.727	0.402	0	endocardial_ec	Pxdn
Dock9	0	0.756464	0.502	0.061	0	endocardial_ec	Dock9
Hook3	0	0.756117	0.768	0.546	0	endocardial_ec	Hook3
Cracr2b	0	0.755714	0.507	0.055	0	endocardial_ec	Cracr2b
Slc22a23	0	0.752761	0.435	0.046	0	endocardial_ec	Slc22a23
Fgd5	0	0.747771	0.501	0.053	0	endocardial_ec	Fgd5
App	0	0.745386	0.911	0.828	0	endocardial_ec	App
Npdc1	0	0.743682	0.563	0.114	0	endocardial_ec	Npdc1
Taok2	0	0.733623	0.557	0.217	0	endocardial_ec	Taok2
Sec62	0	0.731641	0.877	0.82	0	endocardial_ec	Sec62
Pla2g7	0	0.729946	0.433	0.069	0	endocardial_ec	Pla2g7
Procr	0	0.727955	0.425	0.033	0	endocardial_ec	Procr
Enpp6	0	0.724517	0.282	0.019	0	endocardial_ec	Enpp6
Pnp	0	0.723646	0.605	0.238	0	endocardial_ec	Pnp
Dpp4	0	0.723604	0.458	0.053	0	endocardial_ec	Dpp4
Rbms1	0	0.721792	0.859	0.741	0	endocardial_ec	Rbms1
Shc1	0	0.719929	0.584	0.232	0	endocardial_ec	Shc1
Nrg1	0	0.719132	0.271	0.018	0	endocardial_ec	Nrg1
Yes1	0	0.71874	0.587	0.272	0	endocardial_ec	Yes1
Fscn1	0	0.717851	0.679	0.284	0	endocardial_ec	Fscn1
Gnai2	0	0.716134	0.938	0.893	0	endocardial_ec	Gnai2
Fbn1	0	0.714196	0.806	0.241	0	endocardial_ec	Fbn1
Lipa	0	0.710958	0.604	0.229	0	endocardial_ec	Lipa
Tmem164	0	0.706576	0.505	0.221	0	endocardial_ec	Tmem164
Foxc2	0	0.706363	0.457	0.043	0	endocardial_ec	Foxc2
Rhou	0	0.702568	0.541	0.183	0	endocardial_ec	Rhou
Lmo2	0	0.702223	0.518	0.151	0	endocardial_ec	Lmo2
Ptk2	0	0.693884	0.623	0.332	0	endocardial_ec	Ptk2
Fus	0	0.692582	0.955	0.932	0	endocardial_ec	Fus
Hyal2	0	0.692393	0.574	0.276	0	endocardial_ec	Hyal2
Fam13c	0	0.688006	0.447	0.079	0	endocardial_ec	Fam13c
Tec	0	0.68362	0.469	0.108	0	endocardial_ec	Tec
Dapk1	0	0.681131	0.487	0.08	0	endocardial_ec	Dapk1
Ttc9	0	0.679592	0.397	0.029	0	endocardial_ec	Ttc9
Podxl	0	0.67049	0.482	0.136	0	endocardial_ec	Podxl
Pdia3	0	0.669546	0.956	0.921	0	endocardial_ec	Pdia3
Ptpre	0	0.667962	0.42	0.051	0	endocardial_ec	Ptpre
Epas1	0	0.661379	0.513	0.135	0	endocardial_ec	Epas1
Cmtm3	0	0.657579	0.625	0.283	0	endocardial_ec	Cmtm3
Sema3a	0	0.646982	0.393	0.111	0	endocardial_ec	Sema3a
F11r	0	0.646934	0.577	0.27	0	endocardial_ec	F11r
Adcy4	0	0.646476	0.443	0.035	0	endocardial_ec	Adcy4
Eva1b	0	0.64291	0.689	0.26	0	endocardial_ec	Eva1b
Adh1	0	0.642328	0.34	0.006	0	endocardial_ec	Adh1
Arhgef1	0	0.641111	0.56	0.259	0	endocardial_ec	Arhgef1
Flnb	0	0.638465	0.472	0.079	0	endocardial_ec	Flnb
Sncaip	0	0.635392	0.401	0.064	0	endocardial_ec	Sncaip
Atxn7l3b	0	0.634758	0.916	0.896	0	endocardial_ec	Atxn7l3b
Sh3glb1	0	0.633221	0.938	0.931	0	endocardial_ec	Sh3glb1
Dbn1	0	0.632616	0.595	0.212	0	endocardial_ec	Dbn1
S100a11	0	0.632344	0.94	0.819	0	endocardial_ec	S100a11
Csgalnact1	0	0.629801	0.416	0.044	0	endocardial_ec	Csgalnact1
Sdc1	0	0.625731	0.445	0.16	0	endocardial_ec	Sdc1
Mecom	0	0.6246	0.457	0.117	0	endocardial_ec	Mecom
Sh3pxd2b	0	0.621559	0.505	0.151	0	endocardial_ec	Sh3pxd2b
Map3k1	0	0.620811	0.479	0.186	0	endocardial_ec	Map3k1
Lima1	0	0.619215	0.58	0.236	0	endocardial_ec	Lima1
Rbm39	0	0.617428	0.98	0.972	0	endocardial_ec	Rbm39
Cped1	0	0.614309	0.399	0.062	0	endocardial_ec	Cped1
Tle1	0	0.613068	0.459	0.123	0	endocardial_ec	Tle1
Baiap2	0	0.612047	0.432	0.076	0	endocardial_ec	Baiap2
Sgk1	0	0.608548	0.46	0.124	0	endocardial_ec	Sgk1
Kank3	0	0.608534	0.482	0.192	0	endocardial_ec	Kank3
Tpst2	0	0.606192	0.555	0.243	0	endocardial_ec	Tpst2
Cebpd	0	0.604341	0.53	0.187	0	endocardial_ec	Cebpd
Abi3	0	0.603934	0.426	0.041	0	endocardial_ec	Abi3
Apold1	0	0.603083	0.343	0.063	0	endocardial_ec	Apold1
Acvr1	0	0.601193	0.49	0.181	0	endocardial_ec	Acvr1
Cenpt	0	0.596887	0.483	0.175	0	endocardial_ec	Cenpt
Gimap5	0	0.594444	0.404	0.035	0	endocardial_ec	Gimap5
Eps8	0	0.592554	0.458	0.158	0	endocardial_ec	Eps8
Slfn5	0	0.592415	0.373	0.091	0	endocardial_ec	Slfn5
Col13a1	0	0.589427	0.314	0.056	0	endocardial_ec	Col13a1
Cav2	0	0.588815	0.459	0.084	0	endocardial_ec	Cav2
Elmo1	0	0.588772	0.425	0.062	0	endocardial_ec	Elmo1
Shisa5	0	0.588665	0.573	0.251	0	endocardial_ec	Shisa5
Slc26a10	0	0.587697	0.284	0.028	0	endocardial_ec	Slc26a10
BC028528	0	0.586564	0.554	0.229	0	endocardial_ec	BC028528
Lyl1	0	0.581497	0.423	0.05	0	endocardial_ec	Lyl1
Crim1	0	0.58022	0.446	0.134	0	endocardial_ec	Crim1
Ddx5	0	0.579917	0.987	0.98	0	endocardial_ec	Ddx5
Foxo1	0	0.576854	0.479	0.186	0	endocardial_ec	Foxo1
Mdfi	0	0.574401	0.448	0.105	0	endocardial_ec	Mdfi
Gbp4	0	0.565327	0.307	0.012	0	endocardial_ec	Gbp4
Colec11	0	0.565062	0.364	0.048	0	endocardial_ec	Colec11
Sult1a1	0	0.564568	0.368	0.062	0	endocardial_ec	Sult1a1
Fli1	0	0.564027	0.463	0.098	0	endocardial_ec	Fli1
Ctsk	0	0.561056	0.389	0.062	0	endocardial_ec	Ctsk
Bcl6b	0	0.560099	0.39	0.044	0	endocardial_ec	Bcl6b
Ctso	0	0.554746	0.443	0.126	0	endocardial_ec	Ctso
St6gal1	0	0.553437	0.363	0.035	0	endocardial_ec	St6gal1
Slc43a3	0	0.551203	0.511	0.186	0	endocardial_ec	Slc43a3
Efna1	0	0.547946	0.432	0.102	0	endocardial_ec	Efna1
Bmp6	0	0.532254	0.276	0.042	0	endocardial_ec	Bmp6
S100a16	0	0.531411	0.524	0.177	0	endocardial_ec	S100a16
Gimap9	0	0.529176	0.39	0.054	0	endocardial_ec	Gimap9
Slc35b3	0	0.527422	0.419	0.133	0	endocardial_ec	Slc35b3
Rassf10	0	0.523578	0.322	0.007	0	endocardial_ec	Rassf10
Dennd2a	0	0.519673	0.451	0.161	0	endocardial_ec	Dennd2a
Ppm1f	0	0.51812	0.41	0.104	0	endocardial_ec	Ppm1f
Cd55	0	0.516612	0.341	0.056	0	endocardial_ec	Cd55
Rps20	0	0.516483	0.995	0.997	0	endocardial_ec	Rps20
Cotl1	0	0.514496	0.619	0.27	0	endocardial_ec	Cotl1
Tnfaip2	0	0.511693	0.328	0.042	0	endocardial_ec	Tnfaip2
Icam1	0	0.506344	0.446	0.07	0	endocardial_ec	Icam1
Ppib	0	0.501273	0.952	0.946	0	endocardial_ec	Ppib
Ccm2l	0	0.499767	0.362	0.021	0	endocardial_ec	Ccm2l
Klhl6	0	0.497492	0.414	0.104	0	endocardial_ec	Klhl6
Ggt5	0	0.492422	0.342	0.06	0	endocardial_ec	Ggt5
Heph	0	0.491913	0.383	0.102	0	endocardial_ec	Heph
Homer3	0	0.488382	0.416	0.143	0	endocardial_ec	Homer3
Dab2	0	0.488235	0.618	0.209	0	endocardial_ec	Dab2
P3h3	0	0.487663	0.52	0.164	0	endocardial_ec	P3h3
Arhgef5	0	0.480239	0.382	0.09	0	endocardial_ec	Arhgef5
Fam43a	0	0.477278	0.376	0.083	0	endocardial_ec	Fam43a
Frem1	0	0.473323	0.318	0.058	0	endocardial_ec	Frem1
Tspan14	0	0.47312	0.397	0.119	0	endocardial_ec	Tspan14
Olfml3	0	0.469372	0.455	0.152	0	endocardial_ec	Olfml3
Arhgef15	0	0.469258	0.345	0.044	0	endocardial_ec	Arhgef15
Slco2a1	0	0.466867	0.259	0.028	0	endocardial_ec	Slco2a1
Cxcl16	0	0.463832	0.422	0.071	0	endocardial_ec	Cxcl16
Gimap4	0	0.458719	0.388	0.055	0	endocardial_ec	Gimap4
Pros1	0	0.454375	0.379	0.095	0	endocardial_ec	Pros1
C130074G19Rik	0	0.454068	0.303	0.027	0	endocardial_ec	C130074G19Rik
Shf	0	0.444368	0.324	0.086	0	endocardial_ec	Shf
B2m	0	0.443396	0.843	0.609	0	endocardial_ec	B2m
Shank3	0	0.441153	0.312	0.024	0	endocardial_ec	Shank3
Tppp	0	0.439703	0.278	0.059	0	endocardial_ec	Tppp
Lrig1	0	0.438988	0.337	0.089	0	endocardial_ec	Lrig1
Apoc1	0	0.437173	0.252	0.044	0	endocardial_ec	Apoc1
Tbkbp1	0	0.436843	0.329	0.052	0	endocardial_ec	Tbkbp1
Ahnak2	0	0.435547	0.284	0.048	0	endocardial_ec	Ahnak2
Megf9	0	0.430618	0.314	0.069	0	endocardial_ec	Megf9
Gbp9	0	0.429975	0.274	0.025	0	endocardial_ec	Gbp9
Mall	0	0.424805	0.287	0.018	0	endocardial_ec	Mall
Thsd1	0	0.424573	0.311	0.028	0	endocardial_ec	Thsd1
Prex2	0	0.421055	0.342	0.069	0	endocardial_ec	Prex2
Rasgrp3	0	0.419299	0.354	0.064	0	endocardial_ec	Rasgrp3
Ackr4	0	0.417589	0.26	0.01	0	endocardial_ec	Ackr4
Rnf125	0	0.417508	0.307	0.029	0	endocardial_ec	Rnf125
Scarf1	0	0.416523	0.316	0.028	0	endocardial_ec	Scarf1
Tmod2	0	0.414882	0.29	0.039	0	endocardial_ec	Tmod2
Sertad4	0	0.406333	0.29	0.07	0	endocardial_ec	Sertad4
Cyyr1	0	0.404198	0.292	0.037	0	endocardial_ec	Cyyr1
Adgrl4	0	0.399866	0.33	0.045	0	endocardial_ec	Adgrl4
Rab3il1	0	0.39718	0.359	0.101	0	endocardial_ec	Rab3il1
Nrxn3	0	0.393491	0.253	0.013	0	endocardial_ec	Nrxn3
Wnt11	0	0.39	0.276	0.057	0	endocardial_ec	Wnt11
Prkd2	0	0.385047	0.306	0.051	0	endocardial_ec	Prkd2
Dusp2	0	0.384202	0.411	0.076	0	endocardial_ec	Dusp2
Hhex	0	0.382389	0.311	0.049	0	endocardial_ec	Hhex
Gatsl3	0	0.381643	0.277	0.035	0	endocardial_ec	Gatsl3
Cdc42ep1	0	0.378949	0.345	0.09	0	endocardial_ec	Cdc42ep1
Ldb2	0	0.378147	0.287	0.042	0	endocardial_ec	Ldb2
Hspa12b	0	0.377218	0.324	0.072	0	endocardial_ec	Hspa12b
Spns2	0	0.362338	0.266	0.034	0	endocardial_ec	Spns2
Layn	0	0.361879	0.274	0.034	0	endocardial_ec	Layn
Tal1	0	0.355089	0.288	0.038	0	endocardial_ec	Tal1
Plekhg1	0	0.352568	0.279	0.054	0	endocardial_ec	Plekhg1
Greb1l	0	0.352149	0.252	0.03	0	endocardial_ec	Greb1l
Exoc3l4	0	0.352006	0.264	0.039	0	endocardial_ec	Exoc3l4
Myct1	0	0.350844	0.283	0.047	0	endocardial_ec	Myct1
Kif26a	0	0.349095	0.27	0.046	0	endocardial_ec	Kif26a
Peli2	0	0.344304	0.292	0.063	0	endocardial_ec	Peli2
Gpm6a	0	0.33924	0.313	0.048	0	endocardial_ec	Gpm6a
Stap2	0	0.335633	0.292	0.05	0	endocardial_ec	Stap2
Sox18	0	0.324588	0.27	0.039	0	endocardial_ec	Sox18
Card10	0	0.323253	0.262	0.04	0	endocardial_ec	Card10
Tmem204	0	0.320499	0.266	0.046	0	endocardial_ec	Tmem204
Stx3	0	0.310848	0.253	0.048	0	endocardial_ec	Stx3
Txnip	6.77e-306	0.974601	0.825	0.654	2.1e-301	endocardial_ec	Txnip
Tnfrsf1a	5.49e-305	0.539169	0.562	0.246	1.7e-300	endocardial_ec	Tnfrsf1a
Luc7l2	6.49e-305	0.681426	0.924	0.886	2.01e-300	endocardial_ec	Luc7l2
Stat1	1.23e-302	0.534413	0.409	0.143	3.81e-298	endocardial_ec	Stat1
Bmpr2	2.74e-302	0.749833	0.742	0.539	8.5e-298	endocardial_ec	Bmpr2
Capn2	2e-301	0.721755	0.67	0.405	6.21e-297	endocardial_ec	Capn2
Arhgap311	2.46e-300	0.719537	0.802	0.604	7.63e-296	endocardial_ec	Arhgap31
Tmed9	5.14e-299	0.629104	0.9	0.868	1.59e-294	endocardial_ec	Tmed9
Mxra8	8.53e-299	0.568951	0.481	0.179	2.64e-294	endocardial_ec	Mxra8
Stxbp6	1.76e-298	0.62302	0.456	0.185	5.45e-294	endocardial_ec	Stxbp6
Tmem64	4.47e-297	0.621068	0.557	0.269	1.39e-292	endocardial_ec	Tmem64
Rap1a	5.24e-297	0.701021	0.804	0.691	1.62e-292	endocardial_ec	Rap1a
Akap13	2.09e-296	0.781469	0.821	0.701	6.48e-292	endocardial_ec	Akap13
Megf6	2.31e-296	0.306547	0.401	0.118	7.16e-292	endocardial_ec	Megf6
Pear1	1.24e-295	0.330674	0.297	0.074	3.85e-291	endocardial_ec	Pear1
Klhl5	4.48e-294	0.489476	0.414	0.15	1.39e-289	endocardial_ec	Klhl5
Dock4	8.25e-292	0.496848	0.423	0.153	2.56e-287	endocardial_ec	Dock4
Smad7	9.79e-292	0.776028	0.624	0.35	3.03e-287	endocardial_ec	Smad7
Trim24	1.76e-291	0.732556	0.642	0.393	5.47e-287	endocardial_ec	Trim24
Tmem176a	1.3e-289	0.784197	0.737	0.536	4.03e-285	endocardial_ec	Tmem176a
Sema6a	7.35e-287	0.4909	0.374	0.121	2.28e-282	endocardial_ec	Sema6a
Pon2	9.38e-287	0.728539	0.62	0.369	2.91e-282	endocardial_ec	Pon2
Rap2a	6.38e-282	0.634736	0.583	0.313	1.97e-277	endocardial_ec	Rap2a
Dok4	1.53e-279	0.620239	0.468	0.197	4.73e-275	endocardial_ec	Dok4
Blvrb	1.22e-278	0.536141	0.716	0.506	3.78e-274	endocardial_ec	Blvrb
Ptma	1.09e-277	0.561508	0.994	0.993	3.36e-273	endocardial_ec	Ptma
4931406P16Rik	2.44e-275	0.669086	0.663	0.421	7.57e-271	endocardial_ec	4931406P16Rik
Tecpr1	3.41e-275	0.509141	0.416	0.159	1.06e-270	endocardial_ec	Tecpr1
Tpt1	9.78e-274	0.400294	1	1	3.03e-269	endocardial_ec	Tpt1
Dchs1	3.58e-273	0.357072	0.333	0.097	1.11e-268	endocardial_ec	Dchs1
Man2a1	8.88e-273	0.44133	0.495	0.196	2.75e-268	endocardial_ec	Man2a1
Itpkb	2.32e-271	0.373046	0.394	0.129	7.18e-267	endocardial_ec	Itpkb
Prcp	8.3e-271	0.443262	0.36	0.117	2.57e-266	endocardial_ec	Prcp
Klf10	6.53e-270	0.519148	0.364	0.124	2.02e-265	endocardial_ec	Klf10
Arl4a	7.05e-270	0.871409	0.623	0.393	2.18e-265	endocardial_ec	Arl4a
Mest	2.77e-269	0.805753	0.918	0.783	8.57e-265	endocardial_ec	Mest
Sec61a1	1.15e-267	0.678524	0.69	0.471	3.56e-263	endocardial_ec	Sec61a1
Kcnq1ot1	3.9e-265	1.02368	0.895	0.775	1.21e-260	endocardial_ec	Kcnq1ot1
H2-K1	8.86e-264	0.49247	0.531	0.232	2.75e-259	endocardial_ec	H2-K1
Igfbp3	2.49e-263	0.453378	0.295	0.079	7.73e-259	endocardial_ec	Igfbp3
Ptbp3	9.39e-263	0.620571	0.713	0.488	2.91e-258	endocardial_ec	Ptbp3
H13	9.84e-262	0.599611	0.669	0.416	3.05e-257	endocardial_ec	H13
Ttc28	7.09e-260	0.612215	0.603	0.335	2.19e-255	endocardial_ec	Ttc28
Ecm2	1.36e-259	0.33902	0.311	0.086	4.22e-255	endocardial_ec	Ecm2
Ogt	1.41e-258	0.815394	0.789	0.67	4.38e-254	endocardial_ec	Ogt
Ptprm	3.07e-258	0.490628	0.414	0.164	9.5e-254	endocardial_ec	Ptprm
Snx3	9.51e-257	0.587529	0.893	0.898	2.95e-252	endocardial_ec	Snx3
Calm2	3.78e-255	0.636532	0.937	0.921	1.17e-250	endocardial_ec	Calm2
Selenof	8.14e-254	0.54645	0.903	0.891	2.52e-249	endocardial_ec	Selenof
Tcaf1	3.37e-253	0.68724	0.685	0.486	1.04e-248	endocardial_ec	Tcaf1
Rtn1	7.18e-253	0.582478	0.289	0.082	2.22e-248	endocardial_ec	Rtn1
Sec61b	3.7e-252	0.665045	0.841	0.744	1.15e-247	endocardial_ec	Sec61b
Srsf9	1.04e-251	0.637483	0.746	0.567	3.21e-247	endocardial_ec	Srsf9
Rpl28	6.06e-251	0.410094	0.998	0.998	1.88e-246	endocardial_ec	Rpl28
Tmbim6	5.61e-250	0.578384	0.851	0.77	1.74e-245	endocardial_ec	Tmbim6
Gm13305	7.62e-249	0.602295	0.58	0.326	2.36e-244	endocardial_ec	Gm13305
Fmnl3	3.9e-248	0.318485	0.308	0.092	1.21e-243	endocardial_ec	Fmnl3
Pdlim1	5.94e-248	0.74491	0.737	0.566	1.84e-243	endocardial_ec	Pdlim1
Pgm1	7.42e-248	0.334997	0.344	0.112	2.3e-243	endocardial_ec	Pgm1
Fyn	9.86e-248	0.52605	0.578	0.297	3.06e-243	endocardial_ec	Fyn
Iqgap1	1.75e-247	0.554383	0.727	0.489	5.41e-243	endocardial_ec	Iqgap1
Cald1	3.06e-247	0.375834	0.888	0.739	9.49e-243	endocardial_ec	Cald1
Pir	4.45e-247	0.431876	0.281	0.082	1.38e-242	endocardial_ec	Pir
Tpcn1	1.57e-246	0.44472	0.384	0.145	4.87e-242	endocardial_ec	Tpcn1
Tcn2	1.24e-245	0.633408	0.617	0.384	3.85e-241	endocardial_ec	Tcn2
Rhoa	1.6e-245	0.544585	0.921	0.941	4.97e-241	endocardial_ec	Rhoa
Fam212a	5.07e-245	0.390761	0.393	0.143	1.57e-240	endocardial_ec	Fam212a
Ptpn12	1.18e-243	0.530617	0.506	0.251	3.66e-239	endocardial_ec	Ptpn12
Ucp2	1.25e-241	0.702327	0.716	0.489	3.86e-237	endocardial_ec	Ucp2
Sh2d3c	1.64e-241	0.360774	0.316	0.1	5.07e-237	endocardial_ec	Sh2d3c
Myh9	3.58e-241	0.528002	0.663	0.389	1.11e-236	endocardial_ec	Myh9
Dnaja1	4.07e-241	0.519547	0.93	0.928	1.26e-236	endocardial_ec	Dnaja1
Cd63	4.98e-241	0.4394	0.932	0.896	1.54e-236	endocardial_ec	Cd63
Arrb1	1.92e-240	0.325921	0.27	0.075	5.96e-236	endocardial_ec	Arrb1
Map3k11	4.88e-240	0.373353	0.34	0.117	1.51e-235	endocardial_ec	Map3k11
Galnt1	3.28e-239	0.757981	0.743	0.64	1.02e-234	endocardial_ec	Galnt1
Pttg1ip	1.17e-237	0.689716	0.672	0.496	3.62e-233	endocardial_ec	Pttg1ip
Nucb1	1.17e-237	0.61347	0.714	0.539	3.63e-233	endocardial_ec	Nucb1
Spata6	3.21e-235	0.362925	0.382	0.141	9.95e-231	endocardial_ec	Spata6
Nrp2	5.44e-235	0.372817	0.342	0.11	1.69e-230	endocardial_ec	Nrp2
Tgfbr3	1.14e-234	0.589279	0.422	0.187	3.54e-230	endocardial_ec	Tgfbr3
Ier2	3.65e-234	0.358189	0.711	0.42	1.13e-229	endocardial_ec	Ier2
Pxn	9.31e-234	0.488823	0.469	0.215	2.88e-229	endocardial_ec	Pxn
Tm9sf3	4.7e-233	0.591509	0.86	0.804	1.46e-228	endocardial_ec	Tm9sf3
Rps27	3.05e-232	0.553043	0.988	0.995	9.44e-228	endocardial_ec	Rps27
Crip1	4.05e-231	0.840167	0.833	0.686	1.25e-226	endocardial_ec	Crip1
Tpm3-rs7	7.99e-231	0.593108	0.55	0.288	2.47e-226	endocardial_ec	Tpm3-rs7
Sema6d	8.26e-229	0.656533	0.569	0.33	2.56e-224	endocardial_ec	Sema6d
Rps6	2.41e-228	0.484888	0.985	0.992	7.47e-224	endocardial_ec	Rps6
Itga9	6.05e-228	0.559786	0.402	0.164	1.88e-223	endocardial_ec	Itga9
Ywhab	9.1e-227	0.527166	0.904	0.899	2.82e-222	endocardial_ec	Ywhab
Rap1b	2.12e-226	0.54141	0.793	0.68	6.55e-222	endocardial_ec	Rap1b
Clta	1.03e-224	0.457127	0.884	0.899	3.19e-220	endocardial_ec	Clta
Npr1	4.51e-224	0.337655	0.295	0.092	1.4e-219	endocardial_ec	Npr1
Rac1	1.66e-223	0.510592	0.88	0.858	5.15e-219	endocardial_ec	Rac1
Arf4	2.47e-222	0.478557	0.895	0.86	7.66e-218	endocardial_ec	Arf4
Lrp5	3.7e-221	0.313747	0.271	0.08	1.15e-216	endocardial_ec	Lrp5
Pmp22	6.58e-221	0.548139	0.588	0.312	2.04e-216	endocardial_ec	Pmp22
Itga5	7.95e-217	0.619669	0.602	0.391	2.46e-212	endocardial_ec	Itga5
Serpinh1	2.54e-216	0.3401	0.963	0.913	7.87e-212	endocardial_ec	Serpinh1
Srsf5	2.67e-216	0.635757	0.905	0.888	8.27e-212	endocardial_ec	Srsf5
Traf4	3.73e-216	0.457325	0.458	0.216	1.16e-211	endocardial_ec	Traf4
2900026A02Rik	1.34e-215	0.608245	0.519	0.293	4.16e-211	endocardial_ec	2900026A02Rik
Ptbp1	2.24e-215	0.577549	0.659	0.442	6.95e-211	endocardial_ec	Ptbp1
Lman1	6.56e-215	0.57389	0.801	0.723	2.03e-210	endocardial_ec	Lman1
Pdcd4	1.68e-214	0.55997	0.541	0.306	5.2e-210	endocardial_ec	Pdcd4
Ccl2	2.02e-214	0.788926	0.253	0.07	6.27e-210	endocardial_ec	Ccl2
Slc16a2	4.2e-214	0.31184	0.456	0.182	1.3e-209	endocardial_ec	Slc16a2
Hes1	5.34e-214	0.497237	0.588	0.32	1.65e-209	endocardial_ec	Hes1
Fxyd6	8.57e-213	0.762478	0.443	0.212	2.65e-208	endocardial_ec	Fxyd6
Gnb1	1.04e-212	0.509698	0.877	0.856	3.21e-208	endocardial_ec	Gnb1
Atp9a	3.54e-212	0.453925	0.426	0.194	1.1e-207	endocardial_ec	Atp9a
Fam3c	4.34e-212	0.556454	0.585	0.365	1.35e-207	endocardial_ec	Fam3c
Pgrmc1	1.16e-211	0.596349	0.704	0.526	3.6e-207	endocardial_ec	Pgrmc1
Timp3	5.68e-210	0.779723	0.715	0.524	1.76e-205	endocardial_ec	Timp3
Kras	1.38e-209	0.705941	0.68	0.51	4.27e-205	endocardial_ec	Kras
Itgb1	2.99e-209	0.480049	0.951	0.943	9.26e-205	endocardial_ec	Itgb1
Arglu1	7.64e-209	0.581913	0.893	0.864	2.37e-204	endocardial_ec	Arglu1
Son	2.99e-207	0.524353	0.947	0.943	9.27e-203	endocardial_ec	Son
Fnbp1l	2.29e-206	0.609254	0.675	0.503	7.11e-202	endocardial_ec	Fnbp1l
Cyfip1	8.19e-206	0.504627	0.623	0.396	2.54e-201	endocardial_ec	Cyfip1
Cnrip1	3.92e-205	0.314596	0.303	0.099	1.21e-200	endocardial_ec	Cnrip1
Cnn3	6.1e-204	0.531033	0.797	0.655	1.89e-199	endocardial_ec	Cnn3
Lrrc8a	1.92e-203	0.447552	0.426	0.2	5.95e-199	endocardial_ec	Lrrc8a
Phldb2	7.73e-203	0.620032	0.65	0.448	2.39e-198	endocardial_ec	Phldb2
Zfp57	1.15e-202	0.348948	0.318	0.114	3.55e-198	endocardial_ec	Zfp57
Kdelc2	1.26e-201	0.443757	0.467	0.231	3.91e-197	endocardial_ec	Kdelc2
Ralgapa2	1.76e-201	0.491774	0.388	0.172	5.44e-197	endocardial_ec	Ralgapa2
Tlcd2	2.37e-201	0.306053	0.273	0.087	7.34e-197	endocardial_ec	Tlcd2
Nfia	3.2e-201	0.594474	0.797	0.661	9.92e-197	endocardial_ec	Nfia
Fblim1	3.73e-201	0.576463	0.539	0.318	1.15e-196	endocardial_ec	Fblim1
Fam129b	4.27e-201	0.42532	0.4	0.176	1.32e-196	endocardial_ec	Fam129b
Zfp36l1	8.52e-200	0.571176	0.86	0.801	2.64e-195	endocardial_ec	Zfp36l1
Sipa1	1.27e-199	0.36593	0.406	0.169	3.94e-195	endocardial_ec	Sipa1
Unc13b	3.33e-199	0.54902	0.435	0.217	1.03e-194	endocardial_ec	Unc13b
Tmem128	3.5e-199	0.508854	0.554	0.342	1.09e-194	endocardial_ec	Tmem128
Smad6	5.89e-199	0.493745	0.412	0.183	1.82e-194	endocardial_ec	Smad6
Cyp20a1	2.36e-198	0.456925	0.495	0.264	7.32e-194	endocardial_ec	Cyp20a1
Auts2	8.12e-198	0.620328	0.725	0.582	2.52e-193	endocardial_ec	Auts2
Scn1b	1.55e-197	0.330622	0.285	0.095	4.79e-193	endocardial_ec	Scn1b
Cd81	2.96e-197	0.398349	0.971	0.956	9.16e-193	endocardial_ec	Cd81
Ppp1r13b	3.89e-197	0.387661	0.39	0.168	1.21e-192	endocardial_ec	Ppp1r13b
Rnf141	1.2e-196	0.501401	0.414	0.197	3.71e-192	endocardial_ec	Rnf141
Map2k3	1.22e-196	0.54226	0.566	0.357	3.79e-192	endocardial_ec	Map2k3
Malat1	2.53e-196	0.746291	1	1	7.83e-192	endocardial_ec	Malat1
Ssbp4	4.68e-196	0.52376	0.653	0.462	1.45e-191	endocardial_ec	Ssbp4
Spats2	4.93e-196	0.568047	0.574	0.375	1.53e-191	endocardial_ec	Spats2
Spats2l	1.44e-195	0.51521	0.606	0.374	4.47e-191	endocardial_ec	Spats2l
Rsu1	2.55e-195	0.57568	0.767	0.679	7.89e-191	endocardial_ec	Rsu1
Capns1	1.32e-194	0.472639	0.886	0.887	4.09e-190	endocardial_ec	Capns1
Fam171a2	1.56e-194	0.458897	0.459	0.227	4.84e-190	endocardial_ec	Fam171a2
Fuca1	2.92e-194	0.527279	0.597	0.385	9.06e-190	endocardial_ec	Fuca1
Nmt2	7.99e-193	0.524999	0.499	0.282	2.47e-188	endocardial_ec	Nmt2
Phc2	1.79e-192	0.521801	0.584	0.387	5.54e-188	endocardial_ec	Phc2
Btbd3	1.96e-191	0.406821	0.401	0.175	6.08e-187	endocardial_ec	Btbd3
Fzd4	6.21e-191	0.446759	0.451	0.217	1.92e-186	endocardial_ec	Fzd4
Rab5c	1.86e-190	0.482184	0.632	0.423	5.77e-186	endocardial_ec	Rab5c
Fndc3a	1.45e-188	0.465041	0.51	0.278	4.5e-184	endocardial_ec	Fndc3a
Fzd6	3.94e-188	0.338805	0.278	0.097	1.22e-183	endocardial_ec	Fzd6
Stard4	1.19e-187	0.410306	0.386	0.172	3.69e-183	endocardial_ec	Stard4
Tmem88	1.23e-187	0.328541	0.328	0.123	3.8e-183	endocardial_ec	Tmem88
Ttc14	1.54e-187	0.598058	0.76	0.662	4.76e-183	endocardial_ec	Ttc14
Smap1	1.81e-185	0.507725	0.73	0.585	5.62e-181	endocardial_ec	Smap1
Srgap1	3.43e-184	0.391124	0.376	0.161	1.06e-179	endocardial_ec	Srgap1
Zfp521	4.26e-184	0.419265	0.386	0.178	1.32e-179	endocardial_ec	Zfp521
Lamp2	9.35e-184	0.532491	0.795	0.715	2.9e-179	endocardial_ec	Lamp2
Caskin2	1.63e-183	0.398822	0.35	0.148	5.05e-179	endocardial_ec	Caskin2
Plscr3	3.66e-183	0.504933	0.578	0.369	1.13e-178	endocardial_ec	Plscr3
Fubp1	6.29e-183	0.511974	0.872	0.832	1.95e-178	endocardial_ec	Fubp1
Tgoln1	6.54e-182	0.488918	0.537	0.324	2.02e-177	endocardial_ec	Tgoln1
Smad5	1.48e-181	0.576345	0.544	0.346	4.6e-177	endocardial_ec	Smad5
Fndc3b	7.81e-181	0.607097	0.638	0.469	2.42e-176	endocardial_ec	Fndc3b
Dnajc10	2.07e-180	0.557843	0.677	0.527	6.42e-176	endocardial_ec	Dnajc10
Flna	2.28e-180	0.379206	0.699	0.455	7.08e-176	endocardial_ec	Flna
Maml2	2.31e-180	0.335683	0.313	0.12	7.16e-176	endocardial_ec	Maml2
G3bp2	8.74e-179	0.518078	0.816	0.769	2.71e-174	endocardial_ec	G3bp2
Rps7	1.58e-177	0.378825	0.992	0.996	4.88e-173	endocardial_ec	Rps7
Swap70	2.01e-177	0.4002	0.428	0.208	6.24e-173	endocardial_ec	Swap70
Eif4a2	7.94e-177	0.526963	0.843	0.81	2.46e-172	endocardial_ec	Eif4a2
Lpcat3	1.71e-176	0.538401	0.527	0.334	5.31e-172	endocardial_ec	Lpcat3
Leprot	8.75e-176	0.543533	0.661	0.496	2.71e-171	endocardial_ec	Leprot
Gcc2	1.97e-174	0.588536	0.603	0.428	6.09e-170	endocardial_ec	Gcc2
Rpl37a	6.82e-174	0.42101	0.992	0.997	2.11e-169	endocardial_ec	Rpl37a
Sox4	8.48e-174	0.598642	0.896	0.845	2.63e-169	endocardial_ec	Sox4
Rpl36a	7.67e-173	0.381432	0.983	0.991	2.38e-168	endocardial_ec	Rpl36a
Gdpd5	1.19e-172	0.377694	0.367	0.166	3.7e-168	endocardial_ec	Gdpd5
Cdc14a	4.05e-172	0.308641	0.265	0.092	1.25e-167	endocardial_ec	Cdc14a
Akap12	5.67e-172	0.616639	0.618	0.384	1.76e-167	endocardial_ec	Akap12
Pik3c2b	2.22e-171	0.405201	0.342	0.148	6.88e-167	endocardial_ec	Pik3c2b
Nrbp1	1.01e-170	0.523286	0.676	0.563	3.14e-166	endocardial_ec	Nrbp1
Rnf215	1.81e-170	0.381046	0.383	0.177	5.62e-166	endocardial_ec	Rnf215
Tspan2	2.67e-170	0.700497	0.48	0.291	8.29e-166	endocardial_ec	Tspan2
Akr1a1	4.6e-170	0.449679	0.892	0.926	1.42e-165	endocardial_ec	Akr1a1
Npc2	5.47e-170	0.45011	0.865	0.861	1.7e-165	endocardial_ec	Npc2
Ptk7	1.1e-169	0.399354	0.402	0.19	3.4e-165	endocardial_ec	Ptk7
Zeb1	2.12e-169	0.540118	0.678	0.525	6.56e-165	endocardial_ec	Zeb1
Nol4l	1.65e-167	0.297645	0.262	0.093	5.12e-163	endocardial_ec	Nol4l
Abca1	5.85e-167	0.362375	0.325	0.128	1.81e-162	endocardial_ec	Abca1
Klf4	1.11e-166	0.703495	0.342	0.145	3.43e-162	endocardial_ec	Klf4
Plod3	1.44e-166	0.480648	0.508	0.304	4.45e-162	endocardial_ec	Plod3
Rpl11	5.92e-166	0.318187	0.995	0.998	1.83e-161	endocardial_ec	Rpl11
Csnk1a1	6.27e-165	0.410531	0.949	0.95	1.94e-160	endocardial_ec	Csnk1a1
Rbms3	1.11e-164	0.480797	0.518	0.299	3.43e-160	endocardial_ec	Rbms3
Lgals8	1.9e-164	0.317682	0.319	0.128	5.88e-160	endocardial_ec	Lgals8
C1qtnf6	2.11e-164	0.422158	0.503	0.282	6.55e-160	endocardial_ec	C1qtnf6
Epb41l2	4.17e-164	0.515676	0.67	0.494	1.29e-159	endocardial_ec	Epb41l2
Dlk1	4.7e-164	0.640263	0.345	0.142	1.46e-159	endocardial_ec	Dlk1
Zbtb4	7.7e-164	0.404654	0.388	0.187	2.39e-159	endocardial_ec	Zbtb4
Tcf7l1	2.31e-163	0.356998	0.371	0.169	7.17e-159	endocardial_ec	Tcf7l1
Soat1	5.21e-163	0.360931	0.473	0.237	1.61e-158	endocardial_ec	Soat1
Nsg1	4.65e-162	0.293593	0.276	0.098	1.44e-157	endocardial_ec	Nsg1
Srgap2	6.88e-162	0.447201	0.507	0.297	2.13e-157	endocardial_ec	Srgap2
2022-09-09	1.33e-161	0.452812	0.49	0.276	4.13e-157	endocardial_ec	2022-09-09
Tspan5	2.83e-161	0.314527	0.333	0.139	8.76e-157	endocardial_ec	Tspan5
Slc45a4	1.3e-160	0.394322	0.304	0.125	4.02e-156	endocardial_ec	Slc45a4
Sri	4.14e-160	0.459856	0.832	0.809	1.28e-155	endocardial_ec	Sri
Man1a	1.12e-159	0.313764	0.356	0.154	3.48e-155	endocardial_ec	Man1a
Ext2	1.79e-159	0.483532	0.562	0.381	5.55e-155	endocardial_ec	Ext2
Rgl2	1.87e-159	0.408313	0.441	0.239	5.79e-155	endocardial_ec	Rgl2
Mcfd2	5.06e-159	0.505023	0.512	0.32	1.57e-154	endocardial_ec	Mcfd2
Ctsd	5.58e-159	0.471879	0.881	0.871	1.73e-154	endocardial_ec	Ctsd
Plat	1.33e-158	0.311423	0.394	0.167	4.11e-154	endocardial_ec	Plat
Dab2ip	2.82e-158	0.509334	0.611	0.438	8.74e-154	endocardial_ec	Dab2ip
Rpl23	1.09e-157	0.275121	0.998	0.999	3.37e-153	endocardial_ec	Rpl23
Tmem50a	1.72e-157	0.475544	0.794	0.749	5.33e-153	endocardial_ec	Tmem50a
Ophn1	2.39e-157	0.292282	0.285	0.109	7.41e-153	endocardial_ec	Ophn1
Bmp1	7.35e-157	0.400644	0.491	0.266	2.28e-152	endocardial_ec	Bmp1
Pnisr	1.15e-156	0.534523	0.849	0.834	3.55e-152	endocardial_ec	Pnisr
Kdelr2	1.86e-156	0.442156	0.796	0.704	5.75e-152	endocardial_ec	Kdelr2
Asap1	2.06e-156	0.470025	0.601	0.426	6.38e-152	endocardial_ec	Asap1
Bmyc	9.49e-156	0.476856	0.573	0.401	2.94e-151	endocardial_ec	Bmyc
Lrrc8c	1.51e-155	0.442705	0.448	0.248	4.68e-151	endocardial_ec	Lrrc8c
Stx6	2.14e-155	0.4706	0.509	0.323	6.62e-151	endocardial_ec	Stx6
Nek6	4.32e-155	0.423568	0.431	0.232	1.34e-150	endocardial_ec	Nek6
Adgrl2	4.38e-155	0.591211	0.619	0.468	1.36e-150	endocardial_ec	Adgrl2
Crem	2.39e-154	0.369267	0.371	0.177	7.4e-150	endocardial_ec	Crem
6330403K07Rik	3.23e-154	0.423491	0.368	0.169	1e-149	endocardial_ec	6330403K07Rik
Tns2	3.39e-153	0.29602	0.278	0.106	1.05e-148	endocardial_ec	Tns2
Gsk3b	4.06e-153	0.480545	0.806	0.764	1.26e-148	endocardial_ec	Gsk3b
Meis2	8.89e-153	0.629051	0.669	0.509	2.75e-148	endocardial_ec	Meis2
Uaca	9.06e-153	0.486116	0.518	0.327	2.81e-148	endocardial_ec	Uaca
Dnajc3	1.65e-152	0.498341	0.671	0.533	5.12e-148	endocardial_ec	Dnajc3
Tnks1bp1	2.14e-152	0.327325	0.306	0.124	6.64e-148	endocardial_ec	Tnks1bp1
Txndc5	3.4e-152	0.560192	0.724	0.602	1.05e-147	endocardial_ec	Txndc5
Pkn1	3.62e-152	0.420039	0.473	0.269	1.12e-147	endocardial_ec	Pkn1
Dusp6	8.54e-152	0.380122	0.388	0.186	2.64e-147	endocardial_ec	Dusp6
Smtnl2	1.16e-151	0.55522	0.55	0.38	3.58e-147	endocardial_ec	Smtnl2
Glmp	1.4e-151	0.438944	0.57	0.39	4.35e-147	endocardial_ec	Glmp
Gab2	1.54e-151	0.27725	0.265	0.098	4.77e-147	endocardial_ec	Gab2
Ccdc50	2.06e-151	0.526669	0.715	0.621	6.39e-147	endocardial_ec	Ccdc50
Fkbp10	3.43e-151	0.464633	0.6	0.418	1.06e-146	endocardial_ec	Fkbp10
Cavin3	4.85e-151	0.663843	0.692	0.555	1.5e-146	endocardial_ec	Cavin3
Lrrc42	1.54e-150	0.484762	0.576	0.41	4.76e-146	endocardial_ec	Lrrc42
Slc44a1	2.34e-150	0.377466	0.408	0.206	7.26e-146	endocardial_ec	Slc44a1
Sf3b5	3.74e-150	0.662431	0.823	0.844	1.16e-145	endocardial_ec	Sf3b5
Nktr	8.4e-150	0.490619	0.833	0.796	2.6e-145	endocardial_ec	Nktr
Mum1	1.37e-149	0.432956	0.464	0.272	4.25e-145	endocardial_ec	Mum1
Cdc42	3.28e-149	0.35009	0.94	0.961	1.01e-144	endocardial_ec	Cdc42
Plpp1	1.18e-148	0.681713	0.474	0.288	3.67e-144	endocardial_ec	Plpp1
Lrrc8b	2.06e-148	0.28833	0.263	0.099	6.37e-144	endocardial_ec	Lrrc8b
Sub1	7.03e-148	0.427669	0.945	0.961	2.18e-143	endocardial_ec	Sub1
Xiap	9.66e-148	0.553962	0.64	0.512	2.99e-143	endocardial_ec	Xiap
Erp29	9.67e-148	0.399198	0.857	0.856	2.99e-143	endocardial_ec	Erp29
Rcn2	1.15e-147	0.478277	0.679	0.555	3.55e-143	endocardial_ec	Rcn2
Numb	1.35e-147	0.421577	0.418	0.224	4.17e-143	endocardial_ec	Numb
Rpl34	7.53e-147	0.404625	0.981	0.994	2.33e-142	endocardial_ec	Rpl34
Pdia6	9.95e-147	0.466051	0.898	0.869	3.08e-142	endocardial_ec	Pdia6
Rab13	1.55e-146	0.474672	0.573	0.409	4.79e-142	endocardial_ec	Rab13
Lrpap1	1.06e-145	0.624191	0.7	0.617	3.29e-141	endocardial_ec	Lrpap1
H2afy	1.22e-145	0.439356	0.754	0.679	3.77e-141	endocardial_ec	H2afy
Snn	1.42e-145	0.448018	0.475	0.286	4.4e-141	endocardial_ec	Snn
Rps9	4.78e-145	0.284144	0.995	0.997	1.48e-140	endocardial_ec	Rps9
Laptm4a	5.65e-145	0.397736	0.934	0.932	1.75e-140	endocardial_ec	Laptm4a
Zcchc6	8.47e-145	0.488189	0.652	0.514	2.62e-140	endocardial_ec	Zcchc6
Fam107b	2.01e-143	0.286107	0.327	0.141	6.23e-139	endocardial_ec	Fam107b
Nucb2	7.59e-143	0.28687	0.315	0.13	2.35e-138	endocardial_ec	Nucb2
Mast4	1.19e-142	0.548385	0.721	0.623	3.69e-138	endocardial_ec	Mast4
Necap2	1.85e-142	0.309923	0.424	0.217	5.72e-138	endocardial_ec	Necap2
Tmem165	2.19e-142	0.471127	0.73	0.64	6.78e-138	endocardial_ec	Tmem165
Gabarapl1	3.15e-142	0.504728	0.474	0.29	9.76e-138	endocardial_ec	Gabarapl1
Atp2b1	4.4e-142	0.457605	0.814	0.776	1.36e-137	endocardial_ec	Atp2b1
Adss	7.24e-142	0.450157	0.545	0.365	2.24e-137	endocardial_ec	Adss
Mpzl1	3.55e-141	0.396408	0.615	0.427	1.1e-136	endocardial_ec	Mpzl1
Ostf1	4.31e-141	0.42063	0.644	0.488	1.33e-136	endocardial_ec	Ostf1
Samd5	4.61e-141	0.316128	0.276	0.109	1.43e-136	endocardial_ec	Samd5
Knop1	8.81e-141	0.462226	0.69	0.567	2.73e-136	endocardial_ec	Knop1
Vasp	1.35e-140	0.46503	0.688	0.584	4.17e-136	endocardial_ec	Vasp
Prrc2c	3.03e-140	0.432511	0.897	0.891	9.37e-136	endocardial_ec	Prrc2c
Vat1	7.77e-140	0.394876	0.476	0.282	2.41e-135	endocardial_ec	Vat1
Sash1	1.63e-139	0.442063	0.503	0.299	5.03e-135	endocardial_ec	Sash1
Arl4c	2.05e-139	0.31629	0.419	0.214	6.34e-135	endocardial_ec	Arl4c
Degs1	2.47e-139	0.52057	0.71	0.661	7.65e-135	endocardial_ec	Degs1
Sumf2	2.99e-139	0.356258	0.392	0.207	9.28e-135	endocardial_ec	Sumf2
Tceal9	3.83e-139	0.447956	0.952	0.942	1.19e-134	endocardial_ec	Tceal9
Sh2b3	5.6e-139	0.317266	0.347	0.16	1.73e-134	endocardial_ec	Sh2b3
Ccnyl1	2.05e-137	0.27124	0.263	0.104	6.34e-133	endocardial_ec	Ccnyl1
Epha7	2.12e-137	0.693086	0.42	0.247	6.55e-133	endocardial_ec	Epha7
Nectin2	2.12e-137	0.476879	0.575	0.415	6.57e-133	endocardial_ec	Nectin2
Tkt	6.63e-137	0.386434	0.646	0.445	2.05e-132	endocardial_ec	Tkt
Bcr	7.67e-137	0.330728	0.341	0.162	2.38e-132	endocardial_ec	Bcr
Pxdc1	9.17e-137	0.273763	0.288	0.116	2.84e-132	endocardial_ec	Pxdc1
Git2	8.97e-136	0.45111	0.527	0.352	2.78e-131	endocardial_ec	Git2
Apc	1.07e-135	0.526407	0.615	0.488	3.3e-131	endocardial_ec	Apc
Kank1	7.05e-135	0.512992	0.48	0.311	2.18e-130	endocardial_ec	Kank1
Uhrf2	1.16e-134	0.476889	0.616	0.478	3.58e-130	endocardial_ec	Uhrf2
Cttnbp2nl	1.35e-134	0.401227	0.432	0.243	4.18e-130	endocardial_ec	Cttnbp2nl
Slc7a1	1.24e-133	0.454603	0.392	0.217	3.83e-129	endocardial_ec	Slc7a1
Srsf11	1.81e-133	0.414038	0.87	0.869	5.61e-129	endocardial_ec	Srsf11
Sdcbp	2.33e-133	0.406823	0.738	0.661	7.21e-129	endocardial_ec	Sdcbp
Reep3	3.81e-133	0.502526	0.625	0.497	1.18e-128	endocardial_ec	Reep3
5033428I22Rik	4.43e-133	0.50483	0.473	0.307	1.37e-128	endocardial_ec	5033428I22Rik
Hpcal1	2.64e-132	0.334374	0.34	0.161	8.19e-128	endocardial_ec	Hpcal1
Itm2c	3.08e-132	0.589314	0.71	0.622	9.55e-128	endocardial_ec	Itm2c
Mical21	5.17e-132	0.610989	0.727	0.65	1.6e-127	endocardial_ec	Mical2
Smarca2	6.73e-131	0.453525	0.574	0.403	2.08e-126	endocardial_ec	Smarca2
Tspan9	7.65e-131	0.456085	0.543	0.387	2.37e-126	endocardial_ec	Tspan9
Dad1	3.48e-130	0.398642	0.882	0.916	1.08e-125	endocardial_ec	Dad1
Gsta41	4.13e-130	0.834816	0.65	0.545	1.28e-125	endocardial_ec	Gsta4
Tfdp2	1.07e-129	0.55834	0.579	0.448	3.32e-125	endocardial_ec	Tfdp2
Cflar	2.32e-129	0.444334	0.525	0.353	7.17e-125	endocardial_ec	Cflar
Fau	7.72e-129	0.27192	0.982	0.996	2.39e-124	endocardial_ec	Fau
Anxa3	1.55e-128	0.363308	0.512	0.291	4.8e-124	endocardial_ec	Anxa3
Zfp36l2	2.31e-128	0.382082	0.507	0.313	7.16e-124	endocardial_ec	Zfp36l2
Mgat2	4.96e-128	0.459153	0.601	0.462	1.54e-123	endocardial_ec	Mgat2
Atf7	2.99e-127	0.427548	0.454	0.277	9.25e-123	endocardial_ec	Atf7
St3gal1	2.02e-126	0.299331	0.309	0.14	6.25e-122	endocardial_ec	St3gal1
[truncated: 7,076 more rows]
