# Supplementary material for: Single-cell transcriptomic analysis identifies murine heart molecular features at embryonic and neonatal stages
Source: Nat Commun. 2022 Dec 27;13:7960. doi: 10.1038/s41467-022-35691-7 (PMC9794824; doi:10.1038/s41467-022-35691-7)
Supplement: Supplementary file 10 — Supplementary Data 7 [file 41467_2022_35691_MOESM10_ESM.xlsx]

## Sheet: Supplementary Data 7_CHD_genes_
Table S9. The group of curated known CHD genes
Abcc9
Abcd3
Actb
Acvr2b
Adamts10
Adnp
Ankrd11
Arhgap31
Arid1a
Arl13b
Asxl1
Atic
B3galt6
Bbs1
Bbs10
Trim32
Bbs12
Bbs2
Arl6
Bbs4
Bbs5
Mkks
Bbs7
Ttc8
Bbs9
Bcor
Braf
Cacna1c
Cbl
Ccdc103
Ccdc39
Ccdc40
Cd96
Cdkn1c
Cep290
Cep41
Cep57
Cfc1
Chd4
Chd7
Chst3
Cited2
Col1a1
Col1a2
Col2a1
Col3a1
Col5a1
Col5a2
Cox7b
Crebbp
Creld1
Ddx11
Dhcr7
Dnaaf1
Dnaaf2
Dnaaf3
Dnah11
Dnah5
Dnal1
Dock6
Dync2h1
Ece1
Eftud2
Ehmt1
Eln
Eogt
Esco2
Evc
Evc2
Fbn1
Fbn2
Fgf8
Fgfr1
Fig4
Fktn
Flna
Foxc1
Foxc2
Fto
Gata4
Gata6
Gja6
Gli3
Gpc3
Gpc6
Hccs
Hoxa1
Hras
Ift122
Ift140
Ift80
Invs
Irx5
Jag1
Kansl1
Kat6b
Kif7
Kmt2a
Kmt2d
Kras
Lbr
Lrp2
Ltbp4
Map2k1
Map2k2
Med12
Med13l
Megf8
Mgp
Mid1
Mks1
Myh6
Nek1
Nf1
Nipbl
Nkx2-5
Nkx2-6
Nme8
Nodal
Notch1
Notch2
Nphp4
Nek8
Nr2f2
Nras
Nsd1
Nsdhl
Ofd1
Pex1
Pex13
Phgdh
Pkd1
Pkd2
Plod1
Pkd1l1
Pqbp1
Pten
Ptpn11
Rab23
Rad21
Raf1
Rai1
Rbm10
Rit1
Ror2
Rpgrip1l
Rpl11
Rpl35a
Rpl5
Rps19
Rps24
Rps7
Rsph4a
Rsph9
Sall1
Sema3e
Setbp1
Sf3b4
Sh3pxd2b
Shh
Shoc2
Ski
Smad3
Smad4
Smarca4
Smarcb1
Smarce1
Smc3
Sms
Sos1
Sox2
Sox9
Stambp
Stra6
Tab2
Tbx1
Tbx20
Tbx3
Tbx5
Tcof1
Tfap2b
Tgfbr1
Tgfbr2
Tll1
Tsc1
Tsc2
Ttc21b
Twist1
Ubr1
Wdr19
Wdr35
Zeb2
Zfpm2
Zic3
Acan
Adamts6
Anks6
Ap1b1
Ap2b1
Bicc1
Cc2d2a
Cntrl
Nat8
Cxcr4
Daw1
Dctn5
Dnm2
Drc1
Foxj1
Frem2
Fuz
Hectd1
Ift74
Lox
Lrp1
Ltbp1
Mmp21
Myh10
Ndst1
Pcsk5
Pde2a
Plxnd1
Prdm1
Prickle1
Pskh1
Ptk7
Robo1
Smad6
Snx17
Sufu
Tab1
Tbc1d32
Tmem67
Zbtb14
