# Supplementary material for: Single-cell transcriptomic analysis identifies murine heart molecular features at embryonic and neonatal stages
Source: Nat Commun. 2022 Dec 27;13:7960. doi: 10.1038/s41467-022-35691-7 (PMC9794824; doi:10.1038/s41467-022-35691-7)
Supplement: Supplementary file 11 — Supplementary Data 8 [file 41467_2022_35691_MOESM11_ESM.xlsx]

## Sheet: Supplementary Data 8_ligand-rec
Table S10. The complete list of ligand-receptor interactions and their expression stages in CD1 single cells.
	pair	stage	numStages
1	FGF5_FGFR3	E9.5	1
2	TNFSF14_LTBR	E9.5	1
3	FGF10_FGFR1	E9.5	1
4	PDGFB_ADGRV1	E10.5	1
5	COL17A1_a1b1 complex	E10.5	1
6	COL17A1_a2b1 complex	E10.5	1
7	BTC_ERBB4	E10.5	1
8	EGFR_BTC	E10.5	1
9	FGFR3_FGF9	E10.5	1
10	SPP1_aVb3 complex	E10.5	1
11	ACVR_1B2B receptor_GDF10	E11.5	1
12	SCGB3A1_NOTCH3	E12.5	1
13	CCL2_ACKR1	E14.5	1
14	CCL7_ACKR1	E14.5	1
15	NGFR_NTF3	E14.5	1
16	NGFR_IL2	E14.5	1
17	CD46_JAG1	E16.5	1
18	EDN2_EDNRA	P0	1
19	SEMA5A_PLXNB3	P1	1
20	IL1 receptor_IL1B	P3	1
21	IL1 receptor_IL1A	P3	1
22	BDNF_F11R	P4	1
23	BDNF_SORT1	P4	1
24	NCAM1_BDNF	P4	1
25	COL20A1_a1b1 complex	P5	1
26	WNT2B_FZD4	P5	1
27	FN1_a4b7 complex	P7	1
28	CCL2_CCR10	P7	1
29	BMPR1B_BMPR2_BMPR1A	P7	1
30	ANXA1_FPR1	P7	1
31	TGFB1_aVb6 complex	P7	1
32	TNC_aVb6 complex	P7	1
33	BMPR1B_BMPR2_BMP6	P7	1
34	BMR1B_AVR2A_BMP6	P7	1
35	BMPR1B_BMPR2_BMP2	P7	1
36	BMR1B_AVR2A_BMP2	P7	1
37	BMPR1B_BMPR2_BMP4	P7	1
38	BMR1B_AVR2A_BMP4	P7	1
39	FGF7_FGFR3	P7	1
40	FGFR2_PTPRR	P7	1
41	GRIN2D_IL16	P7	1
42	ICAM1_SPN	P7	1
43	FGF7_FGFR2	P7	1
44	VCAM1_a4b7 complex	P7	1
45	CSF1R_IL34	P9	1
46	CXCL13_ACKR4	P9	1
47	TNFSF12_TNFRSF25	P9	1
48	OMD_aVb3 complex	P9	1
49	CD226_NECTIN2	E11.5,E9.5	2
50	Glycoprotein Ib complex_VWF	E11.5,E9.5	2
51	FGFR1_FGF5	E12.5,E9.5	2
52	PVR_CD226	E11.5,E9.5	2
53	EFNA1_EPHA1	E10.5,E9.5	2
54	ALOX5_ALOX5AP	E10.5,E9.5	2
55	FGF5_FGFR2	E12.5,E9.5	2
56	EFNA2_EPHA1	E10.5,E9.5	2
57	EPHA1_EFNA5	E10.5,E9.5	2
58	EPHA1_EFNA4	E10.5,E9.5	2
59	BMPR1A_BMPR2_GDF6	E10.5,E11.5	2
60	CALCA_CALCR	E10.5,E11.5	2
61	BMR1A_AVR2B_GDF6	E10.5,E11.5	2
62	BMR1A_ACR2A_GDF6	E10.5,E11.5	2
63	CALCR_ADM	E10.5,E11.5	2
64	PlexinA3_complex1_SEMA3A	E10.5,P7	2
65	GPR19_ENHO	E10.5,E11.5	2
66	PLXNB2_SEMA4G	E11.5,E12.5	2
67	CD28_CD86	E12.5,P5	2
68	GRIN2A_IL16	E12.5,P5	2
69	NGF_NGFR	E13.5,E14.5	2
70	FGFR1_FGF7	E16.5,P7	2
71	ACKR2_CCL2	E18,P5	2
72	ACKR2_CCL7	E18,P5	2
73	VTN_a2Bb3 complex	P1,P9	2
74	NTF4_NTRK2	P2,P7	2
75	TNFRSF11B_TNFSF10	P4,P7	2
76	RSPO3_LGR6	P4,P5	2
77	IGF1_a6b4 complex	P5,P9	2
78	FGF2_FGFR3	P5,P7	2
79	FGF1_FGFR3	P5,P7	2
80	NRG1_a6b4 complex	P5,P9	2
81	NRG2_ERBB4	P7,P9	2
82	VTN_aVb3 complex	P7,P9	2
83	FGF1_aVb3 complex	P7,P9	2
84	FGFR3_NECTIN1	E9.5,P5,P7	3
85	COL8A2_a1b1 complex	E10.5,E16.5,P1	3
86	COL9A1_a2b1 complex	E10.5,E11.5,E12.5	3
87	COL8A2_a2b1 complex	E10.5,E16.5,P1	3
88	ACVR_1B2B receptor_INHBA	E11.5,P4,P9	3
89	TNF_CELSR2	E12.5,E18,P5	3
90	ADORA2B_ENTPD1	E12.5,E13.5,P7	3
91	NGFR_NTF4	E12.5,E13.5,E14.5	3
92	SPP1_PTGER4	E16.5,E17.5,P0	3
93	MET_HGF	E18,P5,P7	3
94	SEMA4A_PLXND1	P1,P7,P9	3
95	TNF_FAS	P1,P3,P7	3
96	EGFR_TGFA	P1,P7,P9	3
97	EGF_NRG1	P5,P7,P9	3
98	RSPO2_LGR4	P5,P7,P9	3
99	RSPO2_LGR6	P5,P7,P9	3
100	THBS1_a2Bb3 complex	E11.5,E9.5,P1,P9	4
101	FN1_a2Bb3 complex	E11.5,E9.5,P1,P9	4
102	COL9A1_a1b1 complex	E10.5,E11.5,E12.5,E9.5	4
103	VEGFA_EPHB2	E10.5,E12.5,E14.5,E9.5	4
104	EPHB2_EFNB2	E10.5,E12.5,E14.5,E9.5	4
105	EPHB2_EFNB1	E10.5,E12.5,E14.5,E9.5	4
106	NRG1_NETO2	E10.5,E11.5,E9.5,P5	4
107	EPHB2_EFNB3	E10.5,E12.5,E14.5,E9.5	4
108	FGFR3_EPHA4	E10.5,E9.5,P5,P7	4
109	EPHB2_EFNA5	E10.5,E12.5,E14.5,E9.5	4
110	FGFR2_FGFR3	E10.5,E9.5,P5,P7	4
111	FGF18_FGFR3	E10.5,E9.5,P5,P7	4
112	COL2A1_a2b1 complex	E10.5,E11.5,E12.5,E13.5	4
113	SPP1_a4b1 complex	E10.5,E16.5,E17.5,P0	4
114	PDGFRA_PDGFC	E10.5,E18,P4,P5	4
115	SPP1_CD44	E10.5,E16.5,E17.5,P0	4
116	SPP1_a9b1 complex	E10.5,E16.5,E17.5,P0	4
117	FLT4_PDGFC	E10.5,E18,P4,P5	4
118	THY1_aVb3 complex	E11.5,E12.5,E13.5,P9	4
119	EGFR_EGF	P2,P5,P7,P9	4
120	RSPO1_LGR6	P4,P5,P7,P9	4
121	COL2A1_a1b1 complex	E10.5,E11.5,E12.5,E13.5,E9.5	5
122	FGFR2_NECTIN1	E14.5,E9.5,P2,P7,P9	5
123	ACVR_1C2B receptor_INHBA	E10.5,E11.5,E12.5,E13.5,E14.5	5
124	BMR1A_AVR2B_BMP2	E10.5,E11.5,E12.5,E13.5,E14.5	5
125	ACVR_1B2A receptor_INHBA	E11.5,E12.5,P2,P4,P5	5
126	PLAUR_aVb3 complex	E11.5,E12.5,E13.5,P7,P9	5
127	FGF2_aVb3 complex	E11.5,E12.5,E13.5,P7,P9	5
128	EFNA5_EPHA5	E12.5,E14.5,P2,P3,P4	5
129	EFNA1_EPHA5	E12.5,E14.5,P2,P3,P4	5
130	EFNA4_EPHA5	E12.5,E14.5,P2,P3,P4	5
131	EFNA2_EPHA5	E12.5,E14.5,P2,P3,P4	5
132	HGF_CD44	E12.5,E13.5,E18,P5,P7	5
133	OSMR_OSM	E16.5,E18,P0,P5,P7	5
134	NTF3_NTRK2	E16.5,P1,P2,P7,P9	5
135	AXL_IL15RA	E18,P3,P4,P5,P9	5
136	LTBR_LTB	E18,P2,P4,P5,P9	5
137	FGF1_FGFR2	E18,P2,P5,P7,P9	5
138	COL6A5_a1b1 complex	P0,P2,P3,P4,P9	5
139	COL6A5_a2b1 complex	P0,P2,P3,P4,P9	5
140	VEGFD_KDR	P2,P4,P5,P7,P9	5
141	NTF3_NTRK3	P2,P4,P5,P7,P9	5
142	VEGFD_FLT4	P2,P4,P5,P7,P9	5
143	VWF_aVb3 complex	E10.5,E11.5,E12.5,E9.5,P7,P9	6
144	PLD2_ARF1	E10.5,E11.5,E12.5,P5,P7,P9	6
145	FGFR2_FGF9	E10.5,E11.5,E12.5,E14.5,E18,P2	6
146	PlexinA1_complex1_SEMA6D	E14.5,P1,P3,P4,P7,P9	6
147	COL4A3_a2b1 complex	E18,P1,P3,P4,P7,P9	6
148	TNFSF10_RIPK1	P2,P3,P4,P5,P7,P9	6
149	THBS1_aVb3 complex	E10.5,E11.5,E12.5,E13.5,E9.5,P7,P9	7
150	FN1_aVb3 complex	E10.5,E11.5,E12.5,E13.5,E9.5,P7,P9	7
151	MMP2_aVb3 complex	E10.5,E11.5,E12.5,E13.5,E9.5,P7,P9	7
152	SEMA3E_PLXND1	E12.5,E9.5,P0,P1,P5,P7,P9	7
153	LAMC1_aVb3 complex	E10.5,E11.5,E12.5,E13.5,E9.5,P7,P9	7
154	TNC_aVb3 complex	E10.5,E11.5,E12.5,E13.5,E9.5,P7,P9	7
155	ACVR_1A2B receptor_BMP7	E10.5,E11.5,E12.5,E13.5,E18,E9.5,P4	7
156	INHA_TGFBR3	E10.5,E9.5,P2,P4,P5,P7,P9	7
157	FGF18_FGFR2	E10.5,E12.5,E18,E9.5,P5,P7,P9	7
158	WNT5A_FZD5	E10.5,E9.5,P3,P4,P5,P7,P9	7
159	EPHA2_EFNA4	E10.5,E11.5,E12.5,E13.5,E9.5,P3,P5	7
160	ANGPT2_TEK	E10.5,E12.5,P2,P3,P4,P5,P7	7
161	ACVR_1C2A receptor_INHBA	E10.5,E11.5,E12.5,E13.5,E14.5,E15.5,E16.5	7
162	ACVR_1A2B receptor_BMP6	E10.5,E12.5,E13.5,E18,P4,P5,P9	7
163	DLL1_NOTCH2	E10.5,E12.5,E13.5,E14.5,P2,P5,P7	7
164	BMR1A_ACR2A_BMP2	E10.5,E11.5,E12.5,E13.5,E14.5,E15.5,P7	7
165	PTN_PTPRZ1	E14.5,E18,P2,P3,P4,P5,P7	7
166	MDK_PTPRZ1	E14.5,E18,P2,P3,P4,P5,P7	7
167	EPHB6_EFNB2	E16.5,E18,P0,P1,P2,P3,P7	7
168	EPHB6_EFNB1	E16.5,E18,P0,P1,P2,P3,P7	7
169	EPHB6_EFNB3	E16.5,E18,P0,P1,P2,P3,P7	7
170	COL4A3_a1b1 complex	E18,P1,P3,P4,P5,P7,P9	7
171	BMR1A_AVR2B_BMP7	E10.5,E11.5,E12.5,E13.5,E14.5,E18,E9.5,P4	8
172	NECTIN1_NECTIN3	E10.5,E14.5,E9.5,P2,P4,P5,P7,P9	8
173	EFNA1_EPHA2	E10.5,E11.5,E12.5,E13.5,E9.5,P3,P5,P9	8
174	ACVR_1A2B receptor_BMP5	E10.5,E11.5,E12.5,E13.5,E9.5,P4,P5,P9	8
175	EFNA2_EPHA2	E10.5,E11.5,E12.5,E13.5,E9.5,P3,P5,P9	8
176	EPHA2_EFNA5	E10.5,E11.5,E12.5,E13.5,E9.5,P3,P5,P9	8
177	NPPB_NPR2	E10.5,E11.5,E12.5,E17.5,P1,P2,P5,P7	8
178	DLL1_NOTCH1	E10.5,E11.5,E12.5,E13.5,E14.5,P2,P5,P7	8
179	BMP2_SMO	E10.5,E11.5,E12.5,E13.5,E14.5,E15.5,P4,P7	8
180	EPHB1_EFNB3	E10.5,E12.5,E13.5,E14.5,E15.5,P3,P4,P7	8
181	COL5A3_a2b1 complex	E10.5,P0,P1,P2,P3,P4,P7,P9	8
182	DLL1_NOTCH3	E10.5,E11.5,E12.5,E13.5,E14.5,P2,P5,P7	8
183	BMR1A_AVR2B_BMP6	E10.5,E12.5,E13.5,E14.5,E18,P4,P5,P9	8
184	COL8A1_a2b1 complex	E10.5,E11.5,E12.5,E14.5,E15.5,P4,P7,P9	8
185	CMKLR1_RARRES2	E12.5,E13.5,E18,P0,P2,P5,P7,P9	8
186	CCR2_CCL7	E14.5,E15.5,E16.5,E17.5,E18,P0,P4,P5	8
187	CD72_SEMA4D	E17.5,E18,P1,P2,P3,P4,P5,P7	8
188	PROS1_TYRO3	E10.5,E11.5,E13.5,E9.5,P2,P4,P5,P7,P9	9
189	BMPR1A_BMPR2_BMP2	E10.5,E11.5,E12.5,E13.5,E14.5,E15.5,E9.5,P4,P7	9
190	TYRO3_GAS6	E10.5,E11.5,E13.5,E9.5,P2,P4,P5,P7,P9	9
191	BMR1A_AVR2B_BMP5	E10.5,E11.5,E12.5,E13.5,E14.5,E9.5,P4,P5,P9	9
192	EPHB3_EFNB3	E10.5,E11.5,E13.5,E9.5,P1,P2,P4,P5,P7	9
193	PVR_TNFSF9	E11.5,E12.5,E14.5,E16.5,E17.5,E9.5,P0,P1,P2	9
194	ACVR_1A2B receptor_INHBA	E10.5,E11.5,E12.5,E13.5,E18,E9.5,P4,P5,P9	9
195	EPHA3_EFNA4	E10.5,E11.5,E12.5,E18,P1,P2,P4,P5,P7	9
196	EFNB2_EPHB1	E10.5,E12.5,E13.5,E14.5,E15.5,P3,P4,P7,P9	9
197	EPHB1_EFNB1	E10.5,E12.5,E13.5,E14.5,E15.5,P3,P4,P7,P9	9
198	FGFR2_CD83	E11.5,E12.5,E14.5,E18,P0,P2,P5,P7,P9	9
199	FGF2_FGFR2	E11.5,E12.5,E14.5,E18,P0,P2,P5,P7,P9	9
200	COL9A2_a2b1 complex	E11.5,E12.5,E13.5,E14.5,E18,P2,P3,P4,P7	9
201	CCR5_CCL7	E12.5,E13.5,E14.5,E15.5,E16.5,E17.5,E18,P4,P5	9
202	COL8A1_a1b1 complex	E10.5,E11.5,E12.5,E14.5,E15.5,E9.5,P4,P5,P7,P9	10
203	COL5A3_a1b1 complex	E10.5,E9.5,P0,P1,P2,P3,P4,P5,P7,P9	10
204	EGFR_NRG1	E10.5,E11.5,E14.5,E18,E9.5,P1,P4,P5,P7,P9	10
205	FGF18_FGFR1	E10.5,E12.5,E17.5,E18,E9.5,P3,P4,P5,P7,P9	10
206	BMR1A_AVR2B_BMP4	E10.5,E11.5,E12.5,E13.5,E14.5,E18,E9.5,P4,P5,P9	10
207	NPPA_NPR2	E10.5,E11.5,E12.5,E17.5,P1,P2,P4,P5,P7,P9	10
208	FGFR1_FGF9	E10.5,E11.5,E12.5,E13.5,E14.5,E15.5,E18,P1,P2,P3	10
209	COL9A2_a1b1 complex	E11.5,E12.5,E13.5,E14.5,E18,P2,P3,P4,P5,P7	10
210	FGF2_FGFRL1	E11.5,E12.5,E13.5,E14.5,P2,P3,P4,P5,P7,P9	10
211	LIFR_OSM	E12.5,E16.5,E17.5,E18,P0,P2,P3,P4,P5,P7	10
212	FGF1_TGFBR3	E15.5,E17.5,E18,P1,P2,P3,P4,P5,P7,P9	10
213	FGF1_FGFR1	E15.5,E17.5,E18,P1,P2,P3,P4,P5,P7,P9	10
214	COL4A4_a2b1 complex	E16.5,E17.5,E18,P0,P1,P2,P3,P4,P7,P9	10
215	FGFR1_FGFR2	E10.5,E11.5,E12.5,E14.5,E18,E9.5,P0,P2,P5,P7,P9	11
216	EFNB2_EPHB3	E10.5,E11.5,E12.5,E13.5,E9.5,P1,P2,P4,P5,P7,P9	11
217	BMR1A_ACR2A_BMP7	E10.5,E11.5,E12.5,E13.5,E14.5,E15.5,E17.5,E9.5,P1,P2,P4	11
218	TIMP1_FGFR2	E10.5,E11.5,E12.5,E14.5,E18,E9.5,P0,P2,P5,P7,P9	11
219	EPHB3_EFNB1	E10.5,E11.5,E12.5,E13.5,E9.5,P1,P2,P4,P5,P7,P9	11
220	FGFR2_EPHA4	E10.5,E11.5,E12.5,E14.5,E18,E9.5,P0,P2,P5,P7,P9	11
221	FGFR2_XPR1	E10.5,E11.5,E12.5,E14.5,E18,E9.5,P0,P2,P5,P7,P9	11
222	CD44_FGFR2	E10.5,E11.5,E12.5,E14.5,E18,E9.5,P0,P2,P5,P7,P9	11
223	CXCL12_CXCR4	E10.5,E13.5,E16.5,E17.5,E18,P0,P2,P4,P5,P7,P9	11
224	LGR4_RSPO3	E13.5,E14.5,E15.5,E16.5,E17.5,E18,P0,P1,P3,P4,P5	11
225	CCL24_CCR2	E14.5,E15.5,E16.5,E17.5,E18,P0,P1,P2,P3,P4,P7	11
226	COL4A4_a1b1 complex	E16.5,E17.5,E18,P0,P1,P2,P3,P4,P5,P7,P9	11
227	VTN_aVb1 complex	E16.5,E17.5,E18,P0,P1,P2,P3,P4,P5,P7,P9	11
228	WNT4_FZD8	E10.5,E11.5,E14.5,E15.5,E16.5,E9.5,P1,P2,P3,P4,P5,P9	12
229	BMR1A_ACR2A_BMP5	E10.5,E11.5,E12.5,E13.5,E14.5,E15.5,E9.5,P1,P2,P4,P5,P9	12
230	WNT5A_ROR1	E10.5,E16.5,E17.5,E18,E9.5,P1,P2,P3,P4,P5,P7,P9	12
231	EFNA2_EPHA3	E10.5,E11.5,E12.5,E13.5,E15.5,E17.5,E18,P1,P2,P4,P5,P7	12
232	COL4A6_a2b1 complex	E10.5,E11.5,E12.5,E13.5,E14.5,E15.5,E16.5,E17.5,E18,P2,P7,P9	12
233	CXCL10_DPP4	E11.5,E12.5,E13.5,E14.5,E15.5,E16.5,E17.5,P0,P1,P2,P3,P7	12
234	CCL2_CCR2	E14.5,E15.5,E16.5,E17.5,E18,P0,P1,P2,P3,P4,P5,P7	12
235	EFNA4_EPHA7	E10.5,E11.5,E12.5,E13.5,E14.5,E18,E9.5,P1,P2,P3,P4,P5,P7	13
236	EFNA4_EPHA4	E10.5,E11.5,E12.5,E13.5,E14.5,E18,E9.5,P1,P2,P3,P4,P5,P7	13
237	EFNA1_EPHA3	E10.5,E11.5,E12.5,E13.5,E15.5,E16.5,E17.5,E18,P1,P2,P4,P5,P7	13
238	COL13A1_a2b1 complex	E10.5,E11.5,E12.5,E13.5,E14.5,E15.5,E16.5,E17.5,E18,P0,P1,P2,P7	13
239	EPHA3_EFNA5	E10.5,E11.5,E12.5,E13.5,E15.5,E16.5,E17.5,E18,P1,P2,P4,P5,P7	13
240	C3_C3AR1	E10.5,E15.5,E16.5,E17.5,E18,P0,P1,P2,P3,P4,P5,P7,P9	13
241	BMR1A_ACR2A_BMP6	E10.5,E12.5,E13.5,E14.5,E15.5,E16.5,E17.5,P1,P2,P4,P5,P7,P9	13
242	SELE_SELPLG	E11.5,E12.5,E14.5,E15.5,E16.5,E17.5,E18,P0,P1,P2,P3,P5,P9	13
243	EGFR_MIF	E10.5,E11.5,E12.5,E13.5,E14.5,E18,E9.5,P0,P1,P2,P4,P5,P7,P9	14
244	MDK_SORL1	E10.5,E11.5,E14.5,E15.5,E16.5,E17.5,E18,E9.5,P1,P2,P4,P5,P7,P9	14
245	EGFR_TGFB1	E10.5,E11.5,E12.5,E13.5,E14.5,E18,E9.5,P0,P1,P2,P4,P5,P7,P9	14
246	EPOR_KITLG	E10.5,E11.5,E12.5,E13.5,E15.5,E16.5,E17.5,E18,E9.5,P0,P1,P2,P3,P7	14
247	SELE_GLG1	E10.5,E11.5,E12.5,E14.5,E15.5,E16.5,E17.5,E18,E9.5,P0,P1,P2,P3,P9	14
248	EGFR_COPA	E10.5,E11.5,E12.5,E13.5,E14.5,E18,E9.5,P0,P1,P2,P4,P5,P7,P9	14
249	ADGRL1_NRG1	E10.5,E11.5,E14.5,E15.5,E16.5,E17.5,E18,E9.5,P1,P3,P4,P5,P7,P9	14
250	NRG1_ERBB4	E10.5,E11.5,E14.5,E15.5,E16.5,E17.5,E18,E9.5,P1,P3,P4,P5,P7,P9	14
251	ADORA1_ENTPD1	E11.5,E12.5,E13.5,E14.5,E15.5,E16.5,E17.5,E18,E9.5,P1,P2,P4,P5,P7	14
252	NRG1_LSR	E10.5,E11.5,E14.5,E15.5,E16.5,E17.5,E18,E9.5,P1,P3,P4,P5,P7,P9	14
253	COL4A6_a1b1 complex	E10.5,E11.5,E12.5,E13.5,E14.5,E15.5,E16.5,E17.5,E18,E9.5,P2,P5,P7,P9	14
254	BMPR1A_BMPR2_BMP5	E10.5,E11.5,E12.5,E13.5,E14.5,E15.5,E16.5,E9.5,P1,P2,P3,P4,P5,P9	14
255	ACVR_1A2A receptor_BMP7	E10.5,E11.5,E12.5,E13.5,E14.5,E15.5,E16.5,E17.5,E18,E9.5,P1,P2,P3,P4	14
256	EGFR_GRN	E10.5,E11.5,E12.5,E13.5,E14.5,E18,E9.5,P0,P1,P2,P4,P5,P7,P9	14
257	NRG1_LGR4	E10.5,E11.5,E14.5,E15.5,E16.5,E17.5,E18,E9.5,P1,P3,P4,P5,P7,P9	14
258	ACVR1_BMPR2_BMP5	E10.5,E11.5,E12.5,E13.5,E14.5,E15.5,E16.5,E9.5,P1,P2,P3,P4,P5,P9	14
259	ACVR_1A2A receptor_BMP5	E10.5,E11.5,E12.5,E13.5,E14.5,E15.5,E16.5,E9.5,P1,P2,P3,P4,P5,P9	14
260	EGFR_HBEGF	E10.5,E11.5,E12.5,E13.5,E14.5,E18,E9.5,P0,P1,P2,P4,P5,P7,P9	14
261	ACVL1_BMPR2_BMP10	E11.5,E12.5,E14.5,E15.5,E16.5,E17.5,E18,E9.5,P0,P1,P2,P3,P5,P7	14
262	PDGFRB_PDGFD	E10.5,E11.5,E13.5,E16.5,E17.5,E18,E9.5,P1,P2,P3,P4,P5,P7,P9	14
263	PDGFR complex_PDGFD	E10.5,E11.5,E13.5,E16.5,E17.5,E18,E9.5,P1,P2,P3,P4,P5,P7,P9	14
264	JAM2_a4b1 complex	E10.5,E14.5,E15.5,E16.5,E17.5,E18,P0,P1,P2,P3,P4,P5,P7,P9	14
265	JAM2_JAM3	E10.5,E14.5,E15.5,E16.5,E17.5,E18,P0,P1,P2,P3,P4,P5,P7,P9	14
266	COL11A1_a2b1 complex	E10.5,E11.5,E12.5,E13.5,E14.5,E15.5,E16.5,E17.5,E18,P0,P1,P2,P3,P4	14
267	WNT2_FZD1	E10.5,E11.5,E12.5,E16.5,E17.5,E18,P0,P1,P2,P3,P4,P5,P7,P9	14
268	COL27A1_a2b1 complex	E10.5,E11.5,E12.5,E13.5,E14.5,E16.5,E17.5,E18,P0,P1,P2,P3,P4,P7	14
269	COL12A1_a2b1 complex	E10.5,E11.5,E12.5,E13.5,E15.5,E16.5,E17.5,E18,P0,P1,P2,P3,P4,P7	14
270	PLAUR_a4b1 complex	E11.5,E12.5,E13.5,E15.5,E16.5,E17.5,E18,P0,P2,P3,P4,P5,P7,P9	14
271	BMP10_VSIR	E11.5,E12.5,E13.5,E14.5,E15.5,E16.5,E17.5,E18,P0,P1,P2,P3,P5,P7	14
272	CD74_MIF	E12.5,E14.5,E15.5,E16.5,E17.5,E18,P0,P1,P2,P3,P4,P5,P7,P9	14
273	CD74_APP	E12.5,E14.5,E15.5,E16.5,E17.5,E18,P0,P1,P2,P3,P4,P5,P7,P9	14
274	CD74_COPA	E12.5,E14.5,E15.5,E16.5,E17.5,E18,P0,P1,P2,P3,P4,P5,P7,P9	14
275	NRP1_PGF	E12.5,E14.5,E15.5,E16.5,E17.5,E18,E9.5,P0,P1,P2,P3,P4,P5,P7,P9	15
276	FLT1 complex_PGF	E12.5,E14.5,E15.5,E16.5,E17.5,E18,E9.5,P0,P1,P2,P3,P4,P5,P7,P9	15
277	FLT1_PGF	E12.5,E14.5,E15.5,E16.5,E17.5,E18,E9.5,P0,P1,P2,P3,P4,P5,P7,P9	15
278	BMPR1A_BMPR2_BMP7	E10.5,E11.5,E12.5,E13.5,E14.5,E15.5,E16.5,E17.5,E18,E9.5,P0,P1,P2,P3,P4	15
279	PVR_NECTIN3	E10.5,E11.5,E12.5,E14.5,E16.5,E17.5,E18,E9.5,P0,P1,P2,P4,P5,P7,P9	15
280	ACVR1_BMPR2_BMP7	E10.5,E11.5,E12.5,E13.5,E14.5,E15.5,E16.5,E17.5,E18,E9.5,P0,P1,P2,P3,P4	15
281	WNT2_FZD2	E10.5,E11.5,E12.5,E16.5,E17.5,E18,E9.5,P0,P1,P2,P3,P4,P5,P7,P9	15
282	BMP7_PTPRK	E10.5,E11.5,E12.5,E13.5,E14.5,E15.5,E16.5,E17.5,E18,E9.5,P0,P1,P2,P3,P4	15
283	WNT2_FZD4	E10.5,E11.5,E12.5,E16.5,E17.5,E18,E9.5,P0,P1,P2,P3,P4,P5,P7,P9	15
284	WNT5A_ROR2	E10.5,E11.5,E12.5,E13.5,E14.5,E15.5,E16.5,E17.5,E18,E9.5,P0,P2,P4,P5,P7	15
285	NRP2_PGF	E12.5,E14.5,E15.5,E16.5,E17.5,E18,E9.5,P0,P1,P2,P3,P4,P5,P7,P9	15
286	WNT2_FZD3	E10.5,E11.5,E12.5,E16.5,E17.5,E18,E9.5,P0,P1,P2,P3,P4,P5,P7,P9	15
287	CD44_SELE	E10.5,E11.5,E12.5,E14.5,E15.5,E16.5,E17.5,E18,E9.5,P0,P1,P2,P3,P5,P9	15
288	BMR1A_ACR2A_BMP4	E10.5,E11.5,E12.5,E13.5,E14.5,E15.5,E16.5,E17.5,E9.5,P1,P2,P4,P5,P7,P9	15
289	JAG1_NOTCH2	E10.5,E12.5,E13.5,E14.5,E15.5,E16.5,E18,E9.5,P1,P2,P3,P4,P5,P7,P9	15
290	PlexinA1_complex3_SEMA3A	E10.5,E11.5,E12.5,E13.5,E14.5,E16.5,E18,E9.5,P1,P2,P3,P4,P5,P7,P9	15
291	SEMA7A_a1b1 complex	E10.5,E12.5,E14.5,E15.5,E16.5,E17.5,E18,P0,P1,P2,P3,P4,P5,P7,P9	15
292	COL6A3_a2b1 complex	E10.5,E12.5,E13.5,E14.5,E15.5,E16.5,E17.5,E18,P0,P1,P2,P3,P4,P7,P9	15
293	PLXNC1_SEMA7A	E10.5,E12.5,E14.5,E15.5,E16.5,E17.5,E18,P0,P1,P2,P3,P4,P5,P7,P9	15
294	NOTCH2_JAG2	E10.5,E12.5,E13.5,E14.5,E15.5,E16.5,E18,P0,P1,P2,P3,P4,P5,P7,P9	15
295	PLXNB1_SEMA4D	E10.5,E11.5,E12.5,E13.5,E14.5,E15.5,E16.5,E18,P1,P2,P3,P4,P5,P7,P9	15
296	ACVR_1A2A receptor_BMP6	E10.5,E12.5,E13.5,E14.5,E15.5,E16.5,E17.5,E18,P1,P2,P3,P4,P5,P7,P9	15
297	ADRB2_VEGFB	E11.5,E12.5,E13.5,E14.5,E15.5,E16.5,E17.5,E18,P1,P2,P3,P4,P5,P7,P9	15
298	IL1B_ADRB2	E11.5,E12.5,E13.5,E14.5,E15.5,E16.5,E17.5,E18,P1,P2,P3,P4,P5,P7,P9	15
299	MERTK_GAS6	E11.5,E12.5,E13.5,E14.5,E15.5,E16.5,E17.5,E18,P0,P1,P2,P4,P5,P7,P9	15
300	COL6A6_a2b1 complex	E11.5,E12.5,E13.5,E14.5,E15.5,E16.5,E17.5,E18,P0,P1,P2,P3,P4,P7,P9	15
301	NPPB_NPR3	E10.5,E11.5,E12.5,E13.5,E14.5,E15.5,E16.5,E17.5,E18,E9.5,P0,P1,P2,P3,P5,P7	16
302	NPR1_NPPB	E10.5,E11.5,E12.5,E13.5,E14.5,E15.5,E16.5,E17.5,E18,E9.5,P0,P1,P2,P3,P5,P7	16
303	NOTCH1_WNT4	E10.5,E11.5,E14.5,E15.5,E16.5,E17.5,E18,E9.5,P0,P1,P2,P3,P4,P5,P7,P9	16
304	NPPB_DPP4	E10.5,E11.5,E12.5,E13.5,E14.5,E15.5,E16.5,E17.5,E18,E9.5,P0,P1,P2,P3,P5,P7	16
305	WNT4_SMO	E10.5,E11.5,E14.5,E15.5,E16.5,E17.5,E18,E9.5,P0,P1,P2,P3,P4,P5,P7,P9	16
306	FZD6_WNT4	E10.5,E11.5,E14.5,E15.5,E16.5,E17.5,E18,E9.5,P0,P1,P2,P3,P4,P5,P7,P9	16
307	WNT4_FZD1	E10.5,E11.5,E14.5,E15.5,E16.5,E17.5,E18,E9.5,P0,P1,P2,P3,P4,P5,P7,P9	16
308	COL13A1_a1b1 complex	E10.5,E11.5,E12.5,E13.5,E14.5,E15.5,E16.5,E17.5,E18,E9.5,P0,P1,P2,P3,P7,P9	16
309	DLK1_NOTCH2	E10.5,E12.5,E13.5,E14.5,E15.5,E16.5,E18,E9.5,P0,P1,P2,P3,P4,P5,P7,P9	16
310	NRP2_SEMA3F	E10.5,E12.5,E13.5,E15.5,E16.5,E17.5,E18,E9.5,P0,P1,P2,P3,P4,P5,P7,P9	16
311	ACVR_1A2A receptor_INHBA	E10.5,E11.5,E12.5,E13.5,E14.5,E15.5,E16.5,E17.5,E18,E9.5,P2,P3,P4,P5,P7,P9	16
312	NOTCH2_DLL4	E10.5,E12.5,E13.5,E14.5,E15.5,E16.5,E18,E9.5,P0,P1,P2,P3,P4,P5,P7,P9	16
313	COL3A1_a2b1 complex	E10.5,E11.5,E12.5,E13.5,E14.5,E15.5,E16.5,E17.5,E18,P0,P1,P2,P3,P4,P7,P9	16
314	FN1_a2b1 complex	E10.5,E11.5,E12.5,E13.5,E14.5,E15.5,E16.5,E17.5,E18,P0,P1,P2,P3,P4,P7,P9	16
315	COL4A1_a2b1 complex	E10.5,E11.5,E12.5,E13.5,E14.5,E15.5,E16.5,E17.5,E18,P0,P1,P2,P3,P4,P7,P9	16
316	COL18A1_a2b1 complex	E10.5,E11.5,E12.5,E13.5,E14.5,E15.5,E16.5,E17.5,E18,P0,P1,P2,P3,P4,P7,P9	16
317	COL1A2_a2b1 complex	E10.5,E11.5,E12.5,E13.5,E14.5,E15.5,E16.5,E17.5,E18,P0,P1,P2,P3,P4,P7,P9	16
318	COL4A2_a2b1 complex	E10.5,E11.5,E12.5,E13.5,E14.5,E15.5,E16.5,E17.5,E18,P0,P1,P2,P3,P4,P7,P9	16
319	COL1A1_a2b1 complex	E10.5,E11.5,E12.5,E13.5,E14.5,E15.5,E16.5,E17.5,E18,P0,P1,P2,P3,P4,P7,P9	16
320	COL5A2_a2b1 complex	E10.5,E11.5,E12.5,E13.5,E14.5,E15.5,E16.5,E17.5,E18,P0,P1,P2,P3,P4,P7,P9	16
321	COL6A1_a2b1 complex	E10.5,E11.5,E12.5,E13.5,E14.5,E15.5,E16.5,E17.5,E18,P0,P1,P2,P3,P4,P7,P9	16
322	NOTCH1_JAG2	E10.5,E12.5,E13.5,E14.5,E15.5,E16.5,E17.5,E18,P0,P1,P2,P3,P4,P5,P7,P9	16
323	COL4A5_a2b1 complex	E10.5,E11.5,E12.5,E13.5,E14.5,E15.5,E16.5,E17.5,E18,P0,P1,P2,P3,P4,P7,P9	16
324	COL5A1_a2b1 complex	E10.5,E11.5,E12.5,E13.5,E14.5,E15.5,E16.5,E17.5,E18,P0,P1,P2,P3,P4,P7,P9	16
325	COL6A2_a2b1 complex	E10.5,E11.5,E12.5,E13.5,E14.5,E15.5,E16.5,E17.5,E18,P0,P1,P2,P3,P4,P7,P9	16
326	PLXNB2_SEMA4D	E10.5,E11.5,E12.5,E13.5,E14.5,E15.5,E16.5,E17.5,E18,P1,P2,P3,P4,P5,P7,P9	16
327	COL14A1_a2b1 complex	E10.5,E11.5,E12.5,E13.5,E14.5,E15.5,E16.5,E17.5,E18,P0,P1,P2,P3,P4,P7,P9	16
328	COL26A1_a2b1 complex	E10.5,E11.5,E12.5,E13.5,E14.5,E15.5,E16.5,E17.5,E18,P0,P1,P2,P3,P4,P7,P9	16
329	LAMC1_a2b1 complex	E10.5,E11.5,E12.5,E13.5,E14.5,E15.5,E16.5,E17.5,E18,P0,P1,P2,P3,P4,P7,P9	16
330	COL15A1_a2b1 complex	E10.5,E11.5,E12.5,E13.5,E14.5,E15.5,E16.5,E17.5,E18,P0,P1,P2,P3,P4,P7,P9	16
331	COL16A1_a2b1 complex	E10.5,E11.5,E12.5,E13.5,E14.5,E15.5,E16.5,E17.5,E18,P0,P1,P2,P3,P4,P7,P9	16
332	NOTCH3_JAG2	E10.5,E12.5,E13.5,E14.5,E15.5,E16.5,E17.5,E18,P0,P1,P2,P3,P4,P5,P7,P9	16
333	ACVR1_BMPR2_BMP6	E10.5,E12.5,E13.5,E14.5,E15.5,E16.5,E17.5,E18,P0,P1,P2,P3,P4,P5,P7,P9	16
334	BMPR1A_BMPR2_BMP6	E10.5,E12.5,E13.5,E14.5,E15.5,E16.5,E17.5,E18,P0,P1,P2,P3,P4,P5,P7,P9	16
335	C5AR1_RPS19	E11.5,E12.5,E13.5,E14.5,E15.5,E16.5,E17.5,E18,P0,P1,P2,P3,P4,P5,P7,P9	16
336	CSF1R_CSF1	E11.5,E12.5,E13.5,E14.5,E15.5,E16.5,E17.5,E18,P0,P1,P2,P3,P4,P5,P7,P9	16
337	TNF_NOTCH1	E11.5,E12.5,E13.5,E14.5,E15.5,E16.5,E17.5,E18,P0,P1,P2,P3,P4,P5,P7,P9	16
338	TNFRSF1B_GRN	E11.5,E12.5,E13.5,E14.5,E15.5,E16.5,E17.5,E18,P0,P1,P2,P3,P4,P5,P7,P9	16
339	TNF_DAG1	E11.5,E12.5,E13.5,E14.5,E15.5,E16.5,E17.5,E18,P0,P1,P2,P3,P4,P5,P7,P9	16
340	TNF_TNFRSF1A	E11.5,E12.5,E13.5,E14.5,E15.5,E16.5,E17.5,E18,P0,P1,P2,P3,P4,P5,P7,P9	16
341	TNF_PTPRS	E11.5,E12.5,E13.5,E14.5,E15.5,E16.5,E17.5,E18,P0,P1,P2,P3,P4,P5,P7,P9	16
342	FGF2_CD44	E11.5,E12.5,E13.5,E14.5,E15.5,E16.5,E17.5,E18,P0,P1,P2,P3,P4,P5,P7,P9	16
343	TNF_FLT4	E11.5,E12.5,E13.5,E14.5,E15.5,E16.5,E17.5,E18,P0,P1,P2,P3,P4,P5,P7,P9	16
344	FGF2_FGFR1	E11.5,E12.5,E13.5,E14.5,E15.5,E16.5,E17.5,E18,P0,P1,P2,P3,P4,P5,P7,P9	16
345	TNF_VSIR	E11.5,E12.5,E13.5,E14.5,E15.5,E16.5,E17.5,E18,P0,P1,P2,P3,P4,P5,P7,P9	16
346	TNF_SEMA4C	E11.5,E12.5,E13.5,E14.5,E15.5,E16.5,E17.5,E18,P0,P1,P2,P3,P4,P5,P7,P9	16
347	TNF_RIPK1	E11.5,E12.5,E13.5,E14.5,E15.5,E16.5,E17.5,E18,P0,P1,P2,P3,P4,P5,P7,P9	16
348	TNF_TNFRSF1B	E11.5,E12.5,E13.5,E14.5,E15.5,E16.5,E17.5,E18,P0,P1,P2,P3,P4,P5,P7,P9	16
349	NOTCH1_JAG1	E10.5,E11.5,E12.5,E13.5,E14.5,E15.5,E16.5,E17.5,E18,E9.5,P1,P2,P3,P4,P5,P7,P9	17
350	COL6A3_a1b1 complex	E10.5,E12.5,E13.5,E14.5,E15.5,E16.5,E17.5,E18,E9.5,P0,P1,P2,P3,P4,P5,P7,P9	17
351	COL6A6_a1b1 complex	E11.5,E12.5,E13.5,E14.5,E15.5,E16.5,E17.5,E18,E9.5,P0,P1,P2,P3,P4,P5,P7,P9	17
352	CADM1_CADM1	E10.5,E11.5,E12.5,E13.5,E14.5,E15.5,E16.5,E17.5,E18,E9.5,P0,P1,P2,P3,P4,P5,P7	17
353	COL11A1_a1b1 complex	E10.5,E11.5,E12.5,E13.5,E14.5,E15.5,E16.5,E17.5,E18,E9.5,P0,P1,P2,P3,P4,P5,P9	17
354	COPA_P2RY6	E11.5,E12.5,E13.5,E14.5,E15.5,E16.5,E17.5,E18,E9.5,P0,P1,P2,P3,P4,P5,P7,P9	17
355	COL27A1_a1b1 complex	E10.5,E11.5,E12.5,E13.5,E14.5,E16.5,E17.5,E18,E9.5,P0,P1,P2,P3,P4,P5,P7,P9	17
356	EFNA2_EPHA7	E10.5,E11.5,E12.5,E13.5,E14.5,E15.5,E17.5,E18,E9.5,P0,P1,P2,P3,P4,P5,P7,P9	17
357	COL12A1_a1b1 complex	E10.5,E11.5,E12.5,E13.5,E15.5,E16.5,E17.5,E18,E9.5,P0,P1,P2,P3,P4,P5,P7,P9	17
358	EFNA2_EPHA4	E10.5,E11.5,E12.5,E13.5,E14.5,E15.5,E17.5,E18,E9.5,P0,P1,P2,P3,P4,P5,P7,P9	17
359	EPHA4_EFNB3	E10.5,E11.5,E12.5,E13.5,E14.5,E15.5,E16.5,E17.5,E18,E9.5,P0,P1,P2,P3,P4,P5,P7	17
360	EPHB4_EFNB3	E10.5,E11.5,E12.5,E13.5,E14.5,E15.5,E16.5,E17.5,E18,E9.5,P0,P1,P2,P3,P4,P5,P7	17
361	NAMPT_P2RY6	E11.5,E12.5,E13.5,E14.5,E15.5,E16.5,E17.5,E18,E9.5,P0,P1,P2,P3,P4,P5,P7,P9	17
362	ACKR3_CXCL12	E10.5,E11.5,E12.5,E13.5,E14.5,E15.5,E16.5,E17.5,E18,E9.5,P0,P1,P2,P4,P5,P7,P9	17
363	JAG1_NOTCH3	E10.5,E11.5,E12.5,E13.5,E14.5,E15.5,E16.5,E17.5,E18,E9.5,P1,P2,P3,P4,P5,P7,P9	17
364	FZD6_WNT5A	E10.5,E11.5,E13.5,E14.5,E15.5,E16.5,E17.5,E18,E9.5,P0,P1,P2,P3,P4,P5,P7,P9	17
365	APLNR_APLN	E10.5,E11.5,E12.5,E13.5,E14.5,E15.5,E16.5,E17.5,E18,P0,P1,P2,P3,P4,P5,P7,P9	17
366	WNT5A_FZD1	E10.5,E11.5,E12.5,E13.5,E14.5,E15.5,E16.5,E17.5,E18,P0,P1,P2,P3,P4,P5,P7,P9	17
367	ICAM1_ITGAL	E10.5,E11.5,E12.5,E13.5,E14.5,E15.5,E16.5,E17.5,E18,P0,P1,P2,P3,P4,P5,P7,P9	17
368	PTPRC_MRC1	E10.5,E11.5,E12.5,E13.5,E14.5,E15.5,E16.5,E17.5,E18,P0,P1,P2,P3,P4,P5,P7,P9	17
369	NPPA_NPR3	E10.5,E11.5,E12.5,E13.5,E14.5,E15.5,E16.5,E17.5,E18,E9.5,P0,P1,P2,P3,P4,P5,P7,P9	18
370	NPPA_NPR1	E10.5,E11.5,E12.5,E13.5,E14.5,E15.5,E16.5,E17.5,E18,E9.5,P0,P1,P2,P3,P4,P5,P7,P9	18
371	THBS1_a3b1 complex	E10.5,E11.5,E12.5,E13.5,E14.5,E15.5,E16.5,E17.5,E18,E9.5,P0,P1,P2,P3,P4,P5,P7,P9	18
372	COL3A1_a1b1 complex	E10.5,E11.5,E12.5,E13.5,E14.5,E15.5,E16.5,E17.5,E18,E9.5,P0,P1,P2,P3,P4,P5,P7,P9	18
373	PTN_PTPRS	E10.5,E11.5,E12.5,E13.5,E14.5,E15.5,E16.5,E17.5,E18,E9.5,P0,P1,P2,P3,P4,P5,P7,P9	18
374	PLXNB2_PTN	E10.5,E11.5,E12.5,E13.5,E14.5,E15.5,E16.5,E17.5,E18,E9.5,P0,P1,P2,P3,P4,P5,P7,P9	18
375	FN1_a4b1 complex	E10.5,E11.5,E12.5,E13.5,E14.5,E15.5,E16.5,E17.5,E18,E9.5,P0,P1,P2,P3,P4,P5,P7,P9	18
376	COL1A2_a1b1 complex	E10.5,E11.5,E12.5,E13.5,E14.5,E15.5,E16.5,E17.5,E18,E9.5,P0,P1,P2,P3,P4,P5,P7,P9	18
377	MDK_LRP1	E10.5,E11.5,E12.5,E13.5,E14.5,E15.5,E16.5,E17.5,E18,E9.5,P0,P1,P2,P3,P4,P5,P7,P9	18
378	FN1_aVb1 complex	E10.5,E11.5,E12.5,E13.5,E14.5,E15.5,E16.5,E17.5,E18,E9.5,P0,P1,P2,P3,P4,P5,P7,P9	18
379	FN1_aVb5 complex	E10.5,E11.5,E12.5,E13.5,E14.5,E15.5,E16.5,E17.5,E18,E9.5,P0,P1,P2,P3,P4,P5,P7,P9	18
380	FN1_a8b1 complex	E10.5,E11.5,E12.5,E13.5,E14.5,E15.5,E16.5,E17.5,E18,E9.5,P0,P1,P2,P3,P4,P5,P7,P9	18
381	FN1_a3b1 complex	E10.5,E11.5,E12.5,E13.5,E14.5,E15.5,E16.5,E17.5,E18,E9.5,P0,P1,P2,P3,P4,P5,P7,P9	18
382	COL1A1_a1b1 complex	E10.5,E11.5,E12.5,E13.5,E14.5,E15.5,E16.5,E17.5,E18,E9.5,P0,P1,P2,P3,P4,P5,P7,P9	18
383	TGFB1_TGFBR3	E10.5,E11.5,E12.5,E13.5,E14.5,E15.5,E16.5,E17.5,E18,E9.5,P0,P1,P2,P3,P4,P5,P7,P9	18
384	TGFB1_TGFbeta receptor1	E10.5,E11.5,E12.5,E13.5,E14.5,E15.5,E16.5,E17.5,E18,E9.5,P0,P1,P2,P3,P4,P5,P7,P9	18
385	TGFB1_TGFbeta receptor2	E10.5,E11.5,E12.5,E13.5,E14.5,E15.5,E16.5,E17.5,E18,E9.5,P0,P1,P2,P3,P4,P5,P7,P9	18
386	COL4A1_a1b1 complex	E10.5,E11.5,E12.5,E13.5,E14.5,E15.5,E16.5,E17.5,E18,E9.5,P0,P1,P2,P3,P4,P5,P7,P9	18
387	COL18A1_a1b1 complex	E10.5,E11.5,E12.5,E13.5,E14.5,E15.5,E16.5,E17.5,E18,E9.5,P0,P1,P2,P3,P4,P5,P7,P9	18
388	IGF2_IGF2R	E10.5,E11.5,E12.5,E13.5,E14.5,E15.5,E16.5,E17.5,E18,E9.5,P0,P1,P2,P3,P4,P5,P7,P9	18
389	TEK_ANGPT1	E10.5,E11.5,E12.5,E13.5,E14.5,E15.5,E16.5,E17.5,E18,E9.5,P0,P1,P2,P3,P4,P5,P7,P9	18
390	IGF1_IGF1R	E10.5,E11.5,E12.5,E13.5,E14.5,E15.5,E16.5,E17.5,E18,E9.5,P0,P1,P2,P3,P4,P5,P7,P9	18
391	VCAM1_a4b1 complex	E10.5,E11.5,E12.5,E13.5,E14.5,E15.5,E16.5,E17.5,E18,E9.5,P0,P1,P2,P3,P4,P5,P7,P9	18
392	TNC_a4b1 complex	E10.5,E11.5,E12.5,E13.5,E14.5,E15.5,E16.5,E17.5,E18,E9.5,P0,P1,P2,P3,P4,P5,P7,P9	18
393	COL5A1_a1b1 complex	E10.5,E11.5,E12.5,E13.5,E14.5,E15.5,E16.5,E17.5,E18,E9.5,P0,P1,P2,P3,P4,P5,P7,P9	18
394	LAMC1_a6b1 complex	E10.5,E11.5,E12.5,E13.5,E14.5,E15.5,E16.5,E17.5,E18,E9.5,P0,P1,P2,P3,P4,P5,P7,P9	18
395	IGF2_IGF1R	E10.5,E11.5,E12.5,E13.5,E14.5,E15.5,E16.5,E17.5,E18,E9.5,P0,P1,P2,P3,P4,P5,P7,P9	18
396	COL4A2_a1b1 complex	E10.5,E11.5,E12.5,E13.5,E14.5,E15.5,E16.5,E17.5,E18,E9.5,P0,P1,P2,P3,P4,P5,P7,P9	18
397	LAMP1_FAM3C	E10.5,E11.5,E12.5,E13.5,E14.5,E15.5,E16.5,E17.5,E18,E9.5,P0,P1,P2,P3,P4,P5,P7,P9	18
398	VEGFA_KDR	E10.5,E11.5,E12.5,E13.5,E14.5,E15.5,E16.5,E17.5,E18,E9.5,P0,P1,P2,P3,P4,P5,P7,P9	18
399	NRP1_VEGFB	E10.5,E11.5,E12.5,E13.5,E14.5,E15.5,E16.5,E17.5,E18,E9.5,P0,P1,P2,P3,P4,P5,P7,P9	18
400	FLT1 complex_VEGFB	E10.5,E11.5,E12.5,E13.5,E14.5,E15.5,E16.5,E17.5,E18,E9.5,P0,P1,P2,P3,P4,P5,P7,P9	18
401	FLT1_VEGFB	E10.5,E11.5,E12.5,E13.5,E14.5,E15.5,E16.5,E17.5,E18,E9.5,P0,P1,P2,P3,P4,P5,P7,P9	18
402	KDR_VEGFC	E10.5,E11.5,E12.5,E13.5,E14.5,E15.5,E16.5,E17.5,E18,E9.5,P0,P1,P2,P3,P4,P5,P7,P9	18
403	COL5A2_a1b1 complex	E10.5,E11.5,E12.5,E13.5,E14.5,E15.5,E16.5,E17.5,E18,E9.5,P0,P1,P2,P3,P4,P5,P7,P9	18
404	NRP1_VEGFA	E10.5,E11.5,E12.5,E13.5,E14.5,E15.5,E16.5,E17.5,E18,E9.5,P0,P1,P2,P3,P4,P5,P7,P9	18
405	FLT1 complex_VEGFA	E10.5,E11.5,E12.5,E13.5,E14.5,E15.5,E16.5,E17.5,E18,E9.5,P0,P1,P2,P3,P4,P5,P7,P9	18
406	VEGFA_FLT1	E10.5,E11.5,E12.5,E13.5,E14.5,E15.5,E16.5,E17.5,E18,E9.5,P0,P1,P2,P3,P4,P5,P7,P9	18
407	NECTIN2_NECTIN3	E10.5,E11.5,E12.5,E13.5,E14.5,E15.5,E16.5,E17.5,E18,E9.5,P0,P1,P2,P3,P4,P5,P7,P9	18
408	PDGFB_PDGFRA	E10.5,E11.5,E12.5,E13.5,E14.5,E15.5,E16.5,E17.5,E18,E9.5,P0,P1,P2,P3,P4,P5,P7,P9	18
409	COL6A2_a1b1 complex	E10.5,E11.5,E12.5,E13.5,E14.5,E15.5,E16.5,E17.5,E18,E9.5,P0,P1,P2,P3,P4,P5,P7,P9	18
410	PDGFA_PDGFRA	E10.5,E11.5,E12.5,E13.5,E14.5,E15.5,E16.5,E17.5,E18,E9.5,P0,P1,P2,P3,P4,P5,P7,P9	18
411	NOTCH1_DLK1	E10.5,E11.5,E12.5,E13.5,E14.5,E15.5,E16.5,E17.5,E18,E9.5,P0,P1,P2,P3,P4,P5,P7,P9	18
412	COL14A1_a1b1 complex	E10.5,E11.5,E12.5,E13.5,E14.5,E15.5,E16.5,E17.5,E18,E9.5,P0,P1,P2,P3,P4,P5,P7,P9	18
413	TGFB2_TGFBR3	E10.5,E11.5,E12.5,E13.5,E14.5,E15.5,E16.5,E17.5,E18,E9.5,P0,P1,P2,P3,P4,P5,P7,P9	18
414	COL15A1_a1b1 complex	E10.5,E11.5,E12.5,E13.5,E14.5,E15.5,E16.5,E17.5,E18,E9.5,P0,P1,P2,P3,P4,P5,P7,P9	18
415	ESAM_ESAM	E10.5,E11.5,E12.5,E13.5,E14.5,E15.5,E16.5,E17.5,E18,E9.5,P0,P1,P2,P3,P4,P5,P7,P9	18
416	NRP1_SEMA3A	E10.5,E11.5,E12.5,E13.5,E14.5,E15.5,E16.5,E17.5,E18,E9.5,P0,P1,P2,P3,P4,P5,P7,P9	18
417	FGFR1_NCAM1	E10.5,E11.5,E12.5,E13.5,E14.5,E15.5,E16.5,E17.5,E18,E9.5,P0,P1,P2,P3,P4,P5,P7,P9	18
418	COL6A1_a1b1 complex	E10.5,E11.5,E12.5,E13.5,E14.5,E15.5,E16.5,E17.5,E18,E9.5,P0,P1,P2,P3,P4,P5,P7,P9	18
419	VCAM1_a9b1 complex	E10.5,E11.5,E12.5,E13.5,E14.5,E15.5,E16.5,E17.5,E18,E9.5,P0,P1,P2,P3,P4,P5,P7,P9	18
420	TGFB2_TGFbeta receptor1	E10.5,E11.5,E12.5,E13.5,E14.5,E15.5,E16.5,E17.5,E18,E9.5,P0,P1,P2,P3,P4,P5,P7,P9	18
421	TGFB2_TGFbeta receptor2	E10.5,E11.5,E12.5,E13.5,E14.5,E15.5,E16.5,E17.5,E18,E9.5,P0,P1,P2,P3,P4,P5,P7,P9	18
422	TNC_a9b1 complex	E10.5,E11.5,E12.5,E13.5,E14.5,E15.5,E16.5,E17.5,E18,E9.5,P0,P1,P2,P3,P4,P5,P7,P9	18
423	COL4A5_a1b1 complex	E10.5,E11.5,E12.5,E13.5,E14.5,E15.5,E16.5,E17.5,E18,E9.5,P0,P1,P2,P3,P4,P5,P7,P9	18
424	KIT_KITLG	E10.5,E11.5,E12.5,E13.5,E14.5,E15.5,E16.5,E17.5,E18,E9.5,P0,P1,P2,P3,P4,P5,P7,P9	18
425	PDGFB_LRP1	E10.5,E11.5,E12.5,E13.5,E14.5,E15.5,E16.5,E17.5,E18,E9.5,P0,P1,P2,P3,P4,P5,P7,P9	18
426	JAM3_JAM3	E10.5,E11.5,E12.5,E13.5,E14.5,E15.5,E16.5,E17.5,E18,E9.5,P0,P1,P2,P3,P4,P5,P7,P9	18
427	CADM1_NECTIN3	E10.5,E11.5,E12.5,E13.5,E14.5,E15.5,E16.5,E17.5,E18,E9.5,P0,P1,P2,P3,P4,P5,P7,P9	18
428	COL26A1_a1b1 complex	E10.5,E11.5,E12.5,E13.5,E14.5,E15.5,E16.5,E17.5,E18,E9.5,P0,P1,P2,P3,P4,P5,P7,P9	18
429	PECAM1_CD38	E10.5,E11.5,E12.5,E13.5,E14.5,E15.5,E16.5,E17.5,E18,E9.5,P0,P1,P2,P3,P4,P5,P7,P9	18
430	NOTCH1_DLL4	E10.5,E11.5,E12.5,E13.5,E14.5,E15.5,E16.5,E17.5,E18,E9.5,P0,P1,P2,P3,P4,P5,P7,P9	18
431	COPA_SORT1	E10.5,E11.5,E12.5,E13.5,E14.5,E15.5,E16.5,E17.5,E18,E9.5,P0,P1,P2,P3,P4,P5,P7,P9	18
432	CSF1_SLC7A1	E10.5,E11.5,E12.5,E13.5,E14.5,E15.5,E16.5,E17.5,E18,E9.5,P0,P1,P2,P3,P4,P5,P7,P9	18
433	TNC_a8b1 complex	E10.5,E11.5,E12.5,E13.5,E14.5,E15.5,E16.5,E17.5,E18,E9.5,P0,P1,P2,P3,P4,P5,P7,P9	18
434	NRP2_VEGFA	E10.5,E11.5,E12.5,E13.5,E14.5,E15.5,E16.5,E17.5,E18,E9.5,P0,P1,P2,P3,P4,P5,P7,P9	18
435	WNT5A_ANTXR1	E10.5,E11.5,E12.5,E13.5,E14.5,E15.5,E16.5,E17.5,E18,E9.5,P0,P1,P2,P3,P4,P5,P7,P9	18
436	EFNB2_EPHA4	E10.5,E11.5,E12.5,E13.5,E14.5,E15.5,E16.5,E17.5,E18,E9.5,P0,P1,P2,P3,P4,P5,P7,P9	18
437	PROS1_AXL	E10.5,E11.5,E12.5,E13.5,E14.5,E15.5,E16.5,E17.5,E18,E9.5,P0,P1,P2,P3,P4,P5,P7,P9	18
438	COL16A1_a1b1 complex	E10.5,E11.5,E12.5,E13.5,E14.5,E15.5,E16.5,E17.5,E18,E9.5,P0,P1,P2,P3,P4,P5,P7,P9	18
439	EFNA1_EPHA7	E10.5,E11.5,E12.5,E13.5,E14.5,E15.5,E16.5,E17.5,E18,E9.5,P0,P1,P2,P3,P4,P5,P7,P9	18
440	LRP6_CKLF	E10.5,E11.5,E12.5,E13.5,E14.5,E15.5,E16.5,E17.5,E18,E9.5,P0,P1,P2,P3,P4,P5,P7,P9	18
441	DLK1_NOTCH3	E10.5,E11.5,E12.5,E13.5,E14.5,E15.5,E16.5,E17.5,E18,E9.5,P0,P1,P2,P3,P4,P5,P7,P9	18
442	EPHA4_EFNB1	E10.5,E11.5,E12.5,E13.5,E14.5,E15.5,E16.5,E17.5,E18,E9.5,P0,P1,P2,P3,P4,P5,P7,P9	18
443	EFNA1_EPHA4	E10.5,E11.5,E12.5,E13.5,E14.5,E15.5,E16.5,E17.5,E18,E9.5,P0,P1,P2,P3,P4,P5,P7,P9	18
444	EFNB2_EPHB4	E10.5,E11.5,E12.5,E13.5,E14.5,E15.5,E16.5,E17.5,E18,E9.5,P0,P1,P2,P3,P4,P5,P7,P9	18
445	AXL_GAS6	E10.5,E11.5,E12.5,E13.5,E14.5,E15.5,E16.5,E17.5,E18,E9.5,P0,P1,P2,P3,P4,P5,P7,P9	18
446	PLXNB2_SEMA4C	E10.5,E11.5,E12.5,E13.5,E14.5,E15.5,E16.5,E17.5,E18,E9.5,P0,P1,P2,P3,P4,P5,P7,P9	18
447	BMPR1A_BMPR2_BMP4	E10.5,E11.5,E12.5,E13.5,E14.5,E15.5,E16.5,E17.5,E18,E9.5,P0,P1,P2,P3,P4,P5,P7,P9	18
448	EFNA5_EPHA7	E10.5,E11.5,E12.5,E13.5,E14.5,E15.5,E16.5,E17.5,E18,E9.5,P0,P1,P2,P3,P4,P5,P7,P9	18
449	ADORA2A_ENTPD1	E10.5,E11.5,E12.5,E13.5,E14.5,E15.5,E16.5,E17.5,E18,E9.5,P0,P1,P2,P3,P4,P5,P7,P9	18
450	GRN_SORT1	E10.5,E11.5,E12.5,E13.5,E14.5,E15.5,E16.5,E17.5,E18,E9.5,P0,P1,P2,P3,P4,P5,P7,P9	18
451	PDGFB_PDGFRB	E10.5,E11.5,E12.5,E13.5,E14.5,E15.5,E16.5,E17.5,E18,E9.5,P0,P1,P2,P3,P4,P5,P7,P9	18
452	TGFB3_TGFBR3	E10.5,E11.5,E12.5,E13.5,E14.5,E15.5,E16.5,E17.5,E18,E9.5,P0,P1,P2,P3,P4,P5,P7,P9	18
453	IGF2_IDE	E10.5,E11.5,E12.5,E13.5,E14.5,E15.5,E16.5,E17.5,E18,E9.5,P0,P1,P2,P3,P4,P5,P7,P9	18
454	EPHB4_EFNB1	E10.5,E11.5,E12.5,E13.5,E14.5,E15.5,E16.5,E17.5,E18,E9.5,P0,P1,P2,P3,P4,P5,P7,P9	18
455	TNFRSF1A_GRN	E10.5,E11.5,E12.5,E13.5,E14.5,E15.5,E16.5,E17.5,E18,E9.5,P0,P1,P2,P3,P4,P5,P7,P9	18
456	PDGFB_PDGFR complex	E10.5,E11.5,E12.5,E13.5,E14.5,E15.5,E16.5,E17.5,E18,E9.5,P0,P1,P2,P3,P4,P5,P7,P9	18
457	WNT5A_FZD2	E10.5,E11.5,E12.5,E13.5,E14.5,E15.5,E16.5,E17.5,E18,E9.5,P0,P1,P2,P3,P4,P5,P7,P9	18
458	ADORA2A_NAMPT	E10.5,E11.5,E12.5,E13.5,E14.5,E15.5,E16.5,E17.5,E18,E9.5,P0,P1,P2,P3,P4,P5,P7,P9	18
459	PlexinA4_complex1_SEMA3A	E10.5,E11.5,E12.5,E13.5,E14.5,E15.5,E16.5,E17.5,E18,E9.5,P0,P1,P2,P3,P4,P5,P7,P9	18
460	EFNA5_EPHA4	E10.5,E11.5,E12.5,E13.5,E14.5,E15.5,E16.5,E17.5,E18,E9.5,P0,P1,P2,P3,P4,P5,P7,P9	18
461	NRP2_SEMA3C	E10.5,E11.5,E12.5,E13.5,E14.5,E15.5,E16.5,E17.5,E18,E9.5,P0,P1,P2,P3,P4,P5,P7,P9	18
462	TGFB3_TGFbeta receptor1	E10.5,E11.5,E12.5,E13.5,E14.5,E15.5,E16.5,E17.5,E18,E9.5,P0,P1,P2,P3,P4,P5,P7,P9	18
463	TGFB3_TGFbeta receptor2	E10.5,E11.5,E12.5,E13.5,E14.5,E15.5,E16.5,E17.5,E18,E9.5,P0,P1,P2,P3,P4,P5,P7,P9	18
464	WNT5A_EPHA7	E10.5,E11.5,E12.5,E13.5,E14.5,E15.5,E16.5,E17.5,E18,E9.5,P0,P1,P2,P3,P4,P5,P7,P9	18
465	PlexinA2_complex1_SEMA3A	E10.5,E11.5,E12.5,E13.5,E14.5,E15.5,E16.5,E17.5,E18,E9.5,P0,P1,P2,P3,P4,P5,P7,P9	18
466	WNT5A_FZD3	E10.5,E11.5,E12.5,E13.5,E14.5,E15.5,E16.5,E17.5,E18,E9.5,P0,P1,P2,P3,P4,P5,P7,P9	18
467	FLT4_VEGFC	E10.5,E11.5,E12.5,E13.5,E14.5,E15.5,E16.5,E17.5,E18,E9.5,P0,P1,P2,P3,P4,P5,P7,P9	18
468	WNT5A_PTPRK	E10.5,E11.5,E12.5,E13.5,E14.5,E15.5,E16.5,E17.5,E18,E9.5,P0,P1,P2,P3,P4,P5,P7,P9	18
469	RSPO1_LGR4	E10.5,E11.5,E12.5,E13.5,E14.5,E15.5,E16.5,E17.5,E18,E9.5,P0,P1,P2,P3,P4,P5,P7,P9	18
470	ERBB4_HBEGF	E10.5,E11.5,E12.5,E13.5,E14.5,E15.5,E16.5,E17.5,E18,E9.5,P0,P1,P2,P3,P4,P5,P7,P9	18
471	DLL4_NOTCH3	E10.5,E11.5,E12.5,E13.5,E14.5,E15.5,E16.5,E17.5,E18,E9.5,P0,P1,P2,P3,P4,P5,P7,P9	18
472	DPP4_CXCL12	E10.5,E11.5,E12.5,E13.5,E14.5,E15.5,E16.5,E17.5,E18,E9.5,P0,P1,P2,P3,P4,P5,P7,P9	18
473	CD44_HBEGF	E10.5,E11.5,E12.5,E13.5,E14.5,E15.5,E16.5,E17.5,E18,E9.5,P0,P1,P2,P3,P4,P5,P7,P9	18
474	CSPG4_a3b1 complex	E10.5,E11.5,E12.5,E13.5,E14.5,E15.5,E16.5,E17.5,E18,E9.5,P0,P1,P2,P3,P4,P5,P7,P9	18
