# Supplementary material for: Single-cell transcriptomic analysis identifies murine heart molecular features at embryonic and neonatal stages
Source: Nat Commun. 2022 Dec 27;13:7960. doi: 10.1038/s41467-022-35691-7 (PMC9794824; doi:10.1038/s41467-022-35691-7)
Supplement: Supplementary file 12 — Supplementary Data 9 [file 41467_2022_35691_MOESM12_ESM.xlsx]

## Sheet: Supplementary Data 9_motifEnric
Table S12. The transcription factors predicted to regulate the target genes in Fig 7C.
	geneSet	NES	AUC	TF_highConf	TF_lowConf	nEnrGenes	rankAtMax	enrichedGenes
1	geneSet	8.08	0.323	Taf1; Tbp (inferredBy_Orthology).	Gtf2b; Gtf2f1; Nelfe; Tbpl2 (inferredBy_MotifSimilarity_n_Orthology).	12	623	Actb;Ankrd1;Arid5b;Atf3;Ctgf;Fhl2;Ftl1;Klf9;Mat2a;Ppia;Rps2;Vim
2	geneSet	7.32	0.296	Gtf2f1 (inferredBy_Orthology).	Tbp (inferredBy_MotifSimilarity). Gtf2b; Nelfe; Taf1; Tbpl2 (inferredBy_MotifSimilarity_n_Orthology).	12	974	Actb;Arid5b;Atf3;Ctgf;Fhl2;Ftl1;Mat2a;Per1;Ppia;Ranbp1;Rps2;Vim
3	geneSet	6.98	0.284	Gtf2b (inferredBy_Orthology).	Tbp (inferredBy_MotifSimilarity). Gtf2f1; Nelfe; Taf1; Tbpl2 (inferredBy_MotifSimilarity_n_Orthology).	12	793	Actb;Arid5b;Atf3;Ctgf;Fhl2;Ftl1;Mat2a;Myom2;Per1;Ranbp1;Rps2;Vim
4	geneSet	6.56	0.269	Tbp (inferredBy_Orthology).	Gtf2b; Gtf2f1; Taf1; Tbpl2 (inferredBy_MotifSimilarity_n_Orthology).	11	796	Actb;Arid5b;Atf3;Ctgf;Fhl2;Ftl1;Klf9;Mat2a;Ppia;Rps2;Vim
5	geneSet	6.08	0.252		Tbp (inferredBy_MotifSimilarity). Gtf2b; Gtf2f1; Taf1; Tbpl2 (inferredBy_MotifSimilarity_n_Orthology).	10	712	Actb;Arid5b;Atf3;Ctgf;Fhl2;Ftl1;Klf9;Mat2a;Rps2;Vim
6	geneSet	6.01	0.25	Tbp (inferredBy_Orthology).	Gtf2b; Gtf2f1; Taf1; Tbpl2 (inferredBy_MotifSimilarity_n_Orthology).	10	684	Actb;Arid5b;Atf3;Ctgf;Fhl2;Ftl1;Klf9;Mat2a;Rps2;Vim
7	geneSet	5.94	0.247		Tbp (inferredBy_MotifSimilarity). Taf1; Tbpl2 (inferredBy_MotifSimilarity_n_Orthology).	10	771	Actb;Ankrd1;Arid5b;Atf3;Ctgf;Ftl1;Mat2a;Ppia;Rps2;Vim
8	geneSet	5.81	0.243	Srf (inferredBy_Orthology).	Bcl3 (inferredBy_MotifSimilarity_n_Orthology).	6	122	Actb;Ankrd1;Arid5b;Fhl2;Mat2a;Pfn1
9	geneSet	5.8	0.242		Gtf2b; Gtf2f1; Taf1; Tbp (inferredBy_MotifSimilarity_n_Orthology).	16	3602	Actb;Ankrd1;Arid5b;Atf3;Ctgf;Eno3;Ftl1;Klf9;Mat2a;Per1;Pfn1;Ranbp1;Rps19;Rps2;Ryr2;Vim
10	geneSet	5.8	0.242	Srf (inferredBy_Orthology).		13	2413	Actb;Ankrd1;Arid5b;Atf3;Cited2;Ctgf;Fhl2;Mat2a;Myom2;Per1;Pfn1;Ppia;Ryr2
11	geneSet	5.72	0.24	Cebpe (directAnnotation).	Cebpa; Cebpb; Cebpg (inferredBy_MotifSimilarity). Ep300 (inferredBy_MotifSimilarity_n_Orthology).	8	423	Arid5b;Atf3;Cited2;Eno3;Klf9;Per1;Pfn1;Vim
12	geneSet	5.63	0.236	Srf (directAnnotation).	Bcl3 (inferredBy_MotifSimilarity_n_Orthology).	6	154	Actb;Ankrd1;Arid5b;Fhl2;Mat2a;Pfn1
13	geneSet	5.49	0.231	Dbp (directAnnotation).		8	631	Actb;Arid5b;Atf3;Eno3;Klf9;Per1;Pfn1;Vim
14	geneSet	5.41	0.228	Srf (directAnnotation).		8	589	Actb;Ankrd1;Arid5b;Ctgf;Fhl2;Mat2a;Pfn1;Ppia
15	geneSet	5.33	0.226	Srf (directAnnotation).		11	1659	Actb;Ankrd1;Arid5b;Atf3;Ctgf;Fhl2;Ftl1;Mat2a;Pfn1;Ppia;Ryr2
16	geneSet	5.26	0.223	Srf (inferredBy_Orthology).		10	1390	Actb;Ankrd1;Arid5b;Cited2;Ctgf;Fhl2;Mat2a;Pfn1;Ppia;Ryr2
17	geneSet	5.24	0.222			6	207	Arid5b;Atf3;Eno3;Per1;Pfn1;Rps19
18	geneSet	5.03	0.215	Srf (inferredBy_Orthology).		9	974	Actb;Ankrd1;Cited2;Ctgf;Fhl2;Mat2a;Pfn1;Ppia;Ryr2
19	geneSet	5.01	0.214	Cebpd (directAnnotation).	Cebpa; Cebpb; Cebpe; Cebpg (inferredBy_MotifSimilarity). Bmyc; Ep300; Myc (inferredBy_MotifSimilarity_n_Orthology).	11	1659	Actb;Ankrd1;Arid5b;Atf3;Cited2;Eno3;Klf9;Lpl;Per1;Pfn1;Vim
20	geneSet	4.95	0.212	Bmyc; Myc (inferredBy_Orthology).	Hes1; Hic1; Max; Mxi1; Mycn; Usf2; Zfx (inferredBy_MotifSimilarity). 4921501E09Rik; Atf3; Bclaf1; Bhlhe40; Brf1; Brf2; Cebpb; Clock; Ctcf; E2f1; E2f6; Egr1; Elf1; Elk4; Esrra; Ets1; Ezh2; Gabpa; Hcfc1; Hdac2; Maz; Nelfe; Nfe2; Npas2; Nrf1; Phf8; Polr3g; Rad21; Rbbp5; Sap30; Sin3a; Smarca4; Sp2; Sp4; Srebf1; Srebf2; Stat1; Supt20; Taf1; Usf1; Xrcc4; Yy1; Zeb1; Zfp110; Zfp143; Zfp369; Zmiz1 (inferr…	8	409	Eno3;Klf9;Mat2a;Ncl;Per1;Pfn1;Ppia;Rps19
21	geneSet	4.93	0.211	Srf (directAnnotation).	Borcs8; Mef2b; Mef2c; Mef2d (inferredBy_MotifSimilarity_n_Orthology).	6	246	Actb;Ankrd1;Arid5b;Fhl2;Mat2a;Pfn1
22	geneSet	4.92	0.211			6	270	Arid5b;Atf3;Cited2;Ctgf;Eno3;Pfn1
23	geneSet	4.89	0.21		Cebpa; Cebpb; Cebpd; Cebpe; Cebpg; Dbp; Nfil3; Tef (inferredBy_MotifSimilarity). Ep300; Hlf; Ppargc1a (inferredBy_MotifSimilarity_n_Orthology).	17	4375	Actb;Arid5b;Atf3;Cited2;Ctgf;Eno3;Fhl2;Ftl1;Klf9;Lpl;Mat2a;Per1;Pfn1;Ppia;Ranbp1;Ryr2;Vim
24	geneSet	4.84	0.208			7	548	Cited2;Klf9;Ncl;Per1;Ppia;Rps19;Ryr2
25	geneSet	4.84	0.208	Cebpb (directAnnotation).	Atf4; Cebpa; Cebpd; Cebpe; Cebpg; Dbp; Ddit3; Hlf; Nfil3; Tef (inferredBy_MotifSimilarity). Atf3; Bmyc; Ep300; Myc; Ppargc1a (inferredBy_MotifSimilarity_n_Orthology).	7	482	Arid5b;Atf3;Eno3;Klf9;Per1;Pfn1;Vim
26	geneSet	4.77	0.206	Srf (directAnnotation).		12	1659	Actb;Ankrd1;Arid5b;Atf3;Cited2;Ctgf;Fhl2;Ftl1;Lpl;Mat2a;Myom2;Pfn1
27	geneSet	4.77	0.206	E2f3; Hes7 (inferredBy_Orthology).		6	246	Actb;Ftl1;Klf9;Mat2a;Ncl;Pfn1
28	geneSet	4.75	0.205	Cebpa (directAnnotation).	Cebpb; Cebpd; Cebpe; Cebpg (inferredBy_MotifSimilarity). Ep300 (inferredBy_MotifSimilarity_n_Orthology).	6	413	Actb;Arid5b;Cited2;Eno3;Pfn1;Vim
29	geneSet	4.71	0.204	Cebpa; Cebpb; Cebpd; Cebpe; Cebpg (directAnnotation).		5	88	Arid5b;Cited2;Eno3;Pfn1;Vim
30	geneSet	4.69	0.203	Hif1a (inferredBy_Orthology).	Arnt (inferredBy_MotifSimilarity_n_Orthology).	5	126	Cited2;Lpl;Ncl;Per1;Ppia
31	geneSet	4.67	0.202	Ezh2 (inferredBy_Orthology).		7	395	Atf3;Cited2;Eno3;Fhl2;Klf9;Pfn1;Ranbp1
32	geneSet	4.65	0.202	Mafb (directAnnotation).		5	147	Actb;Arid5b;Cited2;Eno3;Pfn1
33	geneSet	4.64	0.201		Mef2a; Mef2c (inferredBy_MotifSimilarity_n_Orthology).	11	1956	Actb;Ankrd1;Arid5b;Atf3;Ctgf;Eno3;Fth1;Lpl;Mat2a;Myom2;Per1
34	geneSet	4.64	0.201	Cebpa (directAnnotation).	Cebpb; Cebpd; Cebpe; Cebpg; Dbp; Hlf; Tef (inferredBy_MotifSimilarity). Ep300; Nfil3; Ppargc1a (inferredBy_MotifSimilarity_n_Orthology).	8	631	Arid5b;Atf3;Eno3;Fhl2;Klf9;Per1;Pfn1;Vim
35	geneSet	4.64	0.201			13	1956	Actb;Ankrd1;Arid5b;Atf3;Cited2;Eno3;Fhl2;Klf9;Mat2a;Pfn1;Ranbp1;Ryr2;Vim
36	geneSet	4.56	0.198	Srf (directAnnotation).		14	3055	Actb;Ankrd1;Arid5b;Atf3;Cited2;Ctgf;Fhl2;Klf9;Lpl;Mat2a;Myom2;Pfn1;Ppia;Ryr2
37	geneSet	4.53	0.197	Sp3 (directAnnotation).	Sp6 (inferredBy_MotifSimilarity). Sp2 (inferredBy_MotifSimilarity_n_Orthology).	7	423	Arid5b;Atf3;Cited2;Eno3;Per1;Pfn1;Rps19
38	geneSet	4.52	0.197	Srf (inferredBy_Orthology).		5	160	Actb;Cited2;Ctgf;Fhl2;Pfn1
39	geneSet	4.51	0.197	Smad7 (inferredBy_Orthology).		6	249	Atf3;Eno3;Fhl2;Klf9;Lpl;Pfn1
40	geneSet	4.5	0.196	Srf (inferredBy_Orthology).		8	862	Actb;Ankrd1;Arid5b;Cited2;Ctgf;Fhl2;Pfn1;Ryr2
41	geneSet	4.48	0.195	Mef2d (inferredBy_Orthology).	Srf (inferredBy_MotifSimilarity). Borcs8; Mef2b; Mef2c (inferredBy_MotifSimilarity_n_Orthology).	7	548	Actb;Ankrd1;Fhl2;Mat2a;Per1;Pfn1;Ryr2
42	geneSet	4.47	0.195	Srf (directAnnotation).		15	4070	Actb;Ankrd1;Arid5b;Atf3;Cited2;Ctgf;Fhl2;Klf9;Lpl;Mat2a;Myom2;Pfn1;Ppia;Rps19;Ryr2
43	geneSet	4.45	0.194	Maff (inferredBy_Orthology).	Creb1; Mafb (inferredBy_MotifSimilarity). Batf3; Creb3l1; Creb3l2; Maf; Mafa; Mafg (inferredBy_MotifSimilarity_n_Orthology).	4	37	Arid5b;Atf3;Ftl1;Per1
44	geneSet	4.43	0.194	Tbp; Tbpl2 (inferredBy_Orthology).	Taf1 (inferredBy_MotifSimilarity_n_Orthology).	11	793	Actb;Ankrd1;Arid5b;Ctgf;Fhl2;Ftl1;Klf9;Mat2a;Myom2;Per1;Vim
45	geneSet	4.43	0.194			5	191	Arid5b;Atf3;Eno3;Klf9;Pfn1
46	geneSet	4.4	0.193	Tbp (inferredBy_Orthology).		5	132	Actb;Arid5b;Klf9;Mat2a;Vim
47	geneSet	4.35	0.191	Maff (inferredBy_Orthology).	Creb1; Mafb (inferredBy_MotifSimilarity). Batf3; Creb3l1; Creb3l2; Maf; Mafa; Mafg (inferredBy_MotifSimilarity_n_Orthology).	5	255	Arid5b;Atf3;Ftl1;Klf9;Per1
48	geneSet	4.32	0.19			6	314	Arid5b;Atf3;Eno3;Klf9;Mat2a;Pfn1
49	geneSet	4.32	0.19	Nfe2 (inferredBy_Orthology).	Bach1; Bach2; Fos; Fosb; Fosl1; Jun; Junb; Jund; Maf; Mafa; Mafb; Maff; Mafg; Mafk; Nfe2l1; Nfe2l2; Nrf1 (inferredBy_MotifSimilarity). Fosl2 (inferredBy_MotifSimilarity_n_Orthology).	6	340	Ctgf;Eno3;Fth1;Ftl1;Pfn1;Vim
50	geneSet	4.32	0.19	Nr4a2 (inferredBy_Orthology).	Nr4a1; Nr4a3 (inferredBy_MotifSimilarity_n_Orthology).	5	195	Arid5b;Eno3;Klf9;Lpl;Pfn1
51	geneSet	4.31	0.19	Nr4a2 (inferredBy_Orthology).	Nr4a1; Nr4a3 (inferredBy_MotifSimilarity_n_Orthology).	5	226	Arid5b;Eno3;Klf9;Lpl;Pfn1
52	geneSet	4.31	0.189		Mef2a (inferredBy_MotifSimilarity). Borcs8; Mef2b; Mef2c (inferredBy_MotifSimilarity_n_Orthology).	16	4802	Actb;Ankrd1;Arid5b;Atf3;Cited2;Ctgf;Eno3;Fhl2;Ftl1;Klf9;Lpl;Mat2a;Myom2;Per1;Pfn1;Ryr2
53	geneSet	4.26	0.188	Srf (inferredBy_Orthology).		8	694	Actb;Ankrd1;Arid5b;Cited2;Ctgf;Fhl2;Mat2a;Pfn1
54	geneSet	4.24	0.187	Mef2d (inferredBy_Orthology).	Srf (inferredBy_MotifSimilarity). Borcs8; Mef2b; Mef2c (inferredBy_MotifSimilarity_n_Orthology).	8	735	Actb;Ankrd1;Fhl2;Mat2a;Myom2;Per1;Pfn1;Ryr2
55	geneSet	4.23	0.187	Cebpa (directAnnotation).	Cebpb (inferredBy_MotifSimilarity).	12	2420	Actb;Ankrd1;Arid5b;Atf3;Cited2;Eno3;Fhl2;Klf9;Lpl;Per1;Pfn1;Vim
56	geneSet	4.23	0.187			7	652	Actb;Atf3;Cited2;Klf9;Mat2a;Ranbp1;Vim
57	geneSet	4.22	0.186	Maff (inferredBy_Orthology).	Creb1; Mafb (inferredBy_MotifSimilarity). Batf3; Creb3l1; Creb3l2; Maf; Mafa; Mafg (inferredBy_MotifSimilarity_n_Orthology).	5	263	Arid5b;Atf3;Ftl1;Klf9;Per1
58	geneSet	4.22	0.186		Klf3 (inferredBy_MotifSimilarity). Klf6 (inferredBy_MotifSimilarity_n_Orthology).	6	464	Cited2;Eno3;Klf9;Mat2a;Pfn1;Rps19
59	geneSet	4.21	0.186			9	1115	Arid5b;Atf3;Eno3;Fhl2;Klf9;Per1;Pfn1;Ranbp1;Vim
60	geneSet	4.21	0.186	Max (inferredBy_Orthology).		6	462	Ankrd1;Arid5b;Atf3;Fhl2;Mat2a;Rps2
61	geneSet	4.19	0.185	Pou2f2 (inferredBy_Orthology).		5	249	Arid5b;Cited2;Eno3;Myom2;Pfn1
62	geneSet	4.18	0.185	Mafa (inferredBy_Orthology).	Mafb (inferredBy_MotifSimilarity). Batf3; Creb3l1; Creb3l2; Maf; Maff; Mafg (inferredBy_MotifSimilarity_n_Orthology).	4	67	Arid5b;Atf3;Ftl1;Per1
63	geneSet	4.16	0.184	Tbp (inferredBy_Orthology).	Taf1; Tbpl2 (inferredBy_MotifSimilarity_n_Orthology).	16	4221	Actb;Ankrd1;Arid5b;Atf3;Cited2;Ctgf;Fhl2;Fth1;Ftl1;Klf9;Lpl;Mat2a;Myom2;Per1;Rps2;Vim
64	geneSet	4.16	0.184	Tbp (directAnnotation).	Taf1; Tbpl2 (inferredBy_MotifSimilarity_n_Orthology).	7	552	Actb;Atf3;Ftl1;Klf9;Mat2a;Rps2;Vim
65	geneSet	4.15	0.184	Zc3h11a (inferredBy_Orthology).	Brf1; Brf2; Ctcf; Esrra; Ezh2; Mxi1; Nelfe; Smarca4; Srebf1; Zmiz1 (inferredBy_MotifSimilarity_n_Orthology).	6	380	Atf3;Cited2;Eno3;Klf9;Mat2a;Pfn1
66	geneSet	4.15	0.184			9	1283	Actb;Arid5b;Atf3;Ctgf;Eno3;Fhl2;Klf9;Lpl;Pfn1
67	geneSet	4.15	0.184	Sp9 (inferredBy_Orthology).	Klf10; Klf13; Klf14; Sp5; Sp6; Sp7 (inferredBy_MotifSimilarity). Klf11; Sp2; Sp8 (inferredBy_MotifSimilarity_n_Orthology).	8	589	Atf3;Cited2;Eno3;Klf9;Mat2a;Per1;Pfn1;Vim
68	geneSet	4.14	0.183	Cebpa (inferredBy_Orthology).	Cebpb (inferredBy_MotifSimilarity).	12	2525	Actb;Ankrd1;Arid5b;Atf3;Cited2;Eno3;Fhl2;Klf9;Lpl;Per1;Pfn1;Vim
69	geneSet	4.12	0.183	Cebpg (directAnnotation).		6	475	Ankrd1;Arid5b;Cited2;Eno3;Pfn1;Vim
70	geneSet	4.12	0.183	Cebpa (directAnnotation).	Cebpb (inferredBy_MotifSimilarity). Ep300 (inferredBy_MotifSimilarity_n_Orthology).	5	292	Actb;Atf3;Eno3;Klf9;Pfn1
71	geneSet	4.11	0.182	Srf (inferredBy_Orthology).	Borcs8; Mef2b (inferredBy_MotifSimilarity_n_Orthology).	13	2385	Actb;Ankrd1;Arid5b;Atf3;Cited2;Ctgf;Fhl2;Klf9;Mat2a;Myom2;Pfn1;Ppia;Rps19
72	geneSet	4.1	0.182	Srbd1 (inferredBy_Orthology).		4	74	Arid5b;Cited2;Eno3;Pfn1
73	geneSet	4.09	0.182	Srf (inferredBy_Orthology).		4	58	Actb;Ctgf;Fhl2;Pfn1
74	geneSet	4.06	0.181	Sp8 (inferredBy_Orthology).	Klf10; Klf13; Klf14; Sp5; Sp6; Sp7 (inferredBy_MotifSimilarity). Klf11; Sp2; Sp9 (inferredBy_MotifSimilarity_n_Orthology).	8	554	Atf3;Cited2;Eno3;Klf9;Mat2a;Per1;Pfn1;Vim
75	geneSet	4.05	0.18	Thrb (inferredBy_Orthology).	Thra (inferredBy_MotifSimilarity_n_Orthology).	4	58	Atf3;Fhl2;Klf9;Pfn1
76	geneSet	4.04	0.18	Cebpa (inferredBy_Orthology).	Cebpb; Cebpd; Cebpe; Cebpg (inferredBy_MotifSimilarity). Ep300 (inferredBy_MotifSimilarity_n_Orthology).	5	306	Actb;Atf3;Eno3;Klf9;Pfn1
77	geneSet	4.02	0.179	Sp5 (inferredBy_Orthology).	Klf10; Klf13; Klf14; Sp6; Sp7 (inferredBy_MotifSimilarity). Klf11; Sp2; Sp8; Sp9 (inferredBy_MotifSimilarity_n_Orthology).	8	589	Atf3;Cited2;Eno3;Klf9;Mat2a;Per1;Pfn1;Vim
78	geneSet	4.02	0.179	Nr4a2 (inferredBy_Orthology).	Nr4a1 (inferredBy_MotifSimilarity_n_Orthology).	6	462	Arid5b;Cited2;Eno3;Klf9;Lpl;Pfn1
79	geneSet	4	0.179	Srf (directAnnotation).		4	113	Actb;Ctgf;Fhl2;Pfn1
80	geneSet	3.99	0.178	Srf (inferredBy_Orthology).		11	1496	Actb;Ankrd1;Arid5b;Atf3;Cited2;Ctgf;Fhl2;Mat2a;Pfn1;Ppia;Ryr2
81	geneSet	3.99	0.178	Sp5 (directAnnotation).	Klf10; Klf13; Klf14; Klf2; Sp7 (inferredBy_MotifSimilarity). Klf11; Klf6; Sp8; Sp9 (inferredBy_MotifSimilarity_n_Orthology).	8	531	Atf3;Cited2;Eno3;Klf9;Mat2a;Per1;Pfn1;Vim
82	geneSet	3.99	0.178	Klf11 (inferredBy_Orthology).	Klf10; Klf13; Klf14; Sp5; Sp6; Sp7 (inferredBy_MotifSimilarity). Sp2; Sp8; Sp9 (inferredBy_MotifSimilarity_n_Orthology).	12	2191	Actb;Arid5b;Atf3;Cited2;Eno3;Ftl1;Klf9;Mat2a;Per1;Pfn1;Ppia;Vim
83	geneSet	3.99	0.178			15	3221	Actb;Ankrd1;Arid5b;Atf3;Cited2;Ctgf;Fhl2;Klf9;Lpl;Mat2a;Myom2;Per1;Ranbp1;Ryr2;Vim
84	geneSet	3.98	0.178			6	456	Arid5b;Eno3;Klf9;Mat2a;Pfn1;Ryr2
85	geneSet	3.98	0.178			10	1419	Arid5b;Atf3;Eno3;Fhl2;Klf9;Mat2a;Per1;Pfn1;Ranbp1;Vim
86	geneSet	3.97	0.177		Klf12; Klf4; Klf7; Klf8; Sp4 (inferredBy_MotifSimilarity). Gm12845; Klf1; Klf11; Klf13; Klf16; Klf17; Klf2; Klf3; Klf5; Klf6; Sp1; Sp2; Sp3; Sp6; Sp7; Sp8; Sp9; Zfp352 (inferredBy_MotifSimilarity_n_Orthology).	16	4538	Actb;Ankrd1;Arid5b;Atf3;Cited2;Ctgf;Eno3;Fhl2;Klf9;Mat2a;Per1;Pfn1;Ppia;Rps19;Ryr2;Vim
87	geneSet	3.96	0.177	Srf (inferredBy_Orthology).		7	735	Actb;Ankrd1;Arid5b;Cited2;Ctgf;Fhl2;Pfn1
88	geneSet	3.95	0.177		E2f1; E2f2; E2f3; E2f4; E2f5; E2f6; E2f7 (inferredBy_MotifSimilarity). Evx1; Evx2; Rb1; Tfdp1 (inferredBy_MotifSimilarity_n_Orthology).	6	380	Actb;Arid5b;Atf3;Klf9;Lpl;Ranbp1
89	geneSet	3.95	0.177			5	246	Actb;Atf3;Cited2;Klf9;Per1
90	geneSet	3.95	0.177	Mafg (inferredBy_Orthology).	Atf1; Creb1; Mafb (inferredBy_MotifSimilarity). Batf3; Creb3l1; Creb3l2; Maf; Mafa; Maff (inferredBy_MotifSimilarity_n_Orthology).	3	32	Arid5b;Atf3;Per1
91	geneSet	3.95	0.177	Srf (directAnnotation).		13	2106	Actb;Ankrd1;Arid5b;Atf3;Cited2;Ctgf;Fhl2;Ftl1;Lpl;Mat2a;Pfn1;Ppia;Ryr2
92	geneSet	3.94	0.176	Bach2 (directAnnotation).	Atf3; Bach1; Fos; Fosb; Fosl1; Fosl2; Jun; Junb; Jund; Maf; Mafb; Maff; Mafg; Mafk; Nfe2; Nfe2l1; Nfe2l2; Nfe2l3; Nrf1 (inferredBy_MotifSimilarity). Ep300 (inferredBy_MotifSimilarity_n_Orthology).	7	447	Ctgf;Eno3;Fhl2;Fth1;Ftl1;Pfn1;Vim
93	geneSet	3.94	0.176	Nr4a1 (inferredBy_Orthology).	Nr4a2 (inferredBy_MotifSimilarity). Nr2c1; Nr4a3 (inferredBy_MotifSimilarity_n_Orthology).	7	862	Arid5b;Atf3;Cited2;Eno3;Klf9;Lpl;Pfn1
94	geneSet	3.93	0.176			9	1151	Arid5b;Atf3;Eno3;Fhl2;Klf9;Per1;Pfn1;Ranbp1;Vim
95	geneSet	3.92	0.176	Nr4a1 (inferredBy_Orthology).	Nr4a2 (inferredBy_MotifSimilarity). Nr2c1; Nr4a3 (inferredBy_MotifSimilarity_n_Orthology).	4	104	Arid5b;Eno3;Klf9;Pfn1
96	geneSet	3.91	0.175	Git2 (inferredBy_Orthology).		5	216	Cited2;Ctgf;Eno3;Pfn1;Vim
97	geneSet	3.9	0.175	Srf (inferredBy_Orthology).		4	62	Actb;Ctgf;Fhl2;Pfn1
98	geneSet	3.89	0.175		Dbp; Nfil3; Tef (inferredBy_MotifSimilarity). Atf2 (inferredBy_MotifSimilarity_n_Orthology).	4	93	Actb;Atf3;Klf9;Mat2a
99	geneSet	3.88	0.174	Srf (directAnnotation).		7	793	Actb;Ankrd1;Arid5b;Ctgf;Fhl2;Mat2a;Pfn1
100	geneSet	3.88	0.174	Srf (directAnnotation).		9	890	Actb;Ankrd1;Arid5b;Atf3;Ctgf;Fhl2;Mat2a;Pfn1;Ryr2
101	geneSet	3.88	0.174	Klf10 (directAnnotation).	Klf13; Klf14; Sp5; Sp6; Sp7 (inferredBy_MotifSimilarity). Klf11; Sp2; Sp8; Sp9 (inferredBy_MotifSimilarity_n_Orthology).	8	735	Atf3;Cited2;Eno3;Klf9;Mat2a;Per1;Pfn1;Vim
102	geneSet	3.87	0.174		Klf10; Klf13; Klf14; Sp5; Sp6; Sp7 (inferredBy_MotifSimilarity). Klf11; Sp2; Sp8; Sp9 (inferredBy_MotifSimilarity_n_Orthology).	8	740	Atf3;Cited2;Eno3;Klf9;Mat2a;Per1;Pfn1;Vim
103	geneSet	3.87	0.174	Klf10 (inferredBy_Orthology).	Klf13; Klf14; Sp5; Sp6; Sp7 (inferredBy_MotifSimilarity). Klf11; Sp2; Sp8; Sp9 (inferredBy_MotifSimilarity_n_Orthology).	12	2191	Actb;Arid5b;Atf3;Cited2;Eno3;Ftl1;Klf9;Mat2a;Per1;Pfn1;Ppia;Vim
104	geneSet	3.87	0.174	Chd1 (inferredBy_Orthology).		15	4070	Actb;Ankrd1;Arid5b;Atf3;Cited2;Ctgf;Eno3;Fhl2;Fth1;Klf9;Mat2a;Per1;Pfn1;Rps19;Ryr2
105	geneSet	3.86	0.174	Tef (directAnnotation).		5	246	Actb;Ctgf;Fhl2;Klf9;Vim
106	geneSet	3.85	0.173	Mafa (inferredBy_Orthology).	Creb1; Mafb (inferredBy_MotifSimilarity). Batf3; Creb3l1; Creb3l2; Maf; Maff; Mafg (inferredBy_MotifSimilarity_n_Orthology).	5	337	Arid5b;Atf3;Ftl1;Klf9;Per1
107	geneSet	3.85	0.173			9	874	Ankrd1;Arid5b;Atf3;Ctgf;Fhl2;Mat2a;Ppia;Rps2;Vim
108	geneSet	3.84	0.173	Mef2c (inferredBy_Orthology).	Srf (inferredBy_MotifSimilarity). Borcs8; Mef2b; Mef2d (inferredBy_MotifSimilarity_n_Orthology).	14	3707	Actb;Ankrd1;Arid5b;Atf3;Cited2;Ctgf;Fhl2;Klf9;Lpl;Mat2a;Myom2;Per1;Pfn1;Ryr2
109	geneSet	3.83	0.172	Srf (inferredBy_Orthology).		6	462	Actb;Ankrd1;Arid5b;Cited2;Fhl2;Pfn1
110	geneSet	3.83	0.172	Utp18 (inferredBy_Orthology).		5	246	Arid5b;Cited2;Eno3;Lpl;Pfn1
111	geneSet	3.83	0.172	Srf (inferredBy_Orthology).		7	771	Actb;Ankrd1;Arid5b;Ctgf;Fhl2;Pfn1;Ryr2
112	geneSet	3.77	0.17	Pqbp1 (inferredBy_Orthology).		6	524	Atf3;Cited2;Eno3;Klf9;Per1;Pfn1
113	geneSet	3.76	0.17	Srf (inferredBy_Orthology).		10	1956	Actb;Ankrd1;Arid5b;Cited2;Ctgf;Fhl2;Mat2a;Pfn1;Ppia;Ryr2
114	geneSet	3.74	0.169	Nfix (inferredBy_Orthology).		7	482	Arid5b;Cited2;Eno3;Lpl;Pfn1;Ryr2;Vim
115	geneSet	3.74	0.169	Nr4a1 (inferredBy_Orthology).	Nr4a2 (inferredBy_MotifSimilarity). Nr2c1; Nr4a3 (inferredBy_MotifSimilarity_n_Orthology).	3	32	Arid5b;Eno3;Pfn1
116	geneSet	3.73	0.169	E2f1 (inferredBy_Orthology).		17	3901	Actb;Ankrd1;Arid5b;Atf3;Cited2;Ctgf;Eno3;Fhl2;Klf9;Lpl;Mat2a;Pfn1;Ppia;Ranbp1;Rps19;Ryr2;Vim
117	geneSet	3.72	0.168	Nr4a1 (inferredBy_Orthology).	Nr4a2 (inferredBy_MotifSimilarity). Nr2c1; Nr4a3 (inferredBy_MotifSimilarity_n_Orthology).	6	610	Arid5b;Cited2;Eno3;Klf9;Lpl;Pfn1
118	geneSet	3.69	0.167	Hoxd8 (inferredBy_Orthology).	Pou2af1; Pou2f1; Pou2f2; Pou2f3; Pou3f1; Pou3f2; Pou3f3; Pou3f4; Pou4f1; Pou5f1 (inferredBy_MotifSimilarity). Pou1f1 (inferredBy_MotifSimilarity_n_Orthology).	8	802	Ankrd1;Arid5b;Atf3;Cited2;Eno3;Lpl;Myom2;Pfn1
119	geneSet	3.68	0.167			5	314	Arid5b;Eno3;Klf9;Mat2a;Pfn1
120	geneSet	3.67	0.167	Larp1 (inferredBy_Orthology).	Cnot6; Zfp647 (inferredBy_MotifSimilarity_n_Orthology).	5	246	Arid5b;Cited2;Ctgf;Eno3;Pfn1
121	geneSet	3.67	0.167	A1cf (inferredBy_Orthology).		4	193	Cited2;Eno3;Myom2;Pfn1
122	geneSet	3.66	0.166			3	31	Cited2;Eno3;Pfn1
123	geneSet	3.66	0.166			6	436	Arid5b;Cited2;Ctgf;Lpl;Per1;Ppia
124	geneSet	3.64	0.166			4	93	Arid5b;Cited2;Eno3;Pfn1
125	geneSet	3.64	0.166	Tbp (inferredBy_Orthology).		5	380	Arid5b;Eno3;Lpl;Myom2;Pfn1
126	geneSet	3.64	0.166	Maf (inferredBy_Orthology).	Mafb (inferredBy_MotifSimilarity). Mafa; Maff; Mafg (inferredBy_MotifSimilarity_n_Orthology).	4	52	Arid5b;Atf3;Ftl1;Per1
127	geneSet	3.63	0.165	Cebpd (inferredBy_Orthology).	Cebpa; Cebpb; Cebpe; Cebpg (inferredBy_MotifSimilarity). Ep300 (inferredBy_MotifSimilarity_n_Orthology).	5	351	Ankrd1;Arid5b;Eno3;Klf9;Pfn1
128	geneSet	3.63	0.165			5	250	Atf3;Cited2;Ctgf;Pfn1;Ryr2
129	geneSet	3.61	0.165	E2f3 (directAnnotation).		16	4221	Ankrd1;Arid5b;Atf3;Cited2;Ctgf;Eno3;Fhl2;Ftl1;Klf9;Mat2a;Per1;Pfn1;Ppia;Ranbp1;Rps19;Vim
130	geneSet	3.6	0.164	Sp6 (directAnnotation).	Klf10; Klf14; Sp3; Sp7 (inferredBy_MotifSimilarity). Klf11; Sp2; Sp5; Sp8; Sp9 (inferredBy_MotifSimilarity_n_Orthology).	7	530	Arid5b;Atf3;Cited2;Eno3;Per1;Pfn1;Rps19
131	geneSet	3.6	0.164		Maz (inferredBy_MotifSimilarity_n_Orthology).	17	4965	Actb;Ankrd1;Arid5b;Atf3;Cited2;Ctgf;Eno3;Fhl2;Fth1;Klf9;Mat2a;Per1;Pfn1;Ppia;Rps19;Ryr2;Vim
132	geneSet	3.59	0.164	Thra (inferredBy_Orthology).	Thrb (inferredBy_MotifSimilarity_n_Orthology).	4	74	Atf3;Fhl2;Klf9;Pfn1
133	geneSet	3.58	0.163	Bmyc; Myc (inferredBy_Orthology).	Max; Mxi1; Mycn; Usf2 (inferredBy_MotifSimilarity). 4921501E09Rik; Atf3; Bhlhe40; Brf1; Brf2; Clock; Ctcf; E2f6; Egr1; Elf1; Elk1; Elk4; Esrra; Ets1; Ezh2; Gabpa; Hcfc1; Hdac2; Nelfe; Nfe2; Npas2; Phf8; Rad21; Rbbp5; Sap30; Sin3a; Smarca4; Sp2; Sp4; Srebf1; Srebf2; Stat1; Taf1; Usf1; Xrcc4; Yy1; Zbtb7a; Zeb1; Zfp110; Zfp143; Zfp369; Zmiz1 (inferredBy_MotifSimilarity_n_Orthology).	16	4922	Ankrd1;Arid5b;Atf3;Cited2;Ctgf;Eno3;Klf9;Mat2a;Myom2;Ncl;Per1;Pfn1;Ppia;Ranbp1;Rps19;Ryr2
134	geneSet	3.57	0.163	Maff (inferredBy_Orthology).	Creb1; Mafb (inferredBy_MotifSimilarity). Batf3; Creb3l1; Creb3l2; Maf; Mafa; Mafg (inferredBy_MotifSimilarity_n_Orthology).	4	111	Arid5b;Atf3;Ftl1;Per1
135	geneSet	3.57	0.163	Srf (inferredBy_Orthology).		10	1517	Actb;Ankrd1;Arid5b;Cited2;Ctgf;Fhl2;Mat2a;Myom2;Pfn1;Ppia
136	geneSet	3.57	0.163			16	3575	Actb;Ankrd1;Arid5b;Atf3;Cited2;Eno3;Fhl2;Fth1;Klf9;Lpl;Mat2a;Per1;Pfn1;Ppia;Ranbp1;Vim
137	geneSet	3.56	0.163	Dgcr8 (inferredBy_Orthology).		4	63	Arid5b;Cited2;Eno3;Pfn1
138	geneSet	3.56	0.163	E2f1; E2f3; E2f4; Tfdp1 (directAnnotation).	E2f2; E2f5; E2f7 (inferredBy_MotifSimilarity). Rb1 (inferredBy_MotifSimilarity_n_Orthology).	11	2525	Arid5b;Atf3;Cited2;Fhl2;Klf9;Lpl;Mat2a;Ranbp1;Rps19;Ryr2;Vim
139	geneSet	3.55	0.162	Cdx2 (directAnnotation).	Cdx1; Evx2; Hoxa10; Hoxa11; Hoxa9; Hoxb9; Hoxc11; Hoxc12; Hoxd10 (inferredBy_MotifSimilarity). Cdx4; Hoxc10; Hoxc9; Hoxd11 (inferredBy_MotifSimilarity_n_Orthology).	5	380	Actb;Arid5b;Atf3;Klf9;Vim
140	geneSet	3.54	0.162	Hoxa13; Nfia; Nfic (inferredBy_Orthology).		4	117	Arid5b;Eno3;Lpl;Pfn1
141	geneSet	3.54	0.162	Nr4a2 (inferredBy_Orthology).	Nr4a1 (inferredBy_MotifSimilarity_n_Orthology).	4	142	Arid5b;Cited2;Eno3;Pfn1
142	geneSet	3.54	0.162			9	1115	Arid5b;Atf3;Eno3;Fhl2;Klf9;Per1;Pfn1;Ranbp1;Vim
143	geneSet	3.51	0.161	Klf4 (inferredBy_Orthology).	Klf12; Klf7; Klf8 (inferredBy_MotifSimilarity). Klf11; Klf13; Klf14; Klf16; Klf2; Klf3; Klf5; Klf6; Sp1; Sp3; Sp6; Sp7; Sp8; Sp9 (inferredBy_MotifSimilarity_n_Orthology).	5	339	Arid5b;Atf3;Cited2;Klf9;Vim
144	geneSet	3.51	0.161	Nr4a2 (directAnnotation).	Hnf4a; Nr4a1; Rara (inferredBy_MotifSimilarity).	4	135	Arid5b;Eno3;Klf9;Pfn1
145	geneSet	3.5	0.161	Borcs8; Mef2b (inferredBy_Orthology).	Srf (inferredBy_MotifSimilarity). Mef2c; Mef2d (inferredBy_MotifSimilarity_n_Orthology).	10	1115	Actb;Arid5b;Cited2;Fhl2;Klf9;Mat2a;Per1;Pfn1;Ppia;Ryr2
146	geneSet	3.5	0.161	Elf1; Elf2; Elf4; Elk1; Elk3; Elk4; Erg; Ets1; Ets2; Etv4; Etv6; Fli1; Gabpa; Gabpb1; Gfi1; Gfi1b; Psmd12; Spi1; Spib (inferredBy_Orthology).		5	285	Arid5b;Atf3;Ctgf;Eno3;Pfn1
147	geneSet	3.5	0.161	Srf (inferredBy_Orthology).		4	109	Actb;Ctgf;Fhl2;Pfn1
148	geneSet	3.49	0.161	Evx1 (inferredBy_Orthology).		10	1659	Arid5b;Atf3;Cited2;Eno3;Fhl2;Klf9;Lpl;Pfn1;Ryr2;Vim
149	geneSet	3.49	0.161	Srf (inferredBy_Orthology).		11	2413	Actb;Ankrd1;Arid5b;Atf3;Cited2;Ctgf;Fhl2;Mat2a;Pfn1;Ppia;Ryr2
150	geneSet	3.49	0.16	Hes5 (inferredBy_Orthology).	Hes1; Hes2; Hes6; Hes7; Hey1; Hey2; Heyl (inferredBy_MotifSimilarity_n_Orthology).	5	409	Cited2;Eno3;Ncl;Per1;Pfn1
151	geneSet	3.49	0.16	Nfil3 (directAnnotation).	Atf2; Cebpg; Crem; Dbp; Gm28047; Hlf; Tef (inferredBy_MotifSimilarity). Gmeb2 (inferredBy_MotifSimilarity_n_Orthology).	5	315	Actb;Atf3;Klf9;Per1;Vim
152	geneSet	3.49	0.16	Mef2a (inferredBy_Orthology).	Mef2b; Mef2c; Mef2d (inferredBy_MotifSimilarity). Borcs8 (inferredBy_MotifSimilarity_n_Orthology).	4	158	Atf3;Mat2a;Myom2;Per1
153	geneSet	3.48	0.16	Gata1; Gata2; Gata3; Gata4; Gata5; Gata6; Trps1 (inferredBy_Orthology).		6	530	Ankrd1;Arid5b;Atf3;Ctgf;Fth1;Myom2
154	geneSet	3.48	0.16	Klf5 (inferredBy_Orthology).	Klf1; Klf10; Klf11; Klf12; Klf13; Klf15; Klf16; Klf17; Klf2; Klf3; Klf4; Klf6; Klf7; Klf8; Sp1; Sp2; Sp3; Sp4 (inferredBy_MotifSimilarity). Irf1; Klf9; Sp6; Sp7; Sp8; Sp9 (inferredBy_MotifSimilarity_n_Orthology).	9	1420	Ankrd1;Arid5b;Atf3;Cited2;Eno3;Klf9;Pfn1;Rps19;Vim
155	geneSet	3.48	0.16	Nr4a2 (directAnnotation).	Hnf4a; Nr2f6; Ppara; Rxra; Rxrb; Rxrg (inferredBy_MotifSimilarity). Nr2c2; Nr2f1; Nr4a1; Nr4a3; Ppard (inferredBy_MotifSimilarity_n_Orthology).	4	263	Arid5b;Eno3;Klf9;Pfn1
156	geneSet	3.48	0.16	Max; Myc (directAnnotation). Bmyc (inferredBy_Orthology).	E2f6 (inferredBy_MotifSimilarity_n_Orthology).	9	1194	Arid5b;Atf3;Cited2;Ctgf;Fth1;Klf9;Mat2a;Ncl;Per1
157	geneSet	3.47	0.16	Rb1 (inferredBy_Orthology).	E2f1; E2f2; E2f3; E2f4; E2f5; Tfdp1 (inferredBy_MotifSimilarity).	7	589	Actb;Arid5b;Atf3;Klf9;Lpl;Mat2a;Ranbp1
158	geneSet	3.47	0.16	Cebpd (directAnnotation).	Cebpa; Cebpb; Cebpe; Cebpg (inferredBy_MotifSimilarity). Ep300 (inferredBy_MotifSimilarity_n_Orthology).	4	192	Arid5b;Eno3;Klf9;Pfn1
159	geneSet	3.45	0.159	Nfe2l2 (inferredBy_Orthology).	Atf3; Bach1; Bach2; Fos; Fosb; Fosl1; Fosl2; Jun; Junb; Jund; Maff; Mafg; Mafk; Nfe2 (inferredBy_MotifSimilarity).	5	334	Ctgf;Eno3;Fth1;Ftl1;Pfn1
160	geneSet	3.44	0.159	Foxq1 (inferredBy_Orthology).	Foxc1; Foxc2; Foxg1; Foxj2; Foxj3; Foxp3 (inferredBy_MotifSimilarity). Foxa1; Foxa3; Foxd1; Foxd2; Foxd3; Foxd4; Foxi1; Foxk1; Foxp1; Foxp2; Foxp4 (inferredBy_MotifSimilarity_n_Orthology).	5	472	Arid5b;Cited2;Ctgf;Klf9;Vim
161	geneSet	3.43	0.158	Thrb (inferredBy_Orthology).	Thra (inferredBy_MotifSimilarity_n_Orthology).	3	37	Atf3;Fhl2;Klf9
162	geneSet	3.43	0.158		Tbp (inferredBy_MotifSimilarity). Tbpl2 (inferredBy_MotifSimilarity_n_Orthology).	4	168	Actb;Atf3;Klf9;Mat2a
163	geneSet	3.43	0.158	Gtf2f1 (inferredBy_Orthology).	Tbp (inferredBy_MotifSimilarity). Gtf2b; Taf1; Tbpl2 (inferredBy_MotifSimilarity_n_Orthology).	18	3221	Actb;Ankrd1;Arid5b;Atf3;Ctgf;Eno3;Fhl2;Fth1;Ftl1;Klf9;Mat2a;Myom2;Per1;Pfn1;Ppia;Rps19;Rps2;Vim
164	geneSet	3.43	0.158	Mafk (directAnnotation).		9	974	Actb;Ankrd1;Ctgf;Eno3;Fth1;Klf9;Mat2a;Pfn1;Ryr2
165	geneSet	3.42	0.158		Tbp (inferredBy_MotifSimilarity). Gtf2b; Gtf2f1; Nelfe (inferredBy_MotifSimilarity_n_Orthology).	10	1496	Actb;Atf3;Ctgf;Fhl2;Ftl1;Klf9;Lpl;Mat2a;Rps2;Vim
166	geneSet	3.42	0.158	Srf (inferredBy_Orthology).	Borcs8; Mef2b; Mef2c; Mef2d (inferredBy_MotifSimilarity_n_Orthology).	10	1820	Actb;Ankrd1;Arid5b;Atf3;Cited2;Ctgf;Fhl2;Mat2a;Pfn1;Ppia
167	geneSet	3.42	0.158	Klf13 (directAnnotation).	Klf10; Klf14; Klf2; Sp5; Sp7 (inferredBy_MotifSimilarity). Klf11; Klf6; Sp2; Sp8; Sp9 (inferredBy_MotifSimilarity_n_Orthology).	8	712	Atf3;Cited2;Eno3;Klf9;Mat2a;Per1;Pfn1;Vim
168	geneSet	3.42	0.158	Foxo6 (inferredBy_Orthology).	Foxd1; Foxd2 (inferredBy_MotifSimilarity). Foxg1; Foxi1; Foxj3; Foxo1; Foxo4 (inferredBy_MotifSimilarity_n_Orthology).	4	149	Arid5b;Cited2;Mat2a;Per1
169	geneSet	3.42	0.158	Srf (inferredBy_Orthology).		8	974	Actb;Ankrd1;Arid5b;Cited2;Ctgf;Fhl2;Mat2a;Pfn1
170	geneSet	3.41	0.158	Tbp (directAnnotation). Taf7 (inferredBy_Orthology).		11	2416	Actb;Arid5b;Atf3;Cited2;Ctgf;Fhl2;Ftl1;Klf9;Mat2a;Rps19;Vim
171	geneSet	3.4	0.157			10	1766	Ankrd1;Arid5b;Atf3;Cited2;Ctgf;Eno3;Klf9;Lpl;Ncl;Pfn1
172	geneSet	3.39	0.157	Cebpb (directAnnotation).	Cebpa; Cebpd; Cebpe; Cebpg (inferredBy_MotifSimilarity). Ep300 (inferredBy_MotifSimilarity_n_Orthology).	4	152	Ankrd1;Arid5b;Eno3;Pfn1
173	geneSet	3.38	0.156	Sp2 (inferredBy_Orthology).	Klf10; Klf13; Klf14; Klf2; Sp3; Sp6; Sp7 (inferredBy_MotifSimilarity). Klf11; Klf6; Sp5; Sp8; Sp9 (inferredBy_MotifSimilarity_n_Orthology).	7	552	Arid5b;Atf3;Cited2;Eno3;Per1;Pfn1;Rps19
174	geneSet	3.37	0.156			5	380	Actb;Ankrd1;Arid5b;Atf3;Klf9
175	geneSet	3.36	0.156	Max (directAnnotation).	Usf1 (inferredBy_MotifSimilarity).	9	694	Ctgf;Fhl2;Klf9;Mat2a;Myom2;Ncl;Per1;Ranbp1;Rps2
176	geneSet	3.35	0.155	Rbfox2 (inferredBy_Orthology).		3	36	Arid5b;Eno3;Pfn1
177	geneSet	3.35	0.155			6	548	Atf3;Eno3;Klf9;Per1;Pfn1;Ryr2
178	geneSet	3.34	0.155			11	1115	Actb;Arid5b;Atf3;Cited2;Klf9;Mat2a;Per1;Pfn1;Ppia;Ranbp1;Vim
179	geneSet	3.34	0.155	E2f1; E2f3; E2f4; Tfdp1 (directAnnotation).	E2f2; E2f5; E2f7 (inferredBy_MotifSimilarity).	17	4901	Actb;Arid5b;Atf3;Cited2;Ctgf;Eno3;Fhl2;Fth1;Klf9;Lpl;Mat2a;Per1;Pfn1;Ranbp1;Rps19;Ryr2;Vim
180	geneSet	3.34	0.155	Mxi1 (inferredBy_Orthology).	Max; Myc; Mycn; Usf2 (inferredBy_MotifSimilarity). 2010315B03Rik; 2410141K09Rik; 5730507C01Rik; AI987944; AU041133; AW146154; Atf3; Bhlhe40; Bmyc; E2f6; Gm10324; Gm10778; Gm11007; Gm14295; Gm14305; Gm14308; Gm14322; Gm14325; Gm14326; Gm14327; Gm14391; Gm14399; Gm14403; Gm14406; Gm14410; Gm14412; Gm14418; Gm14419; Gm14434; Gm14444; Gm15446; Gm17655; Gm2004; Gm2007; Gm2026; Gm20939; Gm35315; Gm3604…	4	130	Ctgf;Mat2a;Ncl;Pfn1
181	geneSet	3.33	0.155			4	117	Atf3;Eno3;Klf9;Pfn1
182	geneSet	3.33	0.155			4	207	Arid5b;Atf3;Cited2;Klf9
183	geneSet	3.32	0.154			12	2191	Actb;Ankrd1;Arid5b;Atf3;Cited2;Eno3;Klf9;Mat2a;Pfn1;Ppia;Ranbp1;Vim
184	geneSet	3.32	0.154	Tfdp1 (inferredBy_Orthology).		20	4901	Actb;Ankrd1;Arid5b;Atf3;Cited2;Ctgf;Eno3;Fhl2;Fth1;Ftl1;Klf9;Lpl;Mat2a;Ncl;Per1;Pfn1;Ppia;Ranbp1;Rps19;Vim
185	geneSet	3.32	0.154	Nr4a1; Nr4a2; Nr4a3 (inferredBy_Orthology).	Rarb (inferredBy_MotifSimilarity).	3	50	Arid5b;Eno3;Pfn1
186	geneSet	3.31	0.154	Cebpb (inferredBy_Orthology).	Cebpa; Cebpd; Cebpe; Cebpg (inferredBy_MotifSimilarity). Ep300 (inferredBy_MotifSimilarity_n_Orthology).	4	147	Ankrd1;Arid5b;Eno3;Pfn1
187	geneSet	3.31	0.154	Hoxa13; Tead4 (inferredBy_Orthology).		4	132	Actb;Atf3;Ctgf;Lpl
188	geneSet	3.31	0.154	E2f1 (directAnnotation).	E2f2; E2f3; E2f4; E2f5; E2f7; Tfdp1 (inferredBy_MotifSimilarity). E2f8; Rb1 (inferredBy_MotifSimilarity_n_Orthology).	15	4663	Actb;Ankrd1;Arid5b;Atf3;Cited2;Ctgf;Fhl2;Klf9;Lpl;Mat2a;Ncl;Ranbp1;Rps19;Ryr2;Vim
189	geneSet	3.3	0.154			12	2889	Actb;Ankrd1;Arid5b;Atf3;Ctgf;Klf9;Lpl;Mat2a;Per1;Ppia;Rps2;Ryr2
190	geneSet	3.3	0.154	Tbp (directAnnotation).	Tbpl1; Tbpl2 (inferredBy_MotifSimilarity_n_Orthology).	9	814	Actb;Arid5b;Atf3;Fhl2;Klf9;Mat2a;Per1;Ranbp1;Vim
191	geneSet	3.3	0.154	Zfp647 (inferredBy_Orthology).	Cnot6; Il24; Larp1 (inferredBy_MotifSimilarity_n_Orthology).	4	184	Arid5b;Cited2;Eno3;Pfn1
192	geneSet	3.29	0.153			5	395	Arid5b;Eno3;Per1;Pfn1;Rps19
193	geneSet	3.29	0.153			4	145	Arid5b;Atf3;Ctgf;Fhl2
194	geneSet	3.29	0.153	Tbp (inferredBy_Orthology).	Taf7 (inferredBy_MotifSimilarity_n_Orthology).	9	1115	Actb;Arid5b;Atf3;Cited2;Ftl1;Klf9;Mat2a;Rps19;Vim
195	geneSet	3.29	0.153	Zbtb49 (inferredBy_Orthology).		5	306	Ankrd1;Atf3;Ctgf;Fhl2;Mat2a
196	geneSet	3.29	0.153	Nfe2l2 (directAnnotation).	Bach1; Bach2; Fos; Fosb; Fosl1; Jun; Junb; Jund; Maf; Mafb; Maff; Mafg; Mafk; Nfe2; Nfe2l1; Nfe2l3 (inferredBy_MotifSimilarity). Fosl2 (inferredBy_MotifSimilarity_n_Orthology).	4	196	Ctgf;Fth1;Ftl1;Ranbp1
197	geneSet	3.28	0.153	Nr2f2 (directAnnotation).	Nr2c1; Nr2f6; Rara; Rarg (inferredBy_MotifSimilarity). Nr2f1; Ppara (inferredBy_MotifSimilarity_n_Orthology).	3	13	Arid5b;Eno3;Pfn1
198	geneSet	3.27	0.153	Pax4; Tcf7l1 (inferredBy_Orthology).		7	589	Ankrd1;Arid5b;Atf3;Cited2;Klf9;Lpl;Ryr2
199	geneSet	3.27	0.153	Zbtb26 (inferredBy_Orthology).		4	168	Arid5b;Atf3;Ftl1;Mat2a
200	geneSet	3.27	0.153	Bmyc; Myc (inferredBy_Orthology).	Max; Mxi1; Mycn; Usf2 (inferredBy_MotifSimilarity). 4921501E09Rik; Atf3; Bhlhe40; Brf1; Clock; Creb1; E2f6; Elk1; Ezh2; Gabpa; Mnt; Nfe2; Npas2; Phf8; Rad21; Sap30; Sin3a; Smarca4; Taf1; Usf1; Xrcc4; Yy1; Zmiz1 (inferredBy_MotifSimilarity_n_Orthology).	4	182	Ctgf;Mat2a;Ncl;Pfn1
201	geneSet	3.27	0.152	Nfe2l2 (directAnnotation).	Bach1; Bach2; Fos; Fosb; Fosl1; Jun; Junb; Jund; Maf; Mafb; Maff; Mafg; Mafk; Nfe2; Nfe2l1; Nfe2l3 (inferredBy_MotifSimilarity). Fosl2 (inferredBy_MotifSimilarity_n_Orthology).	4	204	Ctgf;Fth1;Ftl1;Ranbp1
202	geneSet	3.27	0.152		Bhlhe40; Hes5; Tcfl5 (inferredBy_MotifSimilarity). Bhlhe41; Hes1; Hes2; Hes6; Hes7; Hey1; Hey2; Heyl (inferredBy_MotifSimilarity_n_Orthology).	4	215	Eno3;Ncl;Per1;Pfn1
203	geneSet	3.26	0.152			12	2643	Actb;Ankrd1;Arid5b;Atf3;Cited2;Fhl2;Ftl1;Klf9;Mat2a;Per1;Rps2;Vim
204	geneSet	3.25	0.152	Foxq1 (inferredBy_Orthology).	Foxc1; Foxc2; Foxj2; Foxj3; Foxo1; Foxp2; Foxp3 (inferredBy_MotifSimilarity). Foxd1; Foxd2; Foxd3; Foxd4; Foxi1; Foxk1; Foxn2; Foxn3; Foxp1; Foxp4 (inferredBy_MotifSimilarity_n_Orthology).	3	22	Arid5b;Cited2;Klf9
205	geneSet	3.25	0.152	Arid5b (directAnnotation).	Zfp846 (inferredBy_MotifSimilarity_n_Orthology).	13	1522	Actb;Arid5b;Atf3;Cited2;Eno3;Fhl2;Klf9;Mat2a;Per1;Pfn1;Ppia;Ranbp1;Vim
206	geneSet	3.25	0.152	Borcs8; Mef2a; Mef2b; Mef2c; Mef2d (inferredBy_Orthology).		4	168	Atf3;Klf9;Mat2a;Per1
207	geneSet	3.24	0.152	Klf5 (inferredBy_Orthology).	Klf1; Klf10; Klf11; Klf12; Klf13; Klf15; Klf16; Klf17; Klf2; Klf3; Klf4; Klf6; Klf7; Klf8; Sp1; Sp2; Sp3; Sp4 (inferredBy_MotifSimilarity). Fos; Irf1; Klf9; Pbx3; Sp6; Sp7; Sp8; Sp9 (inferredBy_MotifSimilarity_n_Orthology).	5	349	Arid5b;Cited2;Eno3;Pfn1;Vim
208	geneSet	3.24	0.151	Zbtb26 (inferredBy_Orthology).		4	205	Arid5b;Atf3;Ftl1;Mat2a
209	geneSet	3.23	0.151	Sp7 (directAnnotation).	Klf10; Klf13; Klf14; Sp5; Sp6 (inferredBy_MotifSimilarity). Klf11; Sp2; Sp8; Sp9 (inferredBy_MotifSimilarity_n_Orthology).	8	735	Atf3;Cited2;Eno3;Klf9;Mat2a;Per1;Pfn1;Vim
210	geneSet	3.23	0.151	Klf17 (inferredBy_Orthology).	Klf12; Klf4; Klf7; Klf8 (inferredBy_MotifSimilarity). Klf5 (inferredBy_MotifSimilarity_n_Orthology).	4	264	Atf3;Cited2;Rps19;Vim
211	geneSet	3.23	0.151	Srf (inferredBy_Orthology).		8	825	Actb;Ankrd1;Arid5b;Cited2;Ctgf;Fhl2;Mat2a;Pfn1
212	geneSet	3.22	0.151	Tef (inferredBy_Orthology).	Atf2; Dbp; Hlf (inferredBy_MotifSimilarity). Crebl2; Nfil3 (inferredBy_MotifSimilarity_n_Orthology).	5	478	Atf3;Ctgf;Klf9;Per1;Vim
213	geneSet	3.22	0.151	Nr4a2 (inferredBy_Orthology).		3	37	Arid5b;Eno3;Pfn1
214	geneSet	3.2	0.15	E2f1 (inferredBy_Orthology).	E2f2; E2f3; E2f4; E2f5; E2f7; Tfdp1 (inferredBy_MotifSimilarity). E2f8; Rb1 (inferredBy_MotifSimilarity_n_Orthology).	14	3707	Actb;Arid5b;Atf3;Cited2;Ctgf;Fhl2;Klf9;Lpl;Mat2a;Ncl;Ranbp1;Rps19;Ryr2;Vim
215	geneSet	3.2	0.15	Rarg (inferredBy_Orthology).	Rara; Rarb (inferredBy_MotifSimilarity). Esrra; Esrrg; Rora; Rxra (inferredBy_MotifSimilarity_n_Orthology).	4	267	Arid5b;Atf3;Klf9;Ryr2
216	geneSet	3.2	0.15	Fosl1 (inferredBy_Orthology).	Atf3; Batf; Fos; Fosb; Fosl2; Jun; Junb; Jund (inferredBy_MotifSimilarity). Ep300; Jdp2; Smarcc1 (inferredBy_MotifSimilarity_n_Orthology).	5	334	Eno3;Fhl2;Klf9;Pfn1;Vim
217	geneSet	3.2	0.15	Bach2 (inferredBy_Orthology).	Bach1; Fos; Fosb; Fosl1; Jun; Junb; Jund; Maf; Mafa; Mafb; Maff; Mafg; Mafk; Nfe2; Nfe2l1; Nfe2l2; Nfe2l3 (inferredBy_MotifSimilarity).	8	652	Actb;Ctgf;Eno3;Fhl2;Fth1;Ftl1;Pfn1;Vim
218	geneSet	3.2	0.15			4	182	Atf3;Cited2;Ctgf;Klf9
219	geneSet	3.2	0.15	Sp6 (inferredBy_Orthology).	Klf10; Klf2; Sp7 (inferredBy_MotifSimilarity). Klf6; Sp2; Sp5; Sp8 (inferredBy_MotifSimilarity_n_Orthology).	7	589	Arid5b;Atf3;Cited2;Eno3;Per1;Pfn1;Rps19
220	geneSet	3.19	0.15	Max (inferredBy_Orthology).	Arnt; Arnt2; Bhlhe40; Hes1; Mxi1; Myc; Mycn; Usf1; Usf2 (inferredBy_MotifSimilarity). 2010315B03Rik; 2410141K09Rik; 4921501E09Rik; 5730507C01Rik; AI987944; AU041133; AW146154; Atf3; Bmyc; Brf1; Brf2; Cebpb; Clock; Creb1; Ctcf; E2f1; E2f6; Egr1; Elf1; Elk1; Esrra; Ets1; Ezh2; Gabpa; Gm10324; Gm10778; Gm11007; Gm14295; Gm14305; Gm14308; Gm14322; Gm14325; Gm14326; Gm14327; Gm14391; Gm14399; Gm14403;…	4	249	Mat2a;Ncl;Pfn1;Ppia
221	geneSet	3.19	0.15	Gabpa; Gabpb1 (directAnnotation).	Elk1; Elk3; Elk4; Erg; Ets1; Ets2; Etv1; Etv3; Etv4; Etv5; Fev; Fli1 (inferredBy_MotifSimilarity). Bclaf1; Egr1; Elf1; Erf; Etv2; Etv6; Pml (inferredBy_MotifSimilarity_n_Orthology).	4	164	Actb;Cited2;Pfn1;Rps19
222	geneSet	3.19	0.15	Max (inferredBy_Orthology).	Bmyc; Myc (inferredBy_MotifSimilarity_n_Orthology).	7	700	Ankrd1;Ctgf;Fhl2;Mat2a;Myom2;Ranbp1;Rps2
223	geneSet	3.18	0.149	Stat1 (inferredBy_Orthology).		5	252	Actb;Arid5b;Eno3;Pfn1;Rps19
224	geneSet	3.17	0.149	Zfp595; Zfp708 (inferredBy_Orthology).		4	249	Ankrd1;Atf3;Fhl2;Vim
225	geneSet	3.16	0.149			5	349	Ankrd1;Atf3;Ctgf;Ryr2;Vim
226	geneSet	3.15	0.148	Klf14 (directAnnotation).	Klf10; Klf13; Sp5; Sp6; Sp7 (inferredBy_MotifSimilarity). Klf11; Sp2; Sp8; Sp9 (inferredBy_MotifSimilarity_n_Orthology).	14	2889	Actb;Arid5b;Atf3;Cited2;Ctgf;Eno3;Ftl1;Klf9;Mat2a;Myom2;Per1;Pfn1;Ppia;Vim
227	geneSet	3.15	0.148	Smad7 (directAnnotation).		5	337	Atf3;Eno3;Fhl2;Klf9;Pfn1
228	geneSet	3.15	0.148	E2f8 (inferredBy_Orthology).	E2f1 (inferredBy_MotifSimilarity). E2f3; E2f4; E2f7 (inferredBy_MotifSimilarity_n_Orthology).	17	4574	Actb;Ankrd1;Arid5b;Atf3;Cited2;Ctgf;Fhl2;Fth1;Klf9;Lpl;Mat2a;Ncl;Per1;Pfn1;Ranbp1;Rps19;Vim
229	geneSet	3.15	0.148	Borcs8; Mef2a; Mef2b; Mef2c; Mef2d (inferredBy_Orthology).		4	195	Atf3;Mat2a;Myom2;Per1
230	geneSet	3.14	0.148	Fos; Fosb; Fosl1; Junb; Jund (inferredBy_Orthology).	Bach2; Jdp2 (inferredBy_MotifSimilarity). Atf3; Batf; Fosl2; Jun; Rcor1; Smarcc1 (inferredBy_MotifSimilarity_n_Orthology).	7	771	Atf3;Eno3;Fhl2;Fth1;Klf9;Pfn1;Vim
231	geneSet	3.14	0.148			4	191	Actb;Ankrd1;Arid5b;Atf3
232	geneSet	3.14	0.148	R3hdm2 (inferredBy_Orthology).		9	1410	Actb;Arid5b;Atf3;Eno3;Fhl2;Klf9;Per1;Pfn1;Ppia
233	geneSet	3.14	0.148			4	270	Actb;Arid5b;Atf3;Klf9
234	geneSet	3.13	0.148	Sp7 (inferredBy_Orthology).	Klf10; Klf13; Klf14; Sp5; Sp6 (inferredBy_MotifSimilarity). Klf11; Sp2; Sp8; Sp9 (inferredBy_MotifSimilarity_n_Orthology).	8	715	Atf3;Cited2;Eno3;Klf9;Mat2a;Per1;Pfn1;Vim
235	geneSet	3.11	0.147			4	221	Arid5b;Klf9;Per1;Ranbp1
236	geneSet	3.11	0.147		Srf (inferredBy_MotifSimilarity). Borcs8; Mef2b; Mef2c; Mef2d (inferredBy_MotifSimilarity_n_Orthology).	4	267	Actb;Atf3;Ctgf;Fhl2
237	geneSet	3.11	0.147	Cdx2 (directAnnotation).		5	409	Actb;Atf3;Klf9;Mat2a;Vim
238	geneSet	3.1	0.147			13	2643	Actb;Arid5b;Atf3;Cited2;Eno3;Fhl2;Klf9;Mat2a;Per1;Pfn1;Ppia;Ranbp1;Vim
239	geneSet	3.1	0.146	Nr2f1 (inferredBy_Orthology).	Nr2c1; Nr2f2; Nr2f6; Ppara; Rarg (inferredBy_MotifSimilarity). Hnf4g; Nr2c2; Pparg; Rara; Rxra; Rxrb; Rxrg (inferredBy_MotifSimilarity_n_Orthology).	4	193	Arid5b;Eno3;Pfn1;Ppia
240	geneSet	3.09	0.146	Max (inferredBy_Orthology).	Arnt; Arnt2; Bhlhe40; Mxi1; Myc; Mycn; Usf1; Usf2 (inferredBy_MotifSimilarity). Atf3; Bmyc; Brf1; Brf2; Clock; Creb1; Ctcf; E2f1; E2f6; Egr1; Elk1; Esrra; Ezh2; Gabpa; Gm10093; Hcfc1; Hdac1; Hdac2; Nelfe; Nfe2; Npas2; Rad21; Rbbp5; Sap30; Sin3a; Smarca4; Sp1; Sp4; Srebf1; Srebf2; Supt20; Taf1; Xrcc4; Yy1; Zfp110; Zfp369; Zmiz1 (inferredBy_MotifSimilarity_n_Orthology).	14	3354	Ankrd1;Arid5b;Eno3;Fhl2;Fth1;Klf9;Mat2a;Myom2;Ncl;Per1;Pfn1;Ppia;Ranbp1;Rps19
241	geneSet	3.09	0.146	E2f1; E2f2; E2f3; E2f4; E2f5 (directAnnotation).	Tfdp1 (inferredBy_MotifSimilarity). Evx1; Evx2; Rb1 (inferredBy_MotifSimilarity_n_Orthology).	6	740	Actb;Arid5b;Atf3;Klf9;Lpl;Ranbp1
242	geneSet	3.09	0.146	Lef1; Tcf7; Tcf7l1; Tcf7l2 (inferredBy_Orthology).		14	2977	Actb;Ankrd1;Arid5b;Atf3;Cited2;Ctgf;Fhl2;Ftl1;Klf9;Mat2a;Per1;Ppia;Rps19;Vim
243	geneSet	3.09	0.146	Dbp; Zfp354c (inferredBy_Orthology).		4	226	Ankrd1;Fhl2;Pfn1;Ryr2
244	geneSet	3.09	0.146	Nfe2l1 (inferredBy_Orthology).		4	229	Ankrd1;Arid5b;Atf3;Mat2a
245	geneSet	3.09	0.146	Bmyc; Myc (inferredBy_Orthology).	Arnt; Arnt2; Bhlhe40; Max; Mxi1; Mycn; Usf1; Usf2 (inferredBy_MotifSimilarity). 2010315B03Rik; 2410141K09Rik; 5730507C01Rik; AI987944; AU041133; AW146154; Atf3; Brf1; Brf2; Clock; E2f6; Ezh2; Gabpa; Gm10324; Gm10778; Gm11007; Gm14295; Gm14305; Gm14308; Gm14322; Gm14325; Gm14326; Gm14327; Gm14391; Gm14399; Gm14403; Gm14406; Gm14410; Gm14412; Gm14418; Gm14419; Gm14434; Gm14444; Gm15446; Gm17655; Gm…	4	168	Ctgf;Mat2a;Ncl;Pfn1
246	geneSet	3.09	0.146			4	122	Arid5b;Atf3;Eno3;Pfn1
247	geneSet	3.09	0.146	Cebpa; Cebpb; Cebpd; Cebpe; Cebpg (directAnnotation).	Ep300 (inferredBy_MotifSimilarity_n_Orthology).	3	21	Arid5b;Eno3;Pfn1
248	geneSet	3.09	0.146			4	191	Atf3;Cited2;Eno3;Pfn1
249	geneSet	3.09	0.146			7	974	Arid5b;Atf3;Cited2;Lpl;Mat2a;Per1;Ranbp1
250	geneSet	3.08	0.146	Bmyc; Myc (inferredBy_Orthology).	Max; Mxi1; Mycn; Usf2 (inferredBy_MotifSimilarity). 4921501E09Rik; Atf3; Bclaf1; Bhlhe40; Brf1; Cebpb; Clock; Ctcf; E2f6; Elf1; Elk4; Esrra; Ets1; Ezh2; Gabpa; Hcfc1; Hdac2; Maz; Nelfe; Nfe2; Npas2; Nrf1; Phf8; Polr3g; Rad21; Rbbp5; Sap30; Sin3a; Smarca4; Sp2; Sp4; Srebf1; Srebf2; Supt20; Taf1; Thap1; Usf1; Xrcc4; Zeb1; Zfp110; Zfp143; Zfp369; Zmiz1 (inferredBy_MotifSimilarity_n_Orthology).	16	2683	Arid5b;Atf3;Cited2;Ctgf;Eno3;Fhl2;Klf9;Lpl;Mat2a;Ncl;Per1;Pfn1;Ppia;Ranbp1;Rps19;Ryr2
251	geneSet	3.08	0.146			4	191	Atf3;Klf9;Mat2a;Per1
252	geneSet	3.08	0.146	Nr4a1 (inferredBy_Orthology).	Nr4a2 (inferredBy_MotifSimilarity).	3	85	Arid5b;Eno3;Pfn1
253	geneSet	3.08	0.146			4	193	Fhl2;Ftl1;Myom2;Ranbp1
254	geneSet	3.07	0.145			4	193	Atf3;Klf9;Mat2a;Per1
255	geneSet	3.07	0.145	E2f1; E2f3; E2f4; Tfdp1 (directAnnotation).	E2f2; E2f5; E2f7 (inferredBy_MotifSimilarity).	13	3733	Actb;Arid5b;Atf3;Cited2;Fhl2;Fth1;Klf9;Lpl;Mat2a;Ranbp1;Rps19;Ryr2;Vim
256	geneSet	3.07	0.145	Gmeb2 (inferredBy_Orthology).	Atf2; Nfil3 (inferredBy_MotifSimilarity). Dbp; Gmeb1; Hlf; Tef (inferredBy_MotifSimilarity_n_Orthology).	4	203	Atf3;Klf9;Mat2a;Per1
257	geneSet	3.07	0.145			4	215	Arid5b;Atf3;Klf9;Ranbp1
258	geneSet	3.07	0.145	Cebpg (inferredBy_Orthology).	Cebpa; Cebpb; Cebpd (inferredBy_MotifSimilarity). Cebpe; Dbp; Hlf; Tef (inferredBy_MotifSimilarity_n_Orthology).	3	94	Atf3;Klf9;Per1
259	geneSet	3.07	0.145	Sp1 (inferredBy_Orthology).	E2f4; Klf3; Klf5; Patz1; Sp2; Sp3; Sp4; Wt1; Zbtb17 (inferredBy_MotifSimilarity). Egr1; Fos; Irf1; Klf12; Klf15; Klf16; Klf6; Maz; Nfya; Nfyb; Pbx3; Sp6; Sp7; Sp8; Sp9; Stat1; Tead2; Zfp281 (inferredBy_MotifSimilarity_n_Orthology).	4	131	Arid5b;Eno3;Pfn1;Rps19
260	geneSet	3.06	0.145			14	2889	Ankrd1;Arid5b;Atf3;Cited2;Eno3;Fhl2;Fth1;Klf9;Lpl;Mat2a;Per1;Pfn1;Ranbp1;Vim
261	geneSet	3.06	0.145		Srf (inferredBy_MotifSimilarity_n_Orthology).	4	221	Actb;Fhl2;Pfn1;Ppia
262	geneSet	3.06	0.145	Tef (directAnnotation).	Atf2; Dbp; Hlf (inferredBy_MotifSimilarity). Crebl2; Nfil3 (inferredBy_MotifSimilarity_n_Orthology).	4	221	Atf3;Klf9;Per1;Vim
263	geneSet	3.06	0.145	Tef (directAnnotation).	Atf2; Cebpa; Cebpg; Dbp; Hlf; Nfil3 (inferredBy_MotifSimilarity).	5	451	Actb;Atf3;Klf9;Per1;Vim
264	geneSet	3.06	0.145	Lef1; Tcf7; Tcf7l1; Tcf7l2 (inferredBy_Orthology).		14	3221	Actb;Ankrd1;Arid5b;Atf3;Cited2;Ctgf;Fhl2;Ftl1;Klf9;Mat2a;Per1;Ppia;Rps19;Vim
265	geneSet	3.05	0.145	Nfil3 (inferredBy_Orthology).	Cebpb; Dbp (inferredBy_MotifSimilarity). Hlf; Tef (inferredBy_MotifSimilarity_n_Orthology).	4	156	Arid5b;Atf3;Klf9;Per1
266	geneSet	3.05	0.145			16	3602	Actb;Ankrd1;Arid5b;Atf3;Cited2;Eno3;Fhl2;Klf9;Lpl;Mat2a;Per1;Pfn1;Ppia;Ranbp1;Ryr2;Vim
267	geneSet	3.05	0.145			9	864	Actb;Arid5b;Atf3;Eno3;Klf9;Per1;Pfn1;Rps19;Ryr2
268	geneSet	3.05	0.145	Bmyc; Myc (inferredBy_Orthology).	Arnt; Arnt2; Bhlhe40; Max; Mxi1; Mycn; Usf1; Usf2 (inferredBy_MotifSimilarity). 2010315B03Rik; 2410141K09Rik; 5730507C01Rik; AI987944; AU041133; AW146154; Atf3; Brf1; Clock; E2f6; Elf1; Ezh2; Gm10324; Gm10778; Gm11007; Gm14295; Gm14305; Gm14308; Gm14322; Gm14325; Gm14326; Gm14327; Gm14391; Gm14399; Gm14403; Gm14406; Gm14410; Gm14412; Gm14418; Gm14419; Gm14434; Gm14444; Gm15446; Gm17655; Gm2004; G…	3	59	Ctgf;Ncl;Pfn1
269	geneSet	3.04	0.144	Npas2 (inferredBy_Orthology).	Clock (inferredBy_MotifSimilarity).	9	974	Ankrd1;Cited2;Eno3;Klf9;Mat2a;Myom2;Ncl;Per1;Pfn1
270	geneSet	3.04	0.144	Grhl1; Grhl2; Grhl3 (inferredBy_Orthology).		4	282	Actb;Arid5b;Klf9;Ranbp1
271	geneSet	3.04	0.144	Mxi1 (inferredBy_Orthology).	Arnt; Arnt2; Bhlhe40; Max; Myc; Mycn; Usf1; Usf2 (inferredBy_MotifSimilarity). 4921501E09Rik; Atf3; Bmyc; Brf1; Cebpb; Ctcf; E2f6; Ezh2; Nelfe; Phf8; Polr3g; Rad21; Sap30; Smarca4; Sp4; Srebf1; Srebf2; Taf1; Xrcc4; Yy1; Zfp110; Zfp369; Zmiz1 (inferredBy_MotifSimilarity_n_Orthology).	16	4538	Ankrd1;Arid5b;Ctgf;Eno3;Fhl2;Klf9;Mat2a;Myom2;Ncl;Per1;Pfn1;Ppia;Ranbp1;Rps19;Rps2;Ryr2
272	geneSet	3.04	0.144	Gata1; Gata2; Gata3; Gata4; Gata5; Gata6; Trps1 (inferredBy_Orthology).		5	409	Ankrd1;Arid5b;Atf3;Ctgf;Fth1
273	geneSet	3.04	0.144	Hes5 (inferredBy_Orthology).	Clock; Hes1; Hes7; Hey2 (inferredBy_MotifSimilarity). Hes2; Hes6; Hey1; Heyl (inferredBy_MotifSimilarity_n_Orthology).	15	4375	Ankrd1;Arid5b;Cited2;Eno3;Klf9;Mat2a;Myom2;Ncl;Per1;Pfn1;Ppia;Ranbp1;Rps19;Ryr2;Vim
274	geneSet	3.04	0.144			10	1177	Arid5b;Atf3;Cited2;Eno3;Klf9;Mat2a;Per1;Pfn1;Ranbp1;Ryr2
275	geneSet	3.04	0.144			14	4027	Ankrd1;Arid5b;Atf3;Cited2;Eno3;Fhl2;Klf9;Mat2a;Pfn1;Ppia;Ranbp1;Rps19;Rps2;Vim
276	geneSet	3.03	0.144	Foxo1; Gcm1 (inferredBy_Orthology).		10	1956	Ankrd1;Arid5b;Atf3;Cited2;Fhl2;Klf9;Mat2a;Per1;Pfn1;Vim
277	geneSet	3.03	0.144	Apex2 (inferredBy_Orthology).		3	79	Cited2;Eno3;Pfn1
278	geneSet	3.03	0.144			14	4002	Ankrd1;Arid5b;Atf3;Cited2;Eno3;Fhl2;Klf9;Mat2a;Pfn1;Ppia;Ranbp1;Rps19;Rps2;Vim
279	geneSet	3.02	0.144	Gmeb2 (inferredBy_Orthology).	Atf2; Hlf; Nfil3 (inferredBy_MotifSimilarity). Dbp; Gmeb1; Tef (inferredBy_MotifSimilarity_n_Orthology).	4	215	Atf3;Klf9;Mat2a;Per1
280	geneSet	3.02	0.144	Hmga1; Hmga1-rs1 (inferredBy_Orthology).		5	436	Actb;Arid5b;Atf3;Per1;Pfn1
281	geneSet	3.02	0.144	E2f1; E2f3; E2f4; E2f7; Tfdp1 (directAnnotation).	E2f5 (inferredBy_MotifSimilarity).	14	3441	Actb;Arid5b;Atf3;Fhl2;Fth1;Klf9;Lpl;Mat2a;Ncl;Per1;Ranbp1;Rps19;Ryr2;Vim
282	geneSet	3.02	0.144		Borcs8; Mef2a; Mef2b; Mef2c; Mef2d (inferredBy_MotifSimilarity_n_Orthology).	8	1390	Actb;Atf3;Cited2;Ctgf;Fhl2;Mat2a;Myom2;Ryr2
283	geneSet	3.01	0.143			8	1210	Ankrd1;Cited2;Ctgf;Klf9;Mat2a;Myom2;Ncl;Ranbp1
284	geneSet	3.01	0.143			5	462	Atf3;Fhl2;Per1;Pfn1;Vim
285	geneSet	3.01	0.143	Bach1 (inferredBy_Orthology).	Atf3; Bach2; Fos; Fosb; Fosl1; Jun; Junb; Jund; Maf; Mafb; Maff; Mafg; Mafk; Nfe2; Nfe2l1; Nfe2l2; Nfe2l3; Nrf1 (inferredBy_MotifSimilarity). Fosl2 (inferredBy_MotifSimilarity_n_Orthology).	5	436	Ctgf;Eno3;Fth1;Ftl1;Pfn1
286	geneSet	3.01	0.143			6	436	Arid5b;Atf3;Eno3;Klf9;Pfn1;Ranbp1
287	geneSet	3.01	0.143			4	182	Actb;Eno3;Klf9;Pfn1
288	geneSet	3	0.143	Fosl1 (inferredBy_Orthology).	Atf3; Batf; Fos; Fosb; Fosl2; Jun; Junb; Jund (inferredBy_MotifSimilarity). Ep300; Jdp2; Smarcc1 (inferredBy_MotifSimilarity_n_Orthology).	5	396	Eno3;Fhl2;Klf9;Pfn1;Vim
289	geneSet	3	0.143	Zfp113 (inferredBy_Orthology).		6	623	Ankrd1;Arid5b;Atf3;Ctgf;Klf9;Ppia
290	geneSet	3	0.143	Wt1 (directAnnotation).	Egr1; Egr2; Sp1; Sp2; Sp3; Sp4 (inferredBy_MotifSimilarity). Ctcf; Egr3; Egr4; Esrra; Hdac2; Nelfe; Patz1; Smarca4; Srebf1; Tead2; Xrcc4 (inferredBy_MotifSimilarity_n_Orthology).	11	2252	Actb;Ankrd1;Arid5b;Atf3;Cited2;Eno3;Klf9;Lpl;Per1;Pfn1;Vim
