# Supplementary material for: Single-cell transcriptomic analysis identifies murine heart molecular features at embryonic and neonatal stages
Source: Nat Commun. 2022 Dec 27;13:7960. doi: 10.1038/s41467-022-35691-7 (PMC9794824; doi:10.1038/s41467-022-35691-7)
Supplement: Supplementary file 13 — Supplementary Data 10 [file 41467_2022_35691_MOESM13_ESM.xlsx]

## Sheet: E9.5
Table S13. The ligand-receptor interactions between epicardial cell and the other cell types at different stages.
	pair	clusters	pvalue	mean	interacting_pair_mus	mus_a	mus_b	stage
1	EGFR_MIF	epicardial|blood	0.0009	3.82446	Egfr_Mif	Egfr	Mif	E9.5
2	EGFR_MIF	epicardial|blood	0.0009	3.82446	Egfr_Mif	Egfr	Mif	E9.5
3	PLXNB2_PTN	epicardial|fibroblasts	0.0009	3.39383	Plxnb2_Ptn	Plxnb2	Ptn	E9.5
4	FN1_a2Bb3 complex	epicardial|immune	0.0009	2.70995	Fn1_a2Bb3 complex	Fn1	a2Bb3 complex	E9.5
5	MDK_LRP1	epicardial|fibroblasts	0.0009	2.56096	Mdk_Lrp1	Mdk	Lrp1	E9.5
6	MDK_LRP1	epicardial|atrial_cm	0.0009	2.55311	Mdk_Lrp1	Mdk	Lrp1	E9.5
7	MDK_LRP1	epicardial|blood	0.0009	2.46284	Mdk_Lrp1	Mdk	Lrp1	E9.5
8	MDK_LRP1	epicardial|epicardial	0.0009	2.46127	Mdk_Lrp1	Mdk	Lrp1	E9.5
9	MDK_SORL1	epicardial|blood	0.0009	2.45575	Mdk_Sorl1	Mdk	Sorl1	E9.5
10	MDK_SORL1	epicardial|atrial_cm	0.0009	2.45022	Mdk_Sorl1	Mdk	Sorl1	E9.5
11	MDK_SORL1	epicardial|epicardial	0.0009	2.44969	Mdk_Sorl1	Mdk	Sorl1	E9.5
12	FN1_a4b1 complex	epicardial|epicardial	0.0009	2.43989	Fn1_a4b1 complex	Fn1	a4b1 complex	E9.5
13	PTN_PTPRS	epicardial|fibroblasts	0.0009	2.24671	Ptn_Ptprs	Ptn	Ptprs	E9.5
14	PLXNB2_PTN	epicardial|epicardial	0.0009	2.20289	Plxnb2_Ptn	Plxnb2	Ptn	E9.5
15	PTN_PTPRS	epicardial|atrial_cm	0.0009	2.17473	Ptn_Ptprs	Ptn	Ptprs	E9.5
16	PTN_PTPRS	epicardial|epicardial	0.0009	2.14666	Ptn_Ptprs	Ptn	Ptprs	E9.5
17	PTN_PTPRS	epicardial|blood	0.0009	2.12433	Ptn_Ptprs	Ptn	Ptprs	E9.5
18	PTN_PTPRS	epicardial|endocardial_ec	0.0009	2.11869	Ptn_Ptprs	Ptn	Ptprs	E9.5
19	EGFR_TGFB1	epicardial|immune	0.0009	2.00396	Egfr_Tgfb1	Egfr	Tgfb1	E9.5
20	FN1_aVb1 complex	epicardial|fibroblasts	0.0009	1.91227	Fn1_aVb1 complex	Fn1	aVb1 complex	E9.5
21	FN1_aVb5 complex	epicardial|fibroblasts	0.0009	1.91227	Fn1_aVb5 complex	Fn1	aVb5 complex	E9.5
22	FN1_a8b1 complex	epicardial|fibroblasts	0.0009	1.87931	Fn1_a8b1 complex	Fn1	a8b1 complex	E9.5
23	FN1_a4b1 complex	epicardial|immune	0.0009	1.86987	Fn1_a4b1 complex	Fn1	a4b1 complex	E9.5
24	FN1_aVb3 complex	epicardial|immune	0.0009	1.8508	Fn1_aVb3 complex	Fn1	aVb3 complex	E9.5
25	FN1_aVb1 complex	epicardial|immune	0.0009	1.8508	Fn1_aVb1 complex	Fn1	aVb1 complex	E9.5
26	FN1_aVb1 complex	epicardial|endocardial_ec	0.0009	1.84479	Fn1_aVb1 complex	Fn1	aVb1 complex	E9.5
27	FN1_aVb1 complex	epicardial|epicardial	0.0009	1.83673	Fn1_aVb1 complex	Fn1	aVb1 complex	E9.5
28	FN1_aVb1 complex	epicardial|atrial_cm	0.0009	1.83512	Fn1_aVb1 complex	Fn1	aVb1 complex	E9.5
29	FN1_aVb5 complex	epicardial|atrial_cm	0.0009	1.83512	Fn1_aVb5 complex	Fn1	aVb5 complex	E9.5
30	FN1_a4b1 complex	epicardial|fibroblasts	0.0009	1.8335	Fn1_a4b1 complex	Fn1	a4b1 complex	E9.5
31	FN1_a3b1 complex	epicardial|epicardial	0.0009	1.83066	Fn1_a3b1 complex	Fn1	a3b1 complex	E9.5
32	FN1_a8b1 complex	epicardial|epicardial	0.0009	1.82944	Fn1_a8b1 complex	Fn1	a8b1 complex	E9.5
33	FN1_aVb1 complex	epicardial|blood	0.0009	1.82375	Fn1_aVb1 complex	Fn1	aVb1 complex	E9.5
34	FN1_aVb5 complex	epicardial|blood	0.0009	1.80818	Fn1_aVb5 complex	Fn1	aVb5 complex	E9.5
35	FN1_a2Bb3 complex	epicardial|ventricular_cm	0.0009	1.80694	Fn1_a2Bb3 complex	Fn1	a2Bb3 complex	E9.5
36	THBS1_a2Bb3 complex	epicardial|immune	0.0009	1.6457	Thbs1_a2Bb3 complex	Thbs1	a2Bb3 complex	E9.5
37	IGF2_IGF2R	epicardial|endocardial_ec	0.0009	1.53356	Igf2_Igf2r	Igf2	Igf2r	E9.5
38	TEK_ANGPT1	epicardial|atrial_cm	0.0009	1.20163	Tek_Angpt1	Tek	Angpt1	E9.5
39	IGF2_IGF1R	epicardial|immune	0.0009	1.16221	Igf2_Igf1r	Igf2	Igf1r	E9.5
40	IGF1_IGF1R	epicardial|immune	0.0009	1.05033	Igf1_Igf1r	Igf1	Igf1r	E9.5
41	IGF2_IGF2R	epicardial|blood	0.0009	1.01721	Igf2_Igf2r	Igf2	Igf2r	E9.5
42	LAMC1_a6b1 complex	epicardial|atrial_cm	0.0009	0.984042	Lamc1_a6b1 complex	Lamc1	a6b1 complex	E9.5
43	NRP1_VEGFB	epicardial|blood	0.0009	0.97159	Nrp1_Vegfb	Nrp1	Vegfb	E9.5
44	NRP1_VEGFB	epicardial|atrial_cm	0.0009	0.962734	Nrp1_Vegfb	Nrp1	Vegfb	E9.5
45	VEGFA_KDR	epicardial|endocardial_ec	0.0009	0.721591	Vegfa_Kdr	Vegfa	Kdr	E9.5
46	NRP1_VEGFA	epicardial|fibroblasts	0.0009	0.632268	Nrp1_Vegfa	Nrp1	Vegfa	E9.5
47	NECTIN2_NECTIN3	epicardial|epicardial	0.0009	0.507921	Nectin2_Nectin3	Nectin2	Nectin3	E9.5
48	TGFB2_TGFBR3	epicardial|endocardial_ec	0.0009	0.356144	Tgfb2_Tgfbr3	Tgfb2	Tgfbr3	E9.5
49	NRP1_SEMA3A	epicardial|epicardial	0.0009	0.280956	Nrp1_Sema3a	Nrp1	Sema3a	E9.5
50	NRP1_VEGFA	epicardial|blood	0.0009	0.269033	Nrp1_Vegfa	Nrp1	Vegfa	E9.5
51	NRP1_SEMA3A	epicardial|endocardial_ec	0.0009	0.264236	Nrp1_Sema3a	Nrp1	Sema3a	E9.5
52	FLT1_VEGFB	epicardial|blood	0.0009	0.261832	Flt1_Vegfb	Flt1	Vegfb	E9.5
53	NRP1_PGF	epicardial|fibroblasts	0.0009	0.240009	Nrp1_Pgf	Nrp1	Pgf	E9.5
54	NRP1_VEGFA	epicardial|epicardial	0.0009	0.222805	Nrp1_Vegfa	Nrp1	Vegfa	E9.5
55	NRP1_SEMA3A	epicardial|blood	0.0009	0.212881	Nrp1_Sema3a	Nrp1	Sema3a	E9.5
56	TGFB2_TGFBR3	epicardial|fibroblasts	0.0009	0.209141	Tgfb2_Tgfbr3	Tgfb2	Tgfbr3	E9.5
57	PDGFA_PDGFRA	epicardial|fibroblasts	0.0009	0.189034	Pdgfa_Pdgfra	Pdgfa	Pdgfra	E9.5
58	NRP1_SEMA3A	epicardial|fibroblasts	0.0009	0.186501	Nrp1_Sema3a	Nrp1	Sema3a	E9.5
59	COL4A2_a1b1 complex	epicardial|endocardial_ec	0.0009	0.16221	Col4a2_a1b1 complex	Col4a2	a1b1 complex	E9.5
60	NRP1_PGF	epicardial|epicardial	0.0009	0.16092	Nrp1_Pgf	Nrp1	Pgf	E9.5
61	TGFB2_TGFbeta receptor1	epicardial|fibroblasts	0.0009	0.151859	Tgfb2_TGFbeta receptor1	Tgfb2	TGFbeta receptor1	E9.5
62	TGFB2_TGFbeta receptor2	epicardial|fibroblasts	0.0009	0.151859	Tgfb2_TGFbeta receptor2	Tgfb2	TGFbeta receptor2	E9.5
63	TGFB2_TGFbeta receptor2	epicardial|endocardial_ec	0.0009	0.128293	Tgfb2_TGFbeta receptor2	Tgfb2	TGFbeta receptor2	E9.5
64	TGFB2_TGFBR3	epicardial|immune	0.0009	0.121679	Tgfb2_Tgfbr3	Tgfb2	Tgfbr3	E9.5
65	TGFB2_TGFbeta receptor1	epicardial|endocardial_ec	0.0009	0.116365	Tgfb2_TGFbeta receptor1	Tgfb2	TGFbeta receptor1	E9.5
66	SEMA3E_PLXND1	epicardial|endocardial_ec	0.0009	0.115033	Sema3e_Plxnd1	Sema3e	Plxnd1	E9.5
67	VEGFA_FLT1	epicardial|endocardial_ec	0.0009	0.105678	Vegfa_Flt1	Vegfa	Flt1	E9.5
68	NECTIN2_NECTIN3	epicardial|endocardial_ec	0.0009	0.0922074	Nectin2_Nectin3	Nectin2	Nectin3	E9.5
69	NECTIN2_NECTIN3	epicardial|blood	0.0009	0.0922074	Nectin2_Nectin3	Nectin2	Nectin3	E9.5
70	TGFB2_TGFBR3	epicardial|blood	0.0009	0.045443	Tgfb2_Tgfbr3	Tgfb2	Tgfbr3	E9.5
71	COL4A2_a1b1 complex	epicardial|fibroblasts	0.0009	0.0398403	Col4a2_a1b1 complex	Col4a2	a1b1 complex	E9.5
72	NECTIN2_NECTIN3	epicardial|fibroblasts	0.0009	0.00144197	Nectin2_Nectin3	Nectin2	Nectin3	E9.5
73	TGFB2_TGFbeta receptor1	epicardial|epicardial	0.0009	-0.0424568	Tgfb2_TGFbeta receptor1	Tgfb2	TGFbeta receptor1	E9.5
74	TGFB2_TGFbeta receptor2	epicardial|epicardial	0.0009	-0.0424568	Tgfb2_TGFbeta receptor2	Tgfb2	TGFbeta receptor2	E9.5
75	JAM3_JAM3	epicardial|fibroblasts	0.0009	-0.129734	Jam3_Jam3	Jam3	Jam3	E9.5
76	EGFR_TGFB1	epicardial|endocardial_ec	0.0009	-0.136062	Egfr_Tgfb1	Egfr	Tgfb1	E9.5
77	IGF2_IGF1R	epicardial|fibroblasts	0.0009	-0.145605	Igf2_Igf1r	Igf2	Igf1r	E9.5
78	FGFR1_NCAM1	epicardial|fibroblasts	0.0009	-0.172994	Fgfr1_Ncam1	Fgfr1	Ncam1	E9.5
79	IGF2_IGF1R	epicardial|epicardial	0.0009	-0.181149	Igf2_Igf1r	Igf2	Igf1r	E9.5
80	JAM3_JAM3	epicardial|epicardial	0.0009	-0.187707	Jam3_Jam3	Jam3	Jam3	E9.5
81	COL4A5_a1b1 complex	epicardial|endocardial_ec	0.0009	-0.242977	Col4a5_a1b1 complex	Col4a5	a1b1 complex	E9.5
82	CSF1_SLC7A1	epicardial|immune	0.0009	-0.288065	Csf1_Slc7a1	Csf1	Slc7a1	E9.5
83	NRP2_VEGFA	epicardial|fibroblasts	0.0009	-0.349235	Nrp2_Vegfa	Nrp2	Vegfa	E9.5
84	COPA_SORT1	epicardial|atrial_cm	0.0009	-0.354759	Copa_Sort1	Copa	Sort1	E9.5
85	WNT5A_ANTXR1	epicardial|fibroblasts	0.0009	-0.403542	Wnt5a_Antxr1	Wnt5a	Antxr1	E9.5
86	COL4A5_a1b1 complex	epicardial|fibroblasts	0.0009	-0.409278	Col4a5_a1b1 complex	Col4a5	a1b1 complex	E9.5
87	COL5A2_a1b1 complex	epicardial|endocardial_ec	0.0009	-0.446148	Col5a2_a1b1 complex	Col5a2	a1b1 complex	E9.5
88	IGF1_IGF1R	epicardial|epicardial	0.0009	-0.486004	Igf1_Igf1r	Igf1	Igf1r	E9.5
89	DLK1_NOTCH3	epicardial|epicardial	0.0009	-0.573467	Dlk1_Notch3	Dlk1	Notch3	E9.5
90	ESAM_ESAM	epicardial|endocardial_ec	0.0009	-0.577767	Esam_Esam	Esam	Esam	E9.5
91	LRP6_CKLF	epicardial|immune	0.0009	-0.628162	Lrp6_Cklf	Lrp6	Cklf	E9.5
92	DLK1_NOTCH3	epicardial|endocardial_ec	0.0009	-0.634867	Dlk1_Notch3	Dlk1	Notch3	E9.5
93	EGFR_COPA	epicardial|atrial_cm	0.0009	-0.639355	Egfr_Copa	Egfr	Copa	E9.5
94	COL5A2_a1b1 complex	epicardial|fibroblasts	0.0009	-0.639355	Col5a2_a1b1 complex	Col5a2	a1b1 complex	E9.5
95	IGF2_IGF1R	epicardial|blood	0.0009	-0.641604	Igf2_Igf1r	Igf2	Igf1r	E9.5
96	COL4A5_a1b1 complex	epicardial|epicardial	0.0009	-0.650635	Col4a5_a1b1 complex	Col4a5	a1b1 complex	E9.5
97	DLK1_NOTCH2	epicardial|epicardial	0.0009	-0.666576	Dlk1_Notch2	Dlk1	Notch2	E9.5
98	EGFR_COPA	epicardial|fibroblasts	0.0009	-0.68966	Egfr_Copa	Egfr	Copa	E9.5
99	COL8A1_a1b1 complex	epicardial|endocardial_ec	0.0009	-0.694321	Col8a1_a1b1 complex	Col8a1	a1b1 complex	E9.5
100	PLXNB2_SEMA4C	epicardial|immune	0.0009	-0.696658	Plxnb2_Sema4c	Plxnb2	Sema4c	E9.5
101	COL4A6_a1b1 complex	epicardial|endocardial_ec	0.0009	-0.710756	Col4a6_a1b1 complex	Col4a6	a1b1 complex	E9.5
102	EFNA5_EPHA7	epicardial|atrial_cm	0.0009	-0.746616	Efna5_Epha7	Efna5	Epha7	E9.5
103	COL6A2_a1b1 complex	epicardial|endocardial_ec	0.0009	-0.749038	Col6a2_a1b1 complex	Col6a2	a1b1 complex	E9.5
104	PVR_NECTIN3	epicardial|epicardial	0.0009	-0.749038	Pvr_Nectin3	Pvr	Nectin3	E9.5
105	EFNA2_EPHA7	epicardial|atrial_cm	0.0009	-0.77596	Efna2_Epha7	Efna2	Epha7	E9.5
106	COL6A1_a1b1 complex	epicardial|endocardial_ec	0.0009	-0.778432	Col6a1_a1b1 complex	Col6a1	a1b1 complex	E9.5
107	JAM3_JAM3	epicardial|atrial_cm	0.0009	-0.790859	Jam3_Jam3	Jam3	Jam3	E9.5
108	JAM3_JAM3	epicardial|endocardial_ec	0.0009	-0.803393	Jam3_Jam3	Jam3	Jam3	E9.5
109	PLXNB2_SEMA4C	epicardial|fibroblasts	0.0009	-0.818579	Plxnb2_Sema4c	Plxnb2	Sema4c	E9.5
110	COL5A1_a1b1 complex	epicardial|endocardial_ec	0.0009	-0.85726	Col5a1_a1b1 complex	Col5a1	a1b1 complex	E9.5
111	JAM3_JAM3	epicardial|blood	0.0009	-0.859876	Jam3_Jam3	Jam3	Jam3	E9.5
112	COL11A1_a1b1 complex	epicardial|endocardial_ec	0.0009	-0.894322	Col11a1_a1b1 complex	Col11a1	a1b1 complex	E9.5
113	ADGRL1_NRG1	epicardial|endocardial_ec	0.0009	-0.897006	Adgrl1_Nrg1	Adgrl1	Nrg1	E9.5
114	EGFR_COPA	epicardial|endocardial_ec	0.0009	-0.91866	Egfr_Copa	Egfr	Copa	E9.5
115	COL8A1_a1b1 complex	epicardial|fibroblasts	0.0009	-0.926865	Col8a1_a1b1 complex	Col8a1	a1b1 complex	E9.5
116	AXL_GAS6	epicardial|atrial_cm	0.0009	-0.932361	Axl_Gas6	Axl	Gas6	E9.5
117	PLXNB2_SEMA4C	epicardial|endocardial_ec	0.0009	-0.940645	Plxnb2_Sema4c	Plxnb2	Sema4c	E9.5
118	COL4A6_a1b1 complex	epicardial|fibroblasts	0.0009	-0.946194	Col4a6_a1b1 complex	Col4a6	a1b1 complex	E9.5
119	COPA_P2RY6	epicardial|immune	0.0009	-0.948976	Copa_P2ry6	Copa	P2ry6	E9.5
120	LAMC1_aVb3 complex	epicardial|immune	0.0009	-0.974262	Lamc1_aVb3 complex	Lamc1	aVb3 complex	E9.5
121	COL6A2_a1b1 complex	epicardial|fibroblasts	0.0009	-0.99137	Col6a2_a1b1 complex	Col6a2	a1b1 complex	E9.5
122	EPHB2_EFNB2	epicardial|endocardial_ec	0.0009	-0.997117	Ephb2_Efnb2	Ephb2	Efnb2	E9.5
123	PDGFA_PDGFRA	epicardial|epicardial	0.0009	-1.01159	Pdgfa_Pdgfra	Pdgfa	Pdgfra	E9.5
124	COL6A1_a1b1 complex	epicardial|fibroblasts	0.0009	-1.02621	Col6a1_a1b1 complex	Col6a1	a1b1 complex	E9.5
125	FGF18_FGFR1	epicardial|fibroblasts	0.0009	-1.12658	Fgf18_Fgfr1	Fgf18	Fgfr1	E9.5
126	EPHB4_EFNB1	epicardial|fibroblasts	0.0009	-1.16165	Ephb4_Efnb1	Ephb4	Efnb1	E9.5
127	COL11A1_a1b1 complex	epicardial|fibroblasts	0.0009	-1.16488	Col11a1_a1b1 complex	Col11a1	a1b1 complex	E9.5
128	NRP2_VEGFA	epicardial|blood	0.0009	-1.18115	Nrp2_Vegfa	Nrp2	Vegfa	E9.5
129	IGF2_IDE	epicardial|ventricular_cm	0.0009	-1.18442	Igf2_Ide	Igf2	Ide	E9.5
130	IGF2_IDE	epicardial|blood	0.0009	-1.18771	Igf2_Ide	Igf2	Ide	E9.5
131	PlexinA4_complex1_SEMA3A	epicardial|endocardial_ec	0.0009	-1.191	PlexinA4_complex1_Sema3a	PlexinA4_complex1	Sema3a	E9.5
132	EFNA5_EPHA4	epicardial|blood	0.0009	-1.1976	Efna5_Epha4	Efna5	Epha4	E9.5
133	EFNA2_EPHA4	epicardial|blood	0.0009	-1.23786	Efna2_Epha4	Efna2	Epha4	E9.5
134	FLT1_PGF	epicardial|fibroblasts	0.0009	-1.25843	Flt1_Pgf	Flt1	Pgf	E9.5
135	NRP2_SEMA3C	epicardial|epicardial	0.0009	-1.26188	Nrp2_Sema3c	Nrp2	Sema3c	E9.5
136	NRP2_PGF	epicardial|fibroblasts	0.0009	-1.26188	Nrp2_Pgf	Nrp2	Pgf	E9.5
137	FGFR2_EPHA4	epicardial|blood	0.0009	-1.26534	Fgfr2_Epha4	Fgfr2	Epha4	E9.5
138	COL8A1_a1b1 complex	epicardial|epicardial	0.0009	-1.2863	Col8a1_a1b1 complex	Col8a1	a1b1 complex	E9.5
139	EGFR_NRG1	epicardial|endocardial_ec	0.0009	-1.31115	Egfr_Nrg1	Egfr	Nrg1	E9.5
140	COL4A6_a1b1 complex	epicardial|epicardial	0.0009	-1.31115	Col4a6_a1b1 complex	Col4a6	a1b1 complex	E9.5
141	NRP2_VEGFA	epicardial|epicardial	0.0009	-1.31115	Nrp2_Vegfa	Nrp2	Vegfa	E9.5
142	PlexinA4_complex1_SEMA3A	epicardial|blood	0.0009	-1.33643	PlexinA4_complex1_Sema3a	PlexinA4_complex1	Sema3a	E9.5
143	PVR_CD226	epicardial|immune	0.0009	-1.34373	Pvr_Cd226	Pvr	Cd226	E9.5
144	TIMP1_FGFR2	epicardial|epicardial	0.0009	-1.3474	Timp1_Fgfr2	Timp1	Fgfr2	E9.5
145	TNFRSF1A_GRN	epicardial|endocardial_ec	0.0009	-1.35476	Tnfrsf1a_Grn	Tnfrsf1a	Grn	E9.5
146	EGFR_COPA	epicardial|blood	0.0009	-1.35476	Egfr_Copa	Egfr	Copa	E9.5
147	NRP2_SEMA3C	epicardial|blood	0.0009	-1.4112	Nrp2_Sema3c	Nrp2	Sema3c	E9.5
148	EFNA5_EPHA7	epicardial|blood	0.0009	-1.4112	Efna5_Epha7	Efna5	Epha7	E9.5
149	EFNA2_EPHA7	epicardial|blood	0.0009	-1.46196	Efna2_Epha7	Efna2	Epha7	E9.5
150	EPHB2_EFNB2	epicardial|fibroblasts	0.0009	-1.48197	Ephb2_Efnb2	Ephb2	Efnb2	E9.5
151	NRP2_PGF	epicardial|epicardial	0.0009	-1.49818	Nrp2_Pgf	Nrp2	Pgf	E9.5
152	EFNA5_EPHA7	epicardial|endocardial_ec	0.0009	-1.50226	Efna5_Epha7	Efna5	Epha7	E9.5
153	AXL_GAS6	epicardial|endocardial_ec	0.0009	-1.5187	Axl_Gas6	Axl	Gas6	E9.5
154	FGF5_FGFR2	epicardial|epicardial	0.0009	-1.53116	Fgf5_Fgfr2	Fgf5	Fgfr2	E9.5
155	NRP2_SEMA3F	epicardial|epicardial	0.0009	-1.54372	Nrp2_Sema3f	Nrp2	Sema3f	E9.5
156	FGF18_FGFR1	epicardial|atrial_cm	0.0009	-1.59074	Fgf18_Fgfr1	Fgf18	Fgfr1	E9.5
157	FGF18_FGFR1	epicardial|endocardial_ec	0.0009	-1.61706	Fgf18_Fgfr1	Fgf18	Fgfr1	E9.5
158	FGFR3_EPHA4	epicardial|blood	0.0009	-1.62593	Fgfr3_Epha4	Fgfr3	Epha4	E9.5
159	EGFR_GRN	epicardial|endocardial_ec	0.0009	-1.65745	Egfr_Grn	Egfr	Grn	E9.5
160	PVR_TNFSF9	epicardial|immune	0.0009	-1.65745	Pvr_Tnfsf9	Pvr	Tnfsf9	E9.5
161	FGFR2_XPR1	epicardial|endocardial_ec	0.0009	-1.73216	Fgfr2_Xpr1	Fgfr2	Xpr1	E9.5
162	TNFRSF1A_GRN	epicardial|blood	0.0009	-1.73697	Tnfrsf1a_Grn	Tnfrsf1a	Grn	E9.5
163	FGFR2_FGFR3	epicardial|epicardial	0.0009	-1.78091	Fgfr2_Fgfr3	Fgfr2	Fgfr3	E9.5
164	PlexinA2_complex1_SEMA3A	epicardial|endocardial_ec	0.0009	-1.78588	PlexinA2_complex1_Sema3a	PlexinA2_complex1	Sema3a	E9.5
165	FGFR2_XPR1	epicardial|blood	0.0009	-1.78588	Fgfr2_Xpr1	Fgfr2	Xpr1	E9.5
166	SEMA3E_PLXND1	epicardial|atrial_cm	0.0009	-1.80088	Sema3e_Plxnd1	Sema3e	Plxnd1	E9.5
167	FGF18_FGFR2	epicardial|epicardial	0.0009	-1.8365	Fgf18_Fgfr2	Fgf18	Fgfr2	E9.5
168	EPHB2_EFNA5	epicardial|epicardial	0.0009	-1.87303	Ephb2_Efna5	Ephb2	Efna5	E9.5
169	EPHB4_EFNB1	epicardial|epicardial	0.0009	-1.8997	Ephb4_Efnb1	Ephb4	Efnb1	E9.5
170	AXL_GAS6	epicardial|immune	0.0009	-1.90509	Axl_Gas6	Axl	Gas6	E9.5
171	EPHA1_EFNA5	epicardial|epicardial	0.0009	-1.93236	Epha1_Efna5	Epha1	Efna5	E9.5
172	CSF1_SLC7A1	epicardial|ventricular_cm	0.0009	-1.97143	Csf1_Slc7a1	Csf1	Slc7a1	E9.5
173	FGF5_FGFR3	epicardial|epicardial	0.0009	-1.9771	Fgf5_Fgfr3	Fgf5	Fgfr3	E9.5
174	CSF1_SLC7A1	epicardial|endocardial_ec	0.0009	-1.99424	Csf1_Slc7a1	Csf1	Slc7a1	E9.5
175	EFNA2_EPHA1	epicardial|epicardial	0.0009	-2	Efna2_Epha1	Efna2	Epha1	E9.5
176	EPHA2_EFNA5	epicardial|epicardial	0.0009	-2	Epha2_Efna5	Epha2	Efna5	E9.5
177	RSPO1_LGR4	epicardial|blood	0.0009	-2.04692	Rspo1_Lgr4	Rspo1	Lgr4	E9.5
178	FGFR2_FGFR3	epicardial|immune	0.0009	-2.07097	Fgfr2_Fgfr3	Fgfr2	Fgfr3	E9.5
179	EFNA2_EPHA2	epicardial|epicardial	0.0009	-2.07704	Efna2_Epha2	Efna2	Epha2	E9.5
180	FGFR2_NECTIN1	epicardial|blood	0.0009	-2.08927	Fgfr2_Nectin1	Fgfr2	Nectin1	E9.5
181	FGF5_FGFR2	epicardial|fibroblasts	0.0009	-2.11404	Fgf5_Fgfr2	Fgf5	Fgfr2	E9.5
182	EGFR_GRN	epicardial|blood	0.0009	-2.14561	Egfr_Grn	Egfr	Grn	E9.5
183	CD44_SELE	epicardial|fibroblasts	0.0009	-2.23786	Cd44_Sele	Cd44	Sele	E9.5
184	FGF18_FGFR1	epicardial|blood	0.0009	-2.23786	Fgf18_Fgfr1	Fgf18	Fgfr1	E9.5
185	FGFR1_FGF5	epicardial|epicardial	0.0009	-2.25154	Fgfr1_Fgf5	Fgfr1	Fgf5	E9.5
186	CSF1_SLC7A1	epicardial|blood	0.0009	-2.26534	Csf1_Slc7a1	Csf1	Slc7a1	E9.5
187	RSPO1_LGR4	epicardial|ventricular_cm	0.0009	-2.2863	Rspo1_Lgr4	Rspo1	Lgr4	E9.5
188	FGF5_FGFR3	epicardial|immune	0.0009	-2.31473	Fgf5_Fgfr3	Fgf5	Fgfr3	E9.5
189	COL8A1_a1b1 complex	epicardial|blood	0.0009	-2.36587	Col8a1_a1b1 complex	Col8a1	a1b1 complex	E9.5
190	FGF18_FGFR3	epicardial|epicardial	0.0009	-2.4112	Fgf18_Fgfr3	Fgf18	Fgfr3	E9.5
191	EPHA1_EFNA4	epicardial|endocardial_ec	0.0009	-2.44222	Epha1_Efna4	Epha1	Efna4	E9.5
192	EPHA2_EFNA4	epicardial|endocardial_ec	0.0009	-2.53952	Epha2_Efna4	Epha2	Efna4	E9.5
193	NOTCH2_DLL4	epicardial|endocardial_ec	0.0009	-2.55639	Notch2_Dll4	Notch2	Dll4	E9.5
194	FGF18_FGFR2	epicardial|fibroblasts	0.0009	-2.59946	Fgf18_Fgfr2	Fgf18	Fgfr2	E9.5
195	EGFR_HBEGF	epicardial|blood	0.0009	-2.6529	Egfr_Hbegf	Egfr	Hbegf	E9.5
196	FGFR3_NECTIN1	epicardial|blood	0.0009	-2.80591	Fgfr3_Nectin1	Fgfr3	Nectin1	E9.5
197	FGF18_FGFR3	epicardial|immune	0.0009	-2.88897	Fgf18_Fgfr3	Fgf18	Fgfr3	E9.5
198	EPHA1_EFNA5	epicardial|endocardial_ec	0.0009	-3.30757	Epha1_Efna5	Epha1	Efna5	E9.5
199	EPHA1_EFNA4	epicardial|blood	0.0009	-3.36587	Epha1_Efna4	Epha1	Efna4	E9.5
200	COL18A1_a1b1 complex	epicardial|endocardial_ec	0.01	0.350497	Col18a1_a1b1 complex	Col18a1	a1b1 complex	E9.5
201	NRP1_VEGFA	epicardial|immune	0.01	0.136191	Nrp1_Vegfa	Nrp1	Vegfa	E9.5
202	LAMC1_a6b1 complex	epicardial|blood	0.01	0.0731347	Lamc1_a6b1 complex	Lamc1	a6b1 complex	E9.5
203	IGF1_IGF1R	epicardial|fibroblasts	0.01	-0.442222	Igf1_Igf1r	Igf1	Igf1r	E9.5
204	IGF2_IGF1R	epicardial|atrial_cm	0.01	-0.452057	Igf2_Igf1r	Igf2	Igf1r	E9.5
205	ESAM_ESAM	epicardial|immune	0.01	-0.612637	Esam_Esam	Esam	Esam	E9.5
206	EFNA5_EPHA4	epicardial|atrial_cm	0.01	-0.907793	Efna5_Epha4	Efna5	Epha4	E9.5
207	EGFR_COPA	epicardial|epicardial	0.01	-0.91866	Egfr_Copa	Egfr	Copa	E9.5
208	EFNA2_EPHA4	epicardial|atrial_cm	0.01	-0.940645	Efna2_Epha4	Efna2	Epha4	E9.5
209	FGFR2_EPHA4	epicardial|atrial_cm	0.01	-0.96016	Fgfr2_Epha4	Fgfr2	Epha4	E9.5
210	WNT2_FZD4	epicardial|fibroblasts	0.01	-0.99137	Wnt2_Fzd4	Wnt2	Fzd4	E9.5
211	LRP6_CKLF	epicardial|fibroblasts	0.01	-1.02915	Lrp6_Cklf	Lrp6	Cklf	E9.5
212	ACVR1_BMPR2_BMP7	epicardial|blood	0.01	-1.09542	Acvr1_Bmpr2_Bmp7	Acvr1_Bmpr2	Bmp7	E9.5
213	PlexinA4_complex1_SEMA3A	epicardial|epicardial	0.01	-1.14242	PlexinA4_complex1_Sema3a	PlexinA4_complex1	Sema3a	E9.5
214	IGF2_IDE	epicardial|epicardial	0.01	-1.17788	Igf2_Ide	Igf2	Ide	E9.5
215	IGF2_IDE	epicardial|endocardial_ec	0.01	-1.20756	Igf2_Ide	Igf2	Ide	E9.5
216	FGFR3_EPHA4	epicardial|atrial_cm	0.01	-1.24469	Fgfr3_Epha4	Fgfr3	Epha4	E9.5
217	EPHB2_EFNB1	epicardial|fibroblasts	0.01	-1.30757	Ephb2_Efnb1	Ephb2	Efnb1	E9.5
218	EPHB4_EFNB3	epicardial|blood	0.01	-1.32916	Ephb4_Efnb3	Ephb4	Efnb3	E9.5
219	EPHB3_EFNB1	epicardial|fibroblasts	0.01	-1.35845	Ephb3_Efnb1	Ephb3	Efnb1	E9.5
220	COL6A1_a1b1 complex	epicardial|epicardial	0.01	-1.41504	Col6a1_a1b1 complex	Col6a1	a1b1 complex	E9.5
221	FLT1_PGF	epicardial|epicardial	0.01	-1.49005	Flt1_Pgf	Flt1	Pgf	E9.5
222	EPHB2_EFNB3	epicardial|blood	0.01	-1.49005	Ephb2_Efnb3	Ephb2	Efnb3	E9.5
223	EFNA2_EPHA7	epicardial|endocardial_ec	0.01	-1.55639	Efna2_Epha7	Efna2	Epha7	E9.5
224	COL11A1_a1b1 complex	epicardial|epicardial	0.01	-1.59946	Col11a1_a1b1 complex	Col11a1	a1b1 complex	E9.5
225	NAMPT_P2RY6	epicardial|immune	0.01	-1.83136	Nampt_P2ry6	Nampt	P2ry6	E9.5
226	TIMP1_FGFR2	epicardial|fibroblasts	0.01	-1.84684	Timp1_Fgfr2	Timp1	Fgfr2	E9.5
227	PlexinA2_complex1_SEMA3A	epicardial|blood	0.01	-2.01159	PlexinA2_complex1_Sema3a	PlexinA2_complex1	Sema3a	E9.5
228	EPHB2_EFNB1	epicardial|epicardial	0.01	-2.14561	Ephb2_Efnb1	Ephb2	Efnb1	E9.5
229	MMP2_aVb3 complex	epicardial|immune	0.01	-2.2109	Mmp2_aVb3 complex	Mmp2	aVb3 complex	E9.5
230	EGFR_GRN	epicardial|atrial_cm	0.01	-2.30757	Egfr_Grn	Egfr	Grn	E9.5
231	EPHA1_EFNA4	epicardial|fibroblasts	0.01	-2.32916	Epha1_Efna4	Epha1	Efna4	E9.5
232	THBS1_aVb3 complex	epicardial|immune	0.01	-2.37333	Thbs1_aVb3 complex	Thbs1	aVb3 complex	E9.5
233	EPHA2_EFNA4	epicardial|fibroblasts	0.01	-2.41889	Epha2_Efna4	Epha2	Efna4	E9.5
234	ACVR_1A2B receptor_INHBA	epicardial|fibroblasts	0.01	-2.78588	ACVR_1A2B receptor_Inhba	ACVR_1A2B receptor	Inhba	E9.5
235	FLT1_VEGFB	epicardial|atrial_cm	0.02	0.24732	Flt1_Vegfb	Flt1	Vegfb	E9.5
236	COL18A1_a1b1 complex	epicardial|fibroblasts	0.02	0.24245	Col18a1_a1b1 complex	Col18a1	a1b1 complex	E9.5
237	COL1A1_a1b1 complex	epicardial|endocardial_ec	0.02	0.16092	Col1a1_a1b1 complex	Col1a1	a1b1 complex	E9.5
238	COL1A1_a1b1 complex	epicardial|fibroblasts	0.02	0.0370307	Col1a1_a1b1 complex	Col1a1	a1b1 complex	E9.5
239	BMPR1A_BMPR2_BMP7	epicardial|blood	0.02	-0.844251	Bmpr1a_Bmpr2_Bmp7	Bmpr1a_Bmpr2	Bmp7	E9.5
240	WNT5A_EPHA7	epicardial|atrial_cm	0.02	-0.948976	Wnt5a_Epha7	Wnt5a	Epha7	E9.5
241	ACVR_1A2B receptor_BMP7	epicardial|blood	0.02	-1.09542	ACVR_1A2B receptor_Bmp7	ACVR_1A2B receptor	Bmp7	E9.5
242	WNT5A_ROR2	epicardial|fibroblasts	0.02	-1.2723	Wnt5a_Ror2	Wnt5a	Ror2	E9.5
243	PlexinA4_complex1_SEMA3A	epicardial|fibroblasts	0.02	-1.4112	PlexinA4_complex1_Sema3a	PlexinA4_complex1	Sema3a	E9.5
244	CSF1_SLC7A1	epicardial|epicardial	0.02	-2.152	Csf1_Slc7a1	Csf1	Slc7a1	E9.5
245	PlexinA1_complex3_SEMA3A	epicardial|endocardial_ec	0.02	-2.36587	PlexinA1_complex3_Sema3a	PlexinA1_complex3	Sema3a	E9.5
246	THBS1_a3b1 complex	epicardial|epicardial	0.02	-2.80591	Thbs1_a3b1 complex	Thbs1	a3b1 complex	E9.5
247	EPHA1_EFNA5	epicardial|fibroblasts	0.02	-2.96578	Epha1_Efna5	Epha1	Efna5	E9.5
248	EPHA1_EFNA4	epicardial|epicardial	0.02	-3.12029	Epha1_Efna4	Epha1	Efna4	E9.5
249	EPHA2_EFNA5	epicardial|endocardial_ec	0.02	-3.50635	Epha2_Efna5	Epha2	Efna5	E9.5
250	NECTIN2_NECTIN3	epicardial|immune	0.03	-0.115597	Nectin2_Nectin3	Nectin2	Nectin3	E9.5
251	COL4A2_a1b1 complex	epicardial|epicardial	0.03	-0.132894	Col4a2_a1b1 complex	Col4a2	a1b1 complex	E9.5
252	COL5A2_a1b1 complex	epicardial|epicardial	0.03	-0.926865	Col5a2_a1b1 complex	Col5a2	a1b1 complex	E9.5
253	PLXNB2_PTN	epicardial|blood	0.03	-1.02915	Plxnb2_Ptn	Plxnb2	Ptn	E9.5
254	EFNA4_EPHA7	epicardial|atrial_cm	0.03	-1.152	Efna4_Epha7	Efna4	Epha7	E9.5
255	COL4A5_a1b1 complex	epicardial|blood	0.03	-1.24811	Col4a5_a1b1 complex	Col4a5	a1b1 complex	E9.5
256	VEGFA_FLT1	epicardial|epicardial	0.03	-1.30401	Vegfa_Flt1	Vegfa	Flt1	E9.5
257	EFNA5_EPHA7	epicardial|epicardial	0.03	-1.71312	Efna5_Epha7	Efna5	Epha7	E9.5
258	CD44_FGFR2	epicardial|epicardial	0.03	-1.71786	Cd44_Fgfr2	Cd44	Fgfr2	E9.5
259	PlexinA2_complex1_SEMA3A	epicardial|epicardial	0.03	-1.71786	PlexinA2_complex1_Sema3a	PlexinA2_complex1	Sema3a	E9.5
260	EFNB2_EPHB4	epicardial|endocardial_ec	0.03	-1.72738	Efnb2_Ephb4	Efnb2	Ephb4	E9.5
261	FGFR2_XPR1	epicardial|epicardial	0.03	-1.78588	Fgfr2_Xpr1	Fgfr2	Xpr1	E9.5
262	FGFR2_XPR1	epicardial|fibroblasts	0.03	-2.03505	Fgfr2_Xpr1	Fgfr2	Xpr1	E9.5
263	CSF1_SLC7A1	epicardial|fibroblasts	0.03	-2.07704	Csf1_Slc7a1	Csf1	Slc7a1	E9.5
264	RSPO1_LGR4	epicardial|immune	0.03	-2.2863	Rspo1_Lgr4	Rspo1	Lgr4	E9.5
265	SEMA3E_PLXND1	epicardial|fibroblasts	0.03	-2.50635	Sema3e_Plxnd1	Sema3e	Plxnd1	E9.5
266	EPHA2_EFNA5	epicardial|fibroblasts	0.03	-3.1078	Epha2_Efna5	Epha2	Efna5	E9.5
267	EGFR_MIF	epicardial|epicardial	0.04	3.70852	Egfr_Mif	Egfr	Mif	E9.5
268	EGFR_MIF	epicardial|epicardial	0.04	3.70852	Egfr_Mif	Egfr	Mif	E9.5
269	COL4A1_a1b1 complex	epicardial|endocardial_ec	0.04	0.555816	Col4a1_a1b1 complex	Col4a1	a1b1 complex	E9.5
270	COL4A1_a1b1 complex	epicardial|fibroblasts	0.04	0.462576	Col4a1_a1b1 complex	Col4a1	a1b1 complex	E9.5
271	VEGFA_KDR	epicardial|immune	0.04	0.24123	Vegfa_Kdr	Vegfa	Kdr	E9.5
272	COL18A1_a1b1 complex	epicardial|epicardial	0.04	0.0935602	Col18a1_a1b1 complex	Col18a1	a1b1 complex	E9.5
273	COL1A2_a1b1 complex	epicardial|fibroblasts	0.04	-0.314733	Col1a2_a1b1 complex	Col1a2	a1b1 complex	E9.5
274	WNT2_FZD2	epicardial|atrial_cm	0.04	-0.562772	Wnt2_Fzd2	Wnt2	Fzd2	E9.5
275	COPA_SORT1	epicardial|blood	0.04	-0.72738	Copa_Sort1	Copa	Sort1	E9.5
276	IGF1_IGF1R	epicardial|atrial_cm	0.04	-0.828793	Igf1_Igf1r	Igf1	Igf1r	E9.5
277	JAM3_JAM3	epicardial|immune	0.04	-0.994241	Jam3_Jam3	Jam3	Jam3	E9.5
278	WNT5A_FZD3	epicardial|fibroblasts	0.04	-1.31115	Wnt5a_Fzd3	Wnt5a	Fzd3	E9.5
279	EFNA5_EPHA7	epicardial|fibroblasts	0.04	-1.31473	Efna5_Epha7	Efna5	Epha7	E9.5
280	JAG1_NOTCH3	epicardial|epicardial	0.04	-1.72738	Jag1_Notch3	Jag1	Notch3	E9.5
281	JAG1_NOTCH2	epicardial|epicardial	0.04	-1.93788	Jag1_Notch2	Jag1	Notch2	E9.5
282	FGFR2_XPR1	epicardial|ventricular_cm	0.04	-2.16488	Fgfr2_Xpr1	Fgfr2	Xpr1	E9.5
283	PlexinA1_complex3_SEMA3A	epicardial|blood	0.04	-2.71786	PlexinA1_complex3_Sema3a	PlexinA1_complex3	Sema3a	E9.5
284	EPHB2_EFNA5	epicardial|fibroblasts	0.04	-2.84684	Ephb2_Efna5	Ephb2	Efna5	E9.5
285	SEMA3E_PLXND1	epicardial|ventricular_cm	0.04	-2.94342	Sema3e_Plxnd1	Sema3e	Plxnd1	E9.5
286	LAMC1_a6b1 complex	epicardial|immune	0.05	0.402722	Lamc1_a6b1 complex	Lamc1	a6b1 complex	E9.5
287	COL1A2_a1b1 complex	epicardial|endocardial_ec	0.05	-0.158429	Col1a2_a1b1 complex	Col1a2	a1b1 complex	E9.5
288	COPA_SORT1	epicardial|immune	0.05	-0.603841	Copa_Sort1	Copa	Sort1	E9.5
289	WNT5A_FZD2	epicardial|atrial_cm	0.05	-0.739372	Wnt5a_Fzd2	Wnt5a	Fzd2	E9.5
290	WNT2_FZD4	epicardial|endocardial_ec	0.05	-1.25843	Wnt2_Fzd4	Wnt2	Fzd4	E9.5
291	EGFR_COPA	epicardial|immune	0.05	-1.25843	Egfr_Copa	Egfr	Copa	E9.5
292	TGFB1_TGFBR3	epicardial|endocardial_ec	0.05	-1.35476	Tgfb1_Tgfbr3	Tgfb1	Tgfbr3	E9.5
293	FGFR1_NCAM1	epicardial|atrial_cm	0.05	-1.44615	Fgfr1_Ncam1	Fgfr1	Ncam1	E9.5
294	LRP6_CKLF	epicardial|epicardial	0.05	-1.47393	Lrp6_Cklf	Lrp6	Cklf	E9.5
295	BMPR1A_BMPR2_BMP4	epicardial|epicardial	0.05	-1.54372	Bmpr1a_Bmpr2_Bmp4	Bmpr1a_Bmpr2	Bmp4	E9.5
296	EFNA2_EPHA7	epicardial|epicardial	0.05	-1.77103	Efna2_Epha7	Efna2	Epha7	E9.5
297	EFNA4_EPHA4	epicardial|blood	0.05	-1.79086	Efna4_Epha4	Efna4	Epha4	E9.5
298	ACVR1_BMPR2_BMP5	epicardial|blood	0.05	-1.94898	Acvr1_Bmpr2_Bmp5	Acvr1_Bmpr2	Bmp5	E9.5
299	EGFR_TGFB1	epicardial|fibroblasts	0.05	-2.07097	Egfr_Tgfb1	Egfr	Tgfb1	E9.5
300	PlexinA1_complex3_SEMA3A	epicardial|epicardial	0.05	-2.26534	PlexinA1_complex3_Sema3a	PlexinA1_complex3	Sema3a	E9.5
301	EPHB4_EFNB1	epicardial|blood	0.05	-2.2863	Ephb4_Efnb1	Ephb4	Efnb1	E9.5

## Sheet: E10.5
	pair	clusters	pvalue	mean	interacting_pair_mus	mus_a	mus_b	stage
1	COL3A1_a1b1 complex	epicardial|epicardial	0.0009	3.24062	Col3a1_a1b1 complex	Col3a1	a1b1 complex	E10.5
2	COL3A1_a1b1 complex	epicardial|endocardial_ec	0.0009	3.22373	Col3a1_a1b1 complex	Col3a1	a1b1 complex	E10.5
3	COL3A1_a1b1 complex	epicardial|vascular_ec	0.0009	3.21086	Col3a1_a1b1 complex	Col3a1	a1b1 complex	E10.5
4	COL3A1_a1b1 complex	epicardial|immune	0.0009	3.20226	Col3a1_a1b1 complex	Col3a1	a1b1 complex	E10.5
5	COL3A1_a2b1 complex	epicardial|immune	0.0009	3.18761	Col3a1_a2b1 complex	Col3a1	a2b1 complex	E10.5
6	COL3A1_a1b1 complex	epicardial|blood	0.0009	3.1672	Col3a1_a1b1 complex	Col3a1	a1b1 complex	E10.5
7	COL3A1_a1b1 complex	epicardial|atrial_cm	0.0009	3.16108	Col3a1_a1b1 complex	Col3a1	a1b1 complex	E10.5
8	PLXNB2_PTN	epicardial|vascular_ec	0.0009	2.92979	Plxnb2_Ptn	Plxnb2	Ptn	E10.5
9	MDK_LRP1	epicardial|epicardial	0.0009	2.76787	Mdk_Lrp1	Mdk	Lrp1	E10.5
10	MDK_LRP1	epicardial|vascular_ec	0.0009	2.73357	Mdk_Lrp1	Mdk	Lrp1	E10.5
11	MDK_LRP1	epicardial|endocardial_ec	0.0009	2.72072	Mdk_Lrp1	Mdk	Lrp1	E10.5
12	MDK_LRP1	epicardial|blood	0.0009	2.71589	Mdk_Lrp1	Mdk	Lrp1	E10.5
13	MDK_SORL1	epicardial|blood	0.0009	2.71326	Mdk_Sorl1	Mdk	Sorl1	E10.5
14	MDK_SORL1	epicardial|atrial_cm	0.0009	2.71238	Mdk_Sorl1	Mdk	Sorl1	E10.5
15	PTN_PTPRS	epicardial|epicardial	0.0009	2.67423	Ptn_Ptprs	Ptn	Ptprs	E10.5
16	PLXNB2_PTN	epicardial|epicardial	0.0009	2.67378	Plxnb2_Ptn	Plxnb2	Ptn	E10.5
17	PTN_PTPRS	epicardial|atrial_cm	0.0009	2.65444	Ptn_Ptprs	Ptn	Ptprs	E10.5
18	PTN_PTPRS	epicardial|vascular_ec	0.0009	2.62012	Ptn_Ptprs	Ptn	Ptprs	E10.5
19	PTN_PTPRS	epicardial|blood	0.0009	2.58712	Ptn_Ptprs	Ptn	Ptprs	E10.5
20	PTN_PTPRS	epicardial|endocardial_ec	0.0009	2.56365	Ptn_Ptprs	Ptn	Ptprs	E10.5
21	PTN_PTPRS	epicardial|immune	0.0009	2.5435	Ptn_Ptprs	Ptn	Ptprs	E10.5
22	FN1_a4b1 complex	epicardial|vascular_ec	0.0009	2.51702	Fn1_a4b1 complex	Fn1	a4b1 complex	E10.5
23	FN1_a4b1 complex	epicardial|epicardial	0.0009	2.51197	Fn1_a4b1 complex	Fn1	a4b1 complex	E10.5
24	COL1A2_a1b1 complex	epicardial|epicardial	0.0009	2.49288	Col1a2_a1b1 complex	Col1a2	a1b1 complex	E10.5
25	COL1A2_a1b1 complex	epicardial|endocardial_ec	0.0009	2.46415	Col1a2_a1b1 complex	Col1a2	a1b1 complex	E10.5
26	FN1_a4b1 complex	epicardial|fibroblasts	0.0009	2.44493	Fn1_a4b1 complex	Fn1	a4b1 complex	E10.5
27	COL1A2_a1b1 complex	epicardial|vascular_ec	0.0009	2.44255	Col1a2_a1b1 complex	Col1a2	a1b1 complex	E10.5
28	COL1A2_a1b1 complex	epicardial|immune	0.0009	2.42787	Col1a2_a1b1 complex	Col1a2	a1b1 complex	E10.5
29	COL1A2_a2b1 complex	epicardial|immune	0.0009	2.40272	Col1a2_a2b1 complex	Col1a2	a2b1 complex	E10.5
30	COL1A2_a1b1 complex	epicardial|blood	0.0009	2.36737	Col1a2_a1b1 complex	Col1a2	a1b1 complex	E10.5
31	COL1A2_a1b1 complex	epicardial|atrial_cm	0.0009	2.35671	Col1a2_a1b1 complex	Col1a2	a1b1 complex	E10.5
32	FN1_a8b1 complex	epicardial|epicardial	0.0009	2.31701	Fn1_a8b1 complex	Fn1	a8b1 complex	E10.5
33	FN1_aVb1 complex	epicardial|epicardial	0.0009	2.29425	Fn1_aVb1 complex	Fn1	aVb1 complex	E10.5
34	FN1_aVb5 complex	epicardial|epicardial	0.0009	2.29425	Fn1_aVb5 complex	Fn1	aVb5 complex	E10.5
35	FN1_a2b1 complex	epicardial|immune	0.0009	2.28924	Fn1_a2b1 complex	Fn1	a2b1 complex	E10.5
36	FN1_aVb1 complex	epicardial|vascular_ec	0.0009	2.28036	Fn1_aVb1 complex	Fn1	aVb1 complex	E10.5
37	FN1_aVb1 complex	epicardial|endocardial_ec	0.0009	2.26574	Fn1_aVb1 complex	Fn1	aVb1 complex	E10.5
38	FN1_a3b1 complex	epicardial|vascular_ec	0.0009	2.26033	Fn1_a3b1 complex	Fn1	a3b1 complex	E10.5
39	FN1_aVb1 complex	epicardial|atrial_cm	0.0009	2.24975	Fn1_aVb1 complex	Fn1	aVb1 complex	E10.5
40	FN1_aVb5 complex	epicardial|atrial_cm	0.0009	2.24975	Fn1_aVb5 complex	Fn1	aVb5 complex	E10.5
41	COL1A1_a1b1 complex	epicardial|epicardial	0.0009	2.23235	Col1a1_a1b1 complex	Col1a1	a1b1 complex	E10.5
42	FN1_aVb5 complex	epicardial|vascular_ec	0.0009	2.22928	Fn1_aVb5 complex	Fn1	aVb5 complex	E10.5
43	FN1_a3b1 complex	epicardial|immune	0.0009	2.22651	Fn1_a3b1 complex	Fn1	a3b1 complex	E10.5
44	FN1_aVb3 complex	epicardial|atrial_cm	0.0009	2.2262	Fn1_aVb3 complex	Fn1	aVb3 complex	E10.5
45	FN1_aVb1 complex	epicardial|blood	0.0009	2.22497	Fn1_aVb1 complex	Fn1	aVb1 complex	E10.5
46	FN1_aVb5 complex	epicardial|blood	0.0009	2.22497	Fn1_aVb5 complex	Fn1	aVb5 complex	E10.5
47	FN1_a8b1 complex	epicardial|vascular_ec	0.0009	2.22466	Fn1_a8b1 complex	Fn1	a8b1 complex	E10.5
48	FN1_aVb1 complex	epicardial|immune	0.0009	2.21878	Fn1_aVb1 complex	Fn1	aVb1 complex	E10.5
49	COL1A1_a1b1 complex	epicardial|endocardial_ec	0.0009	2.19818	Col1a1_a1b1 complex	Col1a1	a1b1 complex	E10.5
50	COL1A1_a1b1 complex	epicardial|vascular_ec	0.0009	2.17185	Col1a1_a1b1 complex	Col1a1	a1b1 complex	E10.5
51	COL1A1_a1b1 complex	epicardial|immune	0.0009	2.15413	Col1a1_a1b1 complex	Col1a1	a1b1 complex	E10.5
52	COL1A1_a2b1 complex	epicardial|immune	0.0009	2.12367	Col1a1_a2b1 complex	Col1a1	a2b1 complex	E10.5
53	IGF2_IGF2R	epicardial|endocardial_ec	0.0009	2.1137	Igf2_Igf2r	Igf2	Igf2r	E10.5
54	COL1A1_a1b1 complex	epicardial|blood	0.0009	2.08066	Col1a1_a1b1 complex	Col1a1	a1b1 complex	E10.5
55	COL1A1_a1b1 complex	epicardial|atrial_cm	0.0009	2.06764	Col1a1_a1b1 complex	Col1a1	a1b1 complex	E10.5
56	IGF2_IGF2R	epicardial|epicardial	0.0009	1.95121	Igf2_Igf2r	Igf2	Igf2r	E10.5
57	IGF2_IGF2R	epicardial|blood	0.0009	1.7	Igf2_Igf2r	Igf2	Igf2r	E10.5
58	COL18A1_a1b1 complex	epicardial|epicardial	0.0009	1.55582	Col18a1_a1b1 complex	Col18a1	a1b1 complex	E10.5
59	COL18A1_a1b1 complex	epicardial|endocardial_ec	0.0009	1.5008	Col18a1_a1b1 complex	Col18a1	a1b1 complex	E10.5
60	COL4A1_a1b1 complex	epicardial|epicardial	0.0009	1.48182	Col4a1_a1b1 complex	Col4a1	a1b1 complex	E10.5
61	COL18A1_a1b1 complex	epicardial|vascular_ec	0.0009	1.45786	Col18a1_a1b1 complex	Col18a1	a1b1 complex	E10.5
62	COL18A1_a1b1 complex	epicardial|immune	0.0009	1.42868	Col18a1_a1b1 complex	Col18a1	a1b1 complex	E10.5
63	COL4A1_a1b1 complex	epicardial|endocardial_ec	0.0009	1.42385	Col4a1_a1b1 complex	Col4a1	a1b1 complex	E10.5
64	COL4A1_a1b1 complex	epicardial|vascular_ec	0.0009	1.37851	Col4a1_a1b1 complex	Col4a1	a1b1 complex	E10.5
65	COL18A1_a2b1 complex	epicardial|immune	0.0009	1.37796	Col18a1_a2b1 complex	Col18a1	a2b1 complex	E10.5
66	COL4A1_a1b1 complex	epicardial|immune	0.0009	1.34767	Col4a1_a1b1 complex	Col4a1	a1b1 complex	E10.5
67	COL18A1_a1b1 complex	epicardial|blood	0.0009	1.3051	Col18a1_a1b1 complex	Col18a1	a1b1 complex	E10.5
68	COL4A1_a2b1 complex	epicardial|immune	0.0009	1.29396	Col4a1_a2b1 complex	Col4a1	a2b1 complex	E10.5
69	COL18A1_a1b1 complex	epicardial|atrial_cm	0.0009	1.28274	Col18a1_a1b1 complex	Col18a1	a1b1 complex	E10.5
70	LAMC1_a6b1 complex	epicardial|immune	0.0009	1.25942	Lamc1_a6b1 complex	Lamc1	a6b1 complex	E10.5
71	COL5A2_a1b1 complex	epicardial|epicardial	0.0009	1.16543	Col5a2_a1b1 complex	Col5a2	a1b1 complex	E10.5
72	COL5A2_a1b1 complex	epicardial|endocardial_ec	0.0009	1.09288	Col5a2_a1b1 complex	Col5a2	a1b1 complex	E10.5
73	COL5A2_a1b1 complex	epicardial|vascular_ec	0.0009	1.03562	Col5a2_a1b1 complex	Col5a2	a1b1 complex	E10.5
74	COL5A2_a1b1 complex	epicardial|immune	0.0009	0.996389	Col5a2_a1b1 complex	Col5a2	a1b1 complex	E10.5
75	COL5A2_a2b1 complex	epicardial|immune	0.0009	0.927517	Col5a2_a2b1 complex	Col5a2	a2b1 complex	E10.5
76	COL6A1_a1b1 complex	epicardial|epicardial	0.0009	0.887525	Col6a1_a1b1 complex	Col6a1	a1b1 complex	E10.5
77	COL4A2_a1b1 complex	epicardial|epicardial	0.0009	0.84559	Col4a2_a1b1 complex	Col4a2	a1b1 complex	E10.5
78	COL5A2_a1b1 complex	epicardial|blood	0.0009	0.827006	Col5a2_a1b1 complex	Col5a2	a1b1 complex	E10.5
79	COL6A1_a1b1 complex	epicardial|endocardial_ec	0.0009	0.799087	Col6a1_a1b1 complex	Col6a1	a1b1 complex	E10.5
80	COL5A2_a1b1 complex	epicardial|atrial_cm	0.0009	0.795767	Col5a2_a1b1 complex	Col5a2	a1b1 complex	E10.5
81	COL4A2_a1b1 complex	epicardial|endocardial_ec	0.0009	0.75446	Col4a2_a1b1 complex	Col4a2	a1b1 complex	E10.5
82	COL6A1_a1b1 complex	epicardial|vascular_ec	0.0009	0.728574	Col6a1_a1b1 complex	Col6a1	a1b1 complex	E10.5
83	IGF1_IGF1R	epicardial|atrial_cm	0.0009	0.695103	Igf1_Igf1r	Igf1	Igf1r	E10.5
84	COL4A2_a1b1 complex	epicardial|vascular_ec	0.0009	0.681674	Col4a2_a1b1 complex	Col4a2	a1b1 complex	E10.5
85	COL6A1_a1b1 complex	epicardial|immune	0.0009	0.679874	Col6a1_a1b1 complex	Col6a1	a1b1 complex	E10.5
86	TNC_a4b1 complex	epicardial|vascular_ec	0.0009	0.642471	Tnc_a4b1 complex	Tnc	a4b1 complex	E10.5
87	TNC_a4b1 complex	epicardial|epicardial	0.0009	0.623867	Tnc_a4b1 complex	Tnc	a4b1 complex	E10.5
88	COL6A1_a2b1 complex	epicardial|immune	0.0009	0.593593	Col6a1_a2b1 complex	Col6a1	a2b1 complex	E10.5
89	COL4A2_a2b1 complex	epicardial|immune	0.0009	0.54201	Col4a2_a2b1 complex	Col4a2	a2b1 complex	E10.5
90	IGF1_IGF1R	epicardial|epicardial	0.0009	0.531069	Igf1_Igf1r	Igf1	Igf1r	E10.5
91	COL5A1_a1b1 complex	epicardial|epicardial	0.0009	0.496718	Col5a1_a1b1 complex	Col5a1	a1b1 complex	E10.5
92	COL6A2_a1b1 complex	epicardial|epicardial	0.0009	0.488515	Col6a2_a1b1 complex	Col6a2	a1b1 complex	E10.5
93	VCAM1_a4b1 complex	epicardial|vascular_ec	0.0009	0.481299	Vcam1_a4b1 complex	Vcam1	a4b1 complex	E10.5
94	COL6A1_a1b1 complex	epicardial|blood	0.0009	0.465713	Col6a1_a1b1 complex	Col6a1	a1b1 complex	E10.5
95	VCAM1_a4b1 complex	epicardial|epicardial	0.0009	0.46048	Vcam1_a4b1 complex	Vcam1	a4b1 complex	E10.5
96	COL6A1_a1b1 complex	epicardial|atrial_cm	0.0009	0.425459	Col6a1_a1b1 complex	Col6a1	a1b1 complex	E10.5
97	LAMC1_a6b1 complex	epicardial|endocardial_ec	0.0009	0.423309	Lamc1_a6b1 complex	Lamc1	a6b1 complex	E10.5
98	IGF2_IGF1R	epicardial|atrial_cm	0.0009	0.412511	Igf2_Igf1r	Igf2	Igf1r	E10.5
99	COL5A1_a1b1 complex	epicardial|endocardial_ec	0.0009	0.378512	Col5a1_a1b1 complex	Col5a1	a1b1 complex	E10.5
100	COL6A2_a1b1 complex	epicardial|endocardial_ec	0.0009	0.369606	Col6a2_a1b1 complex	Col6a2	a1b1 complex	E10.5
101	FGFR1_NCAM1	epicardial|epicardial	0.0009	0.368489	Fgfr1_Ncam1	Fgfr1	Ncam1	E10.5
102	TNC_a4b1 complex	epicardial|fibroblasts	0.0009	0.358396	Tnc_a4b1 complex	Tnc	a4b1 complex	E10.5
103	COL5A1_a1b1 complex	epicardial|vascular_ec	0.0009	0.283329	Col5a1_a1b1 complex	Col5a1	a1b1 complex	E10.5
104	COL6A2_a1b1 complex	epicardial|vascular_ec	0.0009	0.273814	Col6a2_a1b1 complex	Col6a2	a1b1 complex	E10.5
105	THBS1_a3b1 complex	epicardial|vascular_ec	0.0009	0.27023	Thbs1_a3b1 complex	Thbs1	a3b1 complex	E10.5
106	IGF1_IGF1R	epicardial|vascular_ec	0.0009	0.24732	Igf1_Igf1r	Igf1	Igf1r	E10.5
107	COL14A1_a1b1 complex	epicardial|epicardial	0.0009	0.240009	Col14a1_a1b1 complex	Col14a1	a1b1 complex	E10.5
108	COL5A1_a1b1 complex	epicardial|immune	0.0009	0.21661	Col5a1_a1b1 complex	Col5a1	a1b1 complex	E10.5
109	IGF2_IGF1R	epicardial|epicardial	0.0009	0.209141	Igf2_Igf1r	Igf2	Igf1r	E10.5
110	COL6A2_a1b1 complex	epicardial|immune	0.0009	0.206643	Col6a2_a1b1 complex	Col6a2	a1b1 complex	E10.5
111	FLT1_VEGFB	epicardial|blood	0.0009	0.186501	Flt1_Vegfb	Flt1	Vegfb	E10.5
112	TGFB2_TGFBR3	epicardial|endocardial_ec	0.0009	0.183963	Tgfb2_Tgfbr3	Tgfb2	Tgfbr3	E10.5
113	IGF1_IGF1R	epicardial|immune	0.0009	0.140124	Igf1_Igf1r	Igf1	Igf1r	E10.5
114	THBS1_a3b1 complex	epicardial|immune	0.0009	0.130931	Thbs1_a3b1 complex	Thbs1	a3b1 complex	E10.5
115	THBS1_aVb3 complex	epicardial|atrial_cm	0.0009	0.128293	Thbs1_aVb3 complex	Thbs1	aVb3 complex	E10.5
116	NOTCH1_DLK1	epicardial|endocardial_ec	0.0009	0.125651	Notch1_Dlk1	Notch1	Dlk1	E10.5
117	IGF1_IGF1R	epicardial|blood	0.0009	0.111031	Igf1_Igf1r	Igf1	Igf1r	E10.5
118	COL14A1_a1b1 complex	epicardial|endocardial_ec	0.0009	0.0976108	Col14a1_a1b1 complex	Col14a1	a1b1 complex	E10.5
119	COL5A1_a2b1 complex	epicardial|immune	0.0009	0.0976108	Col5a1_a2b1 complex	Col5a1	a2b1 complex	E10.5
120	COL6A2_a2b1 complex	epicardial|immune	0.0009	0.0867838	Col6a2_a2b1 complex	Col6a2	a2b1 complex	E10.5
121	LAMC1_a6b1 complex	epicardial|blood	0.0009	0.0854247	Lamc1_a6b1 complex	Lamc1	a6b1 complex	E10.5
122	COL6A3_a1b1 complex	epicardial|epicardial	0.0009	0.00432161	Col6a3_a1b1 complex	Col6a3	a1b1 complex	E10.5
123	NOTCH1_WNT4	epicardial|endocardial_ec	0.0009	0.00144197	Notch1_Wnt4	Notch1	Wnt4	E10.5
124	COL14A1_a1b1 complex	epicardial|vascular_ec	0.0009	-0.018878	Col14a1_a1b1 complex	Col14a1	a1b1 complex	E10.5
125	IGF1_IGF1R	epicardial|endocardial_ec	0.0009	-0.0350469	Igf1_Igf1r	Igf1	Igf1r	E10.5
126	LRP6_CKLF	epicardial|immune	0.0009	-0.0619024	Lrp6_Cklf	Lrp6	Cklf	E10.5
127	NOTCH1_DLK1	epicardial|vascular_ec	0.0009	-0.0785637	Notch1_Dlk1	Notch1	Dlk1	E10.5
128	COL15A1_a1b1 complex	epicardial|epicardial	0.0009	-0.0831412	Col15a1_a1b1 complex	Col15a1	a1b1 complex	E10.5
129	PLXNB2_SEMA4D	epicardial|fibroblasts	0.0009	-0.0877334	Plxnb2_Sema4d	Plxnb2	Sema4d	E10.5
130	COL5A1_a1b1 complex	epicardial|blood	0.0009	-0.0877334	Col5a1_a1b1 complex	Col5a1	a1b1 complex	E10.5
131	COL6A2_a1b1 complex	epicardial|blood	0.0009	-0.100051	Col6a2_a1b1 complex	Col6a2	a1b1 complex	E10.5
132	TNC_a9b1 complex	epicardial|immune	0.0009	-0.109359	Tnc_a9b1 complex	Tnc	a9b1 complex	E10.5
133	COL16A1_a1b1 complex	epicardial|epicardial	0.0009	-0.112475	Col16a1_a1b1 complex	Col16a1	a1b1 complex	E10.5
134	COL11A1_a1b1 complex	epicardial|epicardial	0.0009	-0.125006	Col11a1_a1b1 complex	Col11a1	a1b1 complex	E10.5
135	EFNA2_EPHA3	epicardial|epicardial	0.0009	-0.125006	Efna2_Epha3	Efna2	Epha3	E10.5
136	IGF2_IGF1R	epicardial|vascular_ec	0.0009	-0.153607	Igf2_Igf1r	Igf2	Igf1r	E10.5
137	COL6A3_a1b1 complex	epicardial|endocardial_ec	0.0009	-0.163268	Col6a3_a1b1 complex	Col6a3	a1b1 complex	E10.5
138	EPHA3_EFNA4	epicardial|epicardial	0.0009	-0.172994	Epha3_Efna4	Epha3	Efna4	E10.5
139	LRP6_CKLF	epicardial|epicardial	0.0009	-0.181149	Lrp6_Cklf	Lrp6	Cklf	E10.5
140	LRP6_CKLF	epicardial|fibroblasts	0.0009	-0.205896	Lrp6_Cklf	Lrp6	Cklf	E10.5
141	LRP6_CKLF	epicardial|vascular_ec	0.0009	-0.21424	Lrp6_Cklf	Lrp6	Cklf	E10.5
142	EPHA3_EFNA5	epicardial|vascular_ec	0.0009	-0.224317	Epha3_Efna5	Epha3	Efna5	E10.5
143	BMPR1A_BMPR2_BMP4	epicardial|vascular_ec	0.0009	-0.227692	Bmpr1a_Bmpr2_Bmp4	Bmpr1a_Bmpr2	Bmp4	E10.5
144	LRP6_CKLF	epicardial|endocardial_ec	0.0009	-0.234465	Lrp6_Cklf	Lrp6	Cklf	E10.5
145	JAM3_JAM3	epicardial|vascular_ec	0.0009	-0.237864	Jam3_Jam3	Jam3	Jam3	E10.5
146	COL14A1_a2b1 complex	epicardial|immune	0.0009	-0.251539	Col14a1_a2b1 complex	Col14a1	a2b1 complex	E10.5
147	COL15A1_a1b1 complex	epicardial|endocardial_ec	0.0009	-0.263612	Col15a1_a1b1 complex	Col15a1	a1b1 complex	E10.5
148	TNC_a9b1 complex	epicardial|endocardial_ec	0.0009	-0.286304	Tnc_a9b1 complex	Tnc	a9b1 complex	E10.5
149	TNC_a8b1 complex	epicardial|epicardial	0.0009	-0.288065	Tnc_a8b1 complex	Tnc	a8b1 complex	E10.5
150	COL16A1_a1b1 complex	epicardial|endocardial_ec	0.0009	-0.295128	Col16a1_a1b1 complex	Col16a1	a1b1 complex	E10.5
151	COL9A1_a1b1 complex	epicardial|epicardial	0.0009	-0.298673	Col9a1_a1b1 complex	Col9a1	a1b1 complex	E10.5
152	EPHA3_EFNA4	epicardial|endocardial_ec	0.0009	-0.304006	Epha3_Efna4	Epha3	Efna4	E10.5
153	COL6A3_a1b1 complex	epicardial|vascular_ec	0.0009	-0.304006	Col6a3_a1b1 complex	Col6a3	a1b1 complex	E10.5
154	COL11A1_a1b1 complex	epicardial|endocardial_ec	0.0009	-0.309359	Col11a1_a1b1 complex	Col11a1	a1b1 complex	E10.5
155	EPHA3_EFNA4	epicardial|vascular_ec	0.0009	-0.312939	Epha3_Efna4	Epha3	Efna4	E10.5
156	EPHA3_EFNA4	epicardial|immune	0.0009	-0.321928	Epha3_Efna4	Epha3	Efna4	E10.5
157	TNFRSF1A_GRN	epicardial|endocardial_ec	0.0009	-0.327348	Tnfrsf1a_Grn	Tnfrsf1a	Grn	E10.5
158	IGF2_IGF1R	epicardial|blood	0.0009	-0.336428	Igf2_Igf1r	Igf2	Igf1r	E10.5
159	MMP2_aVb3 complex	epicardial|atrial_cm	0.0009	-0.341903	Mmp2_aVb3 complex	Mmp2	aVb3 complex	E10.5
160	EPHA3_EFNA4	epicardial|atrial_cm	0.0009	-0.351074	Epha3_Efna4	Epha3	Efna4	E10.5
161	PDGFRA_PDGFC	epicardial|atrial_cm	0.0009	-0.37707	Pdgfra_Pdgfc	Pdgfra	Pdgfc	E10.5
162	LRP6_CKLF	epicardial|blood	0.0009	-0.384584	Lrp6_Cklf	Lrp6	Cklf	E10.5
163	VCAM1_a9b1 complex	epicardial|immune	0.0009	-0.392137	Vcam1_a9b1 complex	Vcam1	a9b1 complex	E10.5
164	PLXNB2_SEMA4C	epicardial|epicardial	0.0009	-0.395929	Plxnb2_Sema4c	Plxnb2	Sema4c	E10.5
165	COL15A1_a1b1 complex	epicardial|vascular_ec	0.0009	-0.415037	Col15a1_a1b1 complex	Col15a1	a1b1 complex	E10.5
166	EPHA3_EFNA5	epicardial|atrial_cm	0.0009	-0.416962	Epha3_Efna5	Epha3	Efna5	E10.5
167	LAMC1_a2b1 complex	epicardial|immune	0.0009	-0.416962	Lamc1_a2b1 complex	Lamc1	a2b1 complex	E10.5
168	LRP6_CKLF	epicardial|ventricular_cm	0.0009	-0.428566	Lrp6_Cklf	Lrp6	Cklf	E10.5
169	COL16A1_a1b1 complex	epicardial|vascular_ec	0.0009	-0.450084	Col16a1_a1b1 complex	Col16a1	a1b1 complex	E10.5
170	COL11A1_a1b1 complex	epicardial|vascular_ec	0.0009	-0.465938	Col11a1_a1b1 complex	Col11a1	a1b1 complex	E10.5
171	PLXNB2_SEMA4C	epicardial|endocardial_ec	0.0009	-0.475936	Plxnb2_Sema4c	Plxnb2	Sema4c	E10.5
172	PLXNB2_SEMA4D	epicardial|endocardial_ec	0.0009	-0.475936	Plxnb2_Sema4d	Plxnb2	Sema4d	E10.5
173	COL14A1_a1b1 complex	epicardial|blood	0.0009	-0.490051	Col14a1_a1b1 complex	Col14a1	a1b1 complex	E10.5
174	COPA_SORT1	epicardial|blood	0.0009	-0.496142	Copa_Sort1	Copa	Sort1	E10.5
175	COL9A1_a1b1 complex	epicardial|endocardial_ec	0.0009	-0.508403	Col9a1_a1b1 complex	Col9a1	a1b1 complex	E10.5
176	TGFB1_TGFBR3	epicardial|endocardial_ec	0.0009	-0.522841	Tgfb1_Tgfbr3	Tgfb1	Tgfbr3	E10.5
177	BMPR1A_BMPR2_BMP7	epicardial|blood	0.0009	-0.522841	Bmpr1a_Bmpr2_Bmp7	Bmpr1a_Bmpr2	Bmp7	E10.5
178	COL27A1_a1b1 complex	epicardial|epicardial	0.0009	-0.529073	Col27a1_a1b1 complex	Col27a1	a1b1 complex	E10.5
179	PLXNB2_SEMA4C	epicardial|immune	0.0009	-0.554273	Plxnb2_Sema4c	Plxnb2	Sema4c	E10.5
180	PLXNB2_SEMA4C	epicardial|atrial_cm	0.0009	-0.558517	Plxnb2_Sema4c	Plxnb2	Sema4c	E10.5
181	ADGRL1_NRG1	epicardial|endocardial_ec	0.0009	-0.558517	Adgrl1_Nrg1	Adgrl1	Nrg1	E10.5
182	COL13A1_a1b1 complex	epicardial|endocardial_ec	0.0009	-0.560643	Col13a1_a1b1 complex	Col13a1	a1b1 complex	E10.5
183	COL14A1_a1b1 complex	epicardial|atrial_cm	0.0009	-0.571322	Col14a1_a1b1 complex	Col14a1	a1b1 complex	E10.5
184	COL6A3_a2b1 complex	epicardial|immune	0.0009	-0.595097	Col6a3_a2b1 complex	Col6a3	a2b1 complex	E10.5
185	NOTCH1_DLL4	epicardial|immune	0.0009	-0.603841	Notch1_Dll4	Notch1	Dll4	E10.5
186	NOTCH1_JAG2	epicardial|immune	0.0009	-0.603841	Notch1_Jag2	Notch1	Jag2	E10.5
187	VCAM1_a9b1 complex	epicardial|endocardial_ec	0.0009	-0.608232	Vcam1_a9b1 complex	Vcam1	a9b1 complex	E10.5
188	EFNA2_EPHA7	epicardial|endocardial_ec	0.0009	-0.657445	Efna2_Epha7	Efna2	Epha7	E10.5
189	PECAM1_CD38	epicardial|immune	0.0009	-0.673463	Pecam1_Cd38	Pecam1	Cd38	E10.5
190	EPHB4_EFNB3	epicardial|blood	0.0009	-0.685014	Ephb4_Efnb3	Ephb4	Efnb3	E10.5
191	COL9A1_a1b1 complex	epicardial|vascular_ec	0.0009	-0.68966	Col9a1_a1b1 complex	Col9a1	a1b1 complex	E10.5
192	IGF2_IDE	epicardial|vascular_ec	0.0009	-0.68966	Igf2_Ide	Igf2	Ide	E10.5
193	EFNA4_EPHA7	epicardial|endocardial_ec	0.0009	-0.72977	Efna4_Epha7	Efna4	Epha7	E10.5
194	COL15A1_a2b1 complex	epicardial|immune	0.0009	-0.72977	Col15a1_a2b1 complex	Col15a1	a2b1 complex	E10.5
195	COL13A1_a1b1 complex	epicardial|vascular_ec	0.0009	-0.749038	Col13a1_a1b1 complex	Col13a1	a1b1 complex	E10.5
196	IGF2_IDE	epicardial|blood	0.0009	-0.761213	Igf2_Ide	Igf2	Ide	E10.5
197	NOTCH1_DLL4	epicardial|endocardial_ec	0.0009	-0.768568	Notch1_Dll4	Notch1	Dll4	E10.5
198	COL16A1_a2b1 complex	epicardial|immune	0.0009	-0.77596	Col16a1_a2b1 complex	Col16a1	a2b1 complex	E10.5
199	TNFRSF1A_GRN	epicardial|blood	0.0009	-0.77596	Tnfrsf1a_Grn	Tnfrsf1a	Grn	E10.5
200	COL27A1_a1b1 complex	epicardial|endocardial_ec	0.0009	-0.780909	Col27a1_a1b1 complex	Col27a1	a1b1 complex	E10.5
201	COL11A1_a2b1 complex	epicardial|immune	0.0009	-0.795859	Col11a1_a2b1 complex	Col11a1	a2b1 complex	E10.5
202	NOTCH1_JAG1	epicardial|blood	0.0009	-0.816037	Notch1_Jag1	Notch1	Jag1	E10.5
203	AXL_GAS6	epicardial|epicardial	0.0009	-0.83908	Axl_Gas6	Axl	Gas6	E10.5
204	NOTCH1_JAG1	epicardial|vascular_ec	0.0009	-0.84944	Notch1_Jag1	Notch1	Jag1	E10.5
205	NOTCH1_JAG1	epicardial|epicardial	0.0009	-0.870387	Notch1_Jag1	Notch1	Jag1	E10.5
206	COL6A3_a1b1 complex	epicardial|blood	0.0009	-0.905088	Col6a3_a1b1 complex	Col6a3	a1b1 complex	E10.5
207	TNC_aVb3 complex	epicardial|atrial_cm	0.0009	-0.957356	Tnc_aVb3 complex	Tnc	aVb3 complex	E10.5
208	TNC_a8b1 complex	epicardial|vascular_ec	0.0009	-0.968605	Tnc_a8b1 complex	Tnc	a8b1 complex	E10.5
209	AXL_GAS6	epicardial|immune	0.0009	-1	Axl_Gas6	Axl	Gas6	E10.5
210	COL27A1_a1b1 complex	epicardial|vascular_ec	0.0009	-1.00289	Col27a1_a1b1 complex	Col27a1	a1b1 complex	E10.5
211	NOTCH1_JAG2	epicardial|atrial_cm	0.0009	-1.0145	Notch1_Jag2	Notch1	Jag2	E10.5
212	COL15A1_a1b1 complex	epicardial|blood	0.0009	-1.07704	Col15a1_a1b1 complex	Col15a1	a1b1 complex	E10.5
213	COL9A1_a2b1 complex	epicardial|immune	0.0009	-1.08314	Col9a1_a2b1 complex	Col9a1	a2b1 complex	E10.5
214	COL16A1_a1b1 complex	epicardial|blood	0.0009	-1.13289	Col16a1_a1b1 complex	Col16a1	a1b1 complex	E10.5
215	EPHB4_EFNB1	epicardial|epicardial	0.0009	-1.1488	Ephb4_Efnb1	Ephb4	Efnb1	E10.5
216	COL11A1_a1b1 complex	epicardial|blood	0.0009	-1.15843	Col11a1_a1b1 complex	Col11a1	a1b1 complex	E10.5
217	TNFRSF1A_GRN	epicardial|vascular_ec	0.0009	-1.16165	Tnfrsf1a_Grn	Tnfrsf1a	Grn	E10.5
218	EPHB4_EFNB1	epicardial|vascular_ec	0.0009	-1.17137	Ephb4_Efnb1	Ephb4	Efnb1	E10.5
219	PDGFRB_PDGFD	epicardial|atrial_cm	0.0009	-1.17788	Pdgfrb_Pdgfd	Pdgfrb	Pdgfd	E10.5
220	PDGFR complex_PDGFD	epicardial|atrial_cm	0.0009	-1.17788	PDGFR complex_Pdgfd	PDGFR complex	Pdgfd	E10.5
221	NOTCH3_JAG2	epicardial|immune	0.0009	-1.21759	Notch3_Jag2	Notch3	Jag2	E10.5
222	PDGFRB_PDGFD	epicardial|vascular_ec	0.0009	-1.25498	Pdgfrb_Pdgfd	Pdgfrb	Pdgfd	E10.5
223	PDGFR complex_PDGFD	epicardial|vascular_ec	0.0009	-1.25498	PDGFR complex_Pdgfd	PDGFR complex	Pdgfd	E10.5
224	EFNA2_EPHA2	epicardial|immune	0.0009	-1.26188	Efna2_Epha2	Efna2	Epha2	E10.5
225	BMPR1A_BMPR2_BMP5	epicardial|blood	0.0009	-1.3474	Bmpr1a_Bmpr2_Bmp5	Bmpr1a_Bmpr2	Bmp5	E10.5
226	EFNA2_EPHA7	epicardial|blood	0.0009	-1.38458	Efna2_Epha7	Efna2	Epha7	E10.5
227	CSPG4_a3b1 complex	epicardial|vascular_ec	0.0009	-1.42275	Cspg4_a3b1 complex	Cspg4	a3b1 complex	E10.5
228	EPHB4_EFNB1	epicardial|blood	0.0009	-1.48197	Ephb4_Efnb1	Ephb4	Efnb1	E10.5
229	TGFB1_TGFbeta receptor2	epicardial|endocardial_ec	0.0009	-1.49005	Tgfb1_TGFbeta receptor2	Tgfb1	TGFbeta receptor2	E10.5
230	COL27A1_a2b1 complex	epicardial|immune	0.0009	-1.50635	Col27a1_a2b1 complex	Col27a1	a2b1 complex	E10.5
231	PLXNC1_SEMA7A	epicardial|immune	0.0009	-1.52699	Plxnc1_Sema7a	Plxnc1	Sema7a	E10.5
232	EFNA2_EPHA4	epicardial|vascular_ec	0.0009	-1.53952	Efna2_Epha4	Efna2	Epha4	E10.5
233	COL9A1_a1b1 complex	epicardial|blood	0.0009	-1.53952	Col9a1_a1b1 complex	Col9a1	a1b1 complex	E10.5
234	BMPR1A_BMPR2_GDF6	epicardial|vascular_ec	0.0009	-1.54793	Bmpr1a_Bmpr2_Gdf6	Bmpr1a_Bmpr2	Gdf6	E10.5
235	BMPR1A_BMPR2_BMP6	epicardial|immune	0.0009	-1.58208	Bmpr1a_Bmpr2_Bmp6	Bmpr1a_Bmpr2	Bmp6	E10.5
236	EFNA2_EPHA2	epicardial|endocardial_ec	0.0009	-1.5951	Efna2_Epha2	Efna2	Epha2	E10.5
237	JAG1_NOTCH3	epicardial|epicardial	0.0009	-1.6529	Jag1_Notch3	Jag1	Notch3	E10.5
238	EFNA2_EPHA1	epicardial|vascular_ec	0.0009	-1.81604	Efna2_Epha1	Efna2	Epha1	E10.5
239	EFNA2_EPHA2	epicardial|vascular_ec	0.0009	-1.82623	Efna2_Epha2	Efna2	Epha2	E10.5
240	NOTCH3_JAG2	epicardial|atrial_cm	0.0009	-1.90509	Notch3_Jag2	Notch3	Jag2	E10.5
241	EFNB2_EPHB1	epicardial|atrial_cm	0.0009	-2.07097	Efnb2_Ephb1	Efnb2	Ephb1	E10.5
242	COL4A1_a1b1 complex	epicardial|blood	0.01	1.21661	Col4a1_a1b1 complex	Col4a1	a1b1 complex	E10.5
243	VCAM1_a4b1 complex	epicardial|fibroblasts	0.01	0.159629	Vcam1_a4b1 complex	Vcam1	a4b1 complex	E10.5
244	TEK_ANGPT1	epicardial|atrial_cm	0.01	-0.0365259	Tek_Angpt1	Tek	Angpt1	E10.5
245	COL5A1_a1b1 complex	epicardial|atrial_cm	0.01	-0.147202	Col5a1_a1b1 complex	Col5a1	a1b1 complex	E10.5
246	COL6A2_a1b1 complex	epicardial|atrial_cm	0.01	-0.16004	Col6a2_a1b1 complex	Col6a2	a1b1 complex	E10.5
247	COL13A1_a1b1 complex	epicardial|epicardial	0.01	-0.341903	Col13a1_a1b1 complex	Col13a1	a1b1 complex	E10.5
248	IGF1_IGF1R	epicardial|ventricular_cm	0.01	-0.388355	Igf1_Igf1r	Igf1	Igf1r	E10.5
249	COL6A3_a1b1 complex	epicardial|immune	0.01	-0.405451	Col6a3_a1b1 complex	Col6a3	a1b1 complex	E10.5
250	COPA_SORT1	epicardial|atrial_cm	0.01	-0.407364	Copa_Sort1	Copa	Sort1	E10.5
251	TEK_ANGPT1	epicardial|blood	0.01	-0.428566	Tek_Angpt1	Tek	Angpt1	E10.5
252	IGF2_IDE	epicardial|immune	0.01	-0.500218	Igf2_Ide	Igf2	Ide	E10.5
253	COL15A1_a1b1 complex	epicardial|immune	0.01	-0.524915	Col15a1_a1b1 complex	Col15a1	a1b1 complex	E10.5
254	IGF2_IDE	epicardial|atrial_cm	0.01	-0.560643	Igf2_Ide	Igf2	Ide	E10.5
255	NOTCH1_JAG1	epicardial|atrial_cm	0.01	-0.646112	Notch1_Jag1	Notch1	Jag1	E10.5
256	IGF2_IDE	epicardial|endocardial_ec	0.01	-0.910502	Igf2_Ide	Igf2	Ide	E10.5
257	EFNA4_EPHA7	epicardial|atrial_cm	0.01	-1.02621	Efna4_Epha7	Efna4	Epha7	E10.5
258	COL13A1_a2b1 complex	epicardial|immune	0.01	-1.15843	Col13a1_a2b1 complex	Col13a1	a2b1 complex	E10.5
259	COL15A1_a1b1 complex	epicardial|atrial_cm	0.01	-1.1976	Col15a1_a1b1 complex	Col15a1	a1b1 complex	E10.5
260	BMPR1A_BMPR2_BMP2	epicardial|atrial_cm	0.01	-1.45403	Bmpr1a_Bmpr2_Bmp2	Bmpr1a_Bmpr2	Bmp2	E10.5
261	EFNA4_EPHA7	epicardial|blood	0.01	-1.50226	Efna4_Epha7	Efna4	Epha7	E10.5
262	EFNA2_EPHA4	epicardial|blood	0.01	-1.54793	Efna2_Epha4	Efna2	Epha4	E10.5
263	EFNA4_EPHA4	epicardial|blood	0.01	-1.68501	Efna4_Epha4	Efna4	Epha4	E10.5
264	AXL_GAS6	epicardial|atrial_cm	0.01	-1.70369	Axl_Gas6	Axl	Gas6	E10.5
265	PlexinA1_complex3_SEMA3A	epicardial|endocardial_ec	0.01	-1.73697	PlexinA1_complex3_Sema3a	PlexinA1_complex3	Sema3a	E10.5
266	CSF1_SLC7A1	epicardial|epicardial	0.01	-1.84166	Csf1_Slc7a1	Csf1	Slc7a1	E10.5
267	TIMP1_FGFR2	epicardial|vascular_ec	0.01	-1.86775	Timp1_Fgfr2	Timp1	Fgfr2	E10.5
268	PlexinA1_complex3_SEMA3A	epicardial|vascular_ec	0.01	-1.86775	PlexinA1_complex3_Sema3a	PlexinA1_complex3	Sema3a	E10.5
269	PlexinA1_complex3_SEMA3A	epicardial|blood	0.01	-1.92139	PlexinA1_complex3_Sema3a	PlexinA1_complex3	Sema3a	E10.5
270	COL4A1_a1b1 complex	epicardial|atrial_cm	0.02	1.19283	Col4a1_a1b1 complex	Col4a1	a1b1 complex	E10.5
271	COL4A2_a1b1 complex	epicardial|immune	0.02	0.631337	Col4a2_a1b1 complex	Col4a2	a1b1 complex	E10.5
272	COL4A2_a1b1 complex	epicardial|blood	0.02	0.409255	Col4a2_a1b1 complex	Col4a2	a1b1 complex	E10.5
273	COL14A1_a1b1 complex	epicardial|immune	0.02	-0.100051	Col14a1_a1b1 complex	Col14a1	a1b1 complex	E10.5
274	NOTCH1_DLK1	epicardial|epicardial	0.02	-0.473931	Notch1_Dlk1	Notch1	Dlk1	E10.5
275	COL16A1_a1b1 complex	epicardial|immune	0.02	-0.562772	Col16a1_a1b1 complex	Col16a1	a1b1 complex	E10.5
276	TNFRSF1A_GRN	epicardial|atrial_cm	0.02	-0.749038	Tnfrsf1a_Grn	Tnfrsf1a	Grn	E10.5
277	LAMC1_aVb3 complex	epicardial|atrial_cm	0.02	-0.888969	Lamc1_aVb3 complex	Lamc1	aVb3 complex	E10.5
278	IGF2_IDE	epicardial|epicardial	0.02	-0.897006	Igf2_Ide	Igf2	Ide	E10.5
279	IGF2_IDE	epicardial|ventricular_cm	0.02	-0.926865	Igf2_Ide	Igf2	Ide	E10.5
280	EFNA2_EPHA7	epicardial|atrial_cm	0.02	-0.937878	Efna2_Epha7	Efna2	Epha7	E10.5
281	COL6A3_a1b1 complex	epicardial|atrial_cm	0.02	-1.01159	Col6a3_a1b1 complex	Col6a3	a1b1 complex	E10.5
282	ACVR1_BMPR2_BMP7	epicardial|blood	0.02	-1.03801	Acvr1_Bmpr2_Bmp7	Acvr1_Bmpr2	Bmp7	E10.5
283	TNFRSF1A_GRN	epicardial|epicardial	0.02	-1.04394	Tnfrsf1a_Grn	Tnfrsf1a	Grn	E10.5
284	BMPR1A_BMPR2_BMP2	epicardial|vascular_ec	0.02	-1.12343	Bmpr1a_Bmpr2_Bmp2	Bmpr1a_Bmpr2	Bmp2	E10.5
285	BMPR1A_BMPR2_BMP5	epicardial|atrial_cm	0.02	-1.18771	Bmpr1a_Bmpr2_Bmp5	Bmpr1a_Bmpr2	Bmp5	E10.5
286	EFNB2_EPHB4	epicardial|epicardial	0.02	-1.53116	Efnb2_Ephb4	Efnb2	Ephb4	E10.5
287	EFNA4_EPHA4	epicardial|vascular_ec	0.02	-1.67116	Efna4_Epha4	Efna4	Epha4	E10.5
288	PlexinA1_complex3_SEMA3A	epicardial|epicardial	0.02	-1.76611	PlexinA1_complex3_Sema3a	PlexinA1_complex3	Sema3a	E10.5
289	CSF1_SLC7A1	epicardial|endocardial_ec	0.02	-1.87303	Csf1_Slc7a1	Csf1	Slc7a1	E10.5
290	TGFB2_TGFbeta receptor1	epicardial|epicardial	0.03	-0.390245	Tgfb2_TGFbeta receptor1	Tgfb2	TGFbeta receptor1	E10.5
291	FGFR1_NCAM1	epicardial|atrial_cm	0.03	-0.533242	Fgfr1_Ncam1	Fgfr1	Ncam1	E10.5
292	IGF2_IGF1R	epicardial|endocardial_ec	0.03	-0.541618	Igf2_Igf1r	Igf2	Igf1r	E10.5
293	COL11A1_a1b1 complex	epicardial|immune	0.03	-0.579922	Col11a1_a1b1 complex	Col11a1	a1b1 complex	E10.5
294	TGFB2_TGFbeta receptor1	epicardial|atrial_cm	0.03	-0.78339	Tgfb2_TGFbeta receptor1	Tgfb2	TGFbeta receptor1	E10.5
295	TGFB2_TGFbeta receptor2	epicardial|atrial_cm	0.03	-0.78339	Tgfb2_TGFbeta receptor2	Tgfb2	TGFbeta receptor2	E10.5
296	COL9A1_a1b1 complex	epicardial|immune	0.03	-0.823677	Col9a1_a1b1 complex	Col9a1	a1b1 complex	E10.5
297	COL27A1_a1b1 complex	epicardial|immune	0.03	-1.17137	Col27a1_a1b1 complex	Col27a1	a1b1 complex	E10.5
298	FGFR1_NCAM1	epicardial|endocardial_ec	0.03	-1.45799	Fgfr1_Ncam1	Fgfr1	Ncam1	E10.5
299	TGFB1_TGFbeta receptor1	epicardial|epicardial	0.03	-1.63039	Tgfb1_TGFbeta receptor1	Tgfb1	TGFbeta receptor1	E10.5
300	COL9A1_a1b1 complex	epicardial|atrial_cm	0.03	-1.7084	Col9a1_a1b1 complex	Col9a1	a1b1 complex	E10.5
301	FGFR1_FGF9	epicardial|atrial_cm	0.03	-1.8365	Fgfr1_Fgf9	Fgfr1	Fgf9	E10.5
302	COL27A1_a1b1 complex	epicardial|blood	0.03	-2.16488	Col27a1_a1b1 complex	Col27a1	a1b1 complex	E10.5
303	EFNB2_EPHB1	epicardial|immune	0.03	-2.39593	Efnb2_Ephb1	Efnb2	Ephb1	E10.5
304	COL4A2_a1b1 complex	epicardial|atrial_cm	0.04	0.367371	Col4a2_a1b1 complex	Col4a2	a1b1 complex	E10.5
305	TGFB2_TGFbeta receptor2	epicardial|endocardial_ec	0.04	-0.32916	Tgfb2_TGFbeta receptor2	Tgfb2	TGFbeta receptor2	E10.5
306	BMPR1A_BMPR2_BMP7	epicardial|atrial_cm	0.04	-0.452057	Bmpr1a_Bmpr2_Bmp7	Bmpr1a_Bmpr2	Bmp7	E10.5
307	TGFB2_TGFbeta receptor2	epicardial|epicardial	0.04	-0.771027	Tgfb2_TGFbeta receptor2	Tgfb2	TGFbeta receptor2	E10.5
308	NOTCH1_DLK1	epicardial|atrial_cm	0.04	-0.968605	Notch1_Dlk1	Notch1	Dlk1	E10.5
309	DLK1_NOTCH3	epicardial|epicardial	0.04	-1.02327	Dlk1_Notch3	Dlk1	Notch3	E10.5
310	EFNA2_EPHA4	epicardial|atrial_cm	0.04	-1.12029	Efna2_Epha4	Efna2	Epha4	E10.5
311	EFNA4_EPHA4	epicardial|atrial_cm	0.04	-1.22095	Efna4_Epha4	Efna4	Epha4	E10.5
312	EFNA2_EPHA4	epicardial|epicardial	0.04	-1.50226	Efna2_Epha4	Efna2	Epha4	E10.5
313	TIMP1_FGFR2	epicardial|atrial_cm	0.04	-2.22432	Timp1_Fgfr2	Timp1	Fgfr2	E10.5
314	TGFB1_TGFbeta receptor2	epicardial|atrial_cm	0.04	-2.82623	Tgfb1_TGFbeta receptor2	Tgfb1	TGFbeta receptor2	E10.5
315	NRP1_VEGFB	epicardial|blood	0.05	0.56267	Nrp1_Vegfb	Nrp1	Vegfb	E10.5
316	IGF2_IGF1R	epicardial|immune	0.05	-0.296899	Igf2_Igf1r	Igf2	Igf1r	E10.5
317	COPA_SORT1	epicardial|endocardial_ec	0.05	-0.664288	Copa_Sort1	Copa	Sort1	E10.5
318	COL16A1_a1b1 complex	epicardial|atrial_cm	0.05	-1.25843	Col16a1_a1b1 complex	Col16a1	a1b1 complex	E10.5
319	EPHB4_EFNB1	epicardial|atrial_cm	0.05	-1.61264	Ephb4_Efnb1	Ephb4	Efnb1	E10.5
320	EFNA4_EPHA4	epicardial|epicardial	0.05	-1.63039	Efna4_Epha4	Efna4	Epha4	E10.5
321	PlexinA1_complex3_SEMA3A	epicardial|atrial_cm	0.05	-1.91594	PlexinA1_complex3_Sema3a	PlexinA1_complex3	Sema3a	E10.5
322	EFNB2_EPHB4	epicardial|endocardial_ec	0.05	-1.93236	Efnb2_Ephb4	Efnb2	Ephb4	E10.5
323	CSPG4_a3b1 complex	epicardial|immune	0.05	-1.93236	Cspg4_a3b1 complex	Cspg4	a3b1 complex	E10.5
324	ACVR1_BMPR2_BMP6	epicardial|immune	0.05	-3	Acvr1_Bmpr2_Bmp6	Acvr1_Bmpr2	Bmp6	E10.5

## Sheet: E11.5
	pair	clusters	pvalue	mean	interacting_pair_mus	mus_a	mus_b	stage
1	PLXNB2_PTN	epicardial|vascular_ec	0.0009	3.97012	Plxnb2_Ptn	Plxnb2	Ptn	E11.5
2	COL3A1_a1b1 complex	epicardial|mural_cells	0.0009	3.54213	Col3a1_a1b1 complex	Col3a1	a1b1 complex	E11.5
3	PTN_PTPRS	epicardial|epicardial	0.0009	3.4225	Ptn_Ptprs	Ptn	Ptprs	E11.5
4	PTN_PTPRS	epicardial|vascular_ec	0.0009	3.41265	Ptn_Ptprs	Ptn	Ptprs	E11.5
5	PLXNB2_PTN	epicardial|epicardial	0.0009	3.40626	Plxnb2_Ptn	Plxnb2	Ptn	E11.5
6	PTN_PTPRS	epicardial|atrial_cm	0.0009	3.38377	Ptn_Ptprs	Ptn	Ptprs	E11.5
7	PTN_PTPRS	epicardial|blood	0.0009	3.38308	Ptn_Ptprs	Ptn	Ptprs	E11.5
8	PTN_PTPRS	epicardial|endocardial_ec	0.0009	3.38267	Ptn_Ptprs	Ptn	Ptprs	E11.5
9	PTN_PTPRS	epicardial|immune	0.0009	3.36149	Ptn_Ptprs	Ptn	Ptprs	E11.5
10	MDK_LRP1	epicardial|mural_cells	0.0009	3.25202	Mdk_Lrp1	Mdk	Lrp1	E11.5
11	MDK_LRP1	epicardial|fibroblasts	0.0009	3.1846	Mdk_Lrp1	Mdk	Lrp1	E11.5
12	MDK_LRP1	epicardial|vascular_ec	0.0009	3.17505	Mdk_Lrp1	Mdk	Lrp1	E11.5
13	MDK_LRP1	epicardial|epicardial	0.0009	3.14535	Mdk_Lrp1	Mdk	Lrp1	E11.5
14	MDK_SORL1	epicardial|fibroblasts	0.0009	3.12994	Mdk_Sorl1	Mdk	Sorl1	E11.5
15	MDK_LRP1	epicardial|atrial_cm	0.0009	3.1167	Mdk_Lrp1	Mdk	Lrp1	E11.5
16	MDK_SORL1	epicardial|blood	0.0009	3.11636	Mdk_Sorl1	Mdk	Sorl1	E11.5
17	MDK_LRP1	epicardial|blood	0.0009	3.1162	Mdk_Lrp1	Mdk	Lrp1	E11.5
18	COL1A1_a1b1 complex	epicardial|mural_cells	0.0009	2.95289	Col1a1_a1b1 complex	Col1a1	a1b1 complex	E11.5
19	COL1A2_a1b1 complex	epicardial|mural_cells	0.0009	2.86592	Col1a2_a1b1 complex	Col1a2	a1b1 complex	E11.5
20	COL18A1_a1b1 complex	epicardial|mural_cells	0.0009	2.83248	Col18a1_a1b1 complex	Col18a1	a1b1 complex	E11.5
21	COL3A1_a1b1 complex	epicardial|immune	0.0009	2.77505	Col3a1_a1b1 complex	Col3a1	a1b1 complex	E11.5
22	COL3A1_a1b1 complex	epicardial|epicardial	0.0009	2.77463	Col3a1_a1b1 complex	Col3a1	a1b1 complex	E11.5
23	COL3A1_a1b1 complex	epicardial|blood	0.0009	2.7649	Col3a1_a1b1 complex	Col3a1	a1b1 complex	E11.5
24	COL3A1_a1b1 complex	epicardial|vascular_ec	0.0009	2.75275	Col3a1_a1b1 complex	Col3a1	a1b1 complex	E11.5
25	COL5A2_a1b1 complex	epicardial|mural_cells	0.0009	2.72705	Col5a2_a1b1 complex	Col5a2	a1b1 complex	E11.5
26	COL3A1_a1b1 complex	epicardial|endocardial_ec	0.0009	2.7253	Col3a1_a1b1 complex	Col3a1	a1b1 complex	E11.5
27	COL3A1_a1b1 complex	epicardial|atrial_cm	0.0009	2.69733	Col3a1_a1b1 complex	Col3a1	a1b1 complex	E11.5
28	COL3A1_a2b1 complex	epicardial|immune	0.0009	2.69577	Col3a1_a2b1 complex	Col3a1	a2b1 complex	E11.5
29	COL4A1_a1b1 complex	epicardial|mural_cells	0.0009	2.64777	Col4a1_a1b1 complex	Col4a1	a1b1 complex	E11.5
30	COL5A1_a1b1 complex	epicardial|mural_cells	0.0009	2.58232	Col5a1_a1b1 complex	Col5a1	a1b1 complex	E11.5
31	COL9A1_a1b1 complex	epicardial|mural_cells	0.0009	2.57459	Col9a1_a1b1 complex	Col9a1	a1b1 complex	E11.5
32	COL4A2_a1b1 complex	epicardial|mural_cells	0.0009	2.52832	Col4a2_a1b1 complex	Col4a2	a1b1 complex	E11.5
33	COL6A1_a1b1 complex	epicardial|mural_cells	0.0009	2.52231	Col6a1_a1b1 complex	Col6a1	a1b1 complex	E11.5
34	COL11A1_a1b1 complex	epicardial|mural_cells	0.0009	2.49416	Col11a1_a1b1 complex	Col11a1	a1b1 complex	E11.5
35	COL6A2_a1b1 complex	epicardial|mural_cells	0.0009	2.48414	Col6a2_a1b1 complex	Col6a2	a1b1 complex	E11.5
36	IGF2_IGF2R	epicardial|endocardial_ec	0.0009	2.47067	Igf2_Igf2r	Igf2	Igf2r	E11.5
37	COL2A1_a1b1 complex	epicardial|mural_cells	0.0009	2.4489	Col2a1_a1b1 complex	Col2a1	a1b1 complex	E11.5
38	COL26A1_a1b1 complex	epicardial|mural_cells	0.0009	2.44493	Col26a1_a1b1 complex	Col26a1	a1b1 complex	E11.5
39	COL14A1_a1b1 complex	epicardial|mural_cells	0.0009	2.44334	Col14a1_a1b1 complex	Col14a1	a1b1 complex	E11.5
40	COL13A1_a1b1 complex	epicardial|mural_cells	0.0009	2.43962	Col13a1_a1b1 complex	Col13a1	a1b1 complex	E11.5
41	COL9A2_a1b1 complex	epicardial|mural_cells	0.0009	2.43776	Col9a2_a1b1 complex	Col9a2	a1b1 complex	E11.5
42	COL16A1_a1b1 complex	epicardial|mural_cells	0.0009	2.43162	Col16a1_a1b1 complex	Col16a1	a1b1 complex	E11.5
43	COL4A5_a1b1 complex	epicardial|mural_cells	0.0009	2.4268	Col4a5_a1b1 complex	Col4a5	a1b1 complex	E11.5
44	COL27A1_a1b1 complex	epicardial|mural_cells	0.0009	2.42438	Col27a1_a1b1 complex	Col27a1	a1b1 complex	E11.5
45	FN1_a2Bb3 complex	epicardial|fibroblasts	0.0009	2.35248	Fn1_a2Bb3 complex	Fn1	a2Bb3 complex	E11.5
46	FN1_a4b1 complex	epicardial|epicardial	0.0009	2.10735	Fn1_a4b1 complex	Fn1	a4b1 complex	E11.5
47	IGF2_IGF2R	epicardial|blood	0.0009	2.03598	Igf2_Igf2r	Igf2	Igf2r	E11.5
48	FN1_aVb1 complex	epicardial|mural_cells	0.0009	1.85917	Fn1_aVb1 complex	Fn1	aVb1 complex	E11.5
49	FN1_aVb5 complex	epicardial|mural_cells	0.0009	1.85917	Fn1_aVb5 complex	Fn1	aVb5 complex	E11.5
50	FN1_a8b1 complex	epicardial|epicardial	0.0009	1.85	Fn1_a8b1 complex	Fn1	a8b1 complex	E11.5
51	FN1_aVb1 complex	epicardial|vascular_ec	0.0009	1.8496	Fn1_aVb1 complex	Fn1	aVb1 complex	E11.5
52	FN1_a4b1 complex	epicardial|vascular_ec	0.0009	1.84599	Fn1_a4b1 complex	Fn1	a4b1 complex	E11.5
53	FN1_aVb1 complex	epicardial|endocardial_ec	0.0009	1.83592	Fn1_aVb1 complex	Fn1	aVb1 complex	E11.5
54	FN1_aVb5 complex	epicardial|vascular_ec	0.0009	1.83026	Fn1_aVb5 complex	Fn1	aVb5 complex	E11.5
55	FN1_aVb1 complex	epicardial|epicardial	0.0009	1.82741	Fn1_aVb1 complex	Fn1	aVb1 complex	E11.5
56	FN1_aVb5 complex	epicardial|epicardial	0.0009	1.82741	Fn1_aVb5 complex	Fn1	aVb5 complex	E11.5
57	FN1_a8b1 complex	epicardial|vascular_ec	0.0009	1.81721	Fn1_a8b1 complex	Fn1	a8b1 complex	E11.5
58	FN1_aVb3 complex	epicardial|fibroblasts	0.0009	1.81599	Fn1_aVb3 complex	Fn1	aVb3 complex	E11.5
59	FN1_aVb1 complex	epicardial|fibroblasts	0.0009	1.81599	Fn1_aVb1 complex	Fn1	aVb1 complex	E11.5
60	FN1_aVb5 complex	epicardial|fibroblasts	0.0009	1.81599	Fn1_aVb5 complex	Fn1	aVb5 complex	E11.5
61	FN1_a3b1 complex	epicardial|vascular_ec	0.0009	1.81435	Fn1_a3b1 complex	Fn1	a3b1 complex	E11.5
62	FN1_a4b1 complex	epicardial|fibroblasts	0.0009	1.81435	Fn1_a4b1 complex	Fn1	a4b1 complex	E11.5
63	FN1_aVb1 complex	epicardial|immune	0.0009	1.79784	Fn1_aVb1 complex	Fn1	aVb1 complex	E11.5
64	FN1_aVb1 complex	epicardial|blood	0.0009	1.7966	Fn1_aVb1 complex	Fn1	aVb1 complex	E11.5
65	FN1_aVb5 complex	epicardial|blood	0.0009	1.7966	Fn1_aVb5 complex	Fn1	aVb5 complex	E11.5
66	FN1_a2b1 complex	epicardial|immune	0.0009	1.79327	Fn1_a2b1 complex	Fn1	a2b1 complex	E11.5
67	FN1_aVb1 complex	epicardial|atrial_cm	0.0009	1.77779	Fn1_aVb1 complex	Fn1	aVb1 complex	E11.5
68	FN1_aVb5 complex	epicardial|atrial_cm	0.0009	1.77779	Fn1_aVb5 complex	Fn1	aVb5 complex	E11.5
69	COL1A1_a1b1 complex	epicardial|immune	0.0009	1.55483	Col1a1_a1b1 complex	Col1a1	a1b1 complex	E11.5
70	COL1A1_a1b1 complex	epicardial|epicardial	0.0009	1.55385	Col1a1_a1b1 complex	Col1a1	a1b1 complex	E11.5
71	COL1A1_a1b1 complex	epicardial|blood	0.0009	1.53157	Col1a1_a1b1 complex	Col1a1	a1b1 complex	E11.5
72	COL1A1_a1b1 complex	epicardial|vascular_ec	0.0009	1.50233	Col1a1_a1b1 complex	Col1a1	a1b1 complex	E11.5
73	THBS1_a2Bb3 complex	epicardial|fibroblasts	0.0009	1.49621	Thbs1_a2Bb3 complex	Thbs1	a2Bb3 complex	E11.5
74	COL1A1_a1b1 complex	epicardial|endocardial_ec	0.0009	1.43616	Col1a1_a1b1 complex	Col1a1	a1b1 complex	E11.5
75	COL1A1_a1b1 complex	epicardial|atrial_cm	0.0009	1.36737	Col1a1_a1b1 complex	Col1a1	a1b1 complex	E11.5
76	COL1A1_a2b1 complex	epicardial|immune	0.0009	1.36289	Col1a1_a2b1 complex	Col1a1	a2b1 complex	E11.5
77	LAMC1_a6b1 complex	epicardial|endocardial_ec	0.0009	1.34596	Lamc1_a6b1 complex	Lamc1	a6b1 complex	E11.5
78	COL1A2_a1b1 complex	epicardial|immune	0.0009	1.31325	Col1a2_a1b1 complex	Col1a2	a1b1 complex	E11.5
79	COL1A2_a1b1 complex	epicardial|epicardial	0.0009	1.31208	Col1a2_a1b1 complex	Col1a2	a1b1 complex	E11.5
80	COL1A2_a1b1 complex	epicardial|blood	0.0009	1.2857	Col1a2_a1b1 complex	Col1a2	a1b1 complex	E11.5
81	COL1A2_a1b1 complex	epicardial|vascular_ec	0.0009	1.25096	Col1a2_a1b1 complex	Col1a2	a1b1 complex	E11.5
82	COL18A1_a1b1 complex	epicardial|epicardial	0.0009	1.21226	Col18a1_a1b1 complex	Col18a1	a1b1 complex	E11.5
83	COL18A1_a1b1 complex	epicardial|blood	0.0009	1.18333	Col18a1_a1b1 complex	Col18a1	a1b1 complex	E11.5
84	COL1A2_a1b1 complex	epicardial|endocardial_ec	0.0009	1.17185	Col1a2_a1b1 complex	Col1a2	a1b1 complex	E11.5
85	COL18A1_a1b1 complex	epicardial|vascular_ec	0.0009	1.14666	Col18a1_a1b1 complex	Col18a1	a1b1 complex	E11.5
86	COL1A2_a1b1 complex	epicardial|atrial_cm	0.0009	1.08882	Col1a2_a1b1 complex	Col1a2	a1b1 complex	E11.5
87	COL1A2_a2b1 complex	epicardial|immune	0.0009	1.08338	Col1a2_a2b1 complex	Col1a2	a2b1 complex	E11.5
88	COL18A1_a1b1 complex	epicardial|endocardial_ec	0.0009	1.06074	Col18a1_a1b1 complex	Col18a1	a1b1 complex	E11.5
89	COL18A1_a1b1 complex	epicardial|atrial_cm	0.0009	0.970854	Col18a1_a1b1 complex	Col18a1	a1b1 complex	E11.5
90	COL18A1_a2b1 complex	epicardial|immune	0.0009	0.965692	Col18a1_a2b1 complex	Col18a1	a2b1 complex	E11.5
91	IGF1_IGF1R	epicardial|vascular_ec	0.0009	0.91533	Igf1_Igf1r	Igf1	Igf1r	E11.5
92	COL5A2_a1b1 complex	epicardial|epicardial	0.0009	0.85997	Col5a2_a1b1 complex	Col5a2	a1b1 complex	E11.5
93	LAMP1_FAM3C	epicardial|epicardial	0.0009	0.825379	Lamp1_Fam3c	Lamp1	Fam3c	E11.5
94	COL5A2_a1b1 complex	epicardial|blood	0.0009	0.823749	Col5a2_a1b1 complex	Col5a2	a1b1 complex	E11.5
95	NOTCH1_DLK1	epicardial|mural_cells	0.0009	0.813935	Notch1_Dlk1	Notch1	Dlk1	E11.5
96	COL5A2_a1b1 complex	epicardial|vascular_ec	0.0009	0.775683	Col5a2_a1b1 complex	Col5a2	a1b1 complex	E11.5
97	IGF1_IGF1R	epicardial|blood	0.0009	0.727703	Igf1_Igf1r	Igf1	Igf1r	E11.5
98	IGF1_IGF1R	epicardial|immune	0.0009	0.720716	Igf1_Igf1r	Igf1	Igf1r	E11.5
99	COL5A2_a1b1 complex	epicardial|endocardial_ec	0.0009	0.664483	Col5a2_a1b1 complex	Col5a2	a1b1 complex	E11.5
100	TGFB2_TGFBR3	epicardial|endocardial_ec	0.0009	0.642471	Tgfb2_Tgfbr3	Tgfb2	Tgfbr3	E11.5
101	IGF1_IGF1R	epicardial|epicardial	0.0009	0.58111	Igf1_Igf1r	Igf1	Igf1r	E11.5
102	LAMC1_a6b1 complex	epicardial|atrial_cm	0.0009	0.578214	Lamc1_a6b1 complex	Lamc1	a6b1 complex	E11.5
103	FGFR1_NCAM1	epicardial|epicardial	0.0009	0.546956	Fgfr1_Ncam1	Fgfr1	Ncam1	E11.5
104	COL5A2_a1b1 complex	epicardial|atrial_cm	0.0009	0.543991	Col5a2_a1b1 complex	Col5a2	a1b1 complex	E11.5
105	COL5A2_a2b1 complex	epicardial|immune	0.0009	0.537048	Col5a2_a2b1 complex	Col5a2	a2b1 complex	E11.5
106	IGF1_IGF1R	epicardial|atrial_cm	0.0009	0.534062	Igf1_Igf1r	Igf1	Igf1r	E11.5
107	IGF1_IGF1R	epicardial|endocardial_ec	0.0009	0.531069	Igf1_Igf1r	Igf1	Igf1r	E11.5
108	VCAM1_a4b1 complex	epicardial|epicardial	0.0009	0.521051	Vcam1_a4b1 complex	Vcam1	a4b1 complex	E11.5
109	NOTCH1_DLK1	epicardial|vascular_ec	0.0009	0.448901	Notch1_Dlk1	Notch1	Dlk1	E11.5
110	IGF2_IGF1R	epicardial|vascular_ec	0.0009	0.320773	Igf2_Igf1r	Igf2	Igf1r	E11.5
111	THBS1_aVb3 complex	epicardial|fibroblasts	0.0009	0.305679	Thbs1_aVb3 complex	Thbs1	aVb3 complex	E11.5
112	THBS1_a3b1 complex	epicardial|vascular_ec	0.0009	0.301002	Thbs1_a3b1 complex	Thbs1	a3b1 complex	E11.5
113	IGF1_IGF1R	epicardial|fibroblasts	0.0009	0.27858	Igf1_Igf1r	Igf1	Igf1r	E11.5
114	COL5A1_a1b1 complex	epicardial|epicardial	0.0009	0.24245	Col5a1_a1b1 complex	Col5a1	a1b1 complex	E11.5
115	TGFB2_TGFbeta receptor2	epicardial|endocardial_ec	0.0009	0.212881	Tgfb2_TGFbeta receptor2	Tgfb2	TGFbeta receptor2	E11.5
116	COL9A1_a1b1 complex	epicardial|epicardial	0.0009	0.201634	Col9a1_a1b1 complex	Col9a1	a1b1 complex	E11.5
117	COL5A1_a1b1 complex	epicardial|blood	0.0009	0.185232	Col5a1_a1b1 complex	Col5a1	a1b1 complex	E11.5
118	COL9A1_a1b1 complex	epicardial|blood	0.0009	0.144046	Col9a1_a1b1 complex	Col9a1	a1b1 complex	E11.5
119	COL5A1_a1b1 complex	epicardial|vascular_ec	0.0009	0.111031	Col5a1_a1b1 complex	Col5a1	a1b1 complex	E11.5
120	TNC_a4b1 complex	epicardial|epicardial	0.0009	0.102994	Tnc_a4b1 complex	Tnc	a4b1 complex	E11.5
121	TNFRSF1A_GRN	epicardial|fibroblasts	0.0009	0.100305	Tnfrsf1a_Grn	Tnfrsf1a	Grn	E11.5
122	BMPR1A_BMPR2_BMP4	epicardial|vascular_ec	0.0009	0.0976108	Bmpr1a_Bmpr2_Bmp4	Bmpr1a_Bmpr2	Bmp4	E11.5
123	COL9A1_a1b1 complex	epicardial|vascular_ec	0.0009	0.0662614	Col9a1_a1b1 complex	Col9a1	a1b1 complex	E11.5
124	TGFB2_TGFbeta receptor1	epicardial|endocardial_ec	0.0009	0.0635029	Tgfb2_TGFbeta receptor1	Tgfb2	TGFbeta receptor1	E11.5
125	NECTIN2_NECTIN3	epicardial|vascular_ec	0.0009	0.0496308	Nectin2_Nectin3	Nectin2	Nectin3	E11.5
126	DLK1_NOTCH3	epicardial|mural_cells	0.0009	0.0482362	Dlk1_Notch3	Dlk1	Notch3	E11.5
127	TGFB2_TGFbeta receptor1	epicardial|immune	0.0009	0.041243	Tgfb2_TGFbeta receptor1	Tgfb2	TGFbeta receptor1	E11.5
128	IGF2_IGF1R	epicardial|blood	0.0009	0.0271541	Igf2_Igf1r	Igf2	Igf1r	E11.5
129	WNT5A_FZD2	epicardial|epicardial	0.0009	0.0214797	Wnt5a_Fzd2	Wnt5a	Fzd2	E11.5
130	TGFB2_TGFBR3	epicardial|immune	0.0009	-0.00144342	Tgfb2_Tgfbr3	Tgfb2	Tgfbr3	E11.5
131	TGFB2_TGFBR3	epicardial|blood	0.0009	-0.0174171	Tgfb2_Tgfbr3	Tgfb2	Tgfbr3	E11.5
132	NOTCH1_WNT4	epicardial|endocardial_ec	0.0009	-0.0232698	Notch1_Wnt4	Notch1	Wnt4	E11.5
133	TGFB2_TGFbeta receptor1	epicardial|fibroblasts	0.0009	-0.0232698	Tgfb2_TGFbeta receptor1	Tgfb2	TGFbeta receptor1	E11.5
134	VCAM1_a9b1 complex	epicardial|endocardial_ec	0.0009	-0.0335695	Vcam1_a9b1 complex	Vcam1	a9b1 complex	E11.5
135	TGFB2_TGFbeta receptor2	epicardial|immune	0.0009	-0.0439433	Tgfb2_TGFbeta receptor2	Tgfb2	TGFbeta receptor2	E11.5
136	NRP1_SEMA3A	epicardial|endocardial_ec	0.0009	-0.0694519	Nrp1_Sema3a	Nrp1	Sema3a	E11.5
137	COL5A1_a1b1 complex	epicardial|endocardial_ec	0.0009	-0.0709665	Col5a1_a1b1 complex	Col5a1	a1b1 complex	E11.5
138	TGFB2_TGFBR3	epicardial|atrial_cm	0.0009	-0.0800879	Tgfb2_Tgfbr3	Tgfb2	Tgfbr3	E11.5
139	COL6A1_a1b1 complex	epicardial|epicardial	0.0009	-0.0908029	Col6a1_a1b1 complex	Col6a1	a1b1 complex	E11.5
140	BMR1A_AVR2B_BMP4	epicardial|vascular_ec	0.0009	-0.103147	BMR1A_AVR2B_Bmp4	BMR1A_AVR2B	Bmp4	E11.5
141	COL9A1_a1b1 complex	epicardial|endocardial_ec	0.0009	-0.120294	Col9a1_a1b1 complex	Col9a1	a1b1 complex	E11.5
142	BMR1A_ACR2A_BMP4	epicardial|vascular_ec	0.0009	-0.158429	BMR1A_ACR2A_Bmp4	BMR1A_ACR2A	Bmp4	E11.5
143	COPA_P2RY6	epicardial|fibroblasts	0.0009	-0.158429	Copa_P2ry6	Copa	P2ry6	E11.5
144	MMP2_aVb3 complex	epicardial|fibroblasts	0.0009	-0.16004	Mmp2_aVb3 complex	Mmp2	aVb3 complex	E11.5
145	COL6A1_a1b1 complex	epicardial|blood	0.0009	-0.161653	Col6a1_a1b1 complex	Col6a1	a1b1 complex	E11.5
146	COPA_SORT1	epicardial|atrial_cm	0.0009	-0.189351	Copa_Sort1	Copa	Sort1	E11.5
147	COPA_SORT1	epicardial|blood	0.0009	-0.249822	Copa_Sort1	Copa	Sort1	E11.5
148	COL6A1_a1b1 complex	epicardial|vascular_ec	0.0009	-0.258425	Col6a1_a1b1 complex	Col6a1	a1b1 complex	E11.5
149	COL11A1_a1b1 complex	epicardial|epicardial	0.0009	-0.272297	Col11a1_a1b1 complex	Col11a1	a1b1 complex	E11.5
150	COL5A1_a1b1 complex	epicardial|atrial_cm	0.0009	-0.275786	Col5a1_a1b1 complex	Col5a1	a1b1 complex	E11.5
151	JAM3_JAM3	epicardial|vascular_ec	0.0009	-0.281036	Jam3_Jam3	Jam3	Jam3	E11.5
152	COL5A1_a2b1 complex	epicardial|immune	0.0009	-0.288065	Col5a1_a2b1 complex	Col5a1	a2b1 complex	E11.5
153	COL9A1_a1b1 complex	epicardial|atrial_cm	0.0009	-0.332789	Col9a1_a1b1 complex	Col9a1	a1b1 complex	E11.5
154	EPHA3_EFNA5	epicardial|vascular_ec	0.0009	-0.334607	Epha3_Efna5	Epha3	Efna5	E11.5
155	COL6A2_a1b1 complex	epicardial|epicardial	0.0009	-0.343732	Col6a2_a1b1 complex	Col6a2	a1b1 complex	E11.5
156	COL9A1_a2b1 complex	epicardial|immune	0.0009	-0.347399	Col9a1_a2b1 complex	Col9a1	a2b1 complex	E11.5
157	TGFB1_TGFBR3	epicardial|endocardial_ec	0.0009	-0.351074	Tgfb1_Tgfbr3	Tgfb1	Tgfbr3	E11.5
158	BMPR1A_BMPR2_BMP7	epicardial|atrial_cm	0.0009	-0.354759	Bmpr1a_Bmpr2_Bmp7	Bmpr1a_Bmpr2	Bmp7	E11.5
159	COL11A1_a1b1 complex	epicardial|blood	0.0009	-0.354759	Col11a1_a1b1 complex	Col11a1	a1b1 complex	E11.5
160	VCAM1_a9b1 complex	epicardial|immune	0.0009	-0.360305	Vcam1_a9b1 complex	Vcam1	a9b1 complex	E11.5
161	NOTCH1_DLK1	epicardial|endocardial_ec	0.0009	-0.365871	Notch1_Dlk1	Notch1	Dlk1	E11.5
162	TEK_ANGPT1	epicardial|atrial_cm	0.0009	-0.369595	Tek_Angpt1	Tek	Angpt1	E11.5
163	COPA_SORT1	epicardial|vascular_ec	0.0009	-0.384584	Copa_Sort1	Copa	Sort1	E11.5
164	COL6A2_a1b1 complex	epicardial|blood	0.0009	-0.428566	Col6a2_a1b1 complex	Col6a2	a1b1 complex	E11.5
165	BMPR1A_BMPR2_BMP7	epicardial|blood	0.0009	-0.434403	Bmpr1a_Bmpr2_Bmp7	Bmpr1a_Bmpr2	Bmp7	E11.5
166	COL11A1_a1b1 complex	epicardial|vascular_ec	0.0009	-0.465938	Col11a1_a1b1 complex	Col11a1	a1b1 complex	E11.5
167	VCAM1_a4b1 complex	epicardial|vascular_ec	0.0009	-0.471929	Vcam1_a4b1 complex	Vcam1	a4b1 complex	E11.5
168	COL6A1_a1b1 complex	epicardial|endocardial_ec	0.0009	-0.496142	Col6a1_a1b1 complex	Col6a1	a1b1 complex	E11.5
169	WNT5A_EPHA7	epicardial|epicardial	0.0009	-0.514573	Wnt5a_Epha7	Wnt5a	Epha7	E11.5
170	IGF2_IDE	epicardial|blood	0.0009	-0.518701	Igf2_Ide	Igf2	Ide	E11.5
171	EFNA5_EPHA7	epicardial|epicardial	0.0009	-0.520769	Efna5_Epha7	Efna5	Epha7	E11.5
172	COL6A2_a1b1 complex	epicardial|vascular_ec	0.0009	-0.545824	Col6a2_a1b1 complex	Col6a2	a1b1 complex	E11.5
173	EFNA4_EPHA7	epicardial|epicardial	0.0009	-0.545824	Efna4_Epha7	Efna4	Epha7	E11.5
174	BMP2_SMO	epicardial|vascular_ec	0.0009	-0.556393	Bmp2_Smo	Bmp2	Smo	E11.5
175	BMP2_SMO	epicardial|epicardial	0.0009	-0.558517	Bmp2_Smo	Bmp2	Smo	E11.5
176	EFNA2_EPHA7	epicardial|epicardial	0.0009	-0.560643	Efna2_Epha7	Efna2	Epha7	E11.5
177	PLXNB2_SEMA4C	epicardial|immune	0.0009	-0.597278	Plxnb2_Sema4c	Plxnb2	Sema4c	E11.5
178	ACKR3_CXCL12	epicardial|blood	0.0009	-0.597278	Ackr3_Cxcl12	Ackr3	Cxcl12	E11.5
179	IGF2_IDE	epicardial|fibroblasts	0.0009	-0.60165	Igf2_Ide	Igf2	Ide	E11.5
180	ACVR_1A2B receptor_INHBA	epicardial|epicardial	0.0009	-0.621488	ACVR_1A2B receptor_Inhba	ACVR_1A2B receptor	Inhba	E11.5
181	ACVR_1A2A receptor_INHBA	epicardial|epicardial	0.0009	-0.634867	ACVR_1A2A receptor_Inhba	ACVR_1A2A receptor	Inhba	E11.5
182	BMR1A_AVR2B_BMP7	epicardial|atrial_cm	0.0009	-0.639355	BMR1A_AVR2B_Bmp7	BMR1A_AVR2B	Bmp7	E11.5
183	IGF2_IDE	epicardial|vascular_ec	0.0009	-0.648372	Igf2_Ide	Igf2	Ide	E11.5
184	IGF2_IDE	epicardial|atrial_cm	0.0009	-0.659723	Igf2_Ide	Igf2	Ide	E11.5
185	TNC_a9b1 complex	epicardial|endocardial_ec	0.0009	-0.696658	Tnc_a9b1 complex	Tnc	a9b1 complex	E11.5
186	TNFRSF1A_GRN	epicardial|endocardial_ec	0.0009	-0.696658	Tnfrsf1a_Grn	Tnfrsf1a	Grn	E11.5
187	EFNA5_EPHA7	epicardial|endocardial_ec	0.0009	-0.698998	Efna5_Epha7	Efna5	Epha7	E11.5
188	ACVR1_BMPR2_BMP7	epicardial|atrial_cm	0.0009	-0.706041	Acvr1_Bmpr2_Bmp7	Acvr1_Bmpr2	Bmp7	E11.5
189	ACVR_1A2B receptor_BMP7	epicardial|atrial_cm	0.0009	-0.706041	ACVR_1A2B receptor_Bmp7	ACVR_1A2B receptor	Bmp7	E11.5
190	ACVR_1A2A receptor_BMP7	epicardial|atrial_cm	0.0009	-0.720232	ACVR_1A2A receptor_Bmp7	ACVR_1A2A receptor	Bmp7	E11.5
191	BMR1A_ACR2A_BMP7	epicardial|atrial_cm	0.0009	-0.720232	BMR1A_ACR2A_Bmp7	BMR1A_ACR2A	Bmp7	E11.5
192	EFNA4_EPHA7	epicardial|endocardial_ec	0.0009	-0.72738	Efna4_Epha7	Efna4	Epha7	E11.5
193	IGF2_IDE	epicardial|endocardial_ec	0.0009	-0.739372	Igf2_Ide	Igf2	Ide	E11.5
194	PLXNB2_SEMA4C	epicardial|epicardial	0.0009	-0.739372	Plxnb2_Sema4c	Plxnb2	Sema4c	E11.5
195	COL11A1_a1b1 complex	epicardial|endocardial_ec	0.0009	-0.744197	Col11a1_a1b1 complex	Col11a1	a1b1 complex	E11.5
196	EFNA2_EPHA7	epicardial|endocardial_ec	0.0009	-0.744197	Efna2_Epha7	Efna2	Epha7	E11.5
197	TIMP1_FGFR2	epicardial|epicardial	0.0009	-0.744197	Timp1_Fgfr2	Timp1	Fgfr2	E11.5
198	COL26A1_a1b1 complex	epicardial|blood	0.0009	-0.751465	Col26a1_a1b1 complex	Col26a1	a1b1 complex	E11.5
199	FGFR2_CD83	epicardial|fibroblasts	0.0009	-0.756331	Fgfr2_Cd83	Fgfr2	Cd83	E11.5
200	COL14A1_a1b1 complex	epicardial|blood	0.0009	-0.766112	Col14a1_a1b1 complex	Col14a1	a1b1 complex	E11.5
201	PLXNB2_SEMA4D	epicardial|endocardial_ec	0.0009	-0.771027	Plxnb2_Sema4d	Plxnb2	Sema4d	E11.5
202	COL6A1_a1b1 complex	epicardial|atrial_cm	0.0009	-0.778432	Col6a1_a1b1 complex	Col6a1	a1b1 complex	E11.5
203	BMP2_SMO	epicardial|immune	0.0009	-0.785875	Bmp2_Smo	Bmp2	Smo	E11.5
204	COL6A1_a2b1 complex	epicardial|immune	0.0009	-0.798366	Col6a1_a2b1 complex	Col6a1	a2b1 complex	E11.5
205	COL13A1_a1b1 complex	epicardial|blood	0.0009	-0.803393	Col13a1_a1b1 complex	Col13a1	a1b1 complex	E11.5
206	ACVR1_BMPR2_BMP7	epicardial|blood	0.0009	-0.808437	Acvr1_Bmpr2_Bmp7	Acvr1_Bmpr2	Bmp7	E11.5
207	ACVR_1A2B receptor_BMP7	epicardial|blood	0.0009	-0.808437	ACVR_1A2B receptor_Bmp7	ACVR_1A2B receptor	Bmp7	E11.5
208	PDGFRB_PDGFD	epicardial|immune	0.0009	-0.821126	Pdgfrb_Pdgfd	Pdgfrb	Pdgfd	E11.5
209	PDGFR complex_PDGFD	epicardial|immune	0.0009	-0.821126	PDGFR complex_Pdgfd	PDGFR complex	Pdgfd	E11.5
210	COL9A2_a1b1 complex	epicardial|blood	0.0009	-0.821126	Col9a2_a1b1 complex	Col9a2	a1b1 complex	E11.5
211	PLXNB2_SEMA4C	epicardial|endocardial_ec	0.0009	-0.823677	Plxnb2_Sema4c	Plxnb2	Sema4c	E11.5
212	ACVR_1A2A receptor_BMP7	epicardial|blood	0.0009	-0.823677	ACVR_1A2A receptor_Bmp7	ACVR_1A2A receptor	Bmp7	E11.5
213	BMR1A_ACR2A_BMP7	epicardial|blood	0.0009	-0.823677	BMR1A_ACR2A_Bmp7	BMR1A_ACR2A	Bmp7	E11.5
214	TNFRSF1A_GRN	epicardial|vascular_ec	0.0009	-0.836501	Tnfrsf1a_Grn	Tnfrsf1a	Grn	E11.5
215	NOTCH1_DLL4	epicardial|immune	0.0009	-0.836501	Notch1_Dll4	Notch1	Dll4	E11.5
216	PDGFRB_PDGFD	epicardial|vascular_ec	0.0009	-0.841663	Pdgfrb_Pdgfd	Pdgfrb	Pdgfd	E11.5
217	PDGFR complex_PDGFD	epicardial|vascular_ec	0.0009	-0.841663	PDGFR complex_Pdgfd	PDGFR complex	Pdgfd	E11.5
218	PLXNB2_SEMA4D	epicardial|fibroblasts	0.0009	-0.865122	Plxnb2_Sema4d	Plxnb2	Sema4d	E11.5
219	EPHA3_EFNA4	epicardial|mural_cells	0.0009	-0.873027	Epha3_Efna4	Epha3	Efna4	E11.5
220	COL16A1_a1b1 complex	epicardial|blood	0.0009	-0.878321	Col16a1_a1b1 complex	Col16a1	a1b1 complex	E11.5
221	EFNB2_EPHB4	epicardial|endocardial_ec	0.0009	-0.883635	Efnb2_Ephb4	Efnb2	Ephb4	E11.5
222	FGFR2_EPHA4	epicardial|atrial_cm	0.0009	-0.905088	Fgfr2_Epha4	Fgfr2	Epha4	E11.5
223	PLXNB2_SEMA4G	epicardial|mural_cells	0.0009	-0.905088	Plxnb2_Sema4g	Plxnb2	Sema4g	E11.5
224	BMP2_SMO	epicardial|endocardial_ec	0.0009	-0.907793	Bmp2_Smo	Bmp2	Smo	E11.5
225	EPHA3_EFNA5	epicardial|epicardial	0.0009	-0.913216	Epha3_Efna5	Epha3	Efna5	E11.5
226	COL14A1_a1b1 complex	epicardial|vascular_ec	0.0009	-0.915936	Col14a1_a1b1 complex	Col14a1	a1b1 complex	E11.5
227	FGFR1_NCAM1	epicardial|vascular_ec	0.0009	-0.91866	Fgfr1_Ncam1	Fgfr1	Ncam1	E11.5
228	TNFRSF1A_GRN	epicardial|blood	0.0009	-0.92139	Tnfrsf1a_Grn	Tnfrsf1a	Grn	E11.5
229	BMPR1A_BMPR2_BMP4	epicardial|epicardial	0.0009	-0.937878	Bmpr1a_Bmpr2_Bmp4	Bmpr1a_Bmpr2	Bmp4	E11.5
230	EPHA3_EFNA4	epicardial|epicardial	0.0009	-0.943416	Epha3_Efna4	Epha3	Efna4	E11.5
231	COL27A1_a1b1 complex	epicardial|blood	0.0009	-0.951764	Col27a1_a1b1 complex	Col27a1	a1b1 complex	E11.5
232	EFNA2_EPHA3	epicardial|epicardial	0.0009	-0.962969	Efna2_Epha3	Efna2	Epha3	E11.5
233	JAM3_JAM3	epicardial|epicardial	0.0009	-0.985645	Jam3_Jam3	Jam3	Jam3	E11.5
234	FGFR1_FGFR2	epicardial|epicardial	0.0009	-0.99137	Fgfr1_Fgfr2	Fgfr1	Fgfr2	E11.5
235	BMPR1A_BMPR2_BMP2	epicardial|epicardial	0.0009	-1	Bmpr1a_Bmpr2_Bmp2	Bmpr1a_Bmpr2	Bmp2	E11.5
236	NOTCH1_DLK1	epicardial|epicardial	0.0009	-1.04097	Notch1_Dlk1	Notch1	Dlk1	E11.5
237	EPHA3_EFNA4	epicardial|endocardial_ec	0.0009	-1.0499	Epha3_Efna4	Epha3	Efna4	E11.5
238	FGFR1_NCAM1	epicardial|atrial_cm	0.0009	-1.08927	Fgfr1_Ncam1	Fgfr1	Ncam1	E11.5
239	EPHA3_EFNA4	epicardial|vascular_ec	0.0009	-1.1016	Epha3_Efna4	Epha3	Efna4	E11.5
240	COL11A1_a2b1 complex	epicardial|immune	0.0009	-1.1078	Col11a1_a2b1 complex	Col11a1	a2b1 complex	E11.5
241	AXL_GAS6	epicardial|fibroblasts	0.0009	-1.11404	Axl_Gas6	Axl	Gas6	E11.5
242	PROS1_AXL	epicardial|vascular_ec	0.0009	-1.14561	Pros1_Axl	Pros1	Axl	E11.5
243	LRP6_CKLF	epicardial|endocardial_ec	0.0009	-1.1488	Lrp6_Cklf	Lrp6	Cklf	E11.5
244	FGFR2_XPR1	epicardial|immune	0.0009	-1.15843	Fgfr2_Xpr1	Fgfr2	Xpr1	E11.5
245	EPHB3_EFNB3	epicardial|blood	0.0009	-1.16488	Ephb3_Efnb3	Ephb3	Efnb3	E11.5
246	TIMP1_FGFR2	epicardial|vascular_ec	0.0009	-1.17137	Timp1_Fgfr2	Timp1	Fgfr2	E11.5
247	EFNA5_EPHA4	epicardial|atrial_cm	0.0009	-1.18115	Efna5_Epha4	Efna5	Epha4	E11.5
248	DLK1_NOTCH3	epicardial|epicardial	0.0009	-1.1976	Dlk1_Notch3	Dlk1	Notch3	E11.5
249	FGFR1_NCAM1	epicardial|blood	0.0009	-1.21424	Fgfr1_Ncam1	Fgfr1	Ncam1	E11.5
250	EPHA3_EFNA5	epicardial|atrial_cm	0.0009	-1.21759	Epha3_Efna5	Epha3	Efna5	E11.5
251	EPHA3_EFNA5	epicardial|blood	0.0009	-1.21759	Epha3_Efna5	Epha3	Efna5	E11.5
252	EFNA4_EPHA4	epicardial|atrial_cm	0.0009	-1.22095	Efna4_Epha4	Efna4	Epha4	E11.5
253	LRP6_CKLF	epicardial|vascular_ec	0.0009	-1.23107	Lrp6_Cklf	Lrp6	Cklf	E11.5
254	COL6A2_a2b1 complex	epicardial|immune	0.0009	-1.23786	Col6a2_a2b1 complex	Col6a2	a2b1 complex	E11.5
255	EFNA2_EPHA4	epicardial|atrial_cm	0.0009	-1.24469	Efna2_Epha4	Efna2	Epha4	E11.5
256	BMPR1A_BMPR2_GDF6	epicardial|vascular_ec	0.0009	-1.25498	Bmpr1a_Bmpr2_Gdf6	Bmpr1a_Bmpr2	Gdf6	E11.5
257	LRP6_CKLF	epicardial|epicardial	0.0009	-1.25843	Lrp6_Cklf	Lrp6	Cklf	E11.5
258	TNC_a9b1 complex	epicardial|immune	0.0009	-1.25843	Tnc_a9b1 complex	Tnc	a9b1 complex	E11.5
259	FGFR2_FGF9	epicardial|vascular_ec	0.0009	-1.2723	Fgfr2_Fgf9	Fgfr2	Fgf9	E11.5
260	FGFR2_XPR1	epicardial|vascular_ec	0.0009	-1.2723	Fgfr2_Xpr1	Fgfr2	Xpr1	E11.5
261	BMPR1A_BMPR2_BMP2	epicardial|vascular_ec	0.0009	-1.2863	Bmpr1a_Bmpr2_Bmp2	Bmpr1a_Bmpr2	Bmp2	E11.5
262	NRG1_ERBB4	epicardial|atrial_cm	0.0009	-1.2969	Nrg1_Erbb4	Nrg1	Erbb4	E11.5
263	FGFR2_XPR1	epicardial|fibroblasts	0.0009	-1.30401	Fgfr2_Xpr1	Fgfr2	Xpr1	E11.5
264	FGFR2_XPR1	epicardial|atrial_cm	0.0009	-1.31115	Fgfr2_Xpr1	Fgfr2	Xpr1	E11.5
265	FGFR2_XPR1	epicardial|blood	0.0009	-1.33643	Fgfr2_Xpr1	Fgfr2	Xpr1	E11.5
266	FGFR2_XPR1	epicardial|endocardial_ec	0.0009	-1.34008	Fgfr2_Xpr1	Fgfr2	Xpr1	E11.5
267	FGFR1_FGF9	epicardial|vascular_ec	0.0009	-1.3474	Fgfr1_Fgf9	Fgfr1	Fgf9	E11.5
268	EPHB3_EFNB1	epicardial|vascular_ec	0.0009	-1.35845	Ephb3_Efnb1	Ephb3	Efnb1	E11.5
269	TIMP1_FGFR2	epicardial|atrial_cm	0.0009	-1.36216	Timp1_Fgfr2	Timp1	Fgfr2	E11.5
270	FGFR2_EPHA4	epicardial|blood	0.0009	-1.36587	Fgfr2_Epha4	Fgfr2	Epha4	E11.5
271	NOTCH1_JAG1	epicardial|atrial_cm	0.0009	-1.38458	Notch1_Jag1	Notch1	Jag1	E11.5
272	TGFB1_TGFbeta receptor2	epicardial|endocardial_ec	0.0009	-1.38836	Tgfb1_TGFbeta receptor2	Tgfb1	TGFbeta receptor2	E11.5
273	ADGRL1_NRG1	epicardial|endocardial_ec	0.0009	-1.39214	Adgrl1_Nrg1	Adgrl1	Nrg1	E11.5
274	CD44_FGFR2	epicardial|epicardial	0.0009	-1.42275	Cd44_Fgfr2	Cd44	Fgfr2	E11.5
275	TNC_a8b1 complex	epicardial|epicardial	0.0009	-1.4344	Tnc_a8b1 complex	Tnc	a8b1 complex	E11.5
276	EFNA5_EPHA7	epicardial|atrial_cm	0.0009	-1.46196	Efna5_Epha7	Efna5	Epha7	E11.5
277	TNC_a4b1 complex	epicardial|vascular_ec	0.0009	-1.46993	Tnc_a4b1 complex	Tnc	a4b1 complex	E11.5
278	EFNA4_EPHA7	epicardial|atrial_cm	0.0009	-1.51046	Efna4_Epha7	Efna4	Epha7	E11.5
279	FGFR1_FGFR2	epicardial|vascular_ec	0.0009	-1.51457	Fgfr1_Fgfr2	Fgfr1	Fgfr2	E11.5
280	BMR1A_ACR2A_BMP4	epicardial|epicardial	0.0009	-1.52284	BMR1A_ACR2A_Bmp4	BMR1A_ACR2A	Bmp4	E11.5
281	EFNA2_EPHA7	epicardial|atrial_cm	0.0009	-1.53952	Efna2_Epha7	Efna2	Epha7	E11.5
282	NRG1_NETO2	epicardial|vascular_ec	0.0009	-1.55639	Nrg1_Neto2	Nrg1	Neto2	E11.5
283	ADGRL1_NRG1	epicardial|epicardial	0.0009	-1.59074	Adgrl1_Nrg1	Adgrl1	Nrg1	E11.5
284	BMR1A_ACR2A_BMP2	epicardial|epicardial	0.0009	-1.61706	BMR1A_ACR2A_Bmp2	BMR1A_ACR2A	Bmp2	E11.5
285	NRG1_LSR	epicardial|vascular_ec	0.0009	-1.63039	Nrg1_Lsr	Nrg1	Lsr	E11.5
286	NRG1_ERBB4	epicardial|blood	0.0009	-1.63039	Nrg1_Erbb4	Nrg1	Erbb4	E11.5
287	EPHB3_EFNB1	epicardial|epicardial	0.0009	-1.68966	Ephb3_Efnb1	Ephb3	Efnb1	E11.5
288	EFNA4_EPHA7	epicardial|vascular_ec	0.0009	-1.699	Efna4_Epha7	Efna4	Epha7	E11.5
289	FGFR1_FGFR2	epicardial|atrial_cm	0.0009	-1.75633	Fgfr1_Fgfr2	Fgfr1	Fgfr2	E11.5
290	NRG1_LGR4	epicardial|blood	0.0009	-1.76121	Nrg1_Lgr4	Nrg1	Lgr4	E11.5
291	NRG1_ERBB4	epicardial|vascular_ec	0.0009	-1.78588	Nrg1_Erbb4	Nrg1	Erbb4	E11.5
292	TNC_a8b1 complex	epicardial|vascular_ec	0.0009	-1.79086	Tnc_a8b1 complex	Tnc	a8b1 complex	E11.5
293	TNC_aVb3 complex	epicardial|fibroblasts	0.0009	-1.80591	Tnc_aVb3 complex	Tnc	aVb3 complex	E11.5
294	EFNA4_EPHA4	epicardial|blood	0.0009	-1.82113	Efna4_Epha4	Efna4	Epha4	E11.5
295	EFNA4_EPHA7	epicardial|blood	0.0009	-1.83136	Efna4_Epha7	Efna4	Epha7	E11.5
296	NRG1_LGR4	epicardial|atrial_cm	0.0009	-1.8365	Nrg1_Lgr4	Nrg1	Lgr4	E11.5
297	BMR1A_AVR2B_GDF6	epicardial|vascular_ec	0.0009	-1.8365	BMR1A_AVR2B_Gdf6	BMR1A_AVR2B	Gdf6	E11.5
298	EFNA2_EPHA4	epicardial|blood	0.0009	-1.85726	Efna2_Epha4	Efna2	Epha4	E11.5
299	COL26A1_a2b1 complex	epicardial|immune	0.0009	-1.8625	Col26a1_a2b1 complex	Col26a1	a2b1 complex	E11.5
300	COL14A1_a2b1 complex	epicardial|immune	0.0009	-1.89432	Col14a1_a2b1 complex	Col14a1	a2b1 complex	E11.5
301	AXL_GAS6	epicardial|endocardial_ec	0.0009	-1.93788	Axl_Gas6	Axl	Gas6	E11.5
302	COL13A1_a2b1 complex	epicardial|immune	0.0009	-1.97143	Col13a1_a2b1 complex	Col13a1	a2b1 complex	E11.5
303	PROS1_AXL	epicardial|endocardial_ec	0.0009	-1.9771	Pros1_Axl	Pros1	Axl	E11.5
304	COL9A2_a2b1 complex	epicardial|immune	0.0009	-2.01159	Col9a2_a2b1 complex	Col9a2	a2b1 complex	E11.5
305	BMR1A_ACR2A_GDF6	epicardial|vascular_ec	0.0009	-2.03505	BMR1A_ACR2A_Gdf6	BMR1A_ACR2A	Gdf6	E11.5
306	BMR1A_ACR2A_BMP2	epicardial|vascular_ec	0.0009	-2.08314	BMR1A_ACR2A_Bmp2	BMR1A_ACR2A	Bmp2	E11.5
307	COL16A1_a2b1 complex	epicardial|immune	0.0009	-2.152	Col16a1_a2b1 complex	Col16a1	a2b1 complex	E11.5
308	ACVR_1A2B receptor_BMP5	epicardial|atrial_cm	0.0009	-2.27928	ACVR_1A2B receptor_Bmp5	ACVR_1A2B receptor	Bmp5	E11.5
309	ACVR_1A2A receptor_BMP5	epicardial|atrial_cm	0.0009	-2.32193	ACVR_1A2A receptor_Bmp5	ACVR_1A2A receptor	Bmp5	E11.5
310	BMR1A_ACR2A_BMP5	epicardial|atrial_cm	0.0009	-2.32193	BMR1A_ACR2A_Bmp5	BMR1A_ACR2A	Bmp5	E11.5
311	COL27A1_a2b1 complex	epicardial|immune	0.0009	-2.33643	Col27a1_a2b1 complex	Col27a1	a2b1 complex	E11.5
312	PROS1_AXL	epicardial|epicardial	0.0009	-2.38082	Pros1_Axl	Pros1	Axl	E11.5
313	PROS1_AXL	epicardial|atrial_cm	0.0009	-2.71786	Pros1_Axl	Pros1	Axl	E11.5
314	COL18A1_a1b1 complex	epicardial|immune	0.01	1.2135	Col18a1_a1b1 complex	Col18a1	a1b1 complex	E11.5
315	COL5A2_a1b1 complex	epicardial|immune	0.01	0.861558	Col5a2_a1b1 complex	Col5a2	a1b1 complex	E11.5
316	COL5A1_a1b1 complex	epicardial|immune	0.01	0.244887	Col5a1_a1b1 complex	Col5a1	a1b1 complex	E11.5
317	COL9A1_a1b1 complex	epicardial|immune	0.01	0.204141	Col9a1_a1b1 complex	Col9a1	a1b1 complex	E11.5
318	COL6A1_a1b1 complex	epicardial|immune	0.01	-0.0877334	Col6a1_a1b1 complex	Col6a1	a1b1 complex	E11.5
319	JAM3_JAM3	epicardial|mural_cells	0.01	-0.288065	Jam3_Jam3	Jam3	Jam3	E11.5
320	COPA_SORT1	epicardial|fibroblasts	0.01	-0.405451	Copa_Sort1	Copa	Sort1	E11.5
321	VCAM1_a4b1 complex	epicardial|fibroblasts	0.01	-0.637109	Vcam1_a4b1 complex	Vcam1	a4b1 complex	E11.5
322	COL26A1_a1b1 complex	epicardial|epicardial	0.01	-0.646112	Col26a1_a1b1 complex	Col26a1	a1b1 complex	E11.5
323	COL14A1_a1b1 complex	epicardial|epicardial	0.01	-0.659723	Col14a1_a1b1 complex	Col14a1	a1b1 complex	E11.5
324	WNT5A_EPHA7	epicardial|endocardial_ec	0.01	-0.691989	Wnt5a_Epha7	Wnt5a	Epha7	E11.5
325	VCAM1_a9b1 complex	epicardial|fibroblasts	0.01	-0.698998	Vcam1_a9b1 complex	Vcam1	a9b1 complex	E11.5
326	BMR1A_AVR2B_BMP7	epicardial|blood	0.01	-0.736966	BMR1A_AVR2B_Bmp7	BMR1A_AVR2B	Bmp7	E11.5
327	COL16A1_a1b1 complex	epicardial|epicardial	0.01	-0.76366	Col16a1_a1b1 complex	Col16a1	a1b1 complex	E11.5
328	COL27A1_a1b1 complex	epicardial|epicardial	0.01	-0.831358	Col27a1_a1b1 complex	Col27a1	a1b1 complex	E11.5
329	COL6A2_a1b1 complex	epicardial|endocardial_ec	0.01	-0.841663	Col6a2_a1b1 complex	Col6a2	a1b1 complex	E11.5
330	COL26A1_a1b1 complex	epicardial|vascular_ec	0.01	-0.899695	Col26a1_a1b1 complex	Col26a1	a1b1 complex	E11.5
331	LRP6_CKLF	epicardial|fibroblasts	0.01	-0.940645	Lrp6_Cklf	Lrp6	Cklf	E11.5
332	COL9A2_a1b1 complex	epicardial|vascular_ec	0.01	-0.974262	Col9a2_a1b1 complex	Col9a2	a1b1 complex	E11.5
333	BMR1A_AVR2B_BMP4	epicardial|epicardial	0.01	-1.38458	BMR1A_AVR2B_Bmp4	BMR1A_AVR2B	Bmp4	E11.5
334	JAM3_JAM3	epicardial|blood	0.01	-1.47794	Jam3_Jam3	Jam3	Jam3	E11.5
335	JAM3_JAM3	epicardial|atrial_cm	0.01	-1.5187	Jam3_Jam3	Jam3	Jam3	E11.5
336	NOTCH1_JAG1	epicardial|vascular_ec	0.01	-1.63487	Notch1_Jag1	Notch1	Jag1	E11.5
337	EFNA2_EPHA7	epicardial|vascular_ec	0.01	-1.73216	Efna2_Epha7	Efna2	Epha7	E11.5
338	CD44_SELE	epicardial|mural_cells	0.01	-1.76611	Cd44_Sele	Cd44	Sele	E11.5
339	EFNA5_EPHA4	epicardial|blood	0.01	-1.76611	Efna5_Epha4	Efna5	Epha4	E11.5
340	EPHB3_EFNB1	epicardial|atrial_cm	0.01	-1.90509	Ephb3_Efnb1	Ephb3	Efnb1	E11.5
341	TGFB1_TGFbeta receptor1	epicardial|immune	0.01	-1.98279	Tgfb1_TGFbeta receptor1	Tgfb1	TGFbeta receptor1	E11.5
342	ACVR1_BMPR2_BMP5	epicardial|atrial_cm	0.01	-2.27928	Acvr1_Bmpr2_Bmp5	Acvr1_Bmpr2	Bmp5	E11.5
343	ACVR_1A2A receptor_BMP5	epicardial|blood	0.01	-2.699	ACVR_1A2A receptor_Bmp5	ACVR_1A2A receptor	Bmp5	E11.5
344	IGF2_IGF1R	epicardial|endocardial_ec	0.02	-0.307573	Igf2_Igf1r	Igf2	Igf1r	E11.5
345	NECTIN2_NECTIN3	epicardial|epicardial	0.02	-0.597278	Nectin2_Nectin3	Nectin2	Nectin3	E11.5
346	COL13A1_a1b1 complex	epicardial|epicardial	0.02	-0.691989	Col13a1_a1b1 complex	Col13a1	a1b1 complex	E11.5
347	COL9A2_a1b1 complex	epicardial|epicardial	0.02	-0.708396	Col9a2_a1b1 complex	Col9a2	a1b1 complex	E11.5
348	BMPR1A_BMPR2_BMP2	epicardial|immune	0.02	-0.907793	Bmpr1a_Bmpr2_Bmp2	Bmpr1a_Bmpr2	Bmp2	E11.5
349	COL16A1_a1b1 complex	epicardial|vascular_ec	0.02	-1.04097	Col16a1_a1b1 complex	Col16a1	a1b1 complex	E11.5
350	BMR1A_AVR2B_BMP2	epicardial|immune	0.02	-1.34373	BMR1A_AVR2B_Bmp2	BMR1A_AVR2B	Bmp2	E11.5
351	BMR1A_AVR2B_BMP2	epicardial|epicardial	0.02	-1.46993	BMR1A_AVR2B_Bmp2	BMR1A_AVR2B	Bmp2	E11.5
352	BMR1A_ACR2A_BMP2	epicardial|immune	0.02	-1.47794	BMR1A_ACR2A_Bmp2	BMR1A_ACR2A	Bmp2	E11.5
353	EFNA2_EPHA7	epicardial|blood	0.02	-1.86775	Efna2_Epha7	Efna2	Epha7	E11.5
354	PROS1_TYRO3	epicardial|mural_cells	0.02	-2.52284	Pros1_Tyro3	Pros1	Tyro3	E11.5
355	BMR1A_ACR2A_BMP5	epicardial|blood	0.02	-2.699	BMR1A_ACR2A_Bmp5	BMR1A_ACR2A	Bmp5	E11.5
356	IGF2_IGF1R	epicardial|immune	0.03	0.015783	Igf2_Igf1r	Igf2	Igf1r	E11.5
357	COL11A1_a1b1 complex	epicardial|immune	0.03	-0.268817	Col11a1_a1b1 complex	Col11a1	a1b1 complex	E11.5
358	IGF2_IGF1R	epicardial|atrial_cm	0.03	-0.302226	Igf2_Igf1r	Igf2	Igf1r	E11.5
359	VCAM1_a9b1 complex	epicardial|mural_cells	0.03	-0.407364	Vcam1_a9b1 complex	Vcam1	a9b1 complex	E11.5
360	TEK_ANGPT1	epicardial|blood	0.03	-0.724993	Tek_Angpt1	Tek	Angpt1	E11.5
361	COL4A2_a2b1 complex	epicardial|immune	0.03	-0.739372	Col4a2_a2b1 complex	Col4a2	a2b1 complex	E11.5
362	COL27A1_a1b1 complex	epicardial|vascular_ec	0.03	-1.12343	Col27a1_a1b1 complex	Col27a1	a1b1 complex	E11.5
363	BMP2_SMO	epicardial|blood	0.03	-1.36959	Bmp2_Smo	Bmp2	Smo	E11.5
364	BMPR1A_BMPR2_BMP5	epicardial|atrial_cm	0.03	-1.41504	Bmpr1a_Bmpr2_Bmp5	Bmpr1a_Bmpr2	Bmp5	E11.5
365	EFNB2_EPHA4	epicardial|atrial_cm	0.03	-1.48197	Efnb2_Epha4	Efnb2	Epha4	E11.5
366	WNT5A_ANTXR1	epicardial|mural_cells	0.03	-1.49411	Wnt5a_Antxr1	Wnt5a	Antxr1	E11.5
367	EFNA5_EPHA7	epicardial|vascular_ec	0.03	-1.64386	Efna5_Epha7	Efna5	Epha7	E11.5
368	NOTCH1_WNT4	epicardial|mural_cells	0.03	-1.77103	Notch1_Wnt4	Notch1	Wnt4	E11.5
369	TNC_a4b1 complex	epicardial|fibroblasts	0.03	-1.82623	Tnc_a4b1 complex	Tnc	a4b1 complex	E11.5
370	TGFB1_TGFbeta receptor1	epicardial|endocardial_ec	0.03	-1.89432	Tgfb1_TGFbeta receptor1	Tgfb1	TGFbeta receptor1	E11.5
371	CD44_FGFR2	epicardial|vascular_ec	0.03	-2.18442	Cd44_Fgfr2	Cd44	Fgfr2	E11.5
372	TGFB1_TGFbeta receptor2	epicardial|immune	0.03	-2.36587	Tgfb1_TGFbeta receptor2	Tgfb1	TGFbeta receptor2	E11.5
373	COL6A2_a1b1 complex	epicardial|immune	0.04	-0.340075	Col6a2_a1b1 complex	Col6a2	a1b1 complex	E11.5
374	COL11A1_a1b1 complex	epicardial|atrial_cm	0.04	-1.0862	Col11a1_a1b1 complex	Col11a1	a1b1 complex	E11.5
375	EFNA5_EPHA7	epicardial|blood	0.04	-1.77103	Efna5_Epha7	Efna5	Epha7	E11.5
376	BMR1A_AVR2B_BMP2	epicardial|vascular_ec	0.04	-1.88364	BMR1A_AVR2B_Bmp2	BMR1A_AVR2B	Bmp2	E11.5
377	TNC_a9b1 complex	epicardial|fibroblasts	0.04	-1.96578	Tnc_a9b1 complex	Tnc	a9b1 complex	E11.5
378	PLXNB2_PTN	epicardial|mural_cells	0.05	2.72094	Plxnb2_Ptn	Plxnb2	Ptn	E11.5
379	IGF1_IGF1R	epicardial|mural_cells	0.05	0.500802	Igf1_Igf1r	Igf1	Igf1r	E11.5
380	COL4A1_a2b1 complex	epicardial|immune	0.05	0.133564	Col4a1_a2b1 complex	Col4a1	a2b1 complex	E11.5
381	IGF2_IGF1R	epicardial|epicardial	0.05	-0.21927	Igf2_Igf1r	Igf2	Igf1r	E11.5
382	WNT5A_FZD2	epicardial|vascular_ec	0.05	-0.369595	Wnt5a_Fzd2	Wnt5a	Fzd2	E11.5
383	COL14A1_a1b1 complex	epicardial|immune	0.05	-0.655172	Col14a1_a1b1 complex	Col14a1	a1b1 complex	E11.5
384	WNT5A_FZD1	epicardial|epicardial	0.05	-1.14242	Wnt5a_Fzd1	Wnt5a	Fzd1	E11.5
385	ADGRL1_NRG1	epicardial|mural_cells	0.05	-1.92687	Adgrl1_Nrg1	Adgrl1	Nrg1	E11.5
386	EFNA2_EPHA2	epicardial|mural_cells	0.05	-2.05289	Efna2_Epha2	Efna2	Epha2	E11.5
387	TGFB1_TGFbeta receptor1	epicardial|fibroblasts	0.05	-2.2723	Tgfb1_TGFbeta receptor1	Tgfb1	TGFbeta receptor1	E11.5

## Sheet: E12.5
	pair	clusters	pvalue	mean	interacting_pair_mus	mus_a	mus_b	stage
1	PTN_PTPRS	epicardial|epicardial	0.0009	4.25301	Ptn_Ptprs	Ptn	Ptprs	E12.5
2	PTN_PTPRS	epicardial|vascular_ec	0.0009	4.24466	Ptn_Ptprs	Ptn	Ptprs	E12.5
3	PTN_PTPRS	epicardial|mural_cells	0.0009	4.23947	Ptn_Ptprs	Ptn	Ptprs	E12.5
4	PLXNB2_PTN	epicardial|epicardial	0.0009	4.23519	Plxnb2_Ptn	Plxnb2	Ptn	E12.5
5	PTN_PTPRS	epicardial|endocardial_ec	0.0009	4.22736	Ptn_Ptprs	Ptn	Ptprs	E12.5
6	PTN_PTPRS	epicardial|blood	0.0009	4.22373	Ptn_Ptprs	Ptn	Ptprs	E12.5
7	PTN_PTPRS	epicardial|atrial_cm	0.0009	4.22311	Ptn_Ptprs	Ptn	Ptprs	E12.5
8	PTN_PTPRS	epicardial|ventricular_cm	0.0009	4.21638	Ptn_Ptprs	Ptn	Ptprs	E12.5
9	PTN_PTPRS	epicardial|immune	0.0009	4.21132	Ptn_Ptprs	Ptn	Ptprs	E12.5
10	PLXNB2_PTN	epicardial|vascular_ec	0.0009	3.75564	Plxnb2_Ptn	Plxnb2	Ptn	E12.5
11	COL3A1_a1b1 complex	epicardial|mural_cells	0.0009	3.34568	Col3a1_a1b1 complex	Col3a1	a1b1 complex	E12.5
12	COL3A1_a1b1 complex	epicardial|epicardial	0.0009	3.27381	Col3a1_a1b1 complex	Col3a1	a1b1 complex	E12.5
13	COL3A1_a1b1 complex	epicardial|vascular_ec	0.0009	3.26828	Col3a1_a1b1 complex	Col3a1	a1b1 complex	E12.5
14	COL3A1_a1b1 complex	epicardial|blood	0.0009	3.25111	Col3a1_a1b1 complex	Col3a1	a1b1 complex	E12.5
15	COL3A1_a2b1 complex	epicardial|immune	0.0009	3.22203	Col3a1_a2b1 complex	Col3a1	a2b1 complex	E12.5
16	COL3A1_a1b1 complex	epicardial|endocardial_ec	0.0009	3.21412	Col3a1_a1b1 complex	Col3a1	a1b1 complex	E12.5
17	COL3A1_a1b1 complex	epicardial|atrial_cm	0.0009	3.20821	Col3a1_a1b1 complex	Col3a1	a1b1 complex	E12.5
18	COL3A1_a1b1 complex	epicardial|ventricular_cm	0.0009	3.20289	Col3a1_a1b1 complex	Col3a1	a1b1 complex	E12.5
19	COL3A1_a1b1 complex	epicardial|immune	0.0009	3.19928	Col3a1_a1b1 complex	Col3a1	a1b1 complex	E12.5
20	MDK_LRP1	epicardial|epicardial	0.0009	2.9895	Mdk_Lrp1	Mdk	Lrp1	E12.5
21	MDK_LRP1	epicardial|vascular_ec	0.0009	2.98185	Mdk_Lrp1	Mdk	Lrp1	E12.5
22	MDK_LRP1	epicardial|mural_cells	0.0009	2.96255	Mdk_Lrp1	Mdk	Lrp1	E12.5
23	MDK_LRP1	epicardial|fibroblasts	0.0009	2.96181	Mdk_Lrp1	Mdk	Lrp1	E12.5
24	COL1A2_a1b1 complex	epicardial|mural_cells	0.0009	2.62621	Col1a2_a1b1 complex	Col1a2	a1b1 complex	E12.5
25	IGF2_IGF2R	epicardial|endocardial_ec	0.0009	2.51929	Igf2_Igf2r	Igf2	Igf2r	E12.5
26	COL1A2_a1b1 complex	epicardial|epicardial	0.0009	2.50564	Col1a2_a1b1 complex	Col1a2	a1b1 complex	E12.5
27	COL1A2_a1b1 complex	epicardial|vascular_ec	0.0009	2.49646	Col1a2_a1b1 complex	Col1a2	a1b1 complex	E12.5
28	COL1A2_a1b1 complex	epicardial|blood	0.0009	2.46702	Col1a2_a1b1 complex	Col1a2	a1b1 complex	E12.5
29	COL1A2_a2b1 complex	epicardial|immune	0.0009	2.41657	Col1a2_a2b1 complex	Col1a2	a2b1 complex	E12.5
30	COL1A2_a1b1 complex	epicardial|endocardial_ec	0.0009	2.40272	Col1a2_a1b1 complex	Col1a2	a1b1 complex	E12.5
31	COL1A1_a1b1 complex	epicardial|mural_cells	0.0009	2.40108	Col1a1_a1b1 complex	Col1a1	a1b1 complex	E12.5
32	COL1A2_a1b1 complex	epicardial|atrial_cm	0.0009	2.39232	Col1a2_a1b1 complex	Col1a2	a1b1 complex	E12.5
33	COL1A2_a1b1 complex	epicardial|ventricular_cm	0.0009	2.38294	Col1a2_a1b1 complex	Col1a2	a1b1 complex	E12.5
34	COL1A2_a1b1 complex	epicardial|immune	0.0009	2.37657	Col1a2_a1b1 complex	Col1a2	a1b1 complex	E12.5
35	COL1A1_a1b1 complex	epicardial|epicardial	0.0009	2.25942	Col1a1_a1b1 complex	Col1a1	a1b1 complex	E12.5
36	COL1A1_a1b1 complex	epicardial|vascular_ec	0.0009	2.24823	Col1a1_a1b1 complex	Col1a1	a1b1 complex	E12.5
37	COL1A1_a1b1 complex	epicardial|blood	0.0009	2.21319	Col1a1_a1b1 complex	Col1a1	a1b1 complex	E12.5
38	COL1A1_a2b1 complex	epicardial|immune	0.0009	2.15283	Col1a1_a2b1 complex	Col1a1	a2b1 complex	E12.5
39	COL1A1_a1b1 complex	epicardial|endocardial_ec	0.0009	2.13619	Col1a1_a1b1 complex	Col1a1	a1b1 complex	E12.5
40	COL1A1_a1b1 complex	epicardial|atrial_cm	0.0009	2.12367	Col1a1_a1b1 complex	Col1a1	a1b1 complex	E12.5
41	COL1A1_a1b1 complex	epicardial|ventricular_cm	0.0009	2.11237	Col1a1_a1b1 complex	Col1a1	a1b1 complex	E12.5
42	COL1A1_a1b1 complex	epicardial|immune	0.0009	2.10467	Col1a1_a1b1 complex	Col1a1	a1b1 complex	E12.5
43	FN1_a8b1 complex	epicardial|mural_cells	0.0009	1.86631	Fn1_a8b1 complex	Fn1	a8b1 complex	E12.5
44	FN1_a4b1 complex	epicardial|fibroblasts	0.0009	1.86275	Fn1_a4b1 complex	Fn1	a4b1 complex	E12.5
45	FN1_aVb1 complex	epicardial|vascular_ec	0.0009	1.86116	Fn1_aVb1 complex	Fn1	aVb1 complex	E12.5
46	FN1_a8b1 complex	epicardial|epicardial	0.0009	1.8536	Fn1_a8b1 complex	Fn1	a8b1 complex	E12.5
47	FN1_a4b1 complex	epicardial|epicardial	0.0009	1.8516	Fn1_a4b1 complex	Fn1	a4b1 complex	E12.5
48	FN1_aVb1 complex	epicardial|mural_cells	0.0009	1.8488	Fn1_aVb1 complex	Fn1	aVb1 complex	E12.5
49	FN1_aVb5 complex	epicardial|mural_cells	0.0009	1.8488	Fn1_aVb5 complex	Fn1	aVb5 complex	E12.5
50	FN1_aVb3 complex	epicardial|fibroblasts	0.0009	1.83188	Fn1_aVb3 complex	Fn1	aVb3 complex	E12.5
51	FN1_aVb1 complex	epicardial|fibroblasts	0.0009	1.83188	Fn1_aVb1 complex	Fn1	aVb1 complex	E12.5
52	FN1_aVb5 complex	epicardial|fibroblasts	0.0009	1.83188	Fn1_aVb5 complex	Fn1	aVb5 complex	E12.5
53	TNFRSF1A_GRN	epicardial|fibroblasts	0.0009	1.82985	Tnfrsf1a_Grn	Tnfrsf1a	Grn	E12.5
54	FN1_aVb1 complex	epicardial|epicardial	0.0009	1.82904	Fn1_aVb1 complex	Fn1	aVb1 complex	E12.5
55	FN1_aVb5 complex	epicardial|epicardial	0.0009	1.82904	Fn1_aVb5 complex	Fn1	aVb5 complex	E12.5
56	FN1_a2b1 complex	epicardial|immune	0.0009	1.82416	Fn1_a2b1 complex	Fn1	a2b1 complex	E12.5
57	FN1_a3b1 complex	epicardial|vascular_ec	0.0009	1.8168	Fn1_a3b1 complex	Fn1	a3b1 complex	E12.5
58	IGF2_IGF2R	epicardial|blood	0.0009	1.80983	Igf2_Igf2r	Igf2	Igf2r	E12.5
59	FN1_aVb1 complex	epicardial|endocardial_ec	0.0009	1.7941	Fn1_aVb1 complex	Fn1	aVb1 complex	E12.5
60	FN1_aVb5 complex	epicardial|vascular_ec	0.0009	1.78785	Fn1_aVb5 complex	Fn1	aVb5 complex	E12.5
61	FN1_aVb1 complex	epicardial|blood	0.0009	1.76171	Fn1_aVb1 complex	Fn1	aVb1 complex	E12.5
62	FN1_aVb5 complex	epicardial|blood	0.0009	1.76171	Fn1_aVb5 complex	Fn1	aVb5 complex	E12.5
63	FN1_aVb3 complex	epicardial|mural_cells	0.0009	1.7583	Fn1_aVb3 complex	Fn1	aVb3 complex	E12.5
64	FN1_aVb1 complex	epicardial|atrial_cm	0.0009	1.75574	Fn1_aVb1 complex	Fn1	aVb1 complex	E12.5
65	FN1_aVb5 complex	epicardial|atrial_cm	0.0009	1.75574	Fn1_aVb5 complex	Fn1	aVb5 complex	E12.5
66	FN1_a3b1 complex	epicardial|immune	0.0009	1.74975	Fn1_a3b1 complex	Fn1	a3b1 complex	E12.5
67	COL5A2_a1b1 complex	epicardial|mural_cells	0.0009	1.54942	Col5a2_a1b1 complex	Col5a2	a1b1 complex	E12.5
68	LAMC1_a6b1 complex	epicardial|endocardial_ec	0.0009	1.32826	Lamc1_a6b1 complex	Lamc1	a6b1 complex	E12.5
69	COL4A1_a1b1 complex	epicardial|mural_cells	0.0009	1.2857	Col4a1_a1b1 complex	Col4a1	a1b1 complex	E12.5
70	COL5A2_a1b1 complex	epicardial|epicardial	0.0009	1.28214	Col5a2_a1b1 complex	Col5a2	a1b1 complex	E12.5
71	COL5A2_a1b1 complex	epicardial|vascular_ec	0.0009	1.26063	Col5a2_a1b1 complex	Col5a2	a1b1 complex	E12.5
72	COL5A2_a1b1 complex	epicardial|blood	0.0009	1.1903	Col5a2_a1b1 complex	Col5a2	a1b1 complex	E12.5
73	COL5A1_a1b1 complex	epicardial|mural_cells	0.0009	1.1846	Col5a1_a1b1 complex	Col5a1	a1b1 complex	E12.5
74	NOTCH1_DLK1	epicardial|vascular_ec	0.0009	1.18206	Notch1_Dlk1	Notch1	Dlk1	E12.5
75	COL6A1_a1b1 complex	epicardial|mural_cells	0.0009	1.13947	Col6a1_a1b1 complex	Col6a1	a1b1 complex	E12.5
76	FGFR2_CD83	epicardial|fibroblasts	0.0009	1.12829	Fgfr2_Cd83	Fgfr2	Cd83	E12.5
77	COL5A2_a2b1 complex	epicardial|immune	0.0009	1.06488	Col5a2_a2b1 complex	Col5a2	a2b1 complex	E12.5
78	COL5A2_a1b1 complex	epicardial|endocardial_ec	0.0009	1.02928	Col5a2_a1b1 complex	Col5a2	a1b1 complex	E12.5
79	COL5A2_a1b1 complex	epicardial|atrial_cm	0.0009	1.00216	Col5a2_a1b1 complex	Col5a2	a1b1 complex	E12.5
80	COL5A2_a1b1 complex	epicardial|ventricular_cm	0.0009	0.977463	Col5a2_a1b1 complex	Col5a2	a1b1 complex	E12.5
81	COL5A2_a1b1 complex	epicardial|immune	0.0009	0.960512	Col5a2_a1b1 complex	Col5a2	a1b1 complex	E12.5
82	COL4A2_a1b1 complex	epicardial|mural_cells	0.0009	0.95977	Col4a2_a1b1 complex	Col4a2	a1b1 complex	E12.5
83	COL4A1_a1b1 complex	epicardial|epicardial	0.0009	0.959028	Col4a1_a1b1 complex	Col4a1	a1b1 complex	E12.5
84	COL4A1_a1b1 complex	epicardial|vascular_ec	0.0009	0.931305	Col4a1_a1b1 complex	Col4a1	a1b1 complex	E12.5
85	COL18A1_a1b1 complex	epicardial|mural_cells	0.0009	0.919912	Col18a1_a1b1 complex	Col18a1	a1b1 complex	E12.5
86	VEGFA_FLT1	epicardial|endocardial_ec	0.0009	0.835116	Vegfa_Flt1	Vegfa	Flt1	E12.5
87	COL5A1_a1b1 complex	epicardial|epicardial	0.0009	0.830255	Col5a1_a1b1 complex	Col5a1	a1b1 complex	E12.5
88	TGFB2_TGFBR3	epicardial|endocardial_ec	0.0009	0.816395	Tgfb2_Tgfbr3	Tgfb2	Tgfbr3	E12.5
89	COL5A1_a1b1 complex	epicardial|vascular_ec	0.0009	0.800745	Col5a1_a1b1 complex	Col5a1	a1b1 complex	E12.5
90	FGFR1_NCAM1	epicardial|epicardial	0.0009	0.773996	Fgfr1_Ncam1	Fgfr1	Ncam1	E12.5
91	VEGFA_KDR	epicardial|immune	0.0009	0.773152	Vegfa_Kdr	Vegfa	Kdr	E12.5
92	COL6A1_a1b1 complex	epicardial|epicardial	0.0009	0.772308	Col6a1_a1b1 complex	Col6a1	a1b1 complex	E12.5
93	LAMC1_a6b1 complex	epicardial|fibroblasts	0.0009	0.768925	Lamc1_a6b1 complex	Lamc1	a6b1 complex	E12.5
94	COL6A1_a1b1 complex	epicardial|vascular_ec	0.0009	0.741575	Col6a1_a1b1 complex	Col6a1	a1b1 complex	E12.5
95	AXL_GAS6	epicardial|fibroblasts	0.0009	0.73292	Axl_Gas6	Axl	Gas6	E12.5
96	IGF1_IGF1R	epicardial|vascular_ec	0.0009	0.729444	Igf1_Igf1r	Igf1	Igf1r	E12.5
97	VEGFA_KDR	epicardial|endocardial_ec	0.0009	0.720716	Vegfa_Kdr	Vegfa	Kdr	E12.5
98	COL6A2_a1b1 complex	epicardial|mural_cells	0.0009	0.709291	Col6a2_a1b1 complex	Col6a2	a1b1 complex	E12.5
99	COL5A1_a1b1 complex	epicardial|blood	0.0009	0.703101	Col5a1_a1b1 complex	Col5a1	a1b1 complex	E12.5
100	COL4A1_a2b1 complex	epicardial|immune	0.0009	0.680774	Col4a1_a2b1 complex	Col4a1	a2b1 complex	E12.5
101	COL14A1_a1b1 complex	epicardial|mural_cells	0.0009	0.659011	Col14a1_a1b1 complex	Col14a1	a1b1 complex	E12.5
102	COL6A1_a1b1 complex	epicardial|blood	0.0009	0.639695	Col6a1_a1b1 complex	Col6a1	a1b1 complex	E12.5
103	IGF1_IGF1R	epicardial|fibroblasts	0.0009	0.635058	Igf1_Igf1r	Igf1	Igf1r	E12.5
104	LAMC1_a6b1 complex	epicardial|atrial_cm	0.0009	0.634129	Lamc1_a6b1 complex	Lamc1	a6b1 complex	E12.5
105	COL9A1_a1b1 complex	epicardial|mural_cells	0.0009	0.611645	Col9a1_a1b1 complex	Col9a1	a1b1 complex	E12.5
106	IGF1_IGF1R	epicardial|blood	0.0009	0.56267	Igf1_Igf1r	Igf1	Igf1r	E12.5
107	COL4A2_a1b1 complex	epicardial|epicardial	0.0009	0.536053	Col4a2_a1b1 complex	Col4a2	a1b1 complex	E12.5
108	COL5A1_a2b1 complex	epicardial|immune	0.0009	0.52306	Col5a1_a2b1 complex	Col5a1	a2b1 complex	E12.5
109	IGF1_IGF1R	epicardial|epicardial	0.0009	0.513996	Igf1_Igf1r	Igf1	Igf1r	E12.5
110	COL4A2_a1b1 complex	epicardial|vascular_ec	0.0009	0.499782	Col4a2_a1b1 complex	Col4a2	a1b1 complex	E12.5
111	BMPR1A_BMPR2_BMP4	epicardial|vascular_ec	0.0009	0.495695	Bmpr1a_Bmpr2_Bmp4	Bmpr1a_Bmpr2	Bmp4	E12.5
112	LAMC1_a6b1 complex	epicardial|immune	0.0009	0.489543	Lamc1_a6b1 complex	Lamc1	a6b1 complex	E12.5
113	COL18A1_a1b1 complex	epicardial|epicardial	0.0009	0.483364	Col18a1_a1b1 complex	Col18a1	a1b1 complex	E12.5
114	COL5A1_a1b1 complex	epicardial|endocardial_ec	0.0009	0.470927	Col5a1_a1b1 complex	Col5a1	a1b1 complex	E12.5
115	COL6A1_a2b1 complex	epicardial|immune	0.0009	0.452068	Col6a1_a2b1 complex	Col6a1	a2b1 complex	E12.5
116	IGF1_IGF1R	epicardial|endocardial_ec	0.0009	0.445727	Igf1_Igf1r	Igf1	Igf1r	E12.5
117	COL18A1_a1b1 complex	epicardial|vascular_ec	0.0009	0.444667	Col18a1_a1b1 complex	Col18a1	a1b1 complex	E12.5
118	COL5A1_a1b1 complex	epicardial|atrial_cm	0.0009	0.43189	Col5a1_a1b1 complex	Col5a1	a1b1 complex	E12.5
119	TGFB2_TGFbeta receptor2	epicardial|endocardial_ec	0.0009	0.43082	Tgfb2_TGFbeta receptor2	Tgfb2	TGFbeta receptor2	E12.5
120	IGF1_IGF1R	epicardial|atrial_cm	0.0009	0.425459	Igf1_Igf1r	Igf1	Igf1r	E12.5
121	COL6A1_a1b1 complex	epicardial|endocardial_ec	0.0009	0.397255	Col6a1_a1b1 complex	Col6a1	a1b1 complex	E12.5
122	COL5A1_a1b1 complex	epicardial|ventricular_cm	0.0009	0.395063	Col5a1_a1b1 complex	Col5a1	a1b1 complex	E12.5
123	COL4A2_a1b1 complex	epicardial|blood	0.0009	0.378512	Col4a2_a1b1 complex	Col4a2	a1b1 complex	E12.5
124	COL5A1_a1b1 complex	epicardial|immune	0.0009	0.368489	Col5a1_a1b1 complex	Col5a1	a1b1 complex	E12.5
125	TGFB2_TGFbeta receptor1	epicardial|fibroblasts	0.0009	0.367371	Tgfb2_TGFbeta receptor1	Tgfb2	TGFbeta receptor1	E12.5
126	COL6A1_a1b1 complex	epicardial|atrial_cm	0.0009	0.355016	Col6a1_a1b1 complex	Col6a1	a1b1 complex	E12.5
127	COL18A1_a1b1 complex	epicardial|blood	0.0009	0.318461	Col18a1_a1b1 complex	Col18a1	a1b1 complex	E12.5
128	COL6A1_a1b1 complex	epicardial|ventricular_cm	0.0009	0.316146	Col6a1_a1b1 complex	Col6a1	a1b1 complex	E12.5
129	WNT5A_FZD2	epicardial|epicardial	0.0009	0.299831	Wnt5a_Fzd2	Wnt5a	Fzd2	E12.5
130	IGF2_IGF1R	epicardial|vascular_ec	0.0009	0.296311	Igf2_Igf1r	Igf2	Igf1r	E12.5
131	COL6A1_a1b1 complex	epicardial|immune	0.0009	0.289244	Col6a1_a1b1 complex	Col6a1	a1b1 complex	E12.5
132	TGFB2_TGFbeta receptor1	epicardial|endocardial_ec	0.0009	0.275007	Tgfb2_TGFbeta receptor1	Tgfb2	TGFbeta receptor1	E12.5
133	TGFB2_TGFbeta receptor1	epicardial|immune	0.0009	0.24732	Tgfb2_TGFbeta receptor1	Tgfb2	TGFbeta receptor1	E12.5
134	NOTCH1_DLK1	epicardial|endocardial_ec	0.0009	0.235114	Notch1_Dlk1	Notch1	Dlk1	E12.5
135	IGF1_IGF1R	epicardial|immune	0.0009	0.196607	Igf1_Igf1r	Igf1	Igf1r	E12.5
136	COL6A2_a1b1 complex	epicardial|epicardial	0.0009	0.189034	Col6a2_a1b1 complex	Col6a2	a1b1 complex	E12.5
137	IGF2_IGF1R	epicardial|fibroblasts	0.0009	0.166073	Igf2_Igf1r	Igf2	Igf1r	E12.5
138	MMP2_aVb3 complex	epicardial|fibroblasts	0.0009	0.163499	Mmp2_aVb3 complex	Mmp2	aVb3 complex	E12.5
139	TGFB2_TGFbeta receptor1	epicardial|mural_cells	0.0009	0.153157	Tgfb2_TGFbeta receptor1	Tgfb2	TGFbeta receptor1	E12.5
140	TGFB2_TGFbeta receptor2	epicardial|mural_cells	0.0009	0.153157	Tgfb2_TGFbeta receptor2	Tgfb2	TGFbeta receptor2	E12.5
141	COL4A2_a2b1 complex	epicardial|immune	0.0009	0.149259	Col4a2_a2b1 complex	Col4a2	a2b1 complex	E12.5
142	COL6A2_a1b1 complex	epicardial|vascular_ec	0.0009	0.14274	Col6a2_a1b1 complex	Col6a2	a1b1 complex	E12.5
143	BMPR1A_BMPR2_BMP2	epicardial|fibroblasts	0.0009	0.125651	Bmpr1a_Bmpr2_Bmp2	Bmpr1a_Bmpr2	Bmp2	E12.5
144	COL14A1_a1b1 complex	epicardial|epicardial	0.0009	0.116365	Col14a1_a1b1 complex	Col14a1	a1b1 complex	E12.5
145	COPA_P2RY6	epicardial|fibroblasts	0.0009	0.0935602	Copa_P2ry6	Copa	P2ry6	E12.5
146	VEGFA_FLT1	epicardial|immune	0.0009	0.0894982	Vegfa_Flt1	Vegfa	Flt1	E12.5
147	COL18A1_a2b1 complex	epicardial|immune	0.0009	0.0799754	Col18a1_a2b1 complex	Col18a1	a2b1 complex	E12.5
148	COL14A1_a1b1 complex	epicardial|vascular_ec	0.0009	0.0676387	Col14a1_a1b1 complex	Col14a1	a1b1 complex	E12.5
149	IGF2_IGF1R	epicardial|blood	0.0009	0.0648829	Igf2_Igf1r	Igf2	Igf1r	E12.5
150	EFNA5_EPHA7	epicardial|endocardial_ec	0.0009	0.0607392	Efna5_Epha7	Efna5	Epha7	E12.5
151	COL9A1_a1b1 complex	epicardial|epicardial	0.0009	0.0482362	Col9a1_a1b1 complex	Col9a1	a1b1 complex	E12.5
152	EFNA5_EPHA7	epicardial|epicardial	0.0009	0.0186342	Efna5_Epha7	Efna5	Epha7	E12.5
153	WNT5A_EPHA7	epicardial|endocardial_ec	0.0009	-0.00433459	Wnt5a_Epha7	Wnt5a	Epha7	E12.5
154	COL9A1_a1b1 complex	epicardial|vascular_ec	0.0009	-0.00433459	Col9a1_a1b1 complex	Col9a1	a1b1 complex	E12.5
155	IGF2_IGF1R	epicardial|epicardial	0.0009	-0.00433459	Igf2_Igf1r	Igf2	Igf1r	E12.5
156	COL6A2_a1b1 complex	epicardial|blood	0.0009	-0.0144996	Col6a2_a1b1 complex	Col6a2	a1b1 complex	E12.5
157	WNT5A_EPHA7	epicardial|epicardial	0.0009	-0.046921	Wnt5a_Epha7	Wnt5a	Epha7	E12.5
158	VCAM1_a9b1 complex	epicardial|endocardial_ec	0.0009	-0.0709665	Vcam1_a9b1 complex	Vcam1	a9b1 complex	E12.5
159	MMP2_aVb3 complex	epicardial|mural_cells	0.0009	-0.086201	Mmp2_aVb3 complex	Mmp2	aVb3 complex	E12.5
160	COL14A1_a1b1 complex	epicardial|blood	0.0009	-0.0985055	Col14a1_a1b1 complex	Col14a1	a1b1 complex	E12.5
161	IGF2_IGF1R	epicardial|endocardial_ec	0.0009	-0.103147	Igf2_Igf1r	Igf2	Igf1r	E12.5
162	DLK1_NOTCH3	epicardial|mural_cells	0.0009	-0.112475	Dlk1_Notch3	Dlk1	Notch3	E12.5
163	IGF2_IGF1R	epicardial|atrial_cm	0.0009	-0.132894	Igf2_Igf1r	Igf2	Igf1r	E12.5
164	NECTIN2_NECTIN3	epicardial|vascular_ec	0.0009	-0.134477	Nectin2_Nectin3	Nectin2	Nectin3	E12.5
165	COL11A1_a1b1 complex	epicardial|epicardial	0.0009	-0.172994	Col11a1_a1b1 complex	Col11a1	a1b1 complex	E12.5
166	COL9A1_a1b1 complex	epicardial|blood	0.0009	-0.179515	Col9a1_a1b1 complex	Col9a1	a1b1 complex	E12.5
167	VCAM1_a9b1 complex	epicardial|mural_cells	0.0009	-0.186065	Vcam1_a9b1 complex	Vcam1	a9b1 complex	E12.5
168	COL16A1_a1b1 complex	epicardial|epicardial	0.0009	-0.189351	Col16a1_a1b1 complex	Col16a1	a1b1 complex	E12.5
169	EFNA4_EPHA7	epicardial|endocardial_ec	0.0009	-0.194295	Efna4_Epha7	Efna4	Epha7	E12.5
170	TNFRSF1A_GRN	epicardial|vascular_ec	0.0009	-0.217591	Tnfrsf1a_Grn	Tnfrsf1a	Grn	E12.5
171	COL11A1_a1b1 complex	epicardial|vascular_ec	0.0009	-0.232769	Col11a1_a1b1 complex	Col11a1	a1b1 complex	E12.5
172	COL26A1_a1b1 complex	epicardial|epicardial	0.0009	-0.236164	Col26a1_a1b1 complex	Col26a1	a1b1 complex	E12.5
173	FGFR1_NCAM1	epicardial|blood	0.0009	-0.237864	Fgfr1_Ncam1	Fgfr1	Ncam1	E12.5
174	COL6A3_a1b1 complex	epicardial|epicardial	0.0009	-0.24127	Col6a3_a1b1 complex	Col6a3	a1b1 complex	E12.5
175	EFNA4_EPHA7	epicardial|epicardial	0.0009	-0.242977	Efna4_Epha7	Efna4	Epha7	E12.5
176	COL16A1_a1b1 complex	epicardial|vascular_ec	0.0009	-0.251539	Col16a1_a1b1 complex	Col16a1	a1b1 complex	E12.5
177	VCAM1_a4b1 complex	epicardial|fibroblasts	0.0009	-0.2567	Vcam1_a4b1 complex	Vcam1	a4b1 complex	E12.5
178	TGFB1_TGFBR3	epicardial|endocardial_ec	0.0009	-0.272297	Tgfb1_Tgfbr3	Tgfb1	Tgfbr3	E12.5
179	EFNA2_EPHA7	epicardial|endocardial_ec	0.0009	-0.284546	Efna2_Epha7	Efna2	Epha7	E12.5
180	TEK_ANGPT1	epicardial|atrial_cm	0.0009	-0.289827	Tek_Angpt1	Tek	Angpt1	E12.5
181	JAM3_JAM3	epicardial|vascular_ec	0.0009	-0.295128	Jam3_Jam3	Jam3	Jam3	E12.5
182	IGF2_IDE	epicardial|blood	0.0009	-0.298673	Igf2_Ide	Igf2	Ide	E12.5
183	COL26A1_a1b1 complex	epicardial|vascular_ec	0.0009	-0.300448	Col26a1_a1b1 complex	Col26a1	a1b1 complex	E12.5
184	COL6A3_a1b1 complex	epicardial|vascular_ec	0.0009	-0.304006	Col6a3_a1b1 complex	Col6a3	a1b1 complex	E12.5
185	VCAM1_a4b1 complex	epicardial|epicardial	0.0009	-0.305788	Vcam1_a4b1 complex	Vcam1	a4b1 complex	E12.5
186	COL9A2_a1b1 complex	epicardial|epicardial	0.0009	-0.307573	Col9a2_a1b1 complex	Col9a2	a1b1 complex	E12.5
187	COL6A2_a2b1 complex	epicardial|immune	0.0009	-0.321928	Col6a2_a2b1 complex	Col6a2	a2b1 complex	E12.5
188	EFNA2_EPHA7	epicardial|epicardial	0.0009	-0.336428	Efna2_Epha7	Efna2	Epha7	E12.5
189	COPA_SORT1	epicardial|atrial_cm	0.0009	-0.343732	Copa_Sort1	Copa	Sort1	E12.5
190	VCAM1_a9b1 complex	epicardial|epicardial	0.0009	-0.349235	Vcam1_a9b1 complex	Vcam1	a9b1 complex	E12.5
191	COL9A2_a1b1 complex	epicardial|vascular_ec	0.0009	-0.375197	Col9a2_a1b1 complex	Col9a2	a1b1 complex	E12.5
192	COPA_SORT1	epicardial|blood	0.0009	-0.392137	Copa_Sort1	Copa	Sort1	E12.5
193	EFNA5_EPHA4	epicardial|atrial_cm	0.0009	-0.401635	Efna5_Epha4	Efna5	Epha4	E12.5
194	IGF2_IDE	epicardial|vascular_ec	0.0009	-0.401635	Igf2_Ide	Igf2	Ide	E12.5
195	COL6A2_a1b1 complex	epicardial|endocardial_ec	0.0009	-0.416962	Col6a2_a1b1 complex	Col6a2	a1b1 complex	E12.5
196	LAMC1_aVb3 complex	epicardial|fibroblasts	0.0009	-0.41889	Lamc1_aVb3 complex	Lamc1	aVb3 complex	E12.5
197	BMPR1A_BMPR2_BMP4	epicardial|epicardial	0.0009	-0.422752	Bmpr1a_Bmpr2_Bmp4	Bmpr1a_Bmpr2	Bmp4	E12.5
198	VCAM1_a9b1 complex	epicardial|immune	0.0009	-0.422752	Vcam1_a9b1 complex	Vcam1	a9b1 complex	E12.5
199	COL14A1_a2b1 complex	epicardial|immune	0.0009	-0.428566	Col14a1_a2b1 complex	Col14a1	a2b1 complex	E12.5
200	COL11A1_a1b1 complex	epicardial|blood	0.0009	-0.440263	Col11a1_a1b1 complex	Col11a1	a1b1 complex	E12.5
201	LAMC1_a2b1 complex	epicardial|immune	0.0009	-0.45799	Lamc1_a2b1 complex	Lamc1	a2b1 complex	E12.5
202	COL16A1_a1b1 complex	epicardial|blood	0.0009	-0.461959	Col16a1_a1b1 complex	Col16a1	a1b1 complex	E12.5
203	BMPR1A_BMPR2_BMP7	epicardial|blood	0.0009	-0.467932	Bmpr1a_Bmpr2_Bmp7	Bmpr1a_Bmpr2	Bmp7	E12.5
204	IGF2_IDE	epicardial|atrial_cm	0.0009	-0.483985	Igf2_Ide	Igf2	Ide	E12.5
205	IGF2_IDE	epicardial|immune	0.0009	-0.488026	Igf2_Ide	Igf2	Ide	E12.5
206	COL6A2_a1b1 complex	epicardial|atrial_cm	0.0009	-0.492079	Col6a2_a1b1 complex	Col6a2	a1b1 complex	E12.5
207	COL26A1_a1b1 complex	epicardial|blood	0.0009	-0.518701	Col26a1_a1b1 complex	Col26a1	a1b1 complex	E12.5
208	EPHB2_EFNB2	epicardial|endocardial_ec	0.0009	-0.520769	Ephb2_Efnb2	Ephb2	Efnb2	E12.5
209	COL6A3_a1b1 complex	epicardial|blood	0.0009	-0.522841	Col6a3_a1b1 complex	Col6a3	a1b1 complex	E12.5
210	COL13A1_a1b1 complex	epicardial|epicardial	0.0009	-0.526992	Col13a1_a1b1 complex	Col13a1	a1b1 complex	E12.5
211	COL9A1_a2b1 complex	epicardial|immune	0.0009	-0.529073	Col9a1_a2b1 complex	Col9a1	a2b1 complex	E12.5
212	COL14A1_a1b1 complex	epicardial|endocardial_ec	0.0009	-0.531156	Col14a1_a1b1 complex	Col14a1	a1b1 complex	E12.5
213	TNC_a9b1 complex	epicardial|endocardial_ec	0.0009	-0.556393	Tnc_a9b1 complex	Tnc	a9b1 complex	E12.5
214	IGF2_IDE	epicardial|fibroblasts	0.0009	-0.564905	Igf2_Ide	Igf2	Ide	E12.5
215	FGFR2_EPHA4	epicardial|atrial_cm	0.0009	-0.599462	Fgfr2_Epha4	Fgfr2	Epha4	E12.5
216	COL13A1_a1b1 complex	epicardial|vascular_ec	0.0009	-0.603841	Col13a1_a1b1 complex	Col13a1	a1b1 complex	E12.5
217	COL9A2_a1b1 complex	epicardial|blood	0.0009	-0.606035	Col9a2_a1b1 complex	Col9a2	a1b1 complex	E12.5
218	COL14A1_a1b1 complex	epicardial|atrial_cm	0.0009	-0.610433	Col14a1_a1b1 complex	Col14a1	a1b1 complex	E12.5
219	COL9A1_a1b1 complex	epicardial|endocardial_ec	0.0009	-0.639355	Col9a1_a1b1 complex	Col9a1	a1b1 complex	E12.5
220	ACVR1_BMPR2_BMP7	epicardial|atrial_cm	0.0009	-0.662004	Acvr1_Bmpr2_Bmp7	Acvr1_Bmpr2	Bmp7	E12.5
221	EPHA3_EFNA5	epicardial|vascular_ec	0.0009	-0.662004	Epha3_Efna5	Epha3	Efna5	E12.5
222	TNFRSF1A_GRN	epicardial|blood	0.0009	-0.698998	Tnfrsf1a_Grn	Tnfrsf1a	Grn	E12.5
223	ACVR1_BMPR2_BMP7	epicardial|blood	0.0009	-0.708396	Acvr1_Bmpr2_Bmp7	Acvr1_Bmpr2	Bmp7	E12.5
224	WNT5A_PTPRK	epicardial|atrial_cm	0.0009	-0.724993	Wnt5a_Ptprk	Wnt5a	Ptprk	E12.5
225	WNT5A_PTPRK	epicardial|atrial_cm	0.0009	-0.724993	Wnt5a_Ptprk	Wnt5a	Ptprk	E12.5
226	FGFR1_FGFR2	epicardial|epicardial	0.0009	-0.724993	Fgfr1_Fgfr2	Fgfr1	Fgfr2	E12.5
227	COL9A1_a1b1 complex	epicardial|atrial_cm	0.0009	-0.72738	Col9a1_a1b1 complex	Col9a1	a1b1 complex	E12.5
228	WNT5A_PTPRK	epicardial|vascular_ec	0.0009	-0.746616	Wnt5a_Ptprk	Wnt5a	Ptprk	E12.5
229	WNT5A_PTPRK	epicardial|vascular_ec	0.0009	-0.746616	Wnt5a_Ptprk	Wnt5a	Ptprk	E12.5
230	WNT5A_FZD1	epicardial|epicardial	0.0009	-0.746616	Wnt5a_Fzd1	Wnt5a	Fzd1	E12.5
231	EFNA4_EPHA4	epicardial|atrial_cm	0.0009	-0.76366	Efna4_Epha4	Efna4	Epha4	E12.5
232	LRP6_CKLF	epicardial|endocardial_ec	0.0009	-0.793357	Lrp6_Cklf	Lrp6	Cklf	E12.5
233	FGFR1_FGF9	epicardial|vascular_ec	0.0009	-0.795859	Fgfr1_Fgf9	Fgfr1	Fgf9	E12.5
234	TNC_a8b1 complex	epicardial|mural_cells	0.0009	-0.798366	Tnc_a8b1 complex	Tnc	a8b1 complex	E12.5
235	TNC_a4b1 complex	epicardial|fibroblasts	0.0009	-0.823677	Tnc_a4b1 complex	Tnc	a4b1 complex	E12.5
236	EPHB2_EFNA5	epicardial|vascular_ec	0.0009	-0.826233	Ephb2_Efna5	Ephb2	Efna5	E12.5
237	PLXNB2_SEMA4D	epicardial|fibroblasts	0.0009	-0.841663	Plxnb2_Sema4d	Plxnb2	Sema4d	E12.5
238	AXL_GAS6	epicardial|blood	0.0009	-0.841663	Axl_Gas6	Axl	Gas6	E12.5
239	EFNA5_EPHA7	epicardial|atrial_cm	0.0009	-0.859876	Efna5_Epha7	Efna5	Epha7	E12.5
240	PLXNB2_SEMA4D	epicardial|endocardial_ec	0.0009	-0.859876	Plxnb2_Sema4d	Plxnb2	Sema4d	E12.5
241	PLXNB2_SEMA4C	epicardial|immune	0.0009	-0.870387	Plxnb2_Sema4c	Plxnb2	Sema4c	E12.5
242	COL11A1_a2b1 complex	epicardial|immune	0.0009	-0.873027	Col11a1_a2b1 complex	Col11a1	a2b1 complex	E12.5
243	COL13A1_a1b1 complex	epicardial|blood	0.0009	-0.878321	Col13a1_a1b1 complex	Col13a1	a1b1 complex	E12.5
244	TNC_a8b1 complex	epicardial|epicardial	0.0009	-0.883635	Tnc_a8b1 complex	Tnc	a8b1 complex	E12.5
245	LRP6_CKLF	epicardial|vascular_ec	0.0009	-0.891643	Lrp6_Cklf	Lrp6	Cklf	E12.5
246	TNC_a4b1 complex	epicardial|epicardial	0.0009	-0.897006	Tnc_a4b1 complex	Tnc	a4b1 complex	E12.5
247	COL16A1_a2b1 complex	epicardial|immune	0.0009	-0.899695	Col16a1_a2b1 complex	Col16a1	a2b1 complex	E12.5
248	EFNA2_EPHA4	epicardial|atrial_cm	0.0009	-0.902389	Efna2_Epha4	Efna2	Epha4	E12.5
249	TNC_a9b1 complex	epicardial|epicardial	0.0009	-0.96016	Tnc_a9b1 complex	Tnc	a9b1 complex	E12.5
250	JAM3_JAM3	epicardial|epicardial	0.0009	-0.974262	Jam3_Jam3	Jam3	Jam3	E12.5
251	COL26A1_a2b1 complex	epicardial|immune	0.0009	-0.9771	Col26a1_a2b1 complex	Col26a1	a2b1 complex	E12.5
252	WNT5A_EPHA7	epicardial|atrial_cm	0.0009	-0.982791	Wnt5a_Epha7	Wnt5a	Epha7	E12.5
253	COL6A3_a2b1 complex	epicardial|immune	0.0009	-0.985645	Col6a3_a2b1 complex	Col6a3	a2b1 complex	E12.5
254	DLK1_NOTCH2	epicardial|fibroblasts	0.0009	-0.99137	Dlk1_Notch2	Dlk1	Notch2	E12.5
255	LRP6_CKLF	epicardial|immune	0.0009	-0.99137	Lrp6_Cklf	Lrp6	Cklf	E12.5
256	LRP6_CKLF	epicardial|epicardial	0.0009	-0.997117	Lrp6_Cklf	Lrp6	Cklf	E12.5
257	EPHA3_EFNA5	epicardial|epicardial	0.0009	-1.01159	Epha3_Efna5	Epha3	Efna5	E12.5
258	EFNA5_EPHA7	epicardial|vascular_ec	0.0009	-1.02034	Efna5_Epha7	Efna5	Epha7	E12.5
259	TNC_aVb3 complex	epicardial|fibroblasts	0.0009	-1.03209	Tnc_aVb3 complex	Tnc	aVb3 complex	E12.5
260	EPHB4_EFNB3	epicardial|blood	0.0009	-1.074	Ephb4_Efnb3	Ephb4	Efnb3	E12.5
261	TNC_a9b1 complex	epicardial|immune	0.0009	-1.07704	Tnc_a9b1 complex	Tnc	a9b1 complex	E12.5
262	WNT5A_ANTXR1	epicardial|epicardial	0.0009	-1.09851	Wnt5a_Antxr1	Wnt5a	Antxr1	E12.5
263	COL9A2_a2b1 complex	epicardial|immune	0.0009	-1.09851	Col9a2_a2b1 complex	Col9a2	a2b1 complex	E12.5
264	PLXNB2_SEMA4G	epicardial|mural_cells	0.0009	-1.1078	Plxnb2_Sema4g	Plxnb2	Sema4g	E12.5
265	EPHB4_EFNB1	epicardial|epicardial	0.0009	-1.14561	Ephb4_Efnb1	Ephb4	Efnb1	E12.5
266	DLK1_NOTCH3	epicardial|epicardial	0.0009	-1.1488	Dlk1_Notch3	Dlk1	Notch3	E12.5
267	FGFR2_FGF9	epicardial|vascular_ec	0.0009	-1.15843	Fgfr2_Fgf9	Fgfr2	Fgf9	E12.5
268	TIMP1_FGFR2	epicardial|epicardial	0.0009	-1.16488	Timp1_Fgfr2	Timp1	Fgfr2	E12.5
269	FGFR1_FGF5	epicardial|mural_cells	0.0009	-1.17137	Fgfr1_Fgf5	Fgfr1	Fgf5	E12.5
270	EFNA5_EPHA7	epicardial|blood	0.0009	-1.17462	Efna5_Epha7	Efna5	Epha7	E12.5
271	EPHB2_EFNA5	epicardial|epicardial	0.0009	-1.22769	Ephb2_Efna5	Ephb2	Efna5	E12.5
272	WNT5A_FZD3	epicardial|vascular_ec	0.0009	-1.23447	Wnt5a_Fzd3	Wnt5a	Fzd3	E12.5
273	FGFR2_XPR1	epicardial|blood	0.0009	-1.26188	Fgfr2_Xpr1	Fgfr2	Xpr1	E12.5
274	BMPR1A_BMPR2_BMP6	epicardial|vascular_ec	0.0009	-1.26534	Bmpr1a_Bmpr2_Bmp6	Bmpr1a_Bmpr2	Bmp6	E12.5
275	TGFB1_TGFbeta receptor2	epicardial|endocardial_ec	0.0009	-1.26882	Tgfb1_TGFbeta receptor2	Tgfb1	TGFbeta receptor2	E12.5
276	FGFR2_XPR1	epicardial|vascular_ec	0.0009	-1.26882	Fgfr2_Xpr1	Fgfr2	Xpr1	E12.5
277	FGFR2_XPR1	epicardial|atrial_cm	0.0009	-1.28279	Fgfr2_Xpr1	Fgfr2	Xpr1	E12.5
278	FGFR2_XPR1	epicardial|endocardial_ec	0.0009	-1.2863	Fgfr2_Xpr1	Fgfr2	Xpr1	E12.5
279	EPHB2_EFNB3	epicardial|blood	0.0009	-1.2863	Ephb2_Efnb3	Ephb2	Efnb3	E12.5
280	EFNA5_EPHA5	epicardial|mural_cells	0.0009	-1.30757	Efna5_Epha5	Efna5	Epha5	E12.5
281	WNT5A_FZD3	epicardial|atrial_cm	0.0009	-1.31473	Wnt5a_Fzd3	Wnt5a	Fzd3	E12.5
282	BMPR1A_BMPR2_BMP5	epicardial|atrial_cm	0.0009	-1.32193	Bmpr1a_Bmpr2_Bmp5	Bmpr1a_Bmpr2	Bmp5	E12.5
283	WNT5A_ROR2	epicardial|blood	0.0009	-1.35107	Wnt5a_Ror2	Wnt5a	Ror2	E12.5
284	EPHB4_EFNB1	epicardial|vascular_ec	0.0009	-1.35476	Ephb4_Efnb1	Ephb4	Efnb1	E12.5
285	EPHB2_EFNB1	epicardial|epicardial	0.0009	-1.36587	Ephb2_Efnb1	Ephb2	Efnb1	E12.5
286	EFNA4_EPHA7	epicardial|atrial_cm	0.0009	-1.38458	Efna4_Epha7	Efna4	Epha7	E12.5
287	NOTCH1_JAG1	epicardial|atrial_cm	0.0009	-1.41889	Notch1_Jag1	Notch1	Jag1	E12.5
288	EPHA3_EFNA4	epicardial|endocardial_ec	0.0009	-1.45403	Epha3_Efna4	Epha3	Efna4	E12.5
289	TGFB1_TGFbeta receptor1	epicardial|fibroblasts	0.0009	-1.486	Tgfb1_TGFbeta receptor1	Tgfb1	TGFbeta receptor1	E12.5
290	COL13A1_a2b1 complex	epicardial|immune	0.0009	-1.50226	Col13a1_a2b1 complex	Col13a1	a2b1 complex	E12.5
291	NOTCH1_DLL4	epicardial|immune	0.0009	-1.5187	Notch1_Dll4	Notch1	Dll4	E12.5
292	JAM3_JAM3	epicardial|atrial_cm	0.0009	-1.55639	Jam3_Jam3	Jam3	Jam3	E12.5
293	JAM3_JAM3	epicardial|blood	0.0009	-1.5649	Jam3_Jam3	Jam3	Jam3	E12.5
294	EPHB4_EFNB1	epicardial|atrial_cm	0.0009	-1.58641	Ephb4_Efnb1	Ephb4	Efnb1	E12.5
295	EPHB2_EFNB1	epicardial|vascular_ec	0.0009	-1.61264	Ephb2_Efnb1	Ephb2	Efnb1	E12.5
296	EPHA3_EFNA4	epicardial|epicardial	0.0009	-1.61264	Epha3_Efna4	Epha3	Efna4	E12.5
297	NOTCH1_DLL4	epicardial|endocardial_ec	0.0009	-1.63935	Notch1_Dll4	Notch1	Dll4	E12.5
298	TNC_aVb3 complex	epicardial|mural_cells	0.0009	-1.68501	Tnc_aVb3 complex	Tnc	aVb3 complex	E12.5
299	ACVR1_BMPR2_BMP6	epicardial|vascular_ec	0.0009	-1.7084	Acvr1_Bmpr2_Bmp6	Acvr1_Bmpr2	Bmp6	E12.5
300	ACVR1_BMPR2_BMP5	epicardial|atrial_cm	0.0009	-1.79086	Acvr1_Bmpr2_Bmp5	Acvr1_Bmpr2	Bmp5	E12.5
301	TGFB1_TGFbeta receptor1	epicardial|endocardial_ec	0.0009	-1.85204	Tgfb1_TGFbeta receptor1	Tgfb1	TGFbeta receptor1	E12.5
302	EFNA2_EPHA3	epicardial|epicardial	0.0009	-1.86775	Efna2_Epha3	Efna2	Epha3	E12.5
303	EPHA3_EFNA4	epicardial|vascular_ec	0.0009	-1.88897	Epha3_Efna4	Epha3	Efna4	E12.5
304	PLXNC1_SEMA7A	epicardial|mural_cells	0.0009	-1.88897	Plxnc1_Sema7a	Plxnc1	Sema7a	E12.5
305	EPHB2_EFNB1	epicardial|atrial_cm	0.0009	-1.8997	Ephb2_Efnb1	Ephb2	Efnb1	E12.5
306	EPHA3_EFNA5	epicardial|blood	0.0009	-1.93236	Epha3_Efna5	Epha3	Efna5	E12.5
307	EFNA4_EPHA5	epicardial|mural_cells	0.0009	-2.08927	Efna4_Epha5	Efna4	Epha5	E12.5
308	EPHB4_EFNB1	epicardial|blood	0.0009	-2.12658	Ephb4_Efnb1	Ephb4	Efnb1	E12.5
309	NOTCH1_JAG2	epicardial|atrial_cm	0.0009	-2.15843	Notch1_Jag2	Notch1	Jag2	E12.5
310	NOTCH3_JAG2	epicardial|atrial_cm	0.0009	-2.17137	Notch3_Jag2	Notch3	Jag2	E12.5
311	ACVL1_BMPR2_BMP10	epicardial|atrial_cm	0.0009	-2.22432	ACVL1_Bmpr2_Bmp10	ACVL1_Bmpr2	Bmp10	E12.5
312	EFNA2_EPHA3	epicardial|blood	0.0009	-2.24469	Efna2_Epha3	Efna2	Epha3	E12.5
313	NOTCH3_JAG2	epicardial|immune	0.0009	-2.37333	Notch3_Jag2	Notch3	Jag2	E12.5
314	EPHB2_EFNA5	epicardial|blood	0.0009	-2.37333	Ephb2_Efna5	Ephb2	Efna5	E12.5
315	EFNA2_EPHA2	epicardial|immune	0.0009	-2.4344	Efna2_Epha2	Efna2	Epha2	E12.5
316	EFNA2_EPHA5	epicardial|mural_cells	0.0009	-2.45799	Efna2_Epha5	Efna2	Epha5	E12.5
317	EPHB2_EFNB2	epicardial|blood	0.0009	-2.55639	Ephb2_Efnb2	Ephb2	Efnb2	E12.5
318	EPHB2_EFNB1	epicardial|blood	0.0009	-2.59946	Ephb2_Efnb1	Ephb2	Efnb1	E12.5
319	COL4A1_a1b1 complex	epicardial|blood	0.01	0.842375	Col4a1_a1b1 complex	Col4a1	a1b1 complex	E12.5
320	LAMP1_FAM3C	epicardial|immune	0.01	0.632268	Lamp1_Fam3c	Lamp1	Fam3c	E12.5
321	COL11A1_a1b1 complex	epicardial|mural_cells	0.01	0.466758	Col11a1_a1b1 complex	Col11a1	a1b1 complex	E12.5
322	COL16A1_a1b1 complex	epicardial|mural_cells	0.01	0.455229	Col16a1_a1b1 complex	Col16a1	a1b1 complex	E12.5
323	IGF1_IGF1R	epicardial|ventricular_cm	0.01	0.444667	Igf1_Igf1r	Igf1	Igf1r	E12.5
324	COL26A1_a1b1 complex	epicardial|mural_cells	0.01	0.425459	Col26a1_a1b1 complex	Col26a1	a1b1 complex	E12.5
325	COL6A3_a1b1 complex	epicardial|mural_cells	0.01	0.423309	Col6a3_a1b1 complex	Col6a3	a1b1 complex	E12.5
326	COL9A2_a1b1 complex	epicardial|mural_cells	0.01	0.380729	Col9a2_a1b1 complex	Col9a2	a1b1 complex	E12.5
327	TGFB2_TGFBR3	epicardial|mural_cells	0.01	0.153157	Tgfb2_Tgfbr3	Tgfb2	Tgfbr3	E12.5
328	COPA_SORT1	epicardial|mural_cells	0.01	-0.384584	Copa_Sort1	Copa	Sort1	E12.5
329	BMPR1A_BMPR2_BMP7	epicardial|atrial_cm	0.01	-0.430509	Bmpr1a_Bmpr2_Bmp7	Bmpr1a_Bmpr2	Bmp7	E12.5
330	THBS1_aVb3 complex	epicardial|fibroblasts	0.01	-0.547932	Thbs1_aVb3 complex	Thbs1	aVb3 complex	E12.5
331	THBS1_a3b1 complex	epicardial|vascular_ec	0.01	-0.630394	Thbs1_a3b1 complex	Thbs1	a3b1 complex	E12.5
332	WNT5A_PTPRK	epicardial|blood	0.01	-0.91866	Wnt5a_Ptprk	Wnt5a	Ptprk	E12.5
333	WNT5A_PTPRK	epicardial|blood	0.01	-0.91866	Wnt5a_Ptprk	Wnt5a	Ptprk	E12.5
334	EFNA5_EPHA4	epicardial|ventricular_cm	0.01	-0.926865	Efna5_Epha4	Efna5	Epha4	E12.5
335	WNT5A_FZD3	epicardial|epicardial	0.01	-1.14242	Wnt5a_Fzd3	Wnt5a	Fzd3	E12.5
336	NOTCH1_DLK1	epicardial|epicardial	0.01	-1.14561	Notch1_Dlk1	Notch1	Dlk1	E12.5
337	WNT5A_FZD1	epicardial|vascular_ec	0.01	-1.33643	Wnt5a_Fzd1	Wnt5a	Fzd1	E12.5
338	WNT5A_ROR2	epicardial|epicardial	0.01	-1.35107	Wnt5a_Ror2	Wnt5a	Ror2	E12.5
339	EPHB2_EFNB2	epicardial|immune	0.01	-1.41504	Ephb2_Efnb2	Ephb2	Efnb2	E12.5
340	EFNA2_EPHA7	epicardial|atrial_cm	0.01	-1.59946	Efna2_Epha7	Efna2	Epha7	E12.5
341	FGFR2_XPR1	epicardial|immune	0.01	-1.66658	Fgfr2_Xpr1	Fgfr2	Xpr1	E12.5
342	EPHB2_EFNB2	epicardial|vascular_ec	0.01	-2.14561	Ephb2_Efnb2	Ephb2	Efnb2	E12.5
343	NOTCH1_JAG2	epicardial|immune	0.01	-2.35845	Notch1_Jag2	Notch1	Jag2	E12.5
344	NOTCH1_DLK1	epicardial|mural_cells	0.02	1.28096	Notch1_Dlk1	Notch1	Dlk1	E12.5
345	WNT5A_FZD2	epicardial|vascular_ec	0.02	-0.37707	Wnt5a_Fzd2	Wnt5a	Fzd2	E12.5
346	FGFR1_NCAM1	epicardial|vascular_ec	0.02	-0.392137	Fgfr1_Ncam1	Fgfr1	Ncam1	E12.5
347	WNT5A_FZD2	epicardial|blood	0.02	-0.541618	Wnt5a_Fzd2	Wnt5a	Fzd2	E12.5
348	TNC_a9b1 complex	epicardial|mural_cells	0.02	-0.720232	Tnc_a9b1 complex	Tnc	a9b1 complex	E12.5
349	FGFR2_EPHA4	epicardial|ventricular_cm	0.02	-1.21759	Fgfr2_Epha4	Fgfr2	Epha4	E12.5
350	EPHB4_EFNB3	epicardial|atrial_cm	0.02	-1.35476	Ephb4_Efnb3	Ephb4	Efnb3	E12.5
351	WNT5A_ROR2	epicardial|atrial_cm	0.02	-1.39973	Wnt5a_Ror2	Wnt5a	Ror2	E12.5
352	WNT5A_ANTXR1	epicardial|mural_cells	0.02	-1.48197	Wnt5a_Antxr1	Wnt5a	Antxr1	E12.5
353	EFNA4_EPHA7	epicardial|vascular_ec	0.02	-1.62593	Efna4_Epha7	Efna4	Epha7	E12.5
354	LAMP1_FAM3C	epicardial|mural_cells	0.03	0.824564	Lamp1_Fam3c	Lamp1	Fam3c	E12.5
355	COL4A1_a1b1 complex	epicardial|endocardial_ec	0.03	0.634129	Col4a1_a1b1 complex	Col4a1	a1b1 complex	E12.5
356	COL13A1_a1b1 complex	epicardial|mural_cells	0.03	0.249749	Col13a1_a1b1 complex	Col13a1	a1b1 complex	E12.5
357	VEGFA_FLT1	epicardial|mural_cells	0.03	0.164786	Vegfa_Flt1	Vegfa	Flt1	E12.5
358	LAMC1_aVb3 complex	epicardial|mural_cells	0.03	-0.810966	Lamc1_aVb3 complex	Lamc1	aVb3 complex	E12.5
359	THBS1_aVb3 complex	epicardial|mural_cells	0.03	-0.982791	Thbs1_aVb3 complex	Thbs1	aVb3 complex	E12.5
360	WNT5A_FZD3	epicardial|blood	0.03	-1.33279	Wnt5a_Fzd3	Wnt5a	Fzd3	E12.5
361	WNT5A_FZD1	epicardial|blood	0.03	-1.4344	Wnt5a_Fzd1	Wnt5a	Fzd1	E12.5
362	EPHB2_EFNB3	epicardial|atrial_cm	0.03	-1.61706	Ephb2_Efnb3	Ephb2	Efnb3	E12.5
363	EFNA4_EPHA7	epicardial|blood	0.03	-1.8625	Efna4_Epha7	Efna4	Epha7	E12.5
364	IGF2_IDE	epicardial|ventricular_cm	0.04	-0.471929	Igf2_Ide	Igf2	Ide	E12.5
365	JAM3_JAM3	epicardial|immune	0.04	-1.58641	Jam3_Jam3	Jam3	Jam3	E12.5
366	COL4A1_a1b1 complex	epicardial|atrial_cm	0.05	0.598365	Col4a1_a1b1 complex	Col4a1	a1b1 complex	E12.5
367	COL4A2_a1b1 complex	epicardial|endocardial_ec	0.05	0.0813396	Col4a2_a1b1 complex	Col4a2	a1b1 complex	E12.5
368	FGFR1_NCAM1	epicardial|atrial_cm	0.05	-0.625934	Fgfr1_Ncam1	Fgfr1	Ncam1	E12.5
369	COL14A1_a1b1 complex	epicardial|immune	0.05	-0.744197	Col14a1_a1b1 complex	Col14a1	a1b1 complex	E12.5
370	EFNA5_EPHA4	epicardial|mural_cells	0.05	-1.0862	Efna5_Epha4	Efna5	Epha4	E12.5
371	LRP6_CKLF	epicardial|fibroblasts	0.05	-1.30045	Lrp6_Cklf	Lrp6	Cklf	E12.5
372	FGFR2_XPR1	epicardial|ventricular_cm	0.05	-1.37333	Fgfr2_Xpr1	Fgfr2	Xpr1	E12.5
373	FGFR2_EPHA4	epicardial|mural_cells	0.05	-1.41504	Fgfr2_Epha4	Fgfr2	Epha4	E12.5
374	TGFB1_TGFbeta receptor1	epicardial|immune	0.05	-1.9771	Tgfb1_TGFbeta receptor1	Tgfb1	TGFbeta receptor1	E12.5

## Sheet: E13.5
	pair	clusters	pvalue	mean	interacting_pair_mus	mus_a	mus_b	stage
1	PTN_PTPRS	epicardial|epicardial	0.0009	4.55121	Ptn_Ptprs	Ptn	Ptprs	E13.5
2	PTN_PTPRS	epicardial|vascular_ec	0.0009	4.54479	Ptn_Ptprs	Ptn	Ptprs	E13.5
3	PTN_PTPRS	epicardial|mural_cells	0.0009	4.54102	Ptn_Ptprs	Ptn	Ptprs	E13.5
4	PLXNB2_PTN	epicardial|epicardial	0.0009	4.53667	Plxnb2_Ptn	Plxnb2	Ptn	E13.5
5	PTN_PTPRS	epicardial|endocardial_ec	0.0009	4.53057	Ptn_Ptprs	Ptn	Ptprs	E13.5
6	PTN_PTPRS	epicardial|atrial_cm	0.0009	4.52325	Ptn_Ptprs	Ptn	Ptprs	E13.5
7	PTN_PTPRS	epicardial|blood	0.0009	4.52262	Ptn_Ptprs	Ptn	Ptprs	E13.5
8	PTN_PTPRS	epicardial|ventricular_cm	0.0009	4.5225	Ptn_Ptprs	Ptn	Ptprs	E13.5
9	PTN_PTPRS	epicardial|immune	0.0009	4.51248	Ptn_Ptprs	Ptn	Ptprs	E13.5
10	COL3A1_a1b1 complex	epicardial|mural_cells	0.0009	4.22273	Col3a1_a1b1 complex	Col3a1	a1b1 complex	E13.5
11	COL3A1_a1b1 complex	epicardial|epicardial	0.0009	4.08542	Col3a1_a1b1 complex	Col3a1	a1b1 complex	E13.5
12	COL3A1_a1b1 complex	epicardial|ventricular_cm	0.0009	4.06824	Col3a1_a1b1 complex	Col3a1	a1b1 complex	E13.5
13	COL3A1_a1b1 complex	epicardial|blood	0.0009	4.06255	Col3a1_a1b1 complex	Col3a1	a1b1 complex	E13.5
14	COL3A1_a2b1 complex	epicardial|immune	0.0009	4.05702	Col3a1_a2b1 complex	Col3a1	a2b1 complex	E13.5
15	COL3A1_a1b1 complex	epicardial|endocardial_ec	0.0009	4.04623	Col3a1_a1b1 complex	Col3a1	a1b1 complex	E13.5
16	COL3A1_a1b1 complex	epicardial|vascular_ec	0.0009	4.04579	Col3a1_a1b1 complex	Col3a1	a1b1 complex	E13.5
17	COL3A1_a1b1 complex	epicardial|immune	0.0009	4.04431	Col3a1_a1b1 complex	Col3a1	a1b1 complex	E13.5
18	COL3A1_a1b1 complex	epicardial|atrial_cm	0.0009	4.03474	Col3a1_a1b1 complex	Col3a1	a1b1 complex	E13.5
19	PLXNB2_PTN	epicardial|vascular_ec	0.0009	3.95131	Plxnb2_Ptn	Plxnb2	Ptn	E13.5
20	COL1A1_a1b1 complex	epicardial|mural_cells	0.0009	3.68717	Col1a1_a1b1 complex	Col1a1	a1b1 complex	E13.5
21	COL1A2_a1b1 complex	epicardial|mural_cells	0.0009	3.63366	Col1a2_a1b1 complex	Col1a2	a1b1 complex	E13.5
22	COL1A1_a1b1 complex	epicardial|epicardial	0.0009	3.48349	Col1a1_a1b1 complex	Col1a1	a1b1 complex	E13.5
23	COL1A1_a1b1 complex	epicardial|ventricular_cm	0.0009	3.45733	Col1a1_a1b1 complex	Col1a1	a1b1 complex	E13.5
24	COL1A1_a1b1 complex	epicardial|blood	0.0009	3.44864	Col1a1_a1b1 complex	Col1a1	a1b1 complex	E13.5
25	COL1A1_a2b1 complex	epicardial|immune	0.0009	3.44015	Col1a1_a2b1 complex	Col1a1	a2b1 complex	E13.5
26	COL1A1_a1b1 complex	epicardial|endocardial_ec	0.0009	3.42358	Col1a1_a1b1 complex	Col1a1	a1b1 complex	E13.5
27	COL1A1_a1b1 complex	epicardial|vascular_ec	0.0009	3.42304	Col1a1_a1b1 complex	Col1a1	a1b1 complex	E13.5
28	COL1A2_a1b1 complex	epicardial|epicardial	0.0009	3.42183	Col1a2_a1b1 complex	Col1a2	a1b1 complex	E13.5
29	COL1A1_a1b1 complex	epicardial|immune	0.0009	3.42075	Col1a1_a1b1 complex	Col1a1	a1b1 complex	E13.5
30	COL1A1_a1b1 complex	epicardial|atrial_cm	0.0009	3.40586	Col1a1_a1b1 complex	Col1a1	a1b1 complex	E13.5
31	COL1A2_a1b1 complex	epicardial|ventricular_cm	0.0009	3.39451	Col1a2_a1b1 complex	Col1a2	a1b1 complex	E13.5
32	COL1A2_a1b1 complex	epicardial|blood	0.0009	3.38543	Col1a2_a1b1 complex	Col1a2	a1b1 complex	E13.5
33	COL1A2_a2b1 complex	epicardial|immune	0.0009	3.37657	Col1a2_a2b1 complex	Col1a2	a2b1 complex	E13.5
34	COL1A2_a1b1 complex	epicardial|endocardial_ec	0.0009	3.3591	Col1a2_a1b1 complex	Col1a2	a1b1 complex	E13.5
35	COL1A2_a1b1 complex	epicardial|vascular_ec	0.0009	3.35854	Col1a2_a1b1 complex	Col1a2	a1b1 complex	E13.5
36	COL1A2_a1b1 complex	epicardial|immune	0.0009	3.35614	Col1a2_a1b1 complex	Col1a2	a1b1 complex	E13.5
37	COL1A2_a1b1 complex	epicardial|atrial_cm	0.0009	3.3407	Col1a2_a1b1 complex	Col1a2	a1b1 complex	E13.5
38	MDK_LRP1	epicardial|fibroblasts	0.0009	2.87362	Mdk_Lrp1	Mdk	Lrp1	E13.5
39	MDK_LRP1	epicardial|epicardial	0.0009	2.87125	Mdk_Lrp1	Mdk	Lrp1	E13.5
40	MDK_LRP1	epicardial|vascular_ec	0.0009	2.86552	Mdk_Lrp1	Mdk	Lrp1	E13.5
41	MDK_LRP1	epicardial|mural_cells	0.0009	2.85599	Mdk_Lrp1	Mdk	Lrp1	E13.5
42	MDK_LRP1	epicardial|atrial_cm	0.0009	2.78931	Mdk_Lrp1	Mdk	Lrp1	E13.5
43	IGF2_IGF2R	epicardial|endocardial_ec	0.0009	2.72443	Igf2_Igf2r	Igf2	Igf2r	E13.5
44	NOTCH1_DLK1	epicardial|vascular_ec	0.0009	2.53506	Notch1_Dlk1	Notch1	Dlk1	E13.5
45	COL4A1_a1b1 complex	epicardial|mural_cells	0.0009	2.25126	Col4a1_a1b1 complex	Col4a1	a1b1 complex	E13.5
46	COL5A2_a1b1 complex	epicardial|mural_cells	0.0009	2.19503	Col5a2_a1b1 complex	Col5a2	a1b1 complex	E13.5
47	FN1_a8b1 complex	epicardial|epicardial	0.0009	2.14535	Fn1_a8b1 complex	Fn1	a8b1 complex	E13.5
48	FN1_a4b1 complex	epicardial|fibroblasts	0.0009	2.12796	Fn1_a4b1 complex	Fn1	a4b1 complex	E13.5
49	FN1_a2b1 complex	epicardial|immune	0.0009	2.1127	Fn1_a2b1 complex	Fn1	a2b1 complex	E13.5
50	COL6A1_a1b1 complex	epicardial|mural_cells	0.0009	2.10936	Col6a1_a1b1 complex	Col6a1	a1b1 complex	E13.5
51	COL5A1_a1b1 complex	epicardial|mural_cells	0.0009	2.09559	Col5a1_a1b1 complex	Col5a1	a1b1 complex	E13.5
52	FN1_aVb1 complex	epicardial|vascular_ec	0.0009	2.08848	Fn1_aVb1 complex	Fn1	aVb1 complex	E13.5
53	FN1_aVb1 complex	epicardial|epicardial	0.0009	2.08168	Fn1_aVb1 complex	Fn1	aVb1 complex	E13.5
54	FN1_aVb5 complex	epicardial|epicardial	0.0009	2.08168	Fn1_aVb5 complex	Fn1	aVb5 complex	E13.5
55	FN1_a4b1 complex	epicardial|mural_cells	0.0009	2.07245	Fn1_a4b1 complex	Fn1	a4b1 complex	E13.5
56	FN1_a4b1 complex	epicardial|epicardial	0.0009	2.05589	Fn1_a4b1 complex	Fn1	a4b1 complex	E13.5
57	FN1_a3b1 complex	epicardial|vascular_ec	0.0009	2.04684	Fn1_a3b1 complex	Fn1	a3b1 complex	E13.5
58	FN1_aVb1 complex	epicardial|mural_cells	0.0009	2.04579	Fn1_aVb1 complex	Fn1	aVb1 complex	E13.5
59	FN1_aVb5 complex	epicardial|mural_cells	0.0009	2.04579	Fn1_aVb5 complex	Fn1	aVb5 complex	E13.5
60	FN1_aVb3 complex	epicardial|fibroblasts	0.0009	2.04404	Fn1_aVb3 complex	Fn1	aVb3 complex	E13.5
61	FN1_aVb1 complex	epicardial|fibroblasts	0.0009	2.04404	Fn1_aVb1 complex	Fn1	aVb1 complex	E13.5
62	FN1_aVb5 complex	epicardial|fibroblasts	0.0009	2.04404	Fn1_aVb5 complex	Fn1	aVb5 complex	E13.5
63	FN1_aVb5 complex	epicardial|vascular_ec	0.0009	2.04299	Fn1_aVb5 complex	Fn1	aVb5 complex	E13.5
64	FN1_aVb1 complex	epicardial|endocardial_ec	0.0009	2.04229	Fn1_aVb1 complex	Fn1	aVb1 complex	E13.5
65	FN1_aVb1 complex	epicardial|atrial_cm	0.0009	2.00612	Fn1_aVb1 complex	Fn1	aVb1 complex	E13.5
66	FN1_aVb5 complex	epicardial|atrial_cm	0.0009	2.00612	Fn1_aVb5 complex	Fn1	aVb5 complex	E13.5
67	FN1_aVb3 complex	epicardial|mural_cells	0.0009	2.0054	Fn1_aVb3 complex	Fn1	aVb3 complex	E13.5
68	FN1_aVb1 complex	epicardial|immune	0.0009	2.00432	Fn1_aVb1 complex	Fn1	aVb1 complex	E13.5
69	COL4A2_a1b1 complex	epicardial|mural_cells	0.0009	1.87066	Col4a2_a1b1 complex	Col4a2	a1b1 complex	E13.5
70	COL6A2_a1b1 complex	epicardial|mural_cells	0.0009	1.85878	Col6a2_a1b1 complex	Col6a2	a1b1 complex	E13.5
71	COL14A1_a1b1 complex	epicardial|mural_cells	0.0009	1.8532	Col14a1_a1b1 complex	Col14a1	a1b1 complex	E13.5
72	TNFRSF1A_GRN	epicardial|fibroblasts	0.0009	1.84479	Tnfrsf1a_Grn	Tnfrsf1a	Grn	E13.5
73	IGF2_IGF2R	epicardial|blood	0.0009	1.6332	Igf2_Igf2r	Igf2	Igf2r	E13.5
74	COL4A1_a1b1 complex	epicardial|epicardial	0.0009	1.61636	Col4a1_a1b1 complex	Col4a1	a1b1 complex	E13.5
75	COL26A1_a1b1 complex	epicardial|mural_cells	0.0009	1.58736	Col26a1_a1b1 complex	Col26a1	a1b1 complex	E13.5
76	NOTCH1_DLK1	epicardial|mural_cells	0.0009	1.58159	Notch1_Dlk1	Notch1	Dlk1	E13.5
77	COL18A1_a1b1 complex	epicardial|mural_cells	0.0009	1.53556	Col18a1_a1b1 complex	Col18a1	a1b1 complex	E13.5
78	COL11A1_a1b1 complex	epicardial|mural_cells	0.0009	1.53506	Col11a1_a1b1 complex	Col11a1	a1b1 complex	E13.5
79	COL5A2_a1b1 complex	epicardial|epicardial	0.0009	1.52807	Col5a2_a1b1 complex	Col5a2	a1b1 complex	E13.5
80	COL6A3_a1b1 complex	epicardial|mural_cells	0.0009	1.52406	Col6a3_a1b1 complex	Col6a3	a1b1 complex	E13.5
81	COL4A1_a1b1 complex	epicardial|ventricular_cm	0.0009	1.51854	Col4a1_a1b1 complex	Col4a1	a1b1 complex	E13.5
82	COL16A1_a1b1 complex	epicardial|mural_cells	0.0009	1.49313	Col16a1_a1b1 complex	Col16a1	a1b1 complex	E13.5
83	COL4A1_a1b1 complex	epicardial|blood	0.0009	1.48491	Col4a1_a1b1 complex	Col4a1	a1b1 complex	E13.5
84	LAMC1_a6b1 complex	epicardial|endocardial_ec	0.0009	1.461	Lamc1_a6b1 complex	Lamc1	a6b1 complex	E13.5
85	COL4A1_a2b1 complex	epicardial|immune	0.0009	1.45154	Col4a1_a2b1 complex	Col4a1	a2b1 complex	E13.5
86	COL5A2_a1b1 complex	epicardial|ventricular_cm	0.0009	1.42331	Col5a2_a1b1 complex	Col5a2	a1b1 complex	E13.5
87	COL13A1_a1b1 complex	epicardial|mural_cells	0.0009	1.40327	Col13a1_a1b1 complex	Col13a1	a1b1 complex	E13.5
88	COL27A1_a1b1 complex	epicardial|mural_cells	0.0009	1.39287	Col27a1_a1b1 complex	Col27a1	a1b1 complex	E13.5
89	COL6A1_a1b1 complex	epicardial|epicardial	0.0009	1.38957	Col6a1_a1b1 complex	Col6a1	a1b1 complex	E13.5
90	COL5A2_a1b1 complex	epicardial|blood	0.0009	1.38736	Col5a2_a1b1 complex	Col5a2	a1b1 complex	E13.5
91	COL4A1_a1b1 complex	epicardial|endocardial_ec	0.0009	1.3846	Col4a1_a1b1 complex	Col4a1	a1b1 complex	E13.5
92	COL4A1_a1b1 complex	epicardial|vascular_ec	0.0009	1.38239	Col4a1_a1b1 complex	Col4a1	a1b1 complex	E13.5
93	COL4A1_a1b1 complex	epicardial|immune	0.0009	1.37239	Col4a1_a1b1 complex	Col4a1	a1b1 complex	E13.5
94	COL9A2_a1b1 complex	epicardial|mural_cells	0.0009	1.37072	Col9a2_a1b1 complex	Col9a2	a1b1 complex	E13.5
95	COL5A1_a1b1 complex	epicardial|epicardial	0.0009	1.36625	Col5a1_a1b1 complex	Col5a1	a1b1 complex	E13.5
96	COL4A5_a1b1 complex	epicardial|mural_cells	0.0009	1.3584	Col4a5_a1b1 complex	Col4a5	a1b1 complex	E13.5
97	COL5A2_a2b1 complex	epicardial|immune	0.0009	1.35163	Col5a2_a2b1 complex	Col5a2	a2b1 complex	E13.5
98	COL4A1_a1b1 complex	epicardial|atrial_cm	0.0009	1.31034	Col4a1_a1b1 complex	Col4a1	a1b1 complex	E13.5
99	COL5A2_a1b1 complex	epicardial|endocardial_ec	0.0009	1.27977	Col5a2_a1b1 complex	Col5a2	a1b1 complex	E13.5
100	COL5A2_a1b1 complex	epicardial|vascular_ec	0.0009	1.27739	Col5a2_a1b1 complex	Col5a2	a1b1 complex	E13.5
101	COL6A1_a1b1 complex	epicardial|ventricular_cm	0.0009	1.27381	Col6a1_a1b1 complex	Col6a1	a1b1 complex	E13.5
102	COL5A2_a1b1 complex	epicardial|immune	0.0009	1.26724	Col5a2_a1b1 complex	Col5a2	a1b1 complex	E13.5
103	COL5A1_a1b1 complex	epicardial|ventricular_cm	0.0009	1.24914	Col5a1_a1b1 complex	Col5a1	a1b1 complex	E13.5
104	COL6A1_a1b1 complex	epicardial|blood	0.0009	1.23389	Col6a1_a1b1 complex	Col6a1	a1b1 complex	E13.5
105	AXL_GAS6	epicardial|fibroblasts	0.0009	1.21039	Axl_Gas6	Axl	Gas6	E13.5
106	COL5A1_a1b1 complex	epicardial|blood	0.0009	1.20852	Col5a1_a1b1 complex	Col5a1	a1b1 complex	E13.5
107	COL5A2_a1b1 complex	epicardial|atrial_cm	0.0009	1.20038	Col5a2_a1b1 complex	Col5a2	a1b1 complex	E13.5
108	COL6A1_a2b1 complex	epicardial|immune	0.0009	1.19409	Col6a1_a2b1 complex	Col6a1	a2b1 complex	E13.5
109	COL5A1_a2b1 complex	epicardial|immune	0.0009	1.168	Col5a1_a2b1 complex	Col5a1	a2b1 complex	E13.5
110	COL6A1_a1b1 complex	epicardial|endocardial_ec	0.0009	1.1137	Col6a1_a1b1 complex	Col6a1	a1b1 complex	E13.5
111	COL6A1_a1b1 complex	epicardial|vascular_ec	0.0009	1.11103	Col6a1_a1b1 complex	Col6a1	a1b1 complex	E13.5
112	COL6A1_a1b1 complex	epicardial|immune	0.0009	1.09963	Col6a1_a1b1 complex	Col6a1	a1b1 complex	E13.5
113	COL5A1_a1b1 complex	epicardial|endocardial_ec	0.0009	1.0861	Col5a1_a1b1 complex	Col5a1	a1b1 complex	E13.5
114	COL5A1_a1b1 complex	epicardial|vascular_ec	0.0009	1.08338	Col5a1_a1b1 complex	Col5a1	a1b1 complex	E13.5
115	COL5A1_a1b1 complex	epicardial|immune	0.0009	1.07108	Col5a1_a1b1 complex	Col5a1	a1b1 complex	E13.5
116	COL6A1_a1b1 complex	epicardial|atrial_cm	0.0009	1.02432	Col6a1_a1b1 complex	Col6a1	a1b1 complex	E13.5
117	COL5A1_a1b1 complex	epicardial|atrial_cm	0.0009	0.994218	Col5a1_a1b1 complex	Col5a1	a1b1 complex	E13.5
118	COL4A2_a1b1 complex	epicardial|epicardial	0.0009	0.972325	Col4a2_a1b1 complex	Col4a2	a1b1 complex	E13.5
119	COL6A2_a1b1 complex	epicardial|epicardial	0.0009	0.950095	Col6a2_a1b1 complex	Col6a2	a1b1 complex	E13.5
120	COL14A1_a1b1 complex	epicardial|epicardial	0.0009	0.939603	Col14a1_a1b1 complex	Col14a1	a1b1 complex	E13.5
121	LAMC1_a6b1 complex	epicardial|immune	0.0009	0.794104	Lamc1_a6b1 complex	Lamc1	a6b1 complex	E13.5
122	COL6A2_a1b1 complex	epicardial|ventricular_cm	0.0009	0.790772	Col6a2_a1b1 complex	Col6a2	a1b1 complex	E13.5
123	COL14A1_a1b1 complex	epicardial|ventricular_cm	0.0009	0.77989	Col14a1_a1b1 complex	Col14a1	a1b1 complex	E13.5
124	COL4A2_a1b1 complex	epicardial|blood	0.0009	0.761285	Col4a2_a1b1 complex	Col4a2	a1b1 complex	E13.5
125	COL6A2_a1b1 complex	epicardial|blood	0.0009	0.734655	Col6a2_a1b1 complex	Col6a2	a1b1 complex	E13.5
126	COL14A1_a1b1 complex	epicardial|blood	0.0009	0.72334	Col14a1_a1b1 complex	Col14a1	a1b1 complex	E13.5
127	NOTCH1_DLK1	epicardial|endocardial_ec	0.0009	0.711935	Notch1_Dlk1	Notch1	Dlk1	E13.5
128	COL4A2_a2b1 complex	epicardial|immune	0.0009	0.705757	Col4a2_a2b1 complex	Col4a2	a2b1 complex	E13.5
129	LAMC1_a6b1 complex	epicardial|fibroblasts	0.0009	0.695994	Lamc1_a6b1 complex	Lamc1	a6b1 complex	E13.5
130	COL6A2_a2b1 complex	epicardial|immune	0.0009	0.678072	Col6a2_a2b1 complex	Col6a2	a2b1 complex	E13.5
131	COL14A1_a2b1 complex	epicardial|immune	0.0009	0.666302	Col14a1_a2b1 complex	Col14a1	a2b1 complex	E13.5
132	COL4A2_a1b1 complex	epicardial|endocardial_ec	0.0009	0.591679	Col4a2_a1b1 complex	Col4a2	a1b1 complex	E13.5
133	COL4A2_a1b1 complex	epicardial|vascular_ec	0.0009	0.587845	Col4a2_a1b1 complex	Col4a2	a1b1 complex	E13.5
134	COL4A2_a1b1 complex	epicardial|immune	0.0009	0.570463	Col4a2_a1b1 complex	Col4a2	a1b1 complex	E13.5
135	COL6A2_a1b1 complex	epicardial|endocardial_ec	0.0009	0.561693	Col6a2_a1b1 complex	Col6a2	a1b1 complex	E13.5
136	COL6A2_a1b1 complex	epicardial|vascular_ec	0.0009	0.557778	Col6a2_a1b1 complex	Col6a2	a1b1 complex	E13.5
137	COL14A1_a1b1 complex	epicardial|endocardial_ec	0.0009	0.54893	Col14a1_a1b1 complex	Col14a1	a1b1 complex	E13.5
138	COL14A1_a1b1 complex	epicardial|vascular_ec	0.0009	0.543991	Col14a1_a1b1 complex	Col14a1	a1b1 complex	E13.5
139	COL6A2_a1b1 complex	epicardial|immune	0.0009	0.541019	Col6a2_a1b1 complex	Col6a2	a1b1 complex	E13.5
140	COL14A1_a1b1 complex	epicardial|immune	0.0009	0.52707	Col14a1_a1b1 complex	Col14a1	a1b1 complex	E13.5
141	FGFR1_NCAM1	epicardial|epicardial	0.0009	0.501821	Fgfr1_Ncam1	Fgfr1	Ncam1	E13.5
142	COL4A2_a1b1 complex	epicardial|atrial_cm	0.0009	0.46048	Col4a2_a1b1 complex	Col4a2	a1b1 complex	E13.5
143	COL6A2_a1b1 complex	epicardial|atrial_cm	0.0009	0.428678	Col6a2_a1b1 complex	Col6a2	a1b1 complex	E13.5
144	LAMC1_a6b1 complex	epicardial|atrial_cm	0.0009	0.427606	Lamc1_a6b1 complex	Lamc1	a6b1 complex	E13.5
145	BMPR1A_BMPR2_BMP2	epicardial|fibroblasts	0.0009	0.422233	Bmpr1a_Bmpr2_Bmp2	Bmpr1a_Bmpr2	Bmp2	E13.5
146	COL14A1_a1b1 complex	epicardial|atrial_cm	0.0009	0.413594	Col14a1_a1b1 complex	Col14a1	a1b1 complex	E13.5
147	TGFB2_TGFBR3	epicardial|endocardial_ec	0.0009	0.403813	Tgfb2_Tgfbr3	Tgfb2	Tgfbr3	E13.5
148	COPA_P2RY6	epicardial|fibroblasts	0.0009	0.396159	Copa_P2ry6	Copa	P2ry6	E13.5
149	COL26A1_a1b1 complex	epicardial|epicardial	0.0009	0.388465	Col26a1_a1b1 complex	Col26a1	a1b1 complex	E13.5
150	COL18A1_a1b1 complex	epicardial|epicardial	0.0009	0.267835	Col18a1_a1b1 complex	Col18a1	a1b1 complex	E13.5
151	IGF2_IGF1R	epicardial|vascular_ec	0.0009	0.266637	Igf2_Igf1r	Igf2	Igf1r	E13.5
152	COL11A1_a1b1 complex	epicardial|epicardial	0.0009	0.266637	Col11a1_a1b1 complex	Col11a1	a1b1 complex	E13.5
153	COL6A3_a1b1 complex	epicardial|epicardial	0.0009	0.240009	Col6a3_a1b1 complex	Col6a3	a1b1 complex	E13.5
154	BMPR1A_BMPR2_BMP4	epicardial|vascular_ec	0.0009	0.225275	Bmpr1a_Bmpr2_Bmp4	Bmpr1a_Bmpr2	Bmp4	E13.5
155	EFNA5_EPHA7	epicardial|endocardial_ec	0.0009	0.214125	Efna5_Epha7	Efna5	Epha7	E13.5
156	COL16A1_a1b1 complex	epicardial|epicardial	0.0009	0.16221	Col16a1_a1b1 complex	Col16a1	a1b1 complex	E13.5
157	VCAM1_a9b1 complex	epicardial|endocardial_ec	0.0009	0.147958	Vcam1_a9b1 complex	Vcam1	a9b1 complex	E13.5
158	NRP1_SEMA3A	epicardial|endocardial_ec	0.0009	0.120352	Nrp1_Sema3a	Nrp1	Sema3a	E13.5
159	VCAM1_a9b1 complex	epicardial|mural_cells	0.0009	0.119024	Vcam1_a9b1 complex	Vcam1	a9b1 complex	E13.5
160	IGF2_IGF1R	epicardial|epicardial	0.0009	0.0758749	Igf2_Igf1r	Igf2	Igf1r	E13.5
161	TGFB2_TGFbeta receptor2	epicardial|endocardial_ec	0.0009	0.0717627	Tgfb2_TGFbeta receptor2	Tgfb2	TGFbeta receptor2	E13.5
162	IGF2_IGF1R	epicardial|blood	0.0009	0.0676387	Igf2_Igf1r	Igf2	Igf1r	E13.5
163	VCAM1_a4b1 complex	epicardial|fibroblasts	0.0009	0.0635029	Vcam1_a4b1 complex	Vcam1	a4b1 complex	E13.5
164	COL26A1_a1b1 complex	epicardial|blood	0.0009	0.0593553	Col26a1_a1b1 complex	Col26a1	a1b1 complex	E13.5
165	MMP2_aVb3 complex	epicardial|fibroblasts	0.0009	0.0426443	Mmp2_aVb3 complex	Mmp2	aVb3 complex	E13.5
166	FGFR1_NCAM1	epicardial|blood	0.0009	0.0426443	Fgfr1_Ncam1	Fgfr1	Ncam1	E13.5
167	TNFRSF1A_GRN	epicardial|endocardial_ec	0.0009	0.0342157	Tnfrsf1a_Grn	Tnfrsf1a	Grn	E13.5
168	VCAM1_a9b1 complex	epicardial|immune	0.0009	-0.011588	Vcam1_a9b1 complex	Vcam1	a9b1 complex	E13.5
169	IGF1_IGF1R	epicardial|vascular_ec	0.0009	-0.0174171	Igf1_Igf1r	Igf1	Igf1r	E13.5
170	COL26A1_a2b1 complex	epicardial|immune	0.0009	-0.0320936	Col26a1_a2b1 complex	Col26a1	a2b1 complex	E13.5
171	IGF2_IGF1R	epicardial|endocardial_ec	0.0009	-0.0740006	Igf2_Igf1r	Igf2	Igf1r	E13.5
172	COL13A1_a1b1 complex	epicardial|epicardial	0.0009	-0.0740006	Col13a1_a1b1 complex	Col13a1	a1b1 complex	E13.5
173	COL18A1_a1b1 complex	epicardial|blood	0.0009	-0.093879	Col18a1_a1b1 complex	Col18a1	a1b1 complex	E13.5
174	COL11A1_a1b1 complex	epicardial|blood	0.0009	-0.0969617	Col11a1_a1b1 complex	Col11a1	a1b1 complex	E13.5
175	COL27A1_a1b1 complex	epicardial|epicardial	0.0009	-0.103147	Col27a1_a1b1 complex	Col27a1	a1b1 complex	E13.5
176	TNFRSF1A_GRN	epicardial|vascular_ec	0.0009	-0.104697	Tnfrsf1a_Grn	Tnfrsf1a	Grn	E13.5
177	FGFR1_NCAM1	epicardial|atrial_cm	0.0009	-0.106249	Fgfr1_Ncam1	Fgfr1	Ncam1	E13.5
178	NECTIN2_NECTIN3	epicardial|vascular_ec	0.0009	-0.107803	Nectin2_Nectin3	Nectin2	Nectin3	E13.5
179	WNT5A_EPHA7	epicardial|endocardial_ec	0.0009	-0.112475	Wnt5a_Epha7	Wnt5a	Epha7	E13.5
180	MMP2_aVb3 complex	epicardial|mural_cells	0.0009	-0.118727	Mmp2_aVb3 complex	Mmp2	aVb3 complex	E13.5
181	COPA_SORT1	epicardial|atrial_cm	0.0009	-0.128156	Copa_Sort1	Copa	Sort1	E13.5
182	COL6A3_a1b1 complex	epicardial|blood	0.0009	-0.129734	Col6a3_a1b1 complex	Col6a3	a1b1 complex	E13.5
183	COL9A2_a1b1 complex	epicardial|epicardial	0.0009	-0.166503	Col9a2_a1b1 complex	Col9a2	a1b1 complex	E13.5
184	VCAM1_a4b1 complex	epicardial|mural_cells	0.0009	-0.184425	Vcam1_a4b1 complex	Vcam1	a4b1 complex	E13.5
185	COPA_SORT1	epicardial|fibroblasts	0.0009	-0.186065	Copa_Sort1	Copa	Sort1	E13.5
186	TGFB2_TGFbeta receptor1	epicardial|fibroblasts	0.0009	-0.189351	Tgfb2_TGFbeta receptor1	Tgfb2	TGFbeta receptor1	E13.5
187	COL18A1_a2b1 complex	epicardial|immune	0.0009	-0.195946	Col18a1_a2b1 complex	Col18a1	a2b1 complex	E13.5
188	TNFRSF1A_GRN	epicardial|epicardial	0.0009	-0.199255	Tnfrsf1a_Grn	Tnfrsf1a	Grn	E13.5
189	COL11A1_a2b1 complex	epicardial|immune	0.0009	-0.199255	Col11a1_a2b1 complex	Col11a1	a2b1 complex	E13.5
190	LAMC1_a2b1 complex	epicardial|immune	0.0009	-0.215915	Lamc1_a2b1 complex	Lamc1	a2b1 complex	E13.5
191	COL26A1_a1b1 complex	epicardial|endocardial_ec	0.0009	-0.227692	Col26a1_a1b1 complex	Col26a1	a1b1 complex	E13.5
192	COL16A1_a1b1 complex	epicardial|blood	0.0009	-0.231075	Col16a1_a1b1 complex	Col16a1	a1b1 complex	E13.5
193	COL26A1_a1b1 complex	epicardial|vascular_ec	0.0009	-0.234465	Col26a1_a1b1 complex	Col26a1	a1b1 complex	E13.5
194	COL6A3_a2b1 complex	epicardial|immune	0.0009	-0.234465	Col6a3_a2b1 complex	Col6a3	a2b1 complex	E13.5
195	COPA_SORT1	epicardial|blood	0.0009	-0.237864	Copa_Sort1	Copa	Sort1	E13.5
196	AXL_GAS6	epicardial|blood	0.0009	-0.242977	Axl_Gas6	Axl	Gas6	E13.5
197	FGFR1_FGF9	epicardial|vascular_ec	0.0009	-0.244685	Fgfr1_Fgf9	Fgfr1	Fgf9	E13.5
198	EFNA5_EPHA7	epicardial|epicardial	0.0009	-0.246395	Efna5_Epha7	Efna5	Epha7	E13.5
199	EFNA5_EPHA4	epicardial|atrial_cm	0.0009	-0.251539	Efna5_Epha4	Efna5	Epha4	E13.5
200	IGF1_IGF1R	epicardial|epicardial	0.0009	-0.253257	Igf1_Igf1r	Igf1	Igf1r	E13.5
201	COL26A1_a1b1 complex	epicardial|immune	0.0009	-0.263612	Col26a1_a1b1 complex	Col26a1	a1b1 complex	E13.5
202	VCAM1_a4b1 complex	epicardial|epicardial	0.0009	-0.265345	Vcam1_a4b1 complex	Vcam1	a4b1 complex	E13.5
203	IGF1_IGF1R	epicardial|blood	0.0009	-0.265345	Igf1_Igf1r	Igf1	Igf1r	E13.5
204	TGFB2_TGFbeta receptor1	epicardial|vascular_ec	0.0009	-0.270556	Tgfb2_TGFbeta receptor1	Tgfb2	TGFbeta receptor1	E13.5
205	TGFB2_TGFbeta receptor2	epicardial|immune	0.0009	-0.275786	Tgfb2_TGFbeta receptor2	Tgfb2	TGFbeta receptor2	E13.5
206	VCAM1_a9b1 complex	epicardial|fibroblasts	0.0009	-0.28279	Vcam1_a9b1 complex	Vcam1	a9b1 complex	E13.5
207	PDGFRB_PDGFD	epicardial|vascular_ec	0.0009	-0.318326	Pdgfrb_Pdgfd	Pdgfrb	Pdgfd	E13.5
208	PDGFR complex_PDGFD	epicardial|vascular_ec	0.0009	-0.318326	PDGFR complex_Pdgfd	PDGFR complex	Pdgfd	E13.5
209	TGFB2_TGFbeta receptor1	epicardial|immune	0.0009	-0.320126	Tgfb2_TGFbeta receptor1	Tgfb2	TGFbeta receptor1	E13.5
210	TGFB2_TGFbeta receptor1	epicardial|mural_cells	0.0009	-0.332789	Tgfb2_TGFbeta receptor1	Tgfb2	TGFbeta receptor1	E13.5
211	TGFB2_TGFbeta receptor2	epicardial|mural_cells	0.0009	-0.332789	Tgfb2_TGFbeta receptor2	Tgfb2	TGFbeta receptor2	E13.5
212	TNC_a9b1 complex	epicardial|endocardial_ec	0.0009	-0.340075	Tnc_a9b1 complex	Tnc	a9b1 complex	E13.5
213	COL16A1_a2b1 complex	epicardial|immune	0.0009	-0.343732	Col16a1_a2b1 complex	Col16a1	a2b1 complex	E13.5
214	LRP6_CKLF	epicardial|endocardial_ec	0.0009	-0.347399	Lrp6_Cklf	Lrp6	Cklf	E13.5
215	TNC_a8b1 complex	epicardial|epicardial	0.0009	-0.358454	Tnc_a8b1 complex	Tnc	a8b1 complex	E13.5
216	IGF2_IDE	epicardial|blood	0.0009	-0.358454	Igf2_Ide	Igf2	Ide	E13.5
217	DLK1_NOTCH3	epicardial|mural_cells	0.0009	-0.360305	Dlk1_Notch3	Dlk1	Notch3	E13.5
218	BMPR1A_BMPR2_BMP7	epicardial|blood	0.0009	-0.362158	Bmpr1a_Bmpr2_Bmp7	Bmpr1a_Bmpr2	Bmp7	E13.5
219	TNC_a9b1 complex	epicardial|mural_cells	0.0009	-0.382702	Tnc_a9b1 complex	Tnc	a9b1 complex	E13.5
220	THBS1_a3b1 complex	epicardial|vascular_ec	0.0009	-0.386468	Thbs1_a3b1 complex	Thbs1	a3b1 complex	E13.5
221	VCAM1_a9b1 complex	epicardial|epicardial	0.0009	-0.395929	Vcam1_a9b1 complex	Vcam1	a9b1 complex	E13.5
222	TNFRSF1A_GRN	epicardial|blood	0.0009	-0.39973	Tnfrsf1a_Grn	Tnfrsf1a	Grn	E13.5
223	THBS1_aVb3 complex	epicardial|fibroblasts	0.0009	-0.403542	Thbs1_aVb3 complex	Thbs1	aVb3 complex	E13.5
224	COL11A1_a1b1 complex	epicardial|endocardial_ec	0.0009	-0.42082	Col11a1_a1b1 complex	Col11a1	a1b1 complex	E13.5
225	TNC_a4b1 complex	epicardial|fibroblasts	0.0009	-0.459973	Tnc_a4b1 complex	Tnc	a4b1 complex	E13.5
226	COL6A3_a1b1 complex	epicardial|endocardial_ec	0.0009	-0.461959	Col6a3_a1b1 complex	Col6a3	a1b1 complex	E13.5
227	NOTCH1_DLK1	epicardial|epicardial	0.0009	-0.461959	Notch1_Dlk1	Notch1	Dlk1	E13.5
228	WNT5A_FZD2	epicardial|vascular_ec	0.0009	-0.475936	Wnt5a_Fzd2	Wnt5a	Fzd2	E13.5
229	GRN_SORT1	epicardial|atrial_cm	0.0009	-0.481969	Grn_Sort1	Grn	Sort1	E13.5
230	IGF2_IDE	epicardial|atrial_cm	0.0009	-0.53952	Igf2_Ide	Igf2	Ide	E13.5
231	COL13A1_a1b1 complex	epicardial|blood	0.0009	-0.552156	Col13a1_a1b1 complex	Col13a1	a1b1 complex	E13.5
232	TNC_a9b1 complex	epicardial|immune	0.0009	-0.56918	Tnc_a9b1 complex	Tnc	a9b1 complex	E13.5
233	NOTCH1_DLL4	epicardial|immune	0.0009	-0.56918	Notch1_Dll4	Notch1	Dll4	E13.5
234	NECTIN2_NECTIN3	epicardial|mural_cells	0.0009	-0.575615	Nectin2_Nectin3	Nectin2	Nectin3	E13.5
235	WNT5A_FZD2	epicardial|epicardial	0.0009	-0.58208	Wnt5a_Fzd2	Wnt5a	Fzd2	E13.5
236	NECTIN2_NECTIN3	epicardial|epicardial	0.0009	-0.588574	Nectin2_Nectin3	Nectin2	Nectin3	E13.5
237	COL16A1_a1b1 complex	epicardial|endocardial_ec	0.0009	-0.590745	Col16a1_a1b1 complex	Col16a1	a1b1 complex	E13.5
238	IGF2_IDE	epicardial|endocardial_ec	0.0009	-0.590745	Igf2_Ide	Igf2	Ide	E13.5
239	COL27A1_a1b1 complex	epicardial|blood	0.0009	-0.592919	Col27a1_a1b1 complex	Col27a1	a1b1 complex	E13.5
240	NOTCH1_JAG1	epicardial|mural_cells	0.0009	-0.597278	Notch1_Jag1	Notch1	Jag1	E13.5
241	LAMC1_aVb3 complex	epicardial|fibroblasts	0.0009	-0.599462	Lamc1_aVb3 complex	Lamc1	aVb3 complex	E13.5
242	JAM3_JAM3	epicardial|vascular_ec	0.0009	-0.62371	Jam3_Jam3	Jam3	Jam3	E13.5
243	THBS1_aVb3 complex	epicardial|mural_cells	0.0009	-0.628162	Thbs1_aVb3 complex	Thbs1	aVb3 complex	E13.5
244	LRP6_CKLF	epicardial|epicardial	0.0009	-0.634867	Lrp6_Cklf	Lrp6	Cklf	E13.5
245	ACVR1_BMPR2_BMP7	epicardial|blood	0.0009	-0.634867	Acvr1_Bmpr2_Bmp7	Acvr1_Bmpr2	Bmp7	E13.5
246	BMPR1A_BMPR2_BMP4	epicardial|epicardial	0.0009	-0.671164	Bmpr1a_Bmpr2_Bmp4	Bmpr1a_Bmpr2	Bmp4	E13.5
247	PLXNB2_SEMA4D	epicardial|endocardial_ec	0.0009	-0.673463	Plxnb2_Sema4d	Plxnb2	Sema4d	E13.5
248	COL9A2_a1b1 complex	epicardial|blood	0.0009	-0.680382	Col9a2_a1b1 complex	Col9a2	a1b1 complex	E13.5
249	PLXNB2_SEMA4C	epicardial|immune	0.0009	-0.691989	Plxnb2_Sema4c	Plxnb2	Sema4c	E13.5
250	COL13A1_a2b1 complex	epicardial|immune	0.0009	-0.694321	Col13a1_a2b1 complex	Col13a1	a2b1 complex	E13.5
251	DLK1_NOTCH3	epicardial|epicardial	0.0009	-0.701342	Dlk1_Notch3	Dlk1	Notch3	E13.5
252	WNT5A_EPHA7	epicardial|epicardial	0.0009	-0.720232	Wnt5a_Epha7	Wnt5a	Epha7	E13.5
253	NECTIN2_NECTIN3	epicardial|blood	0.0009	-0.720232	Nectin2_Nectin3	Nectin2	Nectin3	E13.5
254	COL27A1_a2b1 complex	epicardial|immune	0.0009	-0.739372	Col27a1_a2b1 complex	Col27a1	a2b1 complex	E13.5
255	BMPR1A_BMPR2_BMP6	epicardial|vascular_ec	0.0009	-0.768568	Bmpr1a_Bmpr2_Bmp6	Bmpr1a_Bmpr2	Bmp6	E13.5
256	NECTIN2_NECTIN3	epicardial|immune	0.0009	-0.803393	Nectin2_Nectin3	Nectin2	Nectin3	E13.5
257	LRP6_CKLF	epicardial|immune	0.0009	-0.813499	Lrp6_Cklf	Lrp6	Cklf	E13.5
258	TNC_a4b1 complex	epicardial|mural_cells	0.0009	-0.831358	Tnc_a4b1 complex	Tnc	a4b1 complex	E13.5
259	COL9A2_a2b1 complex	epicardial|immune	0.0009	-0.836501	Col9a2_a2b1 complex	Col9a2	a2b1 complex	E13.5
260	NECTIN2_NECTIN3	epicardial|atrial_cm	0.0009	-0.870387	Nectin2_Nectin3	Nectin2	Nectin3	E13.5
261	EFNA5_EPHA7	epicardial|atrial_cm	0.0009	-0.880976	Efna5_Epha7	Efna5	Epha7	E13.5
262	COL4A5_a2b1 complex	epicardial|immune	0.0009	-0.894322	Col4a5_a2b1 complex	Col4a5	a2b1 complex	E13.5
263	LRP6_CKLF	epicardial|vascular_ec	0.0009	-0.932361	Lrp6_Cklf	Lrp6	Cklf	E13.5
264	EFNA5_EPHA7	epicardial|vascular_ec	0.0009	-0.943416	Efna5_Epha7	Efna5	Epha7	E13.5
265	TNC_a4b1 complex	epicardial|epicardial	0.0009	-0.96016	Tnc_a4b1 complex	Tnc	a4b1 complex	E13.5
266	TNC_a9b1 complex	epicardial|fibroblasts	0.0009	-0.988504	Tnc_a9b1 complex	Tnc	a9b1 complex	E13.5
267	JAM3_JAM3	epicardial|epicardial	0.0009	-0.994241	Jam3_Jam3	Jam3	Jam3	E13.5
268	LRP6_CKLF	epicardial|fibroblasts	0.0009	-1.00578	Lrp6_Cklf	Lrp6	Cklf	E13.5
269	NOTCH1_JAG1	epicardial|atrial_cm	0.0009	-1.05889	Notch1_Jag1	Notch1	Jag1	E13.5
270	TNC_aVb3 complex	epicardial|fibroblasts	0.0009	-1.05889	Tnc_aVb3 complex	Tnc	aVb3 complex	E13.5
271	LRP6_CKLF	epicardial|atrial_cm	0.0009	-1.13289	Lrp6_Cklf	Lrp6	Cklf	E13.5
272	ACVR1_BMPR2_BMP6	epicardial|vascular_ec	0.0009	-1.14242	Acvr1_Bmpr2_Bmp6	Acvr1_Bmpr2	Bmp6	E13.5
273	NOTCH1_JAG2	epicardial|immune	0.0009	-1.17462	Notch1_Jag2	Notch1	Jag2	E13.5
274	EFNA5_EPHA7	epicardial|blood	0.0009	-1.17788	Efna5_Epha7	Efna5	Epha7	E13.5
275	TNC_a9b1 complex	epicardial|epicardial	0.0009	-1.18115	Tnc_a9b1 complex	Tnc	a9b1 complex	E13.5
276	JAM3_JAM3	epicardial|mural_cells	0.0009	-1.20756	Jam3_Jam3	Jam3	Jam3	E13.5
277	BMPR1A_BMPR2_BMP5	epicardial|atrial_cm	0.0009	-1.21424	Bmpr1a_Bmpr2_Bmp5	Bmpr1a_Bmpr2	Bmp5	E13.5
278	JAM3_JAM3	epicardial|atrial_cm	0.0009	-1.4112	Jam3_Jam3	Jam3	Jam3	E13.5
279	TNC_aVb3 complex	epicardial|mural_cells	0.0009	-1.43051	Tnc_aVb3 complex	Tnc	aVb3 complex	E13.5
280	JAM3_JAM3	epicardial|blood	0.0009	-1.56064	Jam3_Jam3	Jam3	Jam3	E13.5
281	NOTCH3_JAG2	epicardial|immune	0.0009	-1.58641	Notch3_Jag2	Notch3	Jag2	E13.5
282	WNT5A_ANTXR1	epicardial|epicardial	0.0009	-1.69432	Wnt5a_Antxr1	Wnt5a	Antxr1	E13.5
283	ACVR1_BMPR2_BMP5	epicardial|atrial_cm	0.0009	-1.75147	Acvr1_Bmpr2_Bmp5	Acvr1_Bmpr2	Bmp5	E13.5
284	LAMC1_a6b1 complex	epicardial|mural_cells	0.01	0.725959	Lamc1_a6b1 complex	Lamc1	a6b1 complex	E13.5
285	COL11A1_a1b1 complex	epicardial|vascular_ec	0.01	-0.428566	Col11a1_a1b1 complex	Col11a1	a1b1 complex	E13.5
286	COL11A1_a1b1 complex	epicardial|immune	0.01	-0.461959	Col11a1_a1b1 complex	Col11a1	a1b1 complex	E13.5
287	COL26A1_a1b1 complex	epicardial|atrial_cm	0.01	-0.467932	Col26a1_a1b1 complex	Col26a1	a1b1 complex	E13.5
288	COL6A3_a1b1 complex	epicardial|vascular_ec	0.01	-0.469929	Col6a3_a1b1 complex	Col6a3	a1b1 complex	E13.5
289	COL6A3_a1b1 complex	epicardial|immune	0.01	-0.506353	Col6a3_a1b1 complex	Col6a3	a1b1 complex	E13.5
290	IGF2_IDE	epicardial|immune	0.01	-0.590745	Igf2_Ide	Igf2	Ide	E13.5
291	DLK1_NOTCH2	epicardial|mural_cells	0.01	-0.844251	Dlk1_Notch2	Dlk1	Notch2	E13.5
292	BMPR1A_BMPR2_BMP4	epicardial|immune	0.01	-1.26188	Bmpr1a_Bmpr2_Bmp4	Bmpr1a_Bmpr2	Bmp4	E13.5
293	COL4A2_a1b1 complex	epicardial|ventricular_cm	0.02	0.816395	Col4a2_a1b1 complex	Col4a2	a1b1 complex	E13.5
294	LAMP1_FAM3C	epicardial|immune	0.02	0.41684	Lamp1_Fam3c	Lamp1	Fam3c	E13.5
295	EFNA5_EPHA7	epicardial|ventricular_cm	0.02	-0.575615	Efna5_Epha7	Efna5	Epha7	E13.5
296	WNT5A_PTPRK	epicardial|vascular_ec	0.02	-1.12658	Wnt5a_Ptprk	Wnt5a	Ptprk	E13.5
297	WNT5A_PTPRK	epicardial|vascular_ec	0.02	-1.12658	Wnt5a_Ptprk	Wnt5a	Ptprk	E13.5
298	WNT5A_PTPRK	epicardial|atrial_cm	0.02	-1.18771	Wnt5a_Ptprk	Wnt5a	Ptprk	E13.5
299	WNT5A_PTPRK	epicardial|atrial_cm	0.02	-1.18771	Wnt5a_Ptprk	Wnt5a	Ptprk	E13.5
300	COL4A5_a1b1 complex	epicardial|epicardial	0.03	-0.202572	Col4a5_a1b1 complex	Col4a5	a1b1 complex	E13.5
301	VCAM1_a9b1 complex	epicardial|ventricular_cm	0.03	-0.560643	Vcam1_a9b1 complex	Vcam1	a9b1 complex	E13.5
302	COL16A1_a1b1 complex	epicardial|vascular_ec	0.03	-0.599462	Col16a1_a1b1 complex	Col16a1	a1b1 complex	E13.5
303	ACVR1_BMPR2_BMP7	epicardial|atrial_cm	0.03	-0.715486	Acvr1_Bmpr2_Bmp7	Acvr1_Bmpr2	Bmp7	E13.5
304	LAMC1_aVb3 complex	epicardial|mural_cells	0.03	-0.859876	Lamc1_aVb3 complex	Lamc1	aVb3 complex	E13.5
305	LAMP1_FAM3C	epicardial|endocardial_ec	0.04	0.410341	Lamp1_Fam3c	Lamp1	Fam3c	E13.5
306	IGF2_IDE	epicardial|fibroblasts	0.04	-0.655172	Igf2_Ide	Igf2	Ide	E13.5
307	IGF2_IDE	epicardial|vascular_ec	0.04	-0.698998	Igf2_Ide	Igf2	Ide	E13.5
308	EFNA5_EPHA4	epicardial|ventricular_cm	0.04	-1.02915	Efna5_Epha4	Efna5	Epha4	E13.5
309	TNC_a9b1 complex	epicardial|ventricular_cm	0.05	-1.47393	Tnc_a9b1 complex	Tnc	a9b1 complex	E13.5
310	WNT5A_FZD3	epicardial|vascular_ec	0.05	-1.91594	Wnt5a_Fzd3	Wnt5a	Fzd3	E13.5

## Sheet: E14.5
	pair	clusters	pvalue	mean	interacting_pair_mus	mus_a	mus_b	stage
1	PTN_PTPRS	epicardial|epicardial	0.0009	4.49902	Ptn_Ptprs	Ptn	Ptprs	E14.5
2	PTN_PTPRS	epicardial|vascular_ec	0.0009	4.4842	Ptn_Ptprs	Ptn	Ptprs	E14.5
3	PTN_PTPRS	epicardial|mural_cells	0.0009	4.47897	Ptn_Ptprs	Ptn	Ptprs	E14.5
4	PLXNB2_PTN	epicardial|epicardial	0.0009	4.47651	Plxnb2_Ptn	Plxnb2	Ptn	E14.5
5	PTN_PTPRS	epicardial|endocardial_ec	0.0009	4.47547	Ptn_Ptprs	Ptn	Ptprs	E14.5
6	PTN_PTPRS	epicardial|atrial_cm	0.0009	4.47236	Ptn_Ptprs	Ptn	Ptprs	E14.5
7	PTN_PTPRS	epicardial|blood	0.0009	4.46643	Ptn_Ptprs	Ptn	Ptprs	E14.5
8	PTN_PTPRZ1	epicardial|vascular_ec	0.0009	4.46186	Ptn_Ptprz1	Ptn	Ptprz1	E14.5
9	PTN_PTPRS	epicardial|ventricular_cm	0.0009	4.45969	Ptn_Ptprs	Ptn	Ptprs	E14.5
10	PTN_PTPRS	epicardial|immune	0.0009	4.45871	Ptn_Ptprs	Ptn	Ptprs	E14.5
11	COL3A1_a1b1 complex	epicardial|mural_cells	0.0009	4.36989	Col3a1_a1b1 complex	Col3a1	a1b1 complex	E14.5
12	COL3A1_a1b1 complex	epicardial|epicardial	0.0009	4.30071	Col3a1_a1b1 complex	Col3a1	a1b1 complex	E14.5
13	COL3A1_a1b1 complex	epicardial|immune	0.0009	4.28385	Col3a1_a1b1 complex	Col3a1	a1b1 complex	E14.5
14	COL3A1_a1b1 complex	epicardial|blood	0.0009	4.28237	Col3a1_a1b1 complex	Col3a1	a1b1 complex	E14.5
15	COL3A1_a2b1 complex	epicardial|immune	0.0009	4.27806	Col3a1_a2b1 complex	Col3a1	a2b1 complex	E14.5
16	COL3A1_a1b1 complex	epicardial|vascular_ec	0.0009	4.26626	Col3a1_a1b1 complex	Col3a1	a1b1 complex	E14.5
17	COL3A1_a1b1 complex	epicardial|endocardial_ec	0.0009	4.26341	Col3a1_a1b1 complex	Col3a1	a1b1 complex	E14.5
18	COL3A1_a1b1 complex	epicardial|atrial_cm	0.0009	4.26228	Col3a1_a1b1 complex	Col3a1	a1b1 complex	E14.5
19	COL1A2_a1b1 complex	epicardial|mural_cells	0.0009	3.81639	Col1a2_a1b1 complex	Col1a2	a1b1 complex	E14.5
20	COL1A1_a1b1 complex	epicardial|mural_cells	0.0009	3.7567	Col1a1_a1b1 complex	Col1a1	a1b1 complex	E14.5
21	COL1A2_a1b1 complex	epicardial|epicardial	0.0009	3.7137	Col1a2_a1b1 complex	Col1a2	a1b1 complex	E14.5
22	COL1A2_a1b1 complex	epicardial|immune	0.0009	3.68829	Col1a2_a1b1 complex	Col1a2	a1b1 complex	E14.5
23	COL1A2_a1b1 complex	epicardial|blood	0.0009	3.68605	Col1a2_a1b1 complex	Col1a2	a1b1 complex	E14.5
24	COL1A2_a2b1 complex	epicardial|immune	0.0009	3.67954	Col1a2_a2b1 complex	Col1a2	a2b1 complex	E14.5
25	COL1A2_a1b1 complex	epicardial|vascular_ec	0.0009	3.66175	Col1a2_a1b1 complex	Col1a2	a1b1 complex	E14.5
26	COL1A2_a1b1 complex	epicardial|endocardial_ec	0.0009	3.6573	Col1a2_a1b1 complex	Col1a2	a1b1 complex	E14.5
27	COL1A2_a1b1 complex	epicardial|atrial_cm	0.0009	3.65558	Col1a2_a1b1 complex	Col1a2	a1b1 complex	E14.5
28	COL1A1_a1b1 complex	epicardial|epicardial	0.0009	3.6495	Col1a1_a1b1 complex	Col1a1	a1b1 complex	E14.5
29	COL1A1_a1b1 complex	epicardial|immune	0.0009	3.62305	Col1a1_a1b1 complex	Col1a1	a1b1 complex	E14.5
30	COL1A1_a1b1 complex	epicardial|blood	0.0009	3.6207	Col1a1_a1b1 complex	Col1a1	a1b1 complex	E14.5
31	COL1A1_a2b1 complex	epicardial|immune	0.0009	3.61389	Col1a1_a2b1 complex	Col1a1	a2b1 complex	E14.5
32	COL1A1_a1b1 complex	epicardial|vascular_ec	0.0009	3.59515	Col1a1_a1b1 complex	Col1a1	a1b1 complex	E14.5
33	COL1A1_a1b1 complex	epicardial|endocardial_ec	0.0009	3.59048	Col1a1_a1b1 complex	Col1a1	a1b1 complex	E14.5
34	COL1A1_a1b1 complex	epicardial|atrial_cm	0.0009	3.5888	Col1a1_a1b1 complex	Col1a1	a1b1 complex	E14.5
35	PLXNB2_PTN	epicardial|vascular_ec	0.0009	3.31933	Plxnb2_Ptn	Plxnb2	Ptn	E14.5
36	MDK_LRP1	epicardial|fibroblasts	0.0009	3.09204	Mdk_Lrp1	Mdk	Lrp1	E14.5
37	MDK_LRP1	epicardial|epicardial	0.0009	3.07639	Mdk_Lrp1	Mdk	Lrp1	E14.5
38	MDK_LRP1	epicardial|vascular_ec	0.0009	3.0498	Mdk_Lrp1	Mdk	Lrp1	E14.5
39	MDK_LRP1	epicardial|mural_cells	0.0009	2.99946	Mdk_Lrp1	Mdk	Lrp1	E14.5
40	MDK_SORL1	epicardial|fibroblasts	0.0009	2.99458	Mdk_Sorl1	Mdk	Sorl1	E14.5
41	MDK_PTPRZ1	epicardial|vascular_ec	0.0009	2.98787	Mdk_Ptprz1	Mdk	Ptprz1	E14.5
42	IGF2_IGF2R	epicardial|endocardial_ec	0.0009	2.39726	Igf2_Igf2r	Igf2	Igf2r	E14.5
43	FN1_a4b1 complex	epicardial|fibroblasts	0.0009	2.33914	Fn1_a4b1 complex	Fn1	a4b1 complex	E14.5
44	FN1_a8b1 complex	epicardial|epicardial	0.0009	2.23235	Fn1_a8b1 complex	Fn1	a8b1 complex	E14.5
45	FN1_aVb1 complex	epicardial|mural_cells	0.0009	2.22033	Fn1_aVb1 complex	Fn1	aVb1 complex	E14.5
46	FN1_aVb5 complex	epicardial|mural_cells	0.0009	2.22033	Fn1_aVb5 complex	Fn1	aVb5 complex	E14.5
47	FGFR2_CD83	epicardial|fibroblasts	0.0009	2.20132	Fgfr2_Cd83	Fgfr2	Cd83	E14.5
48	FN1_a2b1 complex	epicardial|immune	0.0009	2.19219	Fn1_a2b1 complex	Fn1	a2b1 complex	E14.5
49	NOTCH1_DLK1	epicardial|vascular_ec	0.0009	2.17505	Notch1_Dlk1	Notch1	Dlk1	E14.5
50	FN1_aVb1 complex	epicardial|vascular_ec	0.0009	2.15543	Fn1_aVb1 complex	Fn1	aVb1 complex	E14.5
51	FN1_aVb1 complex	epicardial|epicardial	0.0009	2.15478	Fn1_aVb1 complex	Fn1	aVb1 complex	E14.5
52	FN1_aVb5 complex	epicardial|epicardial	0.0009	2.15478	Fn1_aVb5 complex	Fn1	aVb5 complex	E14.5
53	FN1_a8b1 complex	epicardial|mural_cells	0.0009	2.15186	Fn1_a8b1 complex	Fn1	a8b1 complex	E14.5
54	FN1_a4b1 complex	epicardial|mural_cells	0.0009	2.14078	Fn1_a4b1 complex	Fn1	a4b1 complex	E14.5
55	FN1_aVb5 complex	epicardial|vascular_ec	0.0009	2.13126	Fn1_aVb5 complex	Fn1	aVb5 complex	E14.5
56	FN1_a3b1 complex	epicardial|vascular_ec	0.0009	2.12631	Fn1_a3b1 complex	Fn1	a3b1 complex	E14.5
57	FN1_aVb1 complex	epicardial|fibroblasts	0.0009	2.11902	Fn1_aVb1 complex	Fn1	aVb1 complex	E14.5
58	FN1_aVb5 complex	epicardial|fibroblasts	0.0009	2.11902	Fn1_aVb5 complex	Fn1	aVb5 complex	E14.5
59	FN1_a8b1 complex	epicardial|endocardial_ec	0.0009	2.1167	Fn1_a8b1 complex	Fn1	a8b1 complex	E14.5
60	FN1_aVb1 complex	epicardial|atrial_cm	0.0009	2.09862	Fn1_aVb1 complex	Fn1	aVb1 complex	E14.5
61	FN1_aVb5 complex	epicardial|atrial_cm	0.0009	2.09862	Fn1_aVb5 complex	Fn1	aVb5 complex	E14.5
62	NOTCH1_DLK1	epicardial|mural_cells	0.0009	2.06419	Notch1_Dlk1	Notch1	Dlk1	E14.5
63	COL4A1_a1b1 complex	epicardial|mural_cells	0.0009	1.98732	Col4a1_a1b1 complex	Col4a1	a1b1 complex	E14.5
64	COL5A2_a1b1 complex	epicardial|mural_cells	0.0009	1.92714	Col5a2_a1b1 complex	Col5a2	a1b1 complex	E14.5
65	COL6A1_a1b1 complex	epicardial|mural_cells	0.0009	1.92144	Col6a1_a1b1 complex	Col6a1	a1b1 complex	E14.5
66	COL5A1_a1b1 complex	epicardial|mural_cells	0.0009	1.90111	Col5a1_a1b1 complex	Col5a1	a1b1 complex	E14.5
67	TNFRSF1A_GRN	epicardial|fibroblasts	0.0009	1.82619	Tnfrsf1a_Grn	Tnfrsf1a	Grn	E14.5
68	COL14A1_a1b1 complex	epicardial|mural_cells	0.0009	1.64155	Col14a1_a1b1 complex	Col14a1	a1b1 complex	E14.5
69	IGF2_IGF2R	epicardial|atrial_cm	0.0009	1.59072	Igf2_Igf2r	Igf2	Igf2r	E14.5
70	COL6A2_a1b1 complex	epicardial|mural_cells	0.0009	1.59024	Col6a2_a1b1 complex	Col6a2	a1b1 complex	E14.5
71	COL4A1_a1b1 complex	epicardial|epicardial	0.0009	1.58352	Col4a1_a1b1 complex	Col4a1	a1b1 complex	E14.5
72	COL4A2_a1b1 complex	epicardial|mural_cells	0.0009	1.52406	Col4a2_a1b1 complex	Col4a2	a1b1 complex	E14.5
73	COL5A2_a1b1 complex	epicardial|epicardial	0.0009	1.50284	Col5a2_a1b1 complex	Col5a2	a1b1 complex	E14.5
74	COL6A1_a1b1 complex	epicardial|epicardial	0.0009	1.4957	Col6a1_a1b1 complex	Col6a1	a1b1 complex	E14.5
75	COL4A1_a1b1 complex	epicardial|immune	0.0009	1.46884	Col4a1_a1b1 complex	Col4a1	a1b1 complex	E14.5
76	COL5A1_a1b1 complex	epicardial|epicardial	0.0009	1.46832	Col5a1_a1b1 complex	Col5a1	a1b1 complex	E14.5
77	COL4A1_a1b1 complex	epicardial|blood	0.0009	1.45838	Col4a1_a1b1 complex	Col4a1	a1b1 complex	E14.5
78	COL4A1_a2b1 complex	epicardial|immune	0.0009	1.42761	Col4a1_a2b1 complex	Col4a1	a2b1 complex	E14.5
79	LAMC1_a6b1 complex	epicardial|endocardial_ec	0.0009	1.3846	Lamc1_a6b1 complex	Lamc1	a6b1 complex	E14.5
80	COL5A2_a1b1 complex	epicardial|immune	0.0009	1.38184	Col5a2_a1b1 complex	Col5a2	a1b1 complex	E14.5
81	COL6A1_a1b1 complex	epicardial|immune	0.0009	1.37351	Col6a1_a1b1 complex	Col6a1	a1b1 complex	E14.5
82	COL5A2_a1b1 complex	epicardial|blood	0.0009	1.37072	Col5a2_a1b1 complex	Col5a2	a1b1 complex	E14.5
83	COL6A1_a1b1 complex	epicardial|blood	0.0009	1.36233	Col6a1_a1b1 complex	Col6a1	a1b1 complex	E14.5
84	NOTCH1_DLK1	epicardial|endocardial_ec	0.0009	1.36177	Notch1_Dlk1	Notch1	Dlk1	E14.5
85	COL5A1_a1b1 complex	epicardial|immune	0.0009	1.34369	Col5a1_a1b1 complex	Col5a1	a1b1 complex	E14.5
86	COL4A1_a1b1 complex	epicardial|vascular_ec	0.0009	1.34085	Col4a1_a1b1 complex	Col4a1	a1b1 complex	E14.5
87	COL5A2_a2b1 complex	epicardial|immune	0.0009	1.338	Col5a2_a2b1 complex	Col5a2	a2b1 complex	E14.5
88	COL5A1_a1b1 complex	epicardial|blood	0.0009	1.33228	Col5a1_a1b1 complex	Col5a1	a1b1 complex	E14.5
89	COL6A1_a2b1 complex	epicardial|immune	0.0009	1.32941	Col6a1_a2b1 complex	Col6a1	a2b1 complex	E14.5
90	COL4A1_a1b1 complex	epicardial|endocardial_ec	0.0009	1.31846	Col4a1_a1b1 complex	Col4a1	a1b1 complex	E14.5
91	COL4A1_a1b1 complex	epicardial|atrial_cm	0.0009	1.30976	Col4a1_a1b1 complex	Col4a1	a1b1 complex	E14.5
92	COL5A1_a2b1 complex	epicardial|immune	0.0009	1.29866	Col5a1_a2b1 complex	Col5a1	a2b1 complex	E14.5
93	COL5A2_a1b1 complex	epicardial|vascular_ec	0.0009	1.24489	Col5a2_a1b1 complex	Col5a2	a1b1 complex	E14.5
94	COL6A1_a1b1 complex	epicardial|vascular_ec	0.0009	1.23634	Col6a1_a1b1 complex	Col6a1	a1b1 complex	E14.5
95	COL5A2_a1b1 complex	epicardial|endocardial_ec	0.0009	1.22095	Col5a2_a1b1 complex	Col5a2	a1b1 complex	E14.5
96	COL5A2_a1b1 complex	epicardial|atrial_cm	0.0009	1.21226	Col5a2_a1b1 complex	Col5a2	a1b1 complex	E14.5
97	COL6A1_a1b1 complex	epicardial|endocardial_ec	0.0009	1.21226	Col6a1_a1b1 complex	Col6a1	a1b1 complex	E14.5
98	COL5A1_a1b1 complex	epicardial|vascular_ec	0.0009	1.20351	Col5a1_a1b1 complex	Col5a1	a1b1 complex	E14.5
99	COL6A1_a1b1 complex	epicardial|atrial_cm	0.0009	1.20289	Col6a1_a1b1 complex	Col6a1	a1b1 complex	E14.5
100	COL5A1_a1b1 complex	epicardial|endocardial_ec	0.0009	1.17887	Col5a1_a1b1 complex	Col5a1	a1b1 complex	E14.5
101	COL5A1_a1b1 complex	epicardial|atrial_cm	0.0009	1.16928	Col5a1_a1b1 complex	Col5a1	a1b1 complex	E14.5
102	NRP1_VEGFB	epicardial|blood	0.0009	1.13488	Nrp1_Vegfb	Nrp1	Vegfb	E14.5
103	COL14A1_a1b1 complex	epicardial|epicardial	0.0009	1.10568	Col14a1_a1b1 complex	Col14a1	a1b1 complex	E14.5
104	COL26A1_a1b1 complex	epicardial|mural_cells	0.0009	1.09694	Col26a1_a1b1 complex	Col26a1	a1b1 complex	E14.5
105	COL6A3_a1b1 complex	epicardial|mural_cells	0.0009	1.09153	Col6a3_a1b1 complex	Col6a3	a1b1 complex	E14.5
106	COL16A1_a1b1 complex	epicardial|mural_cells	0.0009	1.03633	Col16a1_a1b1 complex	Col16a1	a1b1 complex	E14.5
107	COL15A1_a1b1 complex	epicardial|mural_cells	0.0009	1.03281	Col15a1_a1b1 complex	Col15a1	a1b1 complex	E14.5
108	COL6A2_a1b1 complex	epicardial|epicardial	0.0009	1.03069	Col6a2_a1b1 complex	Col6a2	a1b1 complex	E14.5
109	LAMC1_a6b1 complex	epicardial|immune	0.0009	0.984042	Lamc1_a6b1 complex	Lamc1	a6b1 complex	E14.5
110	COL11A1_a1b1 complex	epicardial|mural_cells	0.0009	0.944109	Col11a1_a1b1 complex	Col11a1	a1b1 complex	E14.5
111	COL14A1_a1b1 complex	epicardial|immune	0.0009	0.943359	Col14a1_a1b1 complex	Col14a1	a1b1 complex	E14.5
112	COL6A6_a1b1 complex	epicardial|mural_cells	0.0009	0.932817	Col6a6_a1b1 complex	Col6a6	a1b1 complex	E14.5
113	COL4A2_a1b1 complex	epicardial|epicardial	0.0009	0.932061	Col4a2_a1b1 complex	Col4a2	a1b1 complex	E14.5
114	COL8A1_a1b1 complex	epicardial|mural_cells	0.0009	0.931305	Col8a1_a1b1 complex	Col8a1	a1b1 complex	E14.5
115	COL14A1_a1b1 complex	epicardial|blood	0.0009	0.928276	Col14a1_a1b1 complex	Col14a1	a1b1 complex	E14.5
116	COL18A1_a1b1 complex	epicardial|mural_cells	0.0009	0.899176	Col18a1_a1b1 complex	Col18a1	a1b1 complex	E14.5
117	COL14A1_a2b1 complex	epicardial|immune	0.0009	0.884403	Col14a1_a2b1 complex	Col14a1	a2b1 complex	E14.5
118	COL6A2_a1b1 complex	epicardial|immune	0.0009	0.859174	Col6a2_a1b1 complex	Col6a2	a1b1 complex	E14.5
119	COL6A2_a1b1 complex	epicardial|blood	0.0009	0.84318	Col6a2_a1b1 complex	Col6a2	a1b1 complex	E14.5
120	COL9A2_a1b1 complex	epicardial|mural_cells	0.0009	0.840765	Col9a2_a1b1 complex	Col9a2	a1b1 complex	E14.5
121	COL27A1_a1b1 complex	epicardial|mural_cells	0.0009	0.836732	Col27a1_a1b1 complex	Col27a1	a1b1 complex	E14.5
122	COL4A5_a1b1 complex	epicardial|mural_cells	0.0009	0.832688	Col4a5_a1b1 complex	Col4a5	a1b1 complex	E14.5
123	COL6A2_a2b1 complex	epicardial|immune	0.0009	0.795767	Col6a2_a2b1 complex	Col6a2	a2b1 complex	E14.5
124	COL14A1_a1b1 complex	epicardial|vascular_ec	0.0009	0.755315	Col14a1_a1b1 complex	Col14a1	a1b1 complex	E14.5
125	COL4A2_a1b1 complex	epicardial|immune	0.0009	0.747602	Col4a2_a1b1 complex	Col4a2	a1b1 complex	E14.5
126	AXL_GAS6	epicardial|fibroblasts	0.0009	0.744161	Axl_Gas6	Axl	Gas6	E14.5
127	COL4A2_a1b1 complex	epicardial|blood	0.0009	0.730314	Col4a2_a1b1 complex	Col4a2	a1b1 complex	E14.5
128	COL14A1_a1b1 complex	epicardial|endocardial_ec	0.0009	0.721591	Col14a1_a1b1 complex	Col14a1	a1b1 complex	E14.5
129	COL14A1_a1b1 complex	epicardial|atrial_cm	0.0009	0.708408	Col14a1_a1b1 complex	Col14a1	a1b1 complex	E14.5
130	BMPR1A_BMPR2_BMP2	epicardial|fibroblasts	0.0009	0.708408	Bmpr1a_Bmpr2_Bmp2	Bmpr1a_Bmpr2	Bmp2	E14.5
131	LAMC1_a6b1 complex	epicardial|atrial_cm	0.0009	0.681674	Lamc1_a6b1 complex	Lamc1	a6b1 complex	E14.5
132	COL4A2_a2b1 complex	epicardial|immune	0.0009	0.678973	Col4a2_a2b1 complex	Col4a2	a2b1 complex	E14.5
133	DLK1_NOTCH3	epicardial|mural_cells	0.0009	0.659925	Dlk1_Notch3	Dlk1	Notch3	E14.5
134	COL6A2_a1b1 complex	epicardial|vascular_ec	0.0009	0.659011	Col6a2_a1b1 complex	Col6a2	a1b1 complex	E14.5
135	VCAM1_a4b1 complex	epicardial|fibroblasts	0.0009	0.648005	Vcam1_a4b1 complex	Vcam1	a4b1 complex	E14.5
136	TEK_ANGPT1	epicardial|atrial_cm	0.0009	0.62854	Tek_Angpt1	Tek	Angpt1	E14.5
137	COL6A2_a1b1 complex	epicardial|endocardial_ec	0.0009	0.62293	Col6a2_a1b1 complex	Col6a2	a1b1 complex	E14.5
138	COL6A2_a1b1 complex	epicardial|atrial_cm	0.0009	0.608809	Col6a2_a1b1 complex	Col6a2	a1b1 complex	E14.5
139	LAMP1_FAM3C	epicardial|endocardial_ec	0.0009	0.593593	Lamp1_Fam3c	Lamp1	Fam3c	E14.5
140	COPA_P2RY6	epicardial|fibroblasts	0.0009	0.549916	Copa_P2ry6	Copa	P2ry6	E14.5
141	COL4A2_a1b1 complex	epicardial|vascular_ec	0.0009	0.529071	Col4a2_a1b1 complex	Col4a2	a1b1 complex	E14.5
142	LAMP1_FAM3C	epicardial|immune	0.0009	0.511974	Lamp1_Fam3c	Lamp1	Fam3c	E14.5
143	TGFB2_TGFBR3	epicardial|endocardial_ec	0.0009	0.495695	Tgfb2_Tgfbr3	Tgfb2	Tgfbr3	E14.5
144	COL4A2_a1b1 complex	epicardial|endocardial_ec	0.0009	0.489543	Col4a2_a1b1 complex	Col4a2	a1b1 complex	E14.5
145	FGFR1_NCAM1	epicardial|epicardial	0.0009	0.489543	Fgfr1_Ncam1	Fgfr1	Ncam1	E14.5
146	COL4A2_a1b1 complex	epicardial|atrial_cm	0.0009	0.475085	Col4a2_a1b1 complex	Col4a2	a1b1 complex	E14.5
147	VCAM1_a9b1 complex	epicardial|endocardial_ec	0.0009	0.285698	Vcam1_a9b1 complex	Vcam1	a9b1 complex	E14.5
148	COL26A1_a1b1 complex	epicardial|epicardial	0.0009	0.227741	Col26a1_a1b1 complex	Col26a1	a1b1 complex	E14.5
149	COL6A3_a1b1 complex	epicardial|epicardial	0.0009	0.217851	Col6a3_a1b1 complex	Col6a3	a1b1 complex	E14.5
150	TNC_a4b1 complex	epicardial|fibroblasts	0.0009	0.210389	Tnc_a4b1 complex	Tnc	a4b1 complex	E14.5
151	FGFR1_NCAM1	epicardial|blood	0.0009	0.201634	Fgfr1_Ncam1	Fgfr1	Ncam1	E14.5
152	TGFB2_TGFbeta receptor2	epicardial|endocardial_ec	0.0009	0.172488	Tgfb2_TGFbeta receptor2	Tgfb2	TGFbeta receptor2	E14.5
153	TGFB2_TGFbeta receptor1	epicardial|fibroblasts	0.0009	0.123004	Tgfb2_TGFbeta receptor1	Tgfb2	TGFbeta receptor1	E14.5
154	JAG1_NOTCH3	epicardial|mural_cells	0.0009	0.123004	Jag1_Notch3	Jag1	Notch3	E14.5
155	COL16A1_a1b1 complex	epicardial|epicardial	0.0009	0.1137	Col16a1_a1b1 complex	Col16a1	a1b1 complex	E14.5
156	COL15A1_a1b1 complex	epicardial|epicardial	0.0009	0.108357	Col15a1_a1b1 complex	Col15a1	a1b1 complex	E14.5
157	TNFRSF1A_GRN	epicardial|vascular_ec	0.0009	0.100305	Tnfrsf1a_Grn	Tnfrsf1a	Grn	E14.5
158	BMPR1A_BMPR2_BMP4	epicardial|vascular_ec	0.0009	0.0962619	Bmpr1a_Bmpr2_Bmp4	Bmpr1a_Bmpr2	Bmp4	E14.5
159	IGF2_IGF1R	epicardial|vascular_ec	0.0009	0.0894982	Igf2_Igf1r	Igf2	Igf1r	E14.5
160	VCAM1_a9b1 complex	epicardial|fibroblasts	0.0009	0.0786098	Vcam1_a9b1 complex	Vcam1	a9b1 complex	E14.5
161	IGF2_IGF1R	epicardial|epicardial	0.0009	0.00863031	Igf2_Igf1r	Igf2	Igf1r	E14.5
162	FGFR1_NCAM1	epicardial|atrial_cm	0.0009	-0.00144342	Fgfr1_Ncam1	Fgfr1	Ncam1	E14.5
163	LAMC1_a2b1 complex	epicardial|immune	0.0009	-0.013043	Lamc1_a2b1 complex	Lamc1	a2b1 complex	E14.5
164	EFNA5_EPHA4	epicardial|atrial_cm	0.0009	-0.0232698	Efna5_Epha4	Efna5	Epha4	E14.5
165	IGF2_IGF1R	epicardial|blood	0.0009	-0.0335695	Igf2_Igf1r	Igf2	Igf1r	E14.5
166	TGFB2_TGFbeta receptor1	epicardial|immune	0.0009	-0.0543923	Tgfb2_TGFbeta receptor1	Tgfb2	TGFbeta receptor1	E14.5
167	COPA_SORT1	epicardial|ventricular_cm	0.0009	-0.0634092	Copa_Sort1	Copa	Sort1	E14.5
168	COL11A1_a1b1 complex	epicardial|epicardial	0.0009	-0.0649175	Col11a1_a1b1 complex	Col11a1	a1b1 complex	E14.5
169	TGFB2_TGFbeta receptor1	epicardial|endocardial_ec	0.0009	-0.0724828	Tgfb2_TGFbeta receptor1	Tgfb2	TGFbeta receptor1	E14.5
170	NRP1_SEMA3A	epicardial|endocardial_ec	0.0009	-0.0785637	Nrp1_Sema3a	Nrp1	Sema3a	E14.5
171	FGFR2_EPHA4	epicardial|atrial_cm	0.0009	-0.0800879	Fgfr2_Epha4	Fgfr2	Epha4	E14.5
172	COL26A1_a1b1 complex	epicardial|immune	0.0009	-0.086201	Col26a1_a1b1 complex	Col26a1	a1b1 complex	E14.5
173	COL6A6_a1b1 complex	epicardial|epicardial	0.0009	-0.0877334	Col6a6_a1b1 complex	Col6a6	a1b1 complex	E14.5
174	COL8A1_a1b1 complex	epicardial|epicardial	0.0009	-0.0908029	Col8a1_a1b1 complex	Col8a1	a1b1 complex	E14.5
175	NRP1_PGF	epicardial|mural_cells	0.0009	-0.093879	Nrp1_Pgf	Nrp1	Pgf	E14.5
176	COL6A3_a1b1 complex	epicardial|immune	0.0009	-0.0969617	Col6a3_a1b1 complex	Col6a3	a1b1 complex	E14.5
177	COL26A1_a1b1 complex	epicardial|blood	0.0009	-0.117161	Col26a1_a1b1 complex	Col26a1	a1b1 complex	E14.5
178	AXL_GAS6	epicardial|blood	0.0009	-0.120294	Axl_Gas6	Axl	Gas6	E14.5
179	COL6A3_a1b1 complex	epicardial|blood	0.0009	-0.129734	Col6a3_a1b1 complex	Col6a3	a1b1 complex	E14.5
180	COPA_SORT1	epicardial|atrial_cm	0.0009	-0.137648	Copa_Sort1	Copa	Sort1	E14.5
181	COL18A1_a1b1 complex	epicardial|epicardial	0.0009	-0.15682	Col18a1_a1b1 complex	Col18a1	a1b1 complex	E14.5
182	TNFRSF1A_GRN	epicardial|epicardial	0.0009	-0.194295	Tnfrsf1a_Grn	Tnfrsf1a	Grn	E14.5
183	TGFB2_TGFBR3	epicardial|mural_cells	0.0009	-0.200913	Tgfb2_Tgfbr3	Tgfb2	Tgfbr3	E14.5
184	COL26A1_a2b1 complex	epicardial|immune	0.0009	-0.209228	Col26a1_a2b1 complex	Col26a1	a2b1 complex	E14.5
185	COL6A3_a2b1 complex	epicardial|immune	0.0009	-0.222633	Col6a3_a2b1 complex	Col6a3	a2b1 complex	E14.5
186	COL16A1_a1b1 complex	epicardial|immune	0.0009	-0.227692	Col16a1_a1b1 complex	Col16a1	a1b1 complex	E14.5
187	TGFB2_TGFbeta receptor2	epicardial|immune	0.0009	-0.227692	Tgfb2_TGFbeta receptor2	Tgfb2	TGFbeta receptor2	E14.5
188	COL15A1_a1b1 complex	epicardial|immune	0.0009	-0.236164	Col15a1_a1b1 complex	Col15a1	a1b1 complex	E14.5
189	EFNA4_EPHA4	epicardial|atrial_cm	0.0009	-0.249822	Efna4_Epha4	Efna4	Epha4	E14.5
190	TNFRSF1A_GRN	epicardial|endocardial_ec	0.0009	-0.251539	Tnfrsf1a_Grn	Tnfrsf1a	Grn	E14.5
191	IGF2_IDE	epicardial|blood	0.0009	-0.251539	Igf2_Ide	Igf2	Ide	E14.5
192	COL16A1_a1b1 complex	epicardial|blood	0.0009	-0.261881	Col16a1_a1b1 complex	Col16a1	a1b1 complex	E14.5
193	COPA_P2RY6	epicardial|mural_cells	0.0009	-0.268817	Copa_P2ry6	Copa	P2ry6	E14.5
194	COL15A1_a1b1 complex	epicardial|blood	0.0009	-0.270556	Col15a1_a1b1 complex	Col15a1	a1b1 complex	E14.5
195	IGF2_IGF1R	epicardial|atrial_cm	0.0009	-0.277534	Igf2_Igf1r	Igf2	Igf1r	E14.5
196	EFNA2_EPHA4	epicardial|atrial_cm	0.0009	-0.279284	Efna2_Epha4	Efna2	Epha4	E14.5
197	COL9A2_a1b1 complex	epicardial|epicardial	0.0009	-0.281036	Col9a2_a1b1 complex	Col9a2	a1b1 complex	E14.5
198	IGF2_IGF1R	epicardial|endocardial_ec	0.0009	-0.28279	Igf2_Igf1r	Igf2	Igf1r	E14.5
199	COL27A1_a1b1 complex	epicardial|epicardial	0.0009	-0.289827	Col27a1_a1b1 complex	Col27a1	a1b1 complex	E14.5
200	COL4A5_a1b1 complex	epicardial|epicardial	0.0009	-0.298673	Col4a5_a1b1 complex	Col4a5	a1b1 complex	E14.5
201	TNC_a9b1 complex	epicardial|endocardial_ec	0.0009	-0.307573	Tnc_a9b1 complex	Tnc	a9b1 complex	E14.5
202	EFNA5_EPHA7	epicardial|endocardial_ec	0.0009	-0.318326	Efna5_Epha7	Efna5	Epha7	E14.5
203	NECTIN2_NECTIN3	epicardial|vascular_ec	0.0009	-0.32916	Nectin2_Nectin3	Nectin2	Nectin3	E14.5
204	TNC_a8b1 complex	epicardial|epicardial	0.0009	-0.32916	Tnc_a8b1 complex	Tnc	a8b1 complex	E14.5
205	TNFRSF1A_GRN	epicardial|atrial_cm	0.0009	-0.33825	Tnfrsf1a_Grn	Tnfrsf1a	Grn	E14.5
206	IGF1_IGF1R	epicardial|vascular_ec	0.0009	-0.362158	Igf1_Igf1r	Igf1	Igf1r	E14.5
207	COL16A1_a2b1 complex	epicardial|immune	0.0009	-0.365871	Col16a1_a2b1 complex	Col16a1	a2b1 complex	E14.5
208	EPHB2_EFNB2	epicardial|immune	0.0009	-0.369595	Ephb2_Efnb2	Ephb2	Efnb2	E14.5
209	VCAM1_a9b1 complex	epicardial|mural_cells	0.0009	-0.37146	Vcam1_a9b1 complex	Vcam1	a9b1 complex	E14.5
210	COL15A1_a2b1 complex	epicardial|immune	0.0009	-0.375197	Col15a1_a2b1 complex	Col15a1	a2b1 complex	E14.5
211	VCAM1_a9b1 complex	epicardial|immune	0.0009	-0.375197	Vcam1_a9b1 complex	Vcam1	a9b1 complex	E14.5
212	TGFB3_TGFBR3	epicardial|endocardial_ec	0.0009	-0.382702	Tgfb3_Tgfbr3	Tgfb3	Tgfbr3	E14.5
213	EPHB2_EFNB2	epicardial|endocardial_ec	0.0009	-0.446148	Ephb2_Efnb2	Ephb2	Efnb2	E14.5
214	COL11A1_a1b1 complex	epicardial|immune	0.0009	-0.45799	Col11a1_a1b1 complex	Col11a1	a1b1 complex	E14.5
215	IGF1_IGF1R	epicardial|epicardial	0.0009	-0.471929	Igf1_Igf1r	Igf1	Igf1r	E14.5
216	TNFRSF1A_GRN	epicardial|blood	0.0009	-0.473931	Tnfrsf1a_Grn	Tnfrsf1a	Grn	E14.5
217	COL6A6_a1b1 complex	epicardial|immune	0.0009	-0.490051	Col6a6_a1b1 complex	Col6a6	a1b1 complex	E14.5
218	COL8A1_a1b1 complex	epicardial|immune	0.0009	-0.492079	Col8a1_a1b1 complex	Col8a1	a1b1 complex	E14.5
219	COL26A1_a1b1 complex	epicardial|vascular_ec	0.0009	-0.500218	Col26a1_a1b1 complex	Col26a1	a1b1 complex	E14.5
220	COL11A1_a1b1 complex	epicardial|blood	0.0009	-0.500218	Col11a1_a1b1 complex	Col11a1	a1b1 complex	E14.5
221	FGFR1_FGFR2	epicardial|epicardial	0.0009	-0.504305	Fgfr1_Fgfr2	Fgfr1	Fgfr2	E14.5
222	COL6A3_a1b1 complex	epicardial|vascular_ec	0.0009	-0.516636	Col6a3_a1b1 complex	Col6a3	a1b1 complex	E14.5
223	IGF2_IDE	epicardial|atrial_cm	0.0009	-0.529073	Igf2_Ide	Igf2	Ide	E14.5
224	COL6A6_a1b1 complex	epicardial|blood	0.0009	-0.531156	Col6a6_a1b1 complex	Col6a6	a1b1 complex	E14.5
225	COL8A1_a1b1 complex	epicardial|blood	0.0009	-0.535332	Col8a1_a1b1 complex	Col8a1	a1b1 complex	E14.5
226	COL26A1_a1b1 complex	epicardial|endocardial_ec	0.0009	-0.58208	Col26a1_a1b1 complex	Col26a1	a1b1 complex	E14.5
227	FGFR1_FGF9	epicardial|vascular_ec	0.0009	-0.584241	Fgfr1_Fgf9	Fgfr1	Fgf9	E14.5
228	COL6A3_a1b1 complex	epicardial|endocardial_ec	0.0009	-0.599462	Col6a3_a1b1 complex	Col6a3	a1b1 complex	E14.5
229	EFNA4_EPHA7	epicardial|endocardial_ec	0.0009	-0.60165	Efna4_Epha7	Efna4	Epha7	E14.5
230	ADGRL1_NRG1	epicardial|endocardial_ec	0.0009	-0.608232	Adgrl1_Nrg1	Adgrl1	Nrg1	E14.5
231	JAM3_JAM3	epicardial|vascular_ec	0.0009	-0.608232	Jam3_Jam3	Jam3	Jam3	E14.5
232	EPHB2_EFNB2	epicardial|mural_cells	0.0009	-0.612637	Ephb2_Efnb2	Ephb2	Efnb2	E14.5
233	COL26A1_a1b1 complex	epicardial|atrial_cm	0.0009	-0.614845	Col26a1_a1b1 complex	Col26a1	a1b1 complex	E14.5
234	IGF2_IDE	epicardial|vascular_ec	0.0009	-0.619271	Igf2_Ide	Igf2	Ide	E14.5
235	COL11A1_a2b1 complex	epicardial|immune	0.0009	-0.621488	Col11a1_a2b1 complex	Col11a1	a2b1 complex	E14.5
236	PROS1_AXL	epicardial|mural_cells	0.0009	-0.628162	Pros1_Axl	Pros1	Axl	E14.5
237	COL6A3_a1b1 complex	epicardial|atrial_cm	0.0009	-0.630394	Col6a3_a1b1 complex	Col6a3	a1b1 complex	E14.5
238	TNC_a9b1 complex	epicardial|fibroblasts	0.0009	-0.632629	Tnc_a9b1 complex	Tnc	a9b1 complex	E14.5
239	BMPR1A_BMPR2_BMP7	epicardial|atrial_cm	0.0009	-0.639355	Bmpr1a_Bmpr2_Bmp7	Bmpr1a_Bmpr2	Bmp7	E14.5
240	EFNA2_EPHA7	epicardial|endocardial_ec	0.0009	-0.639355	Efna2_Epha7	Efna2	Epha7	E14.5
241	EFNA5_EPHA7	epicardial|epicardial	0.0009	-0.639355	Efna5_Epha7	Efna5	Epha7	E14.5
242	COL6A6_a2b1 complex	epicardial|immune	0.0009	-0.657445	Col6a6_a2b1 complex	Col6a6	a2b1 complex	E14.5
243	IGF2_IDE	epicardial|endocardial_ec	0.0009	-0.659723	Igf2_Ide	Igf2	Ide	E14.5
244	NECTIN2_NECTIN3	epicardial|epicardial	0.0009	-0.659723	Nectin2_Nectin3	Nectin2	Nectin3	E14.5
245	COL8A1_a2b1 complex	epicardial|immune	0.0009	-0.659723	Col8a1_a2b1 complex	Col8a1	a2b1 complex	E14.5
246	FGFR1_FGFR2	epicardial|vascular_ec	0.0009	-0.680382	Fgfr1_Fgfr2	Fgfr1	Fgfr2	E14.5
247	COL16A1_a1b1 complex	epicardial|vascular_ec	0.0009	-0.694321	Col16a1_a1b1 complex	Col16a1	a1b1 complex	E14.5
248	COL15A1_a1b1 complex	epicardial|vascular_ec	0.0009	-0.706041	Col15a1_a1b1 complex	Col15a1	a1b1 complex	E14.5
249	AXL_GAS6	epicardial|atrial_cm	0.0009	-0.739372	Axl_Gas6	Axl	Gas6	E14.5
250	COL9A2_a1b1 complex	epicardial|immune	0.0009	-0.749038	Col9a2_a1b1 complex	Col9a2	a1b1 complex	E14.5
251	BMPR1A_BMPR2_BMP7	epicardial|blood	0.0009	-0.75877	Bmpr1a_Bmpr2_Bmp7	Bmpr1a_Bmpr2	Bmp7	E14.5
252	COL27A1_a1b1 complex	epicardial|immune	0.0009	-0.76366	Col27a1_a1b1 complex	Col27a1	a1b1 complex	E14.5
253	EPHB4_EFNB1	epicardial|epicardial	0.0009	-0.768568	Ephb4_Efnb1	Ephb4	Efnb1	E14.5
254	NOTCH1_WNT4	epicardial|vascular_ec	0.0009	-0.773491	Notch1_Wnt4	Notch1	Wnt4	E14.5
255	EPHB2_EFNA5	epicardial|vascular_ec	0.0009	-0.778432	Ephb2_Efna5	Ephb2	Efna5	E14.5
256	COL16A1_a1b1 complex	epicardial|endocardial_ec	0.0009	-0.788365	Col16a1_a1b1 complex	Col16a1	a1b1 complex	E14.5
257	COL15A1_a1b1 complex	epicardial|endocardial_ec	0.0009	-0.800877	Col15a1_a1b1 complex	Col15a1	a1b1 complex	E14.5
258	COL9A2_a1b1 complex	epicardial|blood	0.0009	-0.800877	Col9a2_a1b1 complex	Col9a2	a1b1 complex	E14.5
259	PLXNB2_SEMA4D	epicardial|endocardial_ec	0.0009	-0.808437	Plxnb2_Sema4d	Plxnb2	Sema4d	E14.5
260	EPHB2_EFNB1	epicardial|epicardial	0.0009	-0.810966	Ephb2_Efnb1	Ephb2	Efnb1	E14.5
261	COL27A1_a1b1 complex	epicardial|blood	0.0009	-0.813499	Col27a1_a1b1 complex	Col27a1	a1b1 complex	E14.5
262	THBS1_a3b1 complex	epicardial|vascular_ec	0.0009	-0.821126	Thbs1_a3b1 complex	Thbs1	a3b1 complex	E14.5
263	COL16A1_a1b1 complex	epicardial|atrial_cm	0.0009	-0.823677	Col16a1_a1b1 complex	Col16a1	a1b1 complex	E14.5
264	COL15A1_a1b1 complex	epicardial|atrial_cm	0.0009	-0.836501	Col15a1_a1b1 complex	Col15a1	a1b1 complex	E14.5
265	NOTCH1_JAG1	epicardial|mural_cells	0.0009	-0.891643	Notch1_Jag1	Notch1	Jag1	E14.5
266	PLXNB2_SEMA4C	epicardial|endocardial_ec	0.0009	-0.894322	Plxnb2_Sema4c	Plxnb2	Sema4c	E14.5
267	BMPR1A_BMPR2_BMP6	epicardial|vascular_ec	0.0009	-0.899695	Bmpr1a_Bmpr2_Bmp6	Bmpr1a_Bmpr2	Bmp6	E14.5
268	LRP6_CKLF	epicardial|fibroblasts	0.0009	-0.899695	Lrp6_Cklf	Lrp6	Cklf	E14.5
269	COL9A2_a2b1 complex	epicardial|immune	0.0009	-0.951764	Col9a2_a2b1 complex	Col9a2	a2b1 complex	E14.5
270	COL27A1_a2b1 complex	epicardial|immune	0.0009	-0.968605	Col27a1_a2b1 complex	Col27a1	a2b1 complex	E14.5
271	COL4A5_a2b1 complex	epicardial|immune	0.0009	-0.979942	Col4a5_a2b1 complex	Col4a5	a2b1 complex	E14.5
272	NECTIN2_NECTIN3	epicardial|blood	0.0009	-0.979942	Nectin2_Nectin3	Nectin2	Nectin3	E14.5
273	EFNA4_EPHA7	epicardial|epicardial	0.0009	-1.00289	Efna4_Epha7	Efna4	Epha7	E14.5
274	LRP6_CKLF	epicardial|endocardial_ec	0.0009	-1.00868	Lrp6_Cklf	Lrp6	Cklf	E14.5
275	EPHB4_EFNB1	epicardial|vascular_ec	0.0009	-1.02034	Ephb4_Efnb1	Ephb4	Efnb1	E14.5
276	TGFB3_TGFbeta receptor2	epicardial|endocardial_ec	0.0009	-1.04692	Tgfb3_TGFbeta receptor2	Tgfb3	TGFbeta receptor2	E14.5
277	EFNA2_EPHA7	epicardial|epicardial	0.0009	-1.05289	Efna2_Epha7	Efna2	Epha7	E14.5
278	EPHB2_EFNB1	epicardial|vascular_ec	0.0009	-1.07097	Ephb2_Efnb1	Ephb2	Efnb1	E14.5
279	PLXNB2_SEMA4C	epicardial|immune	0.0009	-1.08314	Plxnb2_Sema4c	Plxnb2	Sema4c	E14.5
280	NOTCH1_DLL4	epicardial|endocardial_ec	0.0009	-1.1047	Notch1_Dll4	Notch1	Dll4	E14.5
281	LRP6_CKLF	epicardial|epicardial	0.0009	-1.12029	Lrp6_Cklf	Lrp6	Cklf	E14.5
282	EPHB4_EFNB3	epicardial|blood	0.0009	-1.12029	Ephb4_Efnb3	Ephb4	Efnb3	E14.5
283	EFNA5_EPHA7	epicardial|atrial_cm	0.0009	-1.12973	Efna5_Epha7	Efna5	Epha7	E14.5
284	EFNA5_EPHA5	epicardial|endocardial_ec	0.0009	-1.12973	Efna5_Epha5	Efna5	Epha5	E14.5
285	FGFR2_XPR1	epicardial|vascular_ec	0.0009	-1.14242	Fgfr2_Xpr1	Fgfr2	Xpr1	E14.5
286	ACVL1_BMPR2_BMP10	epicardial|atrial_cm	0.0009	-1.14561	ACVL1_Bmpr2_Bmp10	ACVL1_Bmpr2	Bmp10	E14.5
287	EFNA5_EPHA7	epicardial|vascular_ec	0.0009	-1.15843	Efna5_Epha7	Efna5	Epha7	E14.5
288	TGFB3_TGFbeta receptor1	epicardial|fibroblasts	0.0009	-1.16488	Tgfb3_TGFbeta receptor1	Tgfb3	TGFbeta receptor1	E14.5
289	PROS1_AXL	epicardial|fibroblasts	0.0009	-1.17137	Pros1_Axl	Pros1	Axl	E14.5
290	EPHB2_EFNB3	epicardial|blood	0.0009	-1.17462	Ephb2_Efnb3	Ephb2	Efnb3	E14.5
291	COL11A1_a1b1 complex	epicardial|atrial_cm	0.0009	-1.18771	Col11a1_a1b1 complex	Col11a1	a1b1 complex	E14.5
292	FGFR2_XPR1	epicardial|endocardial_ec	0.0009	-1.191	Fgfr2_Xpr1	Fgfr2	Xpr1	E14.5
293	PROS1_AXL	epicardial|epicardial	0.0009	-1.19429	Pros1_Axl	Pros1	Axl	E14.5
294	FGFR2_XPR1	epicardial|blood	0.0009	-1.19429	Fgfr2_Xpr1	Fgfr2	Xpr1	E14.5
295	TNC_a8b1 complex	epicardial|endocardial_ec	0.0009	-1.20423	Tnc_a8b1 complex	Tnc	a8b1 complex	E14.5
296	FGFR2_FGF9	epicardial|vascular_ec	0.0009	-1.23786	Fgfr2_Fgf9	Fgfr2	Fgf9	E14.5
297	NOTCH1_JAG1	epicardial|atrial_cm	0.0009	-1.28279	Notch1_Jag1	Notch1	Jag1	E14.5
298	FGFR2_XPR1	epicardial|atrial_cm	0.0009	-1.33643	Fgfr2_Xpr1	Fgfr2	Xpr1	E14.5
299	NOTCH1_DLL4	epicardial|immune	0.0009	-1.35476	Notch1_Dll4	Notch1	Dll4	E14.5
300	FGFR2_NECTIN1	epicardial|mural_cells	0.0009	-1.38458	Fgfr2_Nectin1	Fgfr2	Nectin1	E14.5
301	TIMP1_FGFR2	epicardial|epicardial	0.0009	-1.39973	Timp1_Fgfr2	Timp1	Fgfr2	E14.5
302	NOTCH1_JAG1	epicardial|epicardial	0.0009	-1.40736	Notch1_Jag1	Notch1	Jag1	E14.5
303	EPHB2_EFNA5	epicardial|epicardial	0.0009	-1.4112	Ephb2_Efna5	Ephb2	Efna5	E14.5
304	NOTCH1_JAG2	epicardial|immune	0.0009	-1.46196	Notch1_Jag2	Notch1	Jag2	E14.5
305	TNC_a9b1 complex	epicardial|immune	0.0009	-1.46993	Tnc_a9b1 complex	Tnc	a9b1 complex	E14.5
306	JAM3_JAM3	epicardial|epicardial	0.0009	-1.49818	Jam3_Jam3	Jam3	Jam3	E14.5
307	JAG1_NOTCH3	epicardial|epicardial	0.0009	-1.52284	Jag1_Notch3	Jag1	Notch3	E14.5
308	PROS1_AXL	epicardial|endocardial_ec	0.0009	-1.55216	Pros1_Axl	Pros1	Axl	E14.5
309	NOTCH3_JAG2	epicardial|immune	0.0009	-1.58208	Notch3_Jag2	Notch3	Jag2	E14.5
310	TGFB3_TGFbeta receptor1	epicardial|immune	0.0009	-1.64386	Tgfb3_TGFbeta receptor1	Tgfb3	TGFbeta receptor1	E14.5
311	EFNA4_EPHA7	epicardial|atrial_cm	0.0009	-1.67116	Efna4_Epha7	Efna4	Epha7	E14.5
312	EFNA4_EPHA5	epicardial|endocardial_ec	0.0009	-1.67116	Efna4_Epha5	Efna4	Epha5	E14.5
313	TGFB3_TGFbeta receptor1	epicardial|endocardial_ec	0.0009	-1.699	Tgfb3_TGFbeta receptor1	Tgfb3	TGFbeta receptor1	E14.5
314	EPHB4_EFNB1	epicardial|atrial_cm	0.0009	-1.73216	Ephb4_Efnb1	Ephb4	Efnb1	E14.5
315	TIMP1_FGFR2	epicardial|vascular_ec	0.0009	-1.74662	Timp1_Fgfr2	Timp1	Fgfr2	E14.5
316	EFNA2_EPHA7	epicardial|atrial_cm	0.0009	-1.75147	Efna2_Epha7	Efna2	Epha7	E14.5
317	EFNA2_EPHA5	epicardial|endocardial_ec	0.0009	-1.75147	Efna2_Epha5	Efna2	Epha5	E14.5
318	PROS1_AXL	epicardial|vascular_ec	0.0009	-1.80088	Pros1_Axl	Pros1	Axl	E14.5
319	EPHB2_EFNB1	epicardial|atrial_cm	0.0009	-1.82113	Ephb2_Efnb1	Ephb2	Efnb1	E14.5
320	PLXNC1_SEMA7A	epicardial|mural_cells	0.0009	-1.84166	Plxnc1_Sema7a	Plxnc1	Sema7a	E14.5
321	EPHB2_EFNB3	epicardial|atrial_cm	0.0009	-1.85204	Ephb2_Efnb3	Ephb2	Efnb3	E14.5
322	PLXNC1_SEMA7A	epicardial|immune	0.0009	-1.89432	Plxnc1_Sema7a	Plxnc1	Sema7a	E14.5
323	NGF_NGFR	epicardial|mural_cells	0.0009	-2.09542	Ngf_Ngfr	Ngf	Ngfr	E14.5
324	EPHB2_EFNA5	epicardial|blood	0.0009	-2.18442	Ephb2_Efna5	Ephb2	Efna5	E14.5
325	EPHB2_EFNA5	epicardial|atrial_cm	0.0009	-2.23786	Ephb2_Efna5	Ephb2	Efna5	E14.5
326	TGFB3_TGFbeta receptor2	epicardial|immune	0.0009	-2.24469	Tgfb3_TGFbeta receptor2	Tgfb3	TGFbeta receptor2	E14.5
327	LAMP1_FAM3C	epicardial|mural_cells	0.01	0.653519	Lamp1_Fam3c	Lamp1	Fam3c	E14.5
328	VCAM1_a4b1 complex	epicardial|mural_cells	0.01	-0.123434	Vcam1_a4b1 complex	Vcam1	a4b1 complex	E14.5
329	DLK1_NOTCH3	epicardial|epicardial	0.01	-0.253257	Dlk1_Notch3	Dlk1	Notch3	E14.5
330	IGF2_IGF1R	epicardial|immune	0.01	-0.260152	Igf2_Igf1r	Igf2	Igf1r	E14.5
331	GRN_SORT1	epicardial|atrial_cm	0.01	-0.436354	Grn_Sort1	Grn	Sort1	E14.5
332	IGF1_IGF1R	epicardial|blood	0.01	-0.533242	Igf1_Igf1r	Igf1	Igf1r	E14.5
333	COL18A1_a2b1 complex	epicardial|immune	0.01	-0.75877	Col18a1_a2b1 complex	Col18a1	a2b1 complex	E14.5
334	TNC_a8b1 complex	epicardial|mural_cells	0.01	-0.8863	Tnc_a8b1 complex	Tnc	a8b1 complex	E14.5
335	LRP6_CKLF	epicardial|mural_cells	0.01	-0.932361	Lrp6_Cklf	Lrp6	Cklf	E14.5
336	COL11A1_a1b1 complex	epicardial|vascular_ec	0.01	-1.02327	Col11a1_a1b1 complex	Col11a1	a1b1 complex	E14.5
337	BMPR1A_BMPR2_BMP4	epicardial|epicardial	0.01	-1.22095	Bmpr1a_Bmpr2_Bmp4	Bmpr1a_Bmpr2	Bmp4	E14.5
338	LRP6_CKLF	epicardial|vascular_ec	0.01	-1.23447	Lrp6_Cklf	Lrp6	Cklf	E14.5
339	COL8A1_a1b1 complex	epicardial|atrial_cm	0.01	-1.24469	Col8a1_a1b1 complex	Col8a1	a1b1 complex	E14.5
340	TNC_a9b1 complex	epicardial|mural_cells	0.01	-1.46594	Tnc_a9b1 complex	Tnc	a9b1 complex	E14.5
341	FGFR2_XPR1	epicardial|fibroblasts	0.01	-1.54372	Fgfr2_Xpr1	Fgfr2	Xpr1	E14.5
342	EFNA4_EPHA7	epicardial|vascular_ec	0.01	-1.7084	Efna4_Epha7	Efna4	Epha7	E14.5
343	JAG1_NOTCH2	epicardial|mural_cells	0.01	-2.06492	Jag1_Notch2	Jag1	Notch2	E14.5
344	LAMC1_a6b1 complex	epicardial|mural_cells	0.02	0.798258	Lamc1_a6b1 complex	Lamc1	a6b1 complex	E14.5
345	NOTCH1_DLK1	epicardial|epicardial	0.02	-0.204233	Notch1_Dlk1	Notch1	Dlk1	E14.5
346	DLK1_NOTCH2	epicardial|mural_cells	0.02	-0.452057	Dlk1_Notch2	Dlk1	Notch2	E14.5
347	TNC_a4b1 complex	epicardial|mural_cells	0.02	-0.9771	Tnc_a4b1 complex	Tnc	a4b1 complex	E14.5
348	COL8A1_a1b1 complex	epicardial|vascular_ec	0.02	-1.074	Col8a1_a1b1 complex	Col8a1	a1b1 complex	E14.5
349	PLXNB2_SEMA4D	epicardial|atrial_cm	0.02	-1.14242	Plxnb2_Sema4d	Plxnb2	Sema4d	E14.5
350	BMPR1A_BMPR2_BMP5	epicardial|atrial_cm	0.02	-1.46196	Bmpr1a_Bmpr2_Bmp5	Bmpr1a_Bmpr2	Bmp5	E14.5
351	IGF2_IDE	epicardial|immune	0.03	-0.821126	Igf2_Ide	Igf2	Ide	E14.5
352	EPHB2_EFNB1	epicardial|mural_cells	0.03	-1.48197	Ephb2_Efnb1	Ephb2	Efnb1	E14.5
353	FGFR2_XPR1	epicardial|immune	0.03	-1.56918	Fgfr2_Xpr1	Fgfr2	Xpr1	E14.5
354	EFNA2_EPHA7	epicardial|vascular_ec	0.03	-1.79086	Efna2_Epha7	Efna2	Epha7	E14.5
355	IGF2_IGF2R	epicardial|blood	0.05	1.22774	Igf2_Igf2r	Igf2	Igf2r	E14.5
356	LRP6_CKLF	epicardial|atrial_cm	0.05	-1.35476	Lrp6_Cklf	Lrp6	Cklf	E14.5

## Sheet: E15.5
	pair	clusters	pvalue	mean	interacting_pair_mus	mus_a	mus_b	stage
1	COL3A1_a1b1 complex	epicardial|mural_cells	0.0009	4.60964	Col3a1_a1b1 complex	Col3a1	a1b1 complex	E15.5
2	COL3A1_a1b1 complex	epicardial|epicardial	0.0009	4.4957	Col3a1_a1b1 complex	Col3a1	a1b1 complex	E15.5
3	COL3A1_a1b1 complex	epicardial|immune	0.0009	4.4941	Col3a1_a1b1 complex	Col3a1	a1b1 complex	E15.5
4	COL3A1_a2b1 complex	epicardial|immune	0.0009	4.49333	Col3a1_a2b1 complex	Col3a1	a2b1 complex	E15.5
5	COL3A1_a1b1 complex	epicardial|blood	0.0009	4.4844	Col3a1_a1b1 complex	Col3a1	a1b1 complex	E15.5
6	COL3A1_a1b1 complex	epicardial|endocardial_ec	0.0009	4.4734	Col3a1_a1b1 complex	Col3a1	a1b1 complex	E15.5
7	COL3A1_a1b1 complex	epicardial|atrial_cm	0.0009	4.46806	Col3a1_a1b1 complex	Col3a1	a1b1 complex	E15.5
8	COL3A1_a1b1 complex	epicardial|ventricular_cm	0.0009	4.46441	Col3a1_a1b1 complex	Col3a1	a1b1 complex	E15.5
9	COL1A1_a1b1 complex	epicardial|mural_cells	0.0009	4.27709	Col1a1_a1b1 complex	Col1a1	a1b1 complex	E15.5
10	PTN_PTPRS	epicardial|epicardial	0.0009	4.27486	Ptn_Ptprs	Ptn	Ptprs	E15.5
11	PTN_PTPRS	epicardial|vascular_ec	0.0009	4.2595	Ptn_Ptprs	Ptn	Ptprs	E15.5
12	PTN_PTPRS	epicardial|mural_cells	0.0009	4.24816	Ptn_Ptprs	Ptn	Ptprs	E15.5
13	PLXNB2_PTN	epicardial|epicardial	0.0009	4.24762	Plxnb2_Ptn	Plxnb2	Ptn	E15.5
14	PTN_PTPRS	epicardial|endocardial_ec	0.0009	4.24618	Ptn_Ptprs	Ptn	Ptprs	E15.5
15	PTN_PTPRS	epicardial|atrial_cm	0.0009	4.24047	Ptn_Ptprs	Ptn	Ptprs	E15.5
16	PTN_PTPRS	epicardial|blood	0.0009	4.23205	Ptn_Ptprs	Ptn	Ptprs	E15.5
17	PTN_PTPRS	epicardial|ventricular_cm	0.0009	4.23082	Ptn_Ptprs	Ptn	Ptprs	E15.5
18	PTN_PTPRS	epicardial|immune	0.0009	4.23066	Ptn_Ptprs	Ptn	Ptprs	E15.5
19	COL1A1_a1b1 complex	epicardial|epicardial	0.0009	4.13208	Col1a1_a1b1 complex	Col1a1	a1b1 complex	E15.5
20	COL1A1_a1b1 complex	epicardial|immune	0.0009	4.13002	Col1a1_a1b1 complex	Col1a1	a1b1 complex	E15.5
21	COL1A1_a2b1 complex	epicardial|immune	0.0009	4.12904	Col1a1_a2b1 complex	Col1a1	a2b1 complex	E15.5
22	COL1A1_a1b1 complex	epicardial|blood	0.0009	4.11753	Col1a1_a1b1 complex	Col1a1	a1b1 complex	E15.5
23	COL1A1_a1b1 complex	epicardial|endocardial_ec	0.0009	4.10333	Col1a1_a1b1 complex	Col1a1	a1b1 complex	E15.5
24	COL1A1_a1b1 complex	epicardial|atrial_cm	0.0009	4.09643	Col1a1_a1b1 complex	Col1a1	a1b1 complex	E15.5
25	COL1A1_a1b1 complex	epicardial|ventricular_cm	0.0009	4.0917	Col1a1_a1b1 complex	Col1a1	a1b1 complex	E15.5
26	COL1A2_a1b1 complex	epicardial|mural_cells	0.0009	4.02751	Col1a2_a1b1 complex	Col1a2	a1b1 complex	E15.5
27	COL1A2_a1b1 complex	epicardial|epicardial	0.0009	3.8534	Col1a2_a1b1 complex	Col1a2	a1b1 complex	E15.5
28	COL1A2_a1b1 complex	epicardial|immune	0.0009	3.8509	Col1a2_a1b1 complex	Col1a2	a1b1 complex	E15.5
29	COL1A2_a2b1 complex	epicardial|immune	0.0009	3.8497	Col1a2_a2b1 complex	Col1a2	a2b1 complex	E15.5
30	COL1A2_a1b1 complex	epicardial|blood	0.0009	3.83572	Col1a2_a1b1 complex	Col1a2	a1b1 complex	E15.5
31	COL1A2_a1b1 complex	epicardial|endocardial_ec	0.0009	3.81844	Col1a2_a1b1 complex	Col1a2	a1b1 complex	E15.5
32	COL1A2_a1b1 complex	epicardial|atrial_cm	0.0009	3.81003	Col1a2_a1b1 complex	Col1a2	a1b1 complex	E15.5
33	COL1A2_a1b1 complex	epicardial|ventricular_cm	0.0009	3.80426	Col1a2_a1b1 complex	Col1a2	a1b1 complex	E15.5
34	MDK_LRP1	epicardial|fibroblasts	0.0009	3.13963	Mdk_Lrp1	Mdk	Lrp1	E15.5
35	MDK_LRP1	epicardial|epicardial	0.0009	3.10518	Mdk_Lrp1	Mdk	Lrp1	E15.5
36	MDK_LRP1	epicardial|vascular_ec	0.0009	3.10467	Mdk_Lrp1	Mdk	Lrp1	E15.5
37	MDK_LRP1	epicardial|mural_cells	0.0009	3.08168	Mdk_Lrp1	Mdk	Lrp1	E15.5
38	MDK_SORL1	epicardial|fibroblasts	0.0009	3.07262	Mdk_Sorl1	Mdk	Sorl1	E15.5
39	COL5A1_a1b1 complex	epicardial|mural_cells	0.0009	2.62784	Col5a1_a1b1 complex	Col5a1	a1b1 complex	E15.5
40	IGF2_IGF2R	epicardial|endocardial_ec	0.0009	2.60526	Igf2_Igf2r	Igf2	Igf2r	E15.5
41	COL6A1_a1b1 complex	epicardial|mural_cells	0.0009	2.49825	Col6a1_a1b1 complex	Col6a1	a1b1 complex	E15.5
42	COL4A1_a1b1 complex	epicardial|mural_cells	0.0009	2.4518	Col4a1_a1b1 complex	Col4a1	a1b1 complex	E15.5
43	NOTCH1_DLK1	epicardial|vascular_ec	0.0009	2.40218	Notch1_Dlk1	Notch1	Dlk1	E15.5
44	PLXNB2_PTN	epicardial|vascular_ec	0.0009	2.3115	Plxnb2_Ptn	Plxnb2	Ptn	E15.5
45	COL5A2_a1b1 complex	epicardial|mural_cells	0.0009	2.2916	Col5a2_a1b1 complex	Col5a2	a1b1 complex	E15.5
46	FN1_a4b1 complex	epicardial|fibroblasts	0.0009	2.23603	Fn1_a4b1 complex	Fn1	a4b1 complex	E15.5
47	COL6A2_a1b1 complex	epicardial|mural_cells	0.0009	2.23266	Col6a2_a1b1 complex	Col6a2	a1b1 complex	E15.5
48	COL14A1_a1b1 complex	epicardial|mural_cells	0.0009	2.18903	Col14a1_a1b1 complex	Col14a1	a1b1 complex	E15.5
49	COL5A1_a1b1 complex	epicardial|epicardial	0.0009	2.11337	Col5a1_a1b1 complex	Col5a1	a1b1 complex	E15.5
50	COL5A1_a1b1 complex	epicardial|immune	0.0009	2.10501	Col5a1_a1b1 complex	Col5a1	a1b1 complex	E15.5
51	FN1_a2b1 complex	epicardial|immune	0.0009	2.10333	Fn1_a2b1 complex	Fn1	a2b1 complex	E15.5
52	COL5A1_a2b1 complex	epicardial|immune	0.0009	2.10098	Col5a1_a2b1 complex	Col5a1	a2b1 complex	E15.5
53	FN1_a8b1 complex	epicardial|epicardial	0.0009	2.0769	Fn1_a8b1 complex	Fn1	a8b1 complex	E15.5
54	COL5A1_a1b1 complex	epicardial|blood	0.0009	2.05346	Col5a1_a1b1 complex	Col5a1	a1b1 complex	E15.5
55	FN1_aVb1 complex	epicardial|vascular_ec	0.0009	2.04998	Fn1_aVb1 complex	Fn1	aVb1 complex	E15.5
56	COL4A2_a1b1 complex	epicardial|mural_cells	0.0009	2.04579	Col4a2_a1b1 complex	Col4a2	a1b1 complex	E15.5
57	FN1_aVb1 complex	epicardial|epicardial	0.0009	2.02326	Fn1_aVb1 complex	Fn1	aVb1 complex	E15.5
58	FN1_aVb5 complex	epicardial|epicardial	0.0009	2.02326	Fn1_aVb5 complex	Fn1	aVb5 complex	E15.5
59	FN1_a3b1 complex	epicardial|vascular_ec	0.0009	2.01578	Fn1_a3b1 complex	Fn1	a3b1 complex	E15.5
60	FN1_aVb1 complex	epicardial|mural_cells	0.0009	2.00288	Fn1_aVb1 complex	Fn1	aVb1 complex	E15.5
61	FN1_aVb5 complex	epicardial|mural_cells	0.0009	2.00288	Fn1_aVb5 complex	Fn1	aVb5 complex	E15.5
62	FN1_aVb1 complex	epicardial|endocardial_ec	0.0009	1.99964	Fn1_aVb1 complex	Fn1	aVb1 complex	E15.5
63	FN1_aVb1 complex	epicardial|fibroblasts	0.0009	1.99964	Fn1_aVb1 complex	Fn1	aVb1 complex	E15.5
64	FN1_aVb5 complex	epicardial|fibroblasts	0.0009	1.99964	Fn1_aVb5 complex	Fn1	aVb5 complex	E15.5
65	FN1_a8b1 complex	epicardial|mural_cells	0.0009	1.99675	Fn1_a8b1 complex	Fn1	a8b1 complex	E15.5
66	FN1_aVb5 complex	epicardial|vascular_ec	0.0009	1.99603	Fn1_aVb5 complex	Fn1	aVb5 complex	E15.5
67	COL5A1_a1b1 complex	epicardial|endocardial_ec	0.0009	1.99349	Col5a1_a1b1 complex	Col5a1	a1b1 complex	E15.5
68	FN1_a4b1 complex	epicardial|mural_cells	0.0009	1.99132	Fn1_a4b1 complex	Fn1	a4b1 complex	E15.5
69	COL5A1_a1b1 complex	epicardial|atrial_cm	0.0009	1.96347	Col5a1_a1b1 complex	Col5a1	a1b1 complex	E15.5
70	FN1_a8b1 complex	epicardial|endocardial_ec	0.0009	1.96051	Fn1_a8b1 complex	Fn1	a8b1 complex	E15.5
71	FN1_aVb1 complex	epicardial|atrial_cm	0.0009	1.94373	Fn1_aVb1 complex	Fn1	aVb1 complex	E15.5
72	FN1_aVb5 complex	epicardial|atrial_cm	0.0009	1.94373	Fn1_aVb5 complex	Fn1	aVb5 complex	E15.5
73	COL5A1_a1b1 complex	epicardial|ventricular_cm	0.0009	1.94261	Col5a1_a1b1 complex	Col5a1	a1b1 complex	E15.5
74	FN1_aVb1 complex	epicardial|ventricular_cm	0.0009	1.93772	Fn1_aVb1 complex	Fn1	aVb1 complex	E15.5
75	COL6A1_a1b1 complex	epicardial|epicardial	0.0009	1.92448	Col6a1_a1b1 complex	Col6a1	a1b1 complex	E15.5
76	COL6A1_a1b1 complex	epicardial|immune	0.0009	1.91495	Col6a1_a1b1 complex	Col6a1	a1b1 complex	E15.5
77	COL6A1_a2b1 complex	epicardial|immune	0.0009	1.91035	Col6a1_a2b1 complex	Col6a1	a2b1 complex	E15.5
78	DLK1_NOTCH3	epicardial|mural_cells	0.0009	1.8953	Dlk1_Notch3	Dlk1	Notch3	E15.5
79	NOTCH1_DLK1	epicardial|mural_cells	0.0009	1.86987	Notch1_Dlk1	Notch1	Dlk1	E15.5
80	COL6A1_a1b1 complex	epicardial|blood	0.0009	1.85599	Col6a1_a1b1 complex	Col6a1	a1b1 complex	E15.5
81	COL4A1_a1b1 complex	epicardial|epicardial	0.0009	1.85479	Col4a1_a1b1 complex	Col4a1	a1b1 complex	E15.5
82	COL4A1_a1b1 complex	epicardial|immune	0.0009	1.84479	Col4a1_a1b1 complex	Col4a1	a1b1 complex	E15.5
83	COL4A1_a2b1 complex	epicardial|immune	0.0009	1.83996	Col4a1_a2b1 complex	Col4a1	a2b1 complex	E15.5
84	IGF2_IGF2R	epicardial|atrial_cm	0.0009	1.79743	Igf2_Igf2r	Igf2	Igf2r	E15.5
85	COL6A1_a1b1 complex	epicardial|endocardial_ec	0.0009	1.7866	Col6a1_a1b1 complex	Col6a1	a1b1 complex	E15.5
86	COL15A1_a1b1 complex	epicardial|mural_cells	0.0009	1.7845	Col15a1_a1b1 complex	Col15a1	a1b1 complex	E15.5
87	COL4A1_a1b1 complex	epicardial|blood	0.0009	1.78283	Col4a1_a1b1 complex	Col4a1	a1b1 complex	E15.5
88	COL6A1_a1b1 complex	epicardial|atrial_cm	0.0009	1.75189	Col6a1_a1b1 complex	Col6a1	a1b1 complex	E15.5
89	COL6A1_a1b1 complex	epicardial|ventricular_cm	0.0009	1.7277	Col6a1_a1b1 complex	Col6a1	a1b1 complex	E15.5
90	COL4A1_a1b1 complex	epicardial|endocardial_ec	0.0009	1.70973	Col4a1_a1b1 complex	Col4a1	a1b1 complex	E15.5
91	DLK1_NOTCH3	epicardial|epicardial	0.0009	1.69153	Dlk1_Notch3	Dlk1	Notch3	E15.5
92	COL6A3_a1b1 complex	epicardial|mural_cells	0.0009	1.68392	Col6a3_a1b1 complex	Col6a3	a1b1 complex	E15.5
93	COL4A1_a1b1 complex	epicardial|atrial_cm	0.0009	1.6731	Col4a1_a1b1 complex	Col4a1	a1b1 complex	E15.5
94	NOTCH1_DLK1	epicardial|endocardial_ec	0.0009	1.66857	Notch1_Dlk1	Notch1	Dlk1	E15.5
95	NOTCH1_DLK1	epicardial|epicardial	0.0009	1.65627	Notch1_Dlk1	Notch1	Dlk1	E15.5
96	LAMC1_a6b1 complex	epicardial|endocardial_ec	0.0009	1.65306	Lamc1_a6b1 complex	Lamc1	a6b1 complex	E15.5
97	COL4A1_a1b1 complex	epicardial|ventricular_cm	0.0009	1.64754	Col4a1_a1b1 complex	Col4a1	a1b1 complex	E15.5
98	DLK1_NOTCH2	epicardial|fibroblasts	0.0009	1.64247	Dlk1_Notch2	Dlk1	Notch2	E15.5
99	TNFRSF1A_GRN	epicardial|fibroblasts	0.0009	1.6248	Tnfrsf1a_Grn	Tnfrsf1a	Grn	E15.5
100	COL5A2_a1b1 complex	epicardial|epicardial	0.0009	1.60502	Col5a2_a1b1 complex	Col5a2	a1b1 complex	E15.5
101	COL16A1_a1b1 complex	epicardial|mural_cells	0.0009	1.59455	Col16a1_a1b1 complex	Col16a1	a1b1 complex	E15.5
102	COL5A2_a1b1 complex	epicardial|immune	0.0009	1.59264	Col5a2_a1b1 complex	Col5a2	a1b1 complex	E15.5
103	COL5A2_a2b1 complex	epicardial|immune	0.0009	1.58736	Col5a2_a2b1 complex	Col5a2	a2b1 complex	E15.5
104	COL26A1_a1b1 complex	epicardial|mural_cells	0.0009	1.56755	Col26a1_a1b1 complex	Col26a1	a1b1 complex	E15.5
105	COL6A6_a1b1 complex	epicardial|mural_cells	0.0009	1.53556	Col6a6_a1b1 complex	Col6a6	a1b1 complex	E15.5
106	COL5A2_a1b1 complex	epicardial|blood	0.0009	1.51854	Col5a2_a1b1 complex	Col5a2	a1b1 complex	E15.5
107	COL6A2_a1b1 complex	epicardial|epicardial	0.0009	1.50894	Col6a2_a1b1 complex	Col6a2	a1b1 complex	E15.5
108	COL6A2_a1b1 complex	epicardial|immune	0.0009	1.4957	Col6a2_a1b1 complex	Col6a2	a1b1 complex	E15.5
109	COL6A2_a2b1 complex	epicardial|immune	0.0009	1.49006	Col6a2_a2b1 complex	Col6a2	a2b1 complex	E15.5
110	COL14A1_a1b1 complex	epicardial|epicardial	0.0009	1.43616	Col14a1_a1b1 complex	Col14a1	a1b1 complex	E15.5
111	COL5A2_a1b1 complex	epicardial|endocardial_ec	0.0009	1.43082	Col5a2_a1b1 complex	Col5a2	a1b1 complex	E15.5
112	COL14A1_a1b1 complex	epicardial|immune	0.0009	1.42277	Col14a1_a1b1 complex	Col14a1	a1b1 complex	E15.5
113	COL14A1_a2b1 complex	epicardial|immune	0.0009	1.4163	Col14a1_a2b1 complex	Col14a1	a2b1 complex	E15.5
114	COL6A2_a1b1 complex	epicardial|blood	0.0009	1.4163	Col6a2_a1b1 complex	Col6a2	a1b1 complex	E15.5
115	COL8A1_a1b1 complex	epicardial|mural_cells	0.0009	1.39944	Col8a1_a1b1 complex	Col8a1	a1b1 complex	E15.5
116	COL5A2_a1b1 complex	epicardial|atrial_cm	0.0009	1.38626	Col5a2_a1b1 complex	Col5a2	a1b1 complex	E15.5
117	COL5A2_a1b1 complex	epicardial|ventricular_cm	0.0009	1.35502	Col5a2_a1b1 complex	Col5a2	a1b1 complex	E15.5
118	COL14A1_a1b1 complex	epicardial|blood	0.0009	1.33914	Col14a1_a1b1 complex	Col14a1	a1b1 complex	E15.5
119	COL6A2_a1b1 complex	epicardial|endocardial_ec	0.0009	1.32193	Col6a2_a1b1 complex	Col6a2	a1b1 complex	E15.5
120	LAMC1_a6b1 complex	epicardial|immune	0.0009	1.2762	Lamc1_a6b1 complex	Lamc1	a6b1 complex	E15.5
121	COL6A2_a1b1 complex	epicardial|atrial_cm	0.0009	1.27381	Col6a2_a1b1 complex	Col6a2	a1b1 complex	E15.5
122	COL6A2_a1b1 complex	epicardial|ventricular_cm	0.0009	1.24001	Col6a2_a1b1 complex	Col6a2	a1b1 complex	E15.5
123	COL14A1_a1b1 complex	epicardial|endocardial_ec	0.0009	1.23879	Col14a1_a1b1 complex	Col14a1	a1b1 complex	E15.5
124	COL14A1_a1b1 complex	epicardial|atrial_cm	0.0009	1.18777	Col14a1_a1b1 complex	Col14a1	a1b1 complex	E15.5
125	COL4A2_a1b1 complex	epicardial|epicardial	0.0009	1.18587	Col4a2_a1b1 complex	Col4a2	a1b1 complex	E15.5
126	COL4A2_a1b1 complex	epicardial|immune	0.0009	1.16993	Col4a2_a1b1 complex	Col4a2	a1b1 complex	E15.5
127	COL4A2_a2b1 complex	epicardial|immune	0.0009	1.16221	Col4a2_a2b1 complex	Col4a2	a2b1 complex	E15.5
128	NRP1_VEGFB	epicardial|blood	0.0009	1.15251	Nrp1_Vegfb	Nrp1	Vegfb	E15.5
129	COL14A1_a1b1 complex	epicardial|ventricular_cm	0.0009	1.15186	Col14a1_a1b1 complex	Col14a1	a1b1 complex	E15.5
130	COL4A2_a1b1 complex	epicardial|blood	0.0009	1.0697	Col4a2_a1b1 complex	Col4a2	a1b1 complex	E15.5
131	TEK_ANGPT1	epicardial|atrial_cm	0.0009	0.950095	Tek_Angpt1	Tek	Angpt1	E15.5
132	COL4A2_a1b1 complex	epicardial|endocardial_ec	0.0009	0.948601	Col4a2_a1b1 complex	Col4a2	a1b1 complex	E15.5
133	COL4A2_a1b1 complex	epicardial|atrial_cm	0.0009	0.885965	Col4a2_a1b1 complex	Col4a2	a1b1 complex	E15.5
134	LAMC1_a6b1 complex	epicardial|fibroblasts	0.0009	0.858379	Lamc1_a6b1 complex	Lamc1	a6b1 complex	E15.5
135	COL4A2_a1b1 complex	epicardial|ventricular_cm	0.0009	0.841571	Col4a2_a1b1 complex	Col4a2	a1b1 complex	E15.5
136	VCAM1_a4b1 complex	epicardial|fibroblasts	0.0009	0.775683	Vcam1_a4b1 complex	Vcam1	a4b1 complex	E15.5
137	TGFB2_TGFBR3	epicardial|endocardial_ec	0.0009	0.674461	Tgfb2_Tgfbr3	Tgfb2	Tgfbr3	E15.5
138	COL15A1_a1b1 complex	epicardial|epicardial	0.0009	0.669934	Col15a1_a1b1 complex	Col15a1	a1b1 complex	E15.5
139	LAMP1_FAM3C	epicardial|endocardial_ec	0.0009	0.666302	Lamp1_Fam3c	Lamp1	Fam3c	E15.5
140	COL15A1_a1b1 complex	epicardial|immune	0.0009	0.647084	Col15a1_a1b1 complex	Col15a1	a1b1 complex	E15.5
141	COL15A1_a2b1 complex	epicardial|immune	0.0009	0.635987	Col15a1_a2b1 complex	Col15a1	a2b1 complex	E15.5
142	LAMC1_a6b1 complex	epicardial|atrial_cm	0.0009	0.614474	Lamc1_a6b1 complex	Lamc1	a6b1 complex	E15.5
143	IGF2_IGF1R	epicardial|vascular_ec	0.0009	0.58111	Igf2_Igf1r	Igf2	Igf1r	E15.5
144	TNC_a4b1 complex	epicardial|fibroblasts	0.0009	0.550901	Tnc_a4b1 complex	Tnc	a4b1 complex	E15.5
145	LAMC1_a2b1 complex	epicardial|immune	0.0009	0.543001	Lamc1_a2b1 complex	Lamc1	a2b1 complex	E15.5
146	COL15A1_a1b1 complex	epicardial|blood	0.0009	0.500802	Col15a1_a1b1 complex	Col15a1	a1b1 complex	E15.5
147	TGFB2_TGFbeta receptor2	epicardial|endocardial_ec	0.0009	0.46048	Tgfb2_TGFbeta receptor2	Tgfb2	TGFbeta receptor2	E15.5
148	COL6A3_a1b1 complex	epicardial|epicardial	0.0009	0.442545	Col6a3_a1b1 complex	Col6a3	a1b1 complex	E15.5
149	COL6A3_a1b1 complex	epicardial|immune	0.0009	0.415759	Col6a3_a1b1 complex	Col6a3	a1b1 complex	E15.5
150	TGFB2_TGFbeta receptor1	epicardial|fibroblasts	0.0009	0.414677	Tgfb2_TGFbeta receptor1	Tgfb2	TGFbeta receptor1	E15.5
151	COL6A3_a2b1 complex	epicardial|immune	0.0009	0.402722	Col6a3_a2b1 complex	Col6a3	a2b1 complex	E15.5
152	FGFR1_NCAM1	epicardial|blood	0.0009	0.387363	Fgfr1_Ncam1	Fgfr1	Ncam1	E15.5
153	AXL_GAS6	epicardial|fibroblasts	0.0009	0.35727	Axl_Gas6	Axl	Gas6	E15.5
154	COL15A1_a1b1 complex	epicardial|endocardial_ec	0.0009	0.316146	Col15a1_a1b1 complex	Col15a1	a1b1 complex	E15.5
155	COPA_P2RY6	epicardial|fibroblasts	0.0009	0.314986	Copa_P2ry6	Copa	P2ry6	E15.5
156	COL6A3_a1b1 complex	epicardial|blood	0.0009	0.24245	Col6a3_a1b1 complex	Col6a3	a1b1 complex	E15.5
157	TGFB2_TGFbeta receptor1	epicardial|endocardial_ec	0.0009	0.240009	Tgfb2_TGFbeta receptor1	Tgfb2	TGFbeta receptor1	E15.5
158	TGFB2_TGFbeta receptor1	epicardial|vascular_ec	0.0009	0.222805	Tgfb2_TGFbeta receptor1	Tgfb2	TGFbeta receptor1	E15.5
159	COL16A1_a1b1 complex	epicardial|epicardial	0.0009	0.221568	Col16a1_a1b1 complex	Col16a1	a1b1 complex	E15.5
160	COL15A1_a1b1 complex	epicardial|atrial_cm	0.0009	0.217851	Col15a1_a1b1 complex	Col15a1	a1b1 complex	E15.5
161	COL16A1_a1b1 complex	epicardial|immune	0.0009	0.189034	Col16a1_a1b1 complex	Col16a1	a1b1 complex	E15.5
162	FGFR1_NCAM1	epicardial|epicardial	0.0009	0.185232	Fgfr1_Ncam1	Fgfr1	Ncam1	E15.5
163	TGFB2_TGFbeta receptor2	epicardial|immune	0.0009	0.177599	Tgfb2_TGFbeta receptor2	Tgfb2	TGFbeta receptor2	E15.5
164	TNFRSF1A_GRN	epicardial|vascular_ec	0.0009	0.175045	Tnfrsf1a_Grn	Tnfrsf1a	Grn	E15.5
165	COL16A1_a2b1 complex	epicardial|immune	0.0009	0.175045	Col16a1_a2b1 complex	Col16a1	a2b1 complex	E15.5
166	COL26A1_a1b1 complex	epicardial|epicardial	0.0009	0.15056	Col26a1_a1b1 complex	Col26a1	a1b1 complex	E15.5
167	COL15A1_a1b1 complex	epicardial|ventricular_cm	0.0009	0.146655	Col15a1_a1b1 complex	Col15a1	a1b1 complex	E15.5
168	AXL_GAS6	epicardial|blood	0.0009	0.141433	Axl_Gas6	Axl	Gas6	E15.5
169	VCAM1_a9b1 complex	epicardial|endocardial_ec	0.0009	0.138814	Vcam1_a9b1 complex	Vcam1	a9b1 complex	E15.5
170	TGFB2_TGFbeta receptor1	epicardial|epicardial	0.0009	0.138814	Tgfb2_TGFbeta receptor1	Tgfb2	TGFbeta receptor1	E15.5
171	TGFB2_TGFbeta receptor2	epicardial|epicardial	0.0009	0.138814	Tgfb2_TGFbeta receptor2	Tgfb2	TGFbeta receptor2	E15.5
172	FGFR1_NCAM1	epicardial|atrial_cm	0.0009	0.133564	Fgfr1_Ncam1	Fgfr1	Ncam1	E15.5
173	COL26A1_a1b1 complex	epicardial|immune	0.0009	0.117695	Col26a1_a1b1 complex	Col26a1	a1b1 complex	E15.5
174	VCAM1_a9b1 complex	epicardial|fibroblasts	0.0009	0.112367	Vcam1_a9b1 complex	Vcam1	a9b1 complex	E15.5
175	EFNA5_EPHA4	epicardial|atrial_cm	0.0009	0.105678	Efna5_Epha4	Efna5	Epha4	E15.5
176	COL26A1_a2b1 complex	epicardial|immune	0.0009	0.10165	Col26a1_a2b1 complex	Col26a1	a2b1 complex	E15.5
177	TGFB2_TGFBR3	epicardial|immune	0.0009	0.0854247	Tgfb2_Tgfbr3	Tgfb2	Tgfbr3	E15.5
178	NRP1_SEMA3A	epicardial|endocardial_ec	0.0009	0.077243	Nrp1_Sema3a	Nrp1	Sema3a	E15.5
179	TGFB2_TGFbeta receptor1	epicardial|immune	0.0009	0.0648829	Tgfb2_TGFbeta receptor1	Tgfb2	TGFbeta receptor1	E15.5
180	COL6A6_a1b1 complex	epicardial|epicardial	0.0009	0.0635029	Col6a6_a1b1 complex	Col6a6	a1b1 complex	E15.5
181	TGFB2_TGFBR3	epicardial|blood	0.0009	0.0551957	Tgfb2_Tgfbr3	Tgfb2	Tgfbr3	E15.5
182	VCAM1_a9b1 complex	epicardial|immune	0.0009	0.0328061	Vcam1_a9b1 complex	Vcam1	a9b1 complex	E15.5
183	IGF2_IGF1R	epicardial|blood	0.0009	0.0328061	Igf2_Igf1r	Igf2	Igf1r	E15.5
184	COL6A6_a1b1 complex	epicardial|immune	0.0009	0.0285692	Col6a6_a1b1 complex	Col6a6	a1b1 complex	E15.5
185	COL6A3_a1b1 complex	epicardial|endocardial_ec	0.0009	0.0200577	Col6a3_a1b1 complex	Col6a3	a1b1 complex	E15.5
186	IGF2_IGF1R	epicardial|epicardial	0.0009	0.0186342	Igf2_Igf1r	Igf2	Igf1r	E15.5
187	SELE_GLG1	epicardial|endocardial_ec	0.0009	0.0172093	Sele_Glg1	Sele	Glg1	E15.5
188	COL6A6_a2b1 complex	epicardial|immune	0.0009	0.0114956	Col6a6_a2b1 complex	Col6a6	a2b1 complex	E15.5
189	THBS1_a3b1 complex	epicardial|vascular_ec	0.0009	-0.00288828	Thbs1_a3b1 complex	Thbs1	a3b1 complex	E15.5
190	TNFRSF1A_GRN	epicardial|epicardial	0.0009	-0.00433459	Tnfrsf1a_Grn	Tnfrsf1a	Grn	E15.5
191	AXL_GAS6	epicardial|atrial_cm	0.0009	-0.00868224	Axl_Gas6	Axl	Gas6	E15.5
192	BMPR1A_BMPR2_BMP2	epicardial|fibroblasts	0.0009	-0.00868224	Bmpr1a_Bmpr2_Bmp2	Bmpr1a_Bmpr2	Bmp2	E15.5
193	IGF2_IGF1R	epicardial|immune	0.0009	-0.011588	Igf2_Igf1r	Igf2	Igf1r	E15.5
194	COL16A1_a1b1 complex	epicardial|blood	0.0009	-0.0159576	Col16a1_a1b1 complex	Col16a1	a1b1 complex	E15.5
195	TNFRSF1A_GRN	epicardial|endocardial_ec	0.0009	-0.0247367	Tnfrsf1a_Grn	Tnfrsf1a	Grn	E15.5
196	VCAM1_a4b1 complex	epicardial|mural_cells	0.0009	-0.0335695	Vcam1_a4b1 complex	Vcam1	a4b1 complex	E15.5
197	TNC_a8b1 complex	epicardial|epicardial	0.0009	-0.0394883	Tnc_a8b1 complex	Tnc	a8b1 complex	E15.5
198	COPA_SORT1	epicardial|atrial_cm	0.0009	-0.0454314	Copa_Sort1	Copa	Sort1	E15.5
199	IGF2_IDE	epicardial|blood	0.0009	-0.046921	Igf2_Ide	Igf2	Ide	E15.5
200	COL26A1_a1b1 complex	epicardial|blood	0.0009	-0.0985055	Col26a1_a1b1 complex	Col26a1	a1b1 complex	E15.5
201	COL6A3_a1b1 complex	epicardial|atrial_cm	0.0009	-0.101598	Col6a3_a1b1 complex	Col6a3	a1b1 complex	E15.5
202	IGF2_IGF1R	epicardial|atrial_cm	0.0009	-0.150401	Igf2_Igf1r	Igf2	Igf1r	E15.5
203	SELE_GLG1	epicardial|epicardial	0.0009	-0.150401	Sele_Glg1	Sele	Glg1	E15.5
204	COL6A6_a1b1 complex	epicardial|blood	0.0009	-0.202572	Col6a6_a1b1 complex	Col6a6	a1b1 complex	E15.5
205	TNC_a9b1 complex	epicardial|endocardial_ec	0.0009	-0.227692	Tnc_a9b1 complex	Tnc	a9b1 complex	E15.5
206	EFNA5_EPHA4	epicardial|ventricular_cm	0.0009	-0.232769	Efna5_Epha4	Efna5	Epha4	E15.5
207	TNC_a9b1 complex	epicardial|fibroblasts	0.0009	-0.261881	Tnc_a9b1 complex	Tnc	a9b1 complex	E15.5
208	SELE_GLG1	epicardial|vascular_ec	0.0009	-0.265345	Sele_Glg1	Sele	Glg1	E15.5
209	SELE_GLG1	epicardial|immune	0.0009	-0.272297	Sele_Glg1	Sele	Glg1	E15.5
210	TNFRSF1A_GRN	epicardial|atrial_cm	0.0009	-0.28279	Tnfrsf1a_Grn	Tnfrsf1a	Grn	E15.5
211	COL16A1_a1b1 complex	epicardial|endocardial_ec	0.0009	-0.286304	Col16a1_a1b1 complex	Col16a1	a1b1 complex	E15.5
212	IGF2_IDE	epicardial|atrial_cm	0.0009	-0.316528	Igf2_Ide	Igf2	Ide	E15.5
213	BMPR1A_BMPR2_BMP4	epicardial|vascular_ec	0.0009	-0.316528	Bmpr1a_Bmpr2_Bmp4	Bmpr1a_Bmpr2	Bmp4	E15.5
214	GRN_SORT1	epicardial|atrial_cm	0.0009	-0.323733	Grn_Sort1	Grn	Sort1	E15.5
215	IGF2_IDE	epicardial|vascular_ec	0.0009	-0.341903	Igf2_Ide	Igf2	Ide	E15.5
216	AXL_GAS6	epicardial|vascular_ec	0.0009	-0.349235	Axl_Gas6	Axl	Gas6	E15.5
217	COL8A1_a1b1 complex	epicardial|epicardial	0.0009	-0.351074	Col8a1_a1b1 complex	Col8a1	a1b1 complex	E15.5
218	SELE_GLG1	epicardial|atrial_cm	0.0009	-0.352916	Sele_Glg1	Sele	Glg1	E15.5
219	TNC_a9b1 complex	epicardial|immune	0.0009	-0.365871	Tnc_a9b1 complex	Tnc	a9b1 complex	E15.5
220	COL26A1_a1b1 complex	epicardial|endocardial_ec	0.0009	-0.386468	Col26a1_a1b1 complex	Col26a1	a1b1 complex	E15.5
221	IGF2_IDE	epicardial|endocardial_ec	0.0009	-0.394032	Igf2_Ide	Igf2	Ide	E15.5
222	COL8A1_a1b1 complex	epicardial|immune	0.0009	-0.397828	Col8a1_a1b1 complex	Col8a1	a1b1 complex	E15.5
223	COL8A1_a2b1 complex	epicardial|immune	0.0009	-0.42082	Col8a1_a2b1 complex	Col8a1	a2b1 complex	E15.5
224	TNC_a8b1 complex	epicardial|mural_cells	0.0009	-0.424688	Tnc_a8b1 complex	Tnc	a8b1 complex	E15.5
225	IGF2_IDE	epicardial|fibroblasts	0.0009	-0.426625	Igf2_Ide	Igf2	Ide	E15.5
226	COL16A1_a1b1 complex	epicardial|atrial_cm	0.0009	-0.438307	Col16a1_a1b1 complex	Col16a1	a1b1 complex	E15.5
227	TNC_a4b1 complex	epicardial|mural_cells	0.0009	-0.454032	Tnc_a4b1 complex	Tnc	a4b1 complex	E15.5
228	BMPR1A_BMPR2_BMP6	epicardial|vascular_ec	0.0009	-0.456009	Bmpr1a_Bmpr2_Bmp6	Bmpr1a_Bmpr2	Bmp6	E15.5
229	FGFR1_FGF9	epicardial|vascular_ec	0.0009	-0.481969	Fgfr1_Fgf9	Fgfr1	Fgf9	E15.5
230	IGF2_IDE	epicardial|immune	0.0009	-0.512514	Igf2_Ide	Igf2	Ide	E15.5
231	COL6A6_a1b1 complex	epicardial|endocardial_ec	0.0009	-0.514573	Col6a6_a1b1 complex	Col6a6	a1b1 complex	E15.5
232	COL26A1_a1b1 complex	epicardial|atrial_cm	0.0009	-0.550043	Col26a1_a1b1 complex	Col26a1	a1b1 complex	E15.5
233	NECTIN2_NECTIN3	epicardial|vascular_ec	0.0009	-0.552156	Nectin2_Nectin3	Nectin2	Nectin3	E15.5
234	EFNA5_EPHA7	epicardial|endocardial_ec	0.0009	-0.558517	Efna5_Epha7	Efna5	Epha7	E15.5
235	LRP6_CKLF	epicardial|endocardial_ec	0.0009	-0.577767	Lrp6_Cklf	Lrp6	Cklf	E15.5
236	PROS1_AXL	epicardial|mural_cells	0.0009	-0.595097	Pros1_Axl	Pros1	Axl	E15.5
237	SELE_SELPLG	epicardial|fibroblasts	0.0009	-0.603841	Sele_Selplg	Sele	Selplg	E15.5
238	LRP6_CKLF	epicardial|mural_cells	0.0009	-0.612637	Lrp6_Cklf	Lrp6	Cklf	E15.5
239	SELE_GLG1	epicardial|blood	0.0009	-0.628162	Sele_Glg1	Sele	Glg1	E15.5
240	TNC_a8b1 complex	epicardial|endocardial_ec	0.0009	-0.630394	Tnc_a8b1 complex	Tnc	a8b1 complex	E15.5
241	PROS1_AXL	epicardial|epicardial	0.0009	-0.659723	Pros1_Axl	Pros1	Axl	E15.5
242	COL6A6_a1b1 complex	epicardial|atrial_cm	0.0009	-0.694321	Col6a6_a1b1 complex	Col6a6	a1b1 complex	E15.5
243	PLXNB2_SEMA4D	epicardial|endocardial_ec	0.0009	-0.696658	Plxnb2_Sema4d	Plxnb2	Sema4d	E15.5
244	COL8A1_a1b1 complex	epicardial|blood	0.0009	-0.717857	Col8a1_a1b1 complex	Col8a1	a1b1 complex	E15.5
245	ACVL1_BMPR2_BMP10	epicardial|atrial_cm	0.0009	-0.724993	ACVL1_Bmpr2_Bmp10	ACVL1_Bmpr2	Bmp10	E15.5
246	LRP6_CKLF	epicardial|fibroblasts	0.0009	-0.75877	Lrp6_Cklf	Lrp6	Cklf	E15.5
247	NOTCH1_WNT4	epicardial|vascular_ec	0.0009	-0.800877	Notch1_Wnt4	Notch1	Wnt4	E15.5
248	PLXNB2_SEMA4C	epicardial|immune	0.0009	-0.823677	Plxnb2_Sema4c	Plxnb2	Sema4c	E15.5
249	PLXNC1_SEMA7A	epicardial|immune	0.0009	-0.846843	Plxnc1_Sema7a	Plxnc1	Sema7a	E15.5
250	BMPR1A_BMPR2_BMP7	epicardial|atrial_cm	0.0009	-0.84944	Bmpr1a_Bmpr2_Bmp7	Bmpr1a_Bmpr2	Bmp7	E15.5
251	ADGRL1_NRG1	epicardial|endocardial_ec	0.0009	-0.84944	Adgrl1_Nrg1	Adgrl1	Nrg1	E15.5
252	LRP6_CKLF	epicardial|epicardial	0.0009	-0.854649	Lrp6_Cklf	Lrp6	Cklf	E15.5
253	PROS1_AXL	epicardial|fibroblasts	0.0009	-0.867752	Pros1_Axl	Pros1	Axl	E15.5
254	LRP6_CKLF	epicardial|immune	0.0009	-0.899695	Lrp6_Cklf	Lrp6	Cklf	E15.5
255	NOTCH3_JAG2	epicardial|immune	0.0009	-0.910502	Notch3_Jag2	Notch3	Jag2	E15.5
256	LRP6_CKLF	epicardial|vascular_ec	0.0009	-0.926865	Lrp6_Cklf	Lrp6	Cklf	E15.5
257	JAM3_JAM3	epicardial|vascular_ec	0.0009	-0.946194	Jam3_Jam3	Jam3	Jam3	E15.5
258	JAM3_JAM3	epicardial|mural_cells	0.0009	-0.954557	Jam3_Jam3	Jam3	Jam3	E15.5
259	NECTIN2_NECTIN3	epicardial|epicardial	0.0009	-0.971431	Nectin2_Nectin3	Nectin2	Nectin3	E15.5
260	EFNA5_EPHA7	epicardial|epicardial	0.0009	-1.04394	Efna5_Epha7	Efna5	Epha7	E15.5
261	PLXNC1_SEMA7A	epicardial|mural_cells	0.0009	-1.11092	Plxnc1_Sema7a	Plxnc1	Sema7a	E15.5
262	BMPR1A_BMPR2_BMP4	epicardial|immune	0.0009	-1.11404	Bmpr1a_Bmpr2_Bmp4	Bmpr1a_Bmpr2	Bmp4	E15.5
263	NOTCH1_JAG2	epicardial|immune	0.0009	-1.13924	Notch1_Jag2	Notch1	Jag2	E15.5
264	NOTCH1_DLL4	epicardial|immune	0.0009	-1.25498	Notch1_Dll4	Notch1	Dll4	E15.5
265	PROS1_AXL	epicardial|vascular_ec	0.0009	-1.26882	Pros1_Axl	Pros1	Axl	E15.5
266	JAM3_JAM3	epicardial|epicardial	0.0009	-1.26882	Jam3_Jam3	Jam3	Jam3	E15.5
267	NOTCH1_JAG1	epicardial|mural_cells	0.0009	-1.26882	Notch1_Jag1	Notch1	Jag1	E15.5
268	PROS1_AXL	epicardial|endocardial_ec	0.0009	-1.59946	Pros1_Axl	Pros1	Axl	E15.5
269	JAM3_JAM3	epicardial|immune	0.0009	-1.662	Jam3_Jam3	Jam3	Jam3	E15.5
270	JAM3_JAM3	epicardial|atrial_cm	0.0009	-1.74662	Jam3_Jam3	Jam3	Jam3	E15.5
271	LAMP1_FAM3C	epicardial|immune	0.01	0.532068	Lamp1_Fam3c	Lamp1	Fam3c	E15.5
272	IGF2_IGF1R	epicardial|endocardial_ec	0.01	-0.227692	Igf2_Igf1r	Igf2	Igf1r	E15.5
273	SELE_GLG1	epicardial|fibroblasts	0.01	-0.713119	Sele_Glg1	Sele	Glg1	E15.5
274	BMPR1A_BMPR2_BMP7	epicardial|blood	0.01	-1.02621	Bmpr1a_Bmpr2_Bmp7	Bmpr1a_Bmpr2	Bmp7	E15.5
275	LRP6_CKLF	epicardial|atrial_cm	0.01	-1.09851	Lrp6_Cklf	Lrp6	Cklf	E15.5
276	BMPR1A_BMPR2_BMP5	epicardial|atrial_cm	0.01	-1.49005	Bmpr1a_Bmpr2_Bmp5	Bmpr1a_Bmpr2	Bmp5	E15.5
277	NOTCH1_JAG1	epicardial|atrial_cm	0.01	-1.58208	Notch1_Jag1	Notch1	Jag1	E15.5
278	EFNA5_EPHA7	epicardial|atrial_cm	0.01	-1.5951	Efna5_Epha7	Efna5	Epha7	E15.5
279	LAMC1_a6b1 complex	epicardial|mural_cells	0.05	0.572405	Lamc1_a6b1 complex	Lamc1	a6b1 complex	E15.5
280	COL6A3_a1b1 complex	epicardial|ventricular_cm	0.05	-0.190997	Col6a3_a1b1 complex	Col6a3	a1b1 complex	E15.5
281	IGF2_IDE	epicardial|ventricular_cm	0.05	-0.471929	Igf2_Ide	Igf2	Ide	E15.5
282	PLXNB2_SEMA4D	epicardial|atrial_cm	0.05	-1.15843	Plxnb2_Sema4d	Plxnb2	Sema4d	E15.5
283	NECTIN2_NECTIN3	epicardial|immune	0.05	-1.1976	Nectin2_Nectin3	Nectin2	Nectin3	E15.5

## Sheet: E16.5
	pair	clusters	pvalue	mean	interacting_pair_mus	mus_a	mus_b	stage
1	COL3A1_a1b1 complex	epicardial|mural_cells	0.0009	4.96167	Col3a1_a1b1 complex	Col3a1	a1b1 complex	E16.5
2	COL3A1_a1b1 complex	epicardial|epicardial	0.0009	4.86587	Col3a1_a1b1 complex	Col3a1	a1b1 complex	E16.5
3	COL3A1_a1b1 complex	epicardial|immune	0.0009	4.84684	Col3a1_a1b1 complex	Col3a1	a1b1 complex	E16.5
4	COL3A1_a2b1 complex	epicardial|immune	0.0009	4.84454	Col3a1_a2b1 complex	Col3a1	a2b1 complex	E16.5
5	COL3A1_a1b1 complex	epicardial|blood	0.0009	4.84293	Col3a1_a1b1 complex	Col3a1	a1b1 complex	E16.5
6	COL3A1_a1b1 complex	epicardial|endocardial_ec	0.0009	4.83603	Col3a1_a1b1 complex	Col3a1	a1b1 complex	E16.5
7	COL3A1_a1b1 complex	epicardial|atrial_cm	0.0009	4.83117	Col3a1_a1b1 complex	Col3a1	a1b1 complex	E16.5
8	COL1A1_a1b1 complex	epicardial|mural_cells	0.0009	4.75012	Col1a1_a1b1 complex	Col1a1	a1b1 complex	E16.5
9	COL1A1_a1b1 complex	epicardial|epicardial	0.0009	4.6386	Col1a1_a1b1 complex	Col1a1	a1b1 complex	E16.5
10	COL1A1_a1b1 complex	epicardial|immune	0.0009	4.6163	Col1a1_a1b1 complex	Col1a1	a1b1 complex	E16.5
11	COL1A1_a2b1 complex	epicardial|immune	0.0009	4.61359	Col1a1_a2b1 complex	Col1a1	a2b1 complex	E16.5
12	COL1A1_a1b1 complex	epicardial|blood	0.0009	4.6117	Col1a1_a1b1 complex	Col1a1	a1b1 complex	E16.5
13	COL1A1_a1b1 complex	epicardial|endocardial_ec	0.0009	4.6036	Col1a1_a1b1 complex	Col1a1	a1b1 complex	E16.5
14	COL1A1_a1b1 complex	epicardial|atrial_cm	0.0009	4.59789	Col1a1_a1b1 complex	Col1a1	a1b1 complex	E16.5
15	COL1A2_a1b1 complex	epicardial|mural_cells	0.0009	4.52174	Col1a2_a1b1 complex	Col1a2	a1b1 complex	E16.5
16	COL1A2_a1b1 complex	epicardial|epicardial	0.0009	4.39019	Col1a2_a1b1 complex	Col1a2	a1b1 complex	E16.5
17	COL1A2_a1b1 complex	epicardial|immune	0.0009	4.36366	Col1a2_a1b1 complex	Col1a2	a1b1 complex	E16.5
18	COL1A2_a2b1 complex	epicardial|immune	0.0009	4.36043	Col1a2_a2b1 complex	Col1a2	a2b1 complex	E16.5
19	COL1A2_a1b1 complex	epicardial|blood	0.0009	4.35819	Col1a2_a1b1 complex	Col1a2	a1b1 complex	E16.5
20	COL1A2_a1b1 complex	epicardial|endocardial_ec	0.0009	4.34852	Col1a2_a1b1 complex	Col1a2	a1b1 complex	E16.5
21	COL1A2_a1b1 complex	epicardial|atrial_cm	0.0009	4.3417	Col1a2_a1b1 complex	Col1a2	a1b1 complex	E16.5
22	PTN_PTPRS	epicardial|epicardial	0.0009	4.14127	Ptn_Ptprs	Ptn	Ptprs	E16.5
23	PTN_PTPRS	epicardial|vascular_ec	0.0009	4.13718	Ptn_Ptprs	Ptn	Ptprs	E16.5
24	PTN_PTPRS	epicardial|endocardial_ec	0.0009	4.12838	Ptn_Ptprs	Ptn	Ptprs	E16.5
25	PLXNB2_PTN	epicardial|epicardial	0.0009	4.12549	Plxnb2_Ptn	Plxnb2	Ptn	E16.5
26	PTN_PTPRS	epicardial|atrial_cm	0.0009	4.123	Ptn_Ptprs	Ptn	Ptprs	E16.5
27	PTN_PTPRS	epicardial|mural_cells	0.0009	4.11853	Ptn_Ptprs	Ptn	Ptprs	E16.5
28	PTN_PTPRS	epicardial|blood	0.0009	4.11187	Ptn_Ptprs	Ptn	Ptprs	E16.5
29	PTN_PTPRS	epicardial|ventricular_cm	0.0009	4.11103	Ptn_Ptprs	Ptn	Ptprs	E16.5
30	PTN_PTPRS	epicardial|immune	0.0009	4.10903	Ptn_Ptprs	Ptn	Ptprs	E16.5
31	MDK_LRP1	epicardial|fibroblasts	0.0009	2.96828	Mdk_Lrp1	Mdk	Lrp1	E16.5
32	MDK_LRP1	epicardial|epicardial	0.0009	2.94935	Mdk_Lrp1	Mdk	Lrp1	E16.5
33	MDK_LRP1	epicardial|vascular_ec	0.0009	2.93659	Mdk_Lrp1	Mdk	Lrp1	E16.5
34	MDK_SORL1	epicardial|fibroblasts	0.0009	2.8953	Mdk_Sorl1	Mdk	Sorl1	E16.5
35	MDK_LRP1	epicardial|mural_cells	0.0009	2.87912	Mdk_Lrp1	Mdk	Lrp1	E16.5
36	COL4A1_a1b1 complex	epicardial|mural_cells	0.0009	2.79494	Col4a1_a1b1 complex	Col4a1	a1b1 complex	E16.5
37	COL5A1_a1b1 complex	epicardial|mural_cells	0.0009	2.7461	Col5a1_a1b1 complex	Col5a1	a1b1 complex	E16.5
38	COL6A1_a1b1 complex	epicardial|mural_cells	0.0009	2.64962	Col6a1_a1b1 complex	Col6a1	a1b1 complex	E16.5
39	COL5A2_a1b1 complex	epicardial|mural_cells	0.0009	2.49748	Col5a2_a1b1 complex	Col5a2	a1b1 complex	E16.5
40	FN1_a4b1 complex	epicardial|fibroblasts	0.0009	2.48052	Fn1_a4b1 complex	Fn1	a4b1 complex	E16.5
41	IGF2_IGF2R	epicardial|endocardial_ec	0.0009	2.42734	Igf2_Igf2r	Igf2	Igf2r	E16.5
42	DLK1_NOTCH3	epicardial|mural_cells	0.0009	2.41792	Dlk1_Notch3	Dlk1	Notch3	E16.5
43	COL4A2_a1b1 complex	epicardial|mural_cells	0.0009	2.39177	Col4a2_a1b1 complex	Col4a2	a1b1 complex	E16.5
44	COL6A2_a1b1 complex	epicardial|mural_cells	0.0009	2.39067	Col6a2_a1b1 complex	Col6a2	a1b1 complex	E16.5
45	FN1_aVb1 complex	epicardial|vascular_ec	0.0009	2.38405	Fn1_aVb1 complex	Fn1	aVb1 complex	E16.5
46	FN1_aVb1 complex	epicardial|mural_cells	0.0009	2.37907	Fn1_aVb1 complex	Fn1	aVb1 complex	E16.5
47	FN1_aVb5 complex	epicardial|mural_cells	0.0009	2.36289	Fn1_aVb5 complex	Fn1	aVb5 complex	E16.5
48	FN1_a2b1 complex	epicardial|immune	0.0009	2.35332	Fn1_a2b1 complex	Fn1	a2b1 complex	E16.5
49	FN1_aVb1 complex	epicardial|epicardial	0.0009	2.34823	Fn1_aVb1 complex	Fn1	aVb1 complex	E16.5
50	FN1_aVb5 complex	epicardial|epicardial	0.0009	2.34823	Fn1_aVb5 complex	Fn1	aVb5 complex	E16.5
51	FN1_aVb1 complex	epicardial|fibroblasts	0.0009	2.34795	Fn1_aVb1 complex	Fn1	aVb1 complex	E16.5
52	FN1_aVb5 complex	epicardial|fibroblasts	0.0009	2.34795	Fn1_aVb5 complex	Fn1	aVb5 complex	E16.5
53	FN1_a8b1 complex	epicardial|epicardial	0.0009	2.33942	Fn1_a8b1 complex	Fn1	a8b1 complex	E16.5
54	COL14A1_a1b1 complex	epicardial|mural_cells	0.0009	2.32077	Col14a1_a1b1 complex	Col14a1	a1b1 complex	E16.5
55	FN1_aVb5 complex	epicardial|vascular_ec	0.0009	2.3173	Fn1_aVb5 complex	Fn1	aVb5 complex	E16.5
56	COL4A1_a1b1 complex	epicardial|epicardial	0.0009	2.30363	Col4a1_a1b1 complex	Col4a1	a1b1 complex	E16.5
57	FN1_a3b1 complex	epicardial|vascular_ec	0.0009	2.2969	Fn1_a3b1 complex	Fn1	a3b1 complex	E16.5
58	FN1_aVb1 complex	epicardial|endocardial_ec	0.0009	2.26394	Fn1_aVb1 complex	Fn1	aVb1 complex	E16.5
59	FN1_aVb1 complex	epicardial|atrial_cm	0.0009	2.25066	Fn1_aVb1 complex	Fn1	aVb1 complex	E16.5
60	FN1_aVb5 complex	epicardial|atrial_cm	0.0009	2.25066	Fn1_aVb5 complex	Fn1	aVb5 complex	E16.5
61	NOTCH1_DLK1	epicardial|vascular_ec	0.0009	2.23879	Notch1_Dlk1	Notch1	Dlk1	E16.5
62	COL5A1_a1b1 complex	epicardial|epicardial	0.0009	2.2345	Col5a1_a1b1 complex	Col5a1	a1b1 complex	E16.5
63	COL4A1_a1b1 complex	epicardial|immune	0.0009	2.18777	Col4a1_a1b1 complex	Col4a1	a1b1 complex	E16.5
64	COL4A1_a2b1 complex	epicardial|immune	0.0009	2.17281	Col4a1_a2b1 complex	Col4a1	a2b1 complex	E16.5
65	COL4A1_a1b1 complex	epicardial|blood	0.0009	2.16253	Col4a1_a1b1 complex	Col4a1	a1b1 complex	E16.5
66	COL4A1_a1b1 complex	epicardial|endocardial_ec	0.0009	2.1177	Col4a1_a1b1 complex	Col4a1	a1b1 complex	E16.5
67	COL5A1_a1b1 complex	epicardial|immune	0.0009	2.1127	Col5a1_a1b1 complex	Col5a1	a1b1 complex	E16.5
68	COL5A1_a2b1 complex	epicardial|immune	0.0009	2.09694	Col5a1_a2b1 complex	Col5a1	a2b1 complex	E16.5
69	COL6A1_a1b1 complex	epicardial|epicardial	0.0009	2.09525	Col6a1_a1b1 complex	Col6a1	a1b1 complex	E16.5
70	DLK1_NOTCH3	epicardial|epicardial	0.0009	2.09491	Dlk1_Notch3	Dlk1	Notch3	E16.5
71	COL5A1_a1b1 complex	epicardial|blood	0.0009	2.0861	Col5a1_a1b1 complex	Col5a1	a1b1 complex	E16.5
72	COL4A1_a1b1 complex	epicardial|atrial_cm	0.0009	2.08542	Col4a1_a1b1 complex	Col4a1	a1b1 complex	E16.5
73	NOTCH1_DLK1	epicardial|epicardial	0.0009	2.07073	Notch1_Dlk1	Notch1	Dlk1	E16.5
74	DLK1_NOTCH2	epicardial|mural_cells	0.0009	2.06419	Dlk1_Notch2	Dlk1	Notch2	E16.5
75	COL6A3_a1b1 complex	epicardial|mural_cells	0.0009	2.05276	Col6a3_a1b1 complex	Col6a3	a1b1 complex	E16.5
76	NOTCH1_DLK1	epicardial|mural_cells	0.0009	2.04754	Notch1_Dlk1	Notch1	Dlk1	E16.5
77	COL5A1_a1b1 complex	epicardial|endocardial_ec	0.0009	2.03879	Col5a1_a1b1 complex	Col5a1	a1b1 complex	E16.5
78	COL15A1_a1b1 complex	epicardial|mural_cells	0.0009	2.03598	Col15a1_a1b1 complex	Col15a1	a1b1 complex	E16.5
79	COL5A1_a1b1 complex	epicardial|atrial_cm	0.0009	2.00468	Col5a1_a1b1 complex	Col5a1	a1b1 complex	E16.5
80	COL6A1_a1b1 complex	epicardial|immune	0.0009	1.96014	Col6a1_a1b1 complex	Col6a1	a1b1 complex	E16.5
81	COL6A1_a2b1 complex	epicardial|immune	0.0009	1.94298	Col6a1_a2b1 complex	Col6a1	a2b1 complex	E16.5
82	COL6A1_a1b1 complex	epicardial|blood	0.0009	1.93055	Col6a1_a1b1 complex	Col6a1	a1b1 complex	E16.5
83	COL6A1_a1b1 complex	epicardial|endocardial_ec	0.0009	1.87774	Col6a1_a1b1 complex	Col6a1	a1b1 complex	E16.5
84	COL5A2_a1b1 complex	epicardial|epicardial	0.0009	1.86592	Col5a2_a1b1 complex	Col5a2	a1b1 complex	E16.5
85	COL6A1_a1b1 complex	epicardial|atrial_cm	0.0009	1.83996	Col6a1_a1b1 complex	Col6a1	a1b1 complex	E16.5
86	COL16A1_a1b1 complex	epicardial|mural_cells	0.0009	1.79909	Col16a1_a1b1 complex	Col16a1	a1b1 complex	E16.5
87	COL6A6_a1b1 complex	epicardial|mural_cells	0.0009	1.78031	Col6a6_a1b1 complex	Col6a6	a1b1 complex	E16.5
88	LAMC1_a6b1 complex	epicardial|endocardial_ec	0.0009	1.76893	Lamc1_a6b1 complex	Lamc1	a6b1 complex	E16.5
89	TNFRSF1A_GRN	epicardial|fibroblasts	0.0009	1.72683	Tnfrsf1a_Grn	Tnfrsf1a	Grn	E16.5
90	COL5A2_a1b1 complex	epicardial|immune	0.0009	1.7062	Col5a2_a1b1 complex	Col5a2	a1b1 complex	E16.5
91	COL4A2_a1b1 complex	epicardial|epicardial	0.0009	1.69866	Col4a2_a1b1 complex	Col4a2	a1b1 complex	E16.5
92	COL6A2_a1b1 complex	epicardial|epicardial	0.0009	1.69644	Col6a2_a1b1 complex	Col6a2	a1b1 complex	E16.5
93	COL26A1_a1b1 complex	epicardial|mural_cells	0.0009	1.69466	Col26a1_a1b1 complex	Col26a1	a1b1 complex	E16.5
94	COL5A2_a2b1 complex	epicardial|immune	0.0009	1.68572	Col5a2_a2b1 complex	Col5a2	a2b1 complex	E16.5
95	COL5A2_a1b1 complex	epicardial|blood	0.0009	1.67084	Col5a2_a1b1 complex	Col5a2	a1b1 complex	E16.5
96	COL12A1_a1b1 complex	epicardial|mural_cells	0.0009	1.65122	Col12a1_a1b1 complex	Col12a1	a1b1 complex	E16.5
97	COL11A1_a1b1 complex	epicardial|mural_cells	0.0009	1.61495	Col11a1_a1b1 complex	Col11a1	a1b1 complex	E16.5
98	COL5A2_a1b1 complex	epicardial|endocardial_ec	0.0009	1.60739	Col5a2_a1b1 complex	Col5a2	a1b1 complex	E16.5
99	COL27A1_a1b1 complex	epicardial|mural_cells	0.0009	1.6036	Col27a1_a1b1 complex	Col27a1	a1b1 complex	E16.5
100	COL14A1_a1b1 complex	epicardial|epicardial	0.0009	1.58159	Col14a1_a1b1 complex	Col14a1	a1b1 complex	E16.5
101	COL5A2_a1b1 complex	epicardial|atrial_cm	0.0009	1.56169	Col5a2_a1b1 complex	Col5a2	a1b1 complex	E16.5
102	NOTCH1_DLK1	epicardial|endocardial_ec	0.0009	1.53705	Notch1_Dlk1	Notch1	Dlk1	E16.5
103	COL4A2_a1b1 complex	epicardial|immune	0.0009	1.51803	Col4a2_a1b1 complex	Col4a2	a1b1 complex	E16.5
104	COL6A2_a1b1 complex	epicardial|immune	0.0009	1.51551	Col6a2_a1b1 complex	Col6a2	a1b1 complex	E16.5
105	COL4A2_a2b1 complex	epicardial|immune	0.0009	1.49416	Col4a2_a2b1 complex	Col4a2	a2b1 complex	E16.5
106	COL6A2_a2b1 complex	epicardial|immune	0.0009	1.49211	Col6a2_a2b1 complex	Col6a2	a2b1 complex	E16.5
107	LAMC1_a6b1 complex	epicardial|immune	0.0009	1.48233	Lamc1_a6b1 complex	Lamc1	a6b1 complex	E16.5
108	COL4A2_a1b1 complex	epicardial|blood	0.0009	1.47768	Col4a2_a1b1 complex	Col4a2	a1b1 complex	E16.5
109	COL6A2_a1b1 complex	epicardial|blood	0.0009	1.4756	Col6a2_a1b1 complex	Col6a2	a1b1 complex	E16.5
110	COL4A2_a1b1 complex	epicardial|endocardial_ec	0.0009	1.4049	Col4a2_a1b1 complex	Col4a2	a1b1 complex	E16.5
111	COL6A2_a1b1 complex	epicardial|endocardial_ec	0.0009	1.40272	Col6a2_a1b1 complex	Col6a2	a1b1 complex	E16.5
112	COL14A1_a1b1 complex	epicardial|immune	0.0009	1.38515	Col14a1_a1b1 complex	Col14a1	a1b1 complex	E16.5
113	COL14A1_a2b1 complex	epicardial|immune	0.0009	1.35896	Col14a1_a2b1 complex	Col14a1	a2b1 complex	E16.5
114	COL4A2_a1b1 complex	epicardial|atrial_cm	0.0009	1.35219	Col4a2_a1b1 complex	Col4a2	a1b1 complex	E16.5
115	COL6A2_a1b1 complex	epicardial|atrial_cm	0.0009	1.34937	Col6a2_a1b1 complex	Col6a2	a1b1 complex	E16.5
116	COL14A1_a1b1 complex	epicardial|blood	0.0009	1.34085	Col14a1_a1b1 complex	Col14a1	a1b1 complex	E16.5
117	IGF2_IGF2R	epicardial|atrial_cm	0.0009	1.27917	Igf2_Igf2r	Igf2	Igf2r	E16.5
118	COL14A1_a1b1 complex	epicardial|endocardial_ec	0.0009	1.26063	Col14a1_a1b1 complex	Col14a1	a1b1 complex	E16.5
119	COL14A1_a1b1 complex	epicardial|atrial_cm	0.0009	1.20163	Col14a1_a1b1 complex	Col14a1	a1b1 complex	E16.5
120	COL6A3_a1b1 complex	epicardial|epicardial	0.0009	1.10232	Col6a3_a1b1 complex	Col6a3	a1b1 complex	E16.5
121	NRP1_VEGFB	epicardial|blood	0.0009	1.07724	Nrp1_Vegfb	Nrp1	Vegfb	E16.5
122	COL15A1_a1b1 complex	epicardial|epicardial	0.0009	1.0697	Col15a1_a1b1 complex	Col15a1	a1b1 complex	E16.5
123	TNC_a4b1 complex	epicardial|fibroblasts	0.0009	0.901494	Tnc_a4b1 complex	Tnc	a4b1 complex	E16.5
124	LAMC1_a6b1 complex	epicardial|fibroblasts	0.0009	0.869477	Lamc1_a6b1 complex	Lamc1	a6b1 complex	E16.5
125	COL6A3_a1b1 complex	epicardial|immune	0.0009	0.819668	Col6a3_a1b1 complex	Col6a3	a1b1 complex	E16.5
126	VCAM1_a4b1 complex	epicardial|fibroblasts	0.0009	0.789938	Vcam1_a4b1 complex	Vcam1	a4b1 complex	E16.5
127	COL6A3_a2b1 complex	epicardial|immune	0.0009	0.78073	Col6a3_a2b1 complex	Col6a3	a2b1 complex	E16.5
128	COL15A1_a1b1 complex	epicardial|immune	0.0009	0.77989	Col15a1_a1b1 complex	Col15a1	a1b1 complex	E16.5
129	COL6A3_a1b1 complex	epicardial|blood	0.0009	0.753605	Col6a3_a1b1 complex	Col6a3	a1b1 complex	E16.5
130	COL15A1_a2b1 complex	epicardial|immune	0.0009	0.740712	Col15a1_a2b1 complex	Col15a1	a2b1 complex	E16.5
131	COL15A1_a1b1 complex	epicardial|blood	0.0009	0.712816	Col15a1_a1b1 complex	Col15a1	a1b1 complex	E16.5
132	COL6A3_a1b1 complex	epicardial|endocardial_ec	0.0009	0.631337	Col6a3_a1b1 complex	Col6a3	a1b1 complex	E16.5
133	CCL2_CCR2	epicardial|fibroblasts	0.0009	0.589763	Ccl2_Ccr2	Ccl2	Ccr2	E16.5
134	COL15A1_a1b1 complex	epicardial|endocardial_ec	0.0009	0.586885	Col15a1_a1b1 complex	Col15a1	a1b1 complex	E16.5
135	COL16A1_a1b1 complex	epicardial|epicardial	0.0009	0.563646	Col16a1_a1b1 complex	Col16a1	a1b1 complex	E16.5
136	COL6A3_a1b1 complex	epicardial|atrial_cm	0.0009	0.540027	Col6a3_a1b1 complex	Col6a3	a1b1 complex	E16.5
137	COL6A6_a1b1 complex	epicardial|epicardial	0.0009	0.519039	Col6a6_a1b1 complex	Col6a6	a1b1 complex	E16.5
138	COL15A1_a1b1 complex	epicardial|atrial_cm	0.0009	0.491597	Col15a1_a1b1 complex	Col15a1	a1b1 complex	E16.5
139	LAMC1_a2b1 complex	epicardial|immune	0.0009	0.481299	Lamc1_a2b1 complex	Lamc1	a2b1 complex	E16.5
140	LAMC1_a6b1 complex	epicardial|atrial_cm	0.0009	0.480265	Lamc1_a6b1 complex	Lamc1	a6b1 complex	E16.5
141	FGFR1_NCAM1	epicardial|epicardial	0.0009	0.471968	Fgfr1_Ncam1	Fgfr1	Ncam1	E16.5
142	AXL_GAS6	epicardial|blood	0.0009	0.468844	Axl_Gas6	Axl	Gas6	E16.5
143	IGF2_IGF1R	epicardial|vascular_ec	0.0009	0.447844	Igf2_Igf1r	Igf2	Igf1r	E16.5
144	TNC_a8b1 complex	epicardial|epicardial	0.0009	0.43082	Tnc_a8b1 complex	Tnc	a8b1 complex	E16.5
145	TNC_a9b1 complex	epicardial|fibroblasts	0.0009	0.391768	Tnc_a9b1 complex	Tnc	a9b1 complex	E16.5
146	TGFB2_TGFBR3	epicardial|endocardial_ec	0.0009	0.368489	Tgfb2_Tgfbr3	Tgfb2	Tgfbr3	E16.5
147	COPA_P2RY6	epicardial|fibroblasts	0.0009	0.364012	Copa_P2ry6	Copa	P2ry6	E16.5
148	FGFR1_NCAM1	epicardial|blood	0.0009	0.360645	Fgfr1_Ncam1	Fgfr1	Ncam1	E16.5
149	TNC_a9b1 complex	epicardial|endocardial_ec	0.0009	0.347099	Tnc_a9b1 complex	Tnc	a9b1 complex	E16.5
150	EFNA5_EPHA4	epicardial|atrial_cm	0.0009	0.341417	Efna5_Epha4	Efna5	Epha4	E16.5
151	AXL_GAS6	epicardial|atrial_cm	0.0009	0.309176	Axl_Gas6	Axl	Gas6	E16.5
152	COL26A1_a1b1 complex	epicardial|epicardial	0.0009	0.303342	Col26a1_a1b1 complex	Col26a1	a1b1 complex	E16.5
153	TGFB2_TGFbeta receptor2	epicardial|endocardial_ec	0.0009	0.276199	Tgfb2_TGFbeta receptor2	Tgfb2	TGFbeta receptor2	E16.5
154	FGFR1_NCAM1	epicardial|mural_cells	0.0009	0.237564	Fgfr1_Ncam1	Fgfr1	Ncam1	E16.5
155	VCAM1_a9b1 complex	epicardial|fibroblasts	0.0009	0.230203	Vcam1_a9b1 complex	Vcam1	a9b1 complex	E16.5
156	TNFRSF1A_GRN	epicardial|vascular_ec	0.0009	0.227741	Tnfrsf1a_Grn	Tnfrsf1a	Grn	E16.5
157	SELE_GLG1	epicardial|endocardial_ec	0.0009	0.211635	Sele_Glg1	Sele	Glg1	E16.5
158	FGFR1_NCAM1	epicardial|atrial_cm	0.0009	0.206643	Fgfr1_Ncam1	Fgfr1	Ncam1	E16.5
159	TNC_a9b1 complex	epicardial|immune	0.0009	0.196607	Tnc_a9b1 complex	Tnc	a9b1 complex	E16.5
160	COL12A1_a1b1 complex	epicardial|epicardial	0.0009	0.187768	Col12a1_a1b1 complex	Col12a1	a1b1 complex	E16.5
161	VCAM1_a9b1 complex	epicardial|endocardial_ec	0.0009	0.180148	Vcam1_a9b1 complex	Vcam1	a9b1 complex	E16.5
162	IGF1_IGF1R	epicardial|vascular_ec	0.0009	0.157044	Igf1_Igf1r	Igf1	Igf1r	E16.5
163	COL16A1_a1b1 complex	epicardial|immune	0.0009	0.132248	Col16a1_a1b1 complex	Col16a1	a1b1 complex	E16.5
164	TNFRSF1A_GRN	epicardial|epicardial	0.0009	0.123004	Tnfrsf1a_Grn	Tnfrsf1a	Grn	E16.5
165	AXL_GAS6	epicardial|fibroblasts	0.0009	0.111031	Axl_Gas6	Axl	Gas6	E16.5
166	ACVL1_BMPR2_BMP10	epicardial|atrial_cm	0.0009	0.104337	ACVL1_Bmpr2_Bmp10	ACVL1_Bmpr2	Bmp10	E16.5
167	COL11A1_a1b1 complex	epicardial|epicardial	0.0009	0.0854247	Col11a1_a1b1 complex	Col11a1	a1b1 complex	E16.5
168	COL6A6_a1b1 complex	epicardial|immune	0.0009	0.0717627	Col6a6_a1b1 complex	Col6a6	a1b1 complex	E16.5
169	TNFRSF1A_GRN	epicardial|endocardial_ec	0.0009	0.0690147	Tnfrsf1a_Grn	Tnfrsf1a	Grn	E16.5
170	COL16A1_a2b1 complex	epicardial|immune	0.0009	0.0690147	Col16a1_a2b1 complex	Col16a1	a2b1 complex	E16.5
171	COL27A1_a1b1 complex	epicardial|epicardial	0.0009	0.0524159	Col27a1_a1b1 complex	Col27a1	a1b1 complex	E16.5
172	COL16A1_a1b1 complex	epicardial|blood	0.0009	0.0243197	Col16a1_a1b1 complex	Col16a1	a1b1 complex	E16.5
173	THBS1_a3b1 complex	epicardial|vascular_ec	0.0009	0.0143553	Thbs1_a3b1 complex	Thbs1	a3b1 complex	E16.5
174	VCAM1_a9b1 complex	epicardial|immune	0.0009	0.00863031	Vcam1_a9b1 complex	Vcam1	a9b1 complex	E16.5
175	COL6A6_a2b1 complex	epicardial|immune	0.0009	0.00575927	Col6a6_a2b1 complex	Col6a6	a2b1 complex	E16.5
176	COL6A6_a1b1 complex	epicardial|blood	0.0009	-0.0409718	Col6a6_a1b1 complex	Col6a6	a1b1 complex	E16.5
177	TGFB2_TGFbeta receptor1	epicardial|vascular_ec	0.0009	-0.0573917	Tgfb2_TGFbeta receptor1	Tgfb2	TGFbeta receptor1	E16.5
178	TGFB2_TGFbeta receptor1	epicardial|fibroblasts	0.0009	-0.0649175	Tgfb2_TGFbeta receptor1	Tgfb2	TGFbeta receptor1	E16.5
179	IGF2_IGF1R	epicardial|epicardial	0.0009	-0.0664274	Igf2_Igf1r	Igf2	Igf1r	E16.5
180	TGFB2_TGFbeta receptor2	epicardial|vascular_ec	0.0009	-0.0740006	Tgfb2_TGFbeta receptor2	Tgfb2	TGFbeta receptor2	E16.5
181	COPA_SORT1	epicardial|atrial_cm	0.0009	-0.077041	Copa_Sort1	Copa	Sort1	E16.5
182	SELE_GLG1	epicardial|epicardial	0.0009	-0.0954196	Sele_Glg1	Sele	Glg1	E16.5
183	TGFB2_TGFbeta receptor2	epicardial|immune	0.0009	-0.136062	Tgfb2_TGFbeta receptor2	Tgfb2	TGFbeta receptor2	E16.5
184	TGFB2_TGFbeta receptor1	epicardial|endocardial_ec	0.0009	-0.137648	Tgfb2_TGFbeta receptor1	Tgfb2	TGFbeta receptor1	E16.5
185	GRN_SORT1	epicardial|atrial_cm	0.0009	-0.168123	Grn_Sort1	Grn	Sort1	E16.5
186	TGFB2_TGFbeta receptor1	epicardial|epicardial	0.0009	-0.171368	Tgfb2_TGFbeta receptor1	Tgfb2	TGFbeta receptor1	E16.5
187	SELE_GLG1	epicardial|vascular_ec	0.0009	-0.177882	Sele_Glg1	Sele	Glg1	E16.5
188	COL16A1_a1b1 complex	epicardial|endocardial_ec	0.0009	-0.184425	Col16a1_a1b1 complex	Col16a1	a1b1 complex	E16.5
189	TGFB2_TGFBR3	epicardial|immune	0.0009	-0.187707	Tgfb2_Tgfbr3	Tgfb2	Tgfbr3	E16.5
190	AXL_GAS6	epicardial|vascular_ec	0.0009	-0.202572	Axl_Gas6	Axl	Gas6	E16.5
191	TGFB2_TGFbeta receptor1	epicardial|immune	0.0009	-0.205896	Tgfb2_TGFbeta receptor1	Tgfb2	TGFbeta receptor1	E16.5
192	SELE_GLG1	epicardial|mural_cells	0.0009	-0.224317	Sele_Glg1	Sele	Glg1	E16.5
193	COL26A1_a1b1 complex	epicardial|immune	0.0009	-0.231075	Col26a1_a1b1 complex	Col26a1	a1b1 complex	E16.5
194	COPA_SORT1	epicardial|ventricular_cm	0.0009	-0.232769	Copa_Sort1	Copa	Sort1	E16.5
195	COL6A6_a1b1 complex	epicardial|endocardial_ec	0.0009	-0.260152	Col6a6_a1b1 complex	Col6a6	a1b1 complex	E16.5
196	SELE_GLG1	epicardial|atrial_cm	0.0009	-0.284546	Sele_Glg1	Sele	Glg1	E16.5
197	COL26A1_a2b1 complex	epicardial|immune	0.0009	-0.311148	Col26a1_a2b1 complex	Col26a1	a2b1 complex	E16.5
198	SELE_GLG1	epicardial|immune	0.0009	-0.312939	Sele_Glg1	Sele	Glg1	E16.5
199	COL16A1_a1b1 complex	epicardial|atrial_cm	0.0009	-0.349235	Col16a1_a1b1 complex	Col16a1	a1b1 complex	E16.5
200	COL26A1_a1b1 complex	epicardial|blood	0.0009	-0.369595	Col26a1_a1b1 complex	Col26a1	a1b1 complex	E16.5
201	IGF2_IDE	epicardial|blood	0.0009	-0.369595	Igf2_Ide	Igf2	Ide	E16.5
202	JAM3_JAM3	epicardial|vascular_ec	0.0009	-0.375197	Jam3_Jam3	Jam3	Jam3	E16.5
203	COL6A6_a1b1 complex	epicardial|atrial_cm	0.0009	-0.434403	Col6a6_a1b1 complex	Col6a6	a1b1 complex	E16.5
204	PROS1_AXL	epicardial|epicardial	0.0009	-0.450084	Pros1_Axl	Pros1	Axl	E16.5
205	OSMR_OSM	epicardial|fibroblasts	0.0009	-0.465938	OSMR_Osm	OSMR	Osm	E16.5
206	SELE_GLG1	epicardial|fibroblasts	0.0009	-0.481969	Sele_Glg1	Sele	Glg1	E16.5
207	COL12A1_a2b1 complex	epicardial|immune	0.0009	-0.492079	Col12a1_a2b1 complex	Col12a1	a2b1 complex	E16.5
208	SELE_SELPLG	epicardial|fibroblasts	0.0009	-0.518701	Sele_Selplg	Sele	Selplg	E16.5
209	PDGFRB_PDGFD	epicardial|immune	0.0009	-0.522841	Pdgfrb_Pdgfd	Pdgfrb	Pdgfd	E16.5
210	PDGFR complex_PDGFD	epicardial|immune	0.0009	-0.522841	PDGFR complex_Pdgfd	PDGFR complex	Pdgfd	E16.5
211	PROS1_AXL	epicardial|mural_cells	0.0009	-0.547932	Pros1_Axl	Pros1	Axl	E16.5
212	COL12A1_a1b1 complex	epicardial|blood	0.0009	-0.558517	Col12a1_a1b1 complex	Col12a1	a1b1 complex	E16.5
213	BMPR1A_BMPR2_BMP4	epicardial|vascular_ec	0.0009	-0.560643	Bmpr1a_Bmpr2_Bmp4	Bmpr1a_Bmpr2	Bmp4	E16.5
214	SELE_GLG1	epicardial|blood	0.0009	-0.56918	Sele_Glg1	Sele	Glg1	E16.5
215	COL11A1_a2b1 complex	epicardial|immune	0.0009	-0.662004	Col11a1_a2b1 complex	Col11a1	a2b1 complex	E16.5
216	IGF2_IDE	epicardial|atrial_cm	0.0009	-0.675765	Igf2_Ide	Igf2	Ide	E16.5
217	FGFR1_FGF7	epicardial|ventricular_cm	0.0009	-0.678072	Fgfr1_Fgf7	Fgfr1	Fgf7	E16.5
218	NOTCH1_WNT4	epicardial|vascular_ec	0.0009	-0.687335	Notch1_Wnt4	Notch1	Wnt4	E16.5
219	ADGRL1_NRG1	epicardial|endocardial_ec	0.0009	-0.694321	Adgrl1_Nrg1	Adgrl1	Nrg1	E16.5
220	COL27A1_a2b1 complex	epicardial|immune	0.0009	-0.717857	Col27a1_a2b1 complex	Col27a1	a2b1 complex	E16.5
221	COL11A1_a1b1 complex	epicardial|blood	0.0009	-0.736966	Col11a1_a1b1 complex	Col11a1	a1b1 complex	E16.5
222	LRP6_CKLF	epicardial|fibroblasts	0.0009	-0.773491	Lrp6_Cklf	Lrp6	Cklf	E16.5
223	COL27A1_a1b1 complex	epicardial|blood	0.0009	-0.795859	Col27a1_a1b1 complex	Col27a1	a1b1 complex	E16.5
224	EFNA5_EPHA7	epicardial|endocardial_ec	0.0009	-0.818579	Efna5_Epha7	Efna5	Epha7	E16.5
225	NOTCH3_JAG2	epicardial|immune	0.0009	-0.828793	Notch3_Jag2	Notch3	Jag2	E16.5
226	JAM3_JAM3	epicardial|mural_cells	0.0009	-0.852042	Jam3_Jam3	Jam3	Jam3	E16.5
227	COL26A1_a1b1 complex	epicardial|atrial_cm	0.0009	-0.8863	Col26a1_a1b1 complex	Col26a1	a1b1 complex	E16.5
228	JAM3_JAM3	epicardial|epicardial	0.0009	-0.905088	Jam3_Jam3	Jam3	Jam3	E16.5
229	NECTIN2_NECTIN3	epicardial|vascular_ec	0.0009	-0.915936	Nectin2_Nectin3	Nectin2	Nectin3	E16.5
230	BMPR1A_BMPR2_BMP6	epicardial|vascular_ec	0.0009	-0.924125	Bmpr1a_Bmpr2_Bmp6	Bmpr1a_Bmpr2	Bmp6	E16.5
231	BMPR1A_BMPR2_BMP7	epicardial|atrial_cm	0.0009	-0.943416	Bmpr1a_Bmpr2_Bmp7	Bmpr1a_Bmpr2	Bmp7	E16.5
232	PLXNB2_SEMA4D	epicardial|endocardial_ec	0.0009	-0.962969	Plxnb2_Sema4d	Plxnb2	Sema4d	E16.5
233	BMPR1A_BMPR2_BMP7	epicardial|blood	0.0009	-0.965784	Bmpr1a_Bmpr2_Bmp7	Bmpr1a_Bmpr2	Bmp7	E16.5
234	PROS1_AXL	epicardial|fibroblasts	0.0009	-0.974262	Pros1_Axl	Pros1	Axl	E16.5
235	NECTIN2_NECTIN3	epicardial|epicardial	0.0009	-0.979942	Nectin2_Nectin3	Nectin2	Nectin3	E16.5
236	EFNA5_EPHA7	epicardial|epicardial	0.0009	-1.00289	Efna5_Epha7	Efna5	Epha7	E16.5
237	NOTCH1_JAG2	epicardial|immune	0.0009	-1.02327	Notch1_Jag2	Notch1	Jag2	E16.5
238	NECTIN2_NECTIN3	epicardial|immune	0.0009	-1.04692	Nectin2_Nectin3	Nectin2	Nectin3	E16.5
239	BMPR1A_BMPR2_BMP6	epicardial|endocardial_ec	0.0009	-1.0619	Bmpr1a_Bmpr2_Bmp6	Bmpr1a_Bmpr2	Bmp6	E16.5
240	PROS1_AXL	epicardial|vascular_ec	0.0009	-1.074	Pros1_Axl	Pros1	Axl	E16.5
241	PLXNB2_SEMA4C	epicardial|immune	0.0009	-1.12343	Plxnb2_Sema4c	Plxnb2	Sema4c	E16.5
242	NOTCH1_DLL4	epicardial|immune	0.0009	-1.33643	Notch1_Dll4	Notch1	Dll4	E16.5
243	JAM3_JAM3	epicardial|immune	0.0009	-1.35845	Jam3_Jam3	Jam3	Jam3	E16.5
244	JAM3_JAM3	epicardial|atrial_cm	0.0009	-1.45008	Jam3_Jam3	Jam3	Jam3	E16.5
245	EFNA5_EPHA7	epicardial|atrial_cm	0.0009	-1.53116	Efna5_Epha7	Efna5	Epha7	E16.5
246	PROS1_AXL	epicardial|endocardial_ec	0.0009	-1.63935	Pros1_Axl	Pros1	Axl	E16.5
247	LAMC1_a6b1 complex	epicardial|mural_cells	0.01	0.718088	Lamc1_a6b1 complex	Lamc1	a6b1 complex	E16.5
248	COL12A1_a1b1 complex	epicardial|immune	0.01	-0.401635	Col12a1_a1b1 complex	Col12a1	a1b1 complex	E16.5
249	COL11A1_a1b1 complex	epicardial|immune	0.01	-0.558517	Col11a1_a1b1 complex	Col11a1	a1b1 complex	E16.5
250	BMPR1A_BMPR2_BMP5	epicardial|atrial_cm	0.01	-1.46993	Bmpr1a_Bmpr2_Bmp5	Bmpr1a_Bmpr2	Bmp5	E16.5
251	PLXNB2_PTN	epicardial|vascular_ec	0.02	2.19787	Plxnb2_Ptn	Plxnb2	Ptn	E16.5
252	LAMP1_FAM3C	epicardial|endocardial_ec	0.02	0.608809	Lamp1_Fam3c	Lamp1	Fam3c	E16.5
253	IGF2_IGF1R	epicardial|blood	0.02	-0.286304	Igf2_Igf1r	Igf2	Igf1r	E16.5
254	AXL_GAS6	epicardial|endocardial_ec	0.02	-0.316528	Axl_Gas6	Axl	Gas6	E16.5
255	COL26A1_a1b1 complex	epicardial|endocardial_ec	0.02	-0.650635	Col26a1_a1b1 complex	Col26a1	a1b1 complex	E16.5
256	LAMP1_FAM3C	epicardial|epicardial	0.03	0.541019	Lamp1_Fam3c	Lamp1	Fam3c	E16.5
257	IGF2_IGF1R	epicardial|endocardial_ec	0.03	-0.302226	Igf2_Igf1r	Igf2	Igf1r	E16.5
258	LRP6_CKLF	epicardial|endocardial_ec	0.03	-1.19429	Lrp6_Cklf	Lrp6	Cklf	E16.5
259	IGF2_IGF1R	epicardial|immune	0.04	-0.22095	Igf2_Igf1r	Igf2	Igf1r	E16.5
260	GRN_SORT1	epicardial|ventricular_cm	0.04	-0.332789	Grn_Sort1	Grn	Sort1	E16.5
261	COL27A1_a1b1 complex	epicardial|immune	0.04	-0.610433	Col27a1_a1b1 complex	Col27a1	a1b1 complex	E16.5
262	IGF2_IDE	epicardial|vascular_ec	0.04	-0.739372	Igf2_Ide	Igf2	Ide	E16.5
263	LRP6_CKLF	epicardial|mural_cells	0.04	-1.1078	Lrp6_Cklf	Lrp6	Cklf	E16.5
264	NECTIN2_NECTIN3	epicardial|mural_cells	0.05	-1.16165	Nectin2_Nectin3	Nectin2	Nectin3	E16.5
265	BMPR1A_BMPR2_BMP4	epicardial|immune	0.05	-1.3474	Bmpr1a_Bmpr2_Bmp4	Bmpr1a_Bmpr2	Bmp4	E16.5

## Sheet: E17.5
	pair	clusters	pvalue	mean	interacting_pair_mus	mus_a	mus_b	stage
1	COL3A1_a1b1 complex	epicardial|mural_cells	0.0009	4.97774	Col3a1_a1b1 complex	Col3a1	a1b1 complex	E17.5
2	COL3A1_a1b1 complex	epicardial|epicardial	0.0009	4.86042	Col3a1_a1b1 complex	Col3a1	a1b1 complex	E17.5
3	COL3A1_a1b1 complex	epicardial|immune	0.0009	4.8506	Col3a1_a1b1 complex	Col3a1	a1b1 complex	E17.5
4	COL3A1_a1b1 complex	epicardial|blood	0.0009	4.83885	Col3a1_a1b1 complex	Col3a1	a1b1 complex	E17.5
5	COL3A1_a2b1 complex	epicardial|immune	0.0009	4.83481	Col3a1_a2b1 complex	Col3a1	a2b1 complex	E17.5
6	COL3A1_a1b1 complex	epicardial|endocardial_ec	0.0009	4.8337	Col3a1_a1b1 complex	Col3a1	a1b1 complex	E17.5
7	COL3A1_a1b1 complex	epicardial|atrial_cm	0.0009	4.83264	Col3a1_a1b1 complex	Col3a1	a1b1 complex	E17.5
8	COL3A1_a1b1 complex	epicardial|ventricular_cm	0.0009	4.83091	Col3a1_a1b1 complex	Col3a1	a1b1 complex	E17.5
9	COL1A1_a1b1 complex	epicardial|mural_cells	0.0009	4.80802	Col1a1_a1b1 complex	Col1a1	a1b1 complex	E17.5
10	COL1A1_a1b1 complex	epicardial|epicardial	0.0009	4.67536	Col1a1_a1b1 complex	Col1a1	a1b1 complex	E17.5
11	COL1A1_a1b1 complex	epicardial|immune	0.0009	4.6642	Col1a1_a1b1 complex	Col1a1	a1b1 complex	E17.5
12	COL1A1_a1b1 complex	epicardial|blood	0.0009	4.65076	Col1a1_a1b1 complex	Col1a1	a1b1 complex	E17.5
13	COL1A1_a2b1 complex	epicardial|immune	0.0009	4.64622	Col1a1_a2b1 complex	Col1a1	a2b1 complex	E17.5
14	COL1A1_a1b1 complex	epicardial|endocardial_ec	0.0009	4.64495	Col1a1_a1b1 complex	Col1a1	a1b1 complex	E17.5
15	COL1A1_a1b1 complex	epicardial|atrial_cm	0.0009	4.64374	Col1a1_a1b1 complex	Col1a1	a1b1 complex	E17.5
16	COL1A1_a1b1 complex	epicardial|ventricular_cm	0.0009	4.64172	Col1a1_a1b1 complex	Col1a1	a1b1 complex	E17.5
17	COL1A2_a1b1 complex	epicardial|mural_cells	0.0009	4.60241	Col1a2_a1b1 complex	Col1a2	a1b1 complex	E17.5
18	COL1A2_a1b1 complex	epicardial|epicardial	0.0009	4.44831	Col1a2_a1b1 complex	Col1a2	a1b1 complex	E17.5
19	COL1A2_a1b1 complex	epicardial|immune	0.0009	4.43516	Col1a2_a1b1 complex	Col1a2	a1b1 complex	E17.5
20	COL1A2_a1b1 complex	epicardial|blood	0.0009	4.41947	Col1a2_a1b1 complex	Col1a2	a1b1 complex	E17.5
21	COL1A2_a2b1 complex	epicardial|immune	0.0009	4.41407	Col1a2_a2b1 complex	Col1a2	a2b1 complex	E17.5
22	COL1A2_a1b1 complex	epicardial|endocardial_ec	0.0009	4.41265	Col1a2_a1b1 complex	Col1a2	a1b1 complex	E17.5
23	COL1A2_a1b1 complex	epicardial|atrial_cm	0.0009	4.41116	Col1a2_a1b1 complex	Col1a2	a1b1 complex	E17.5
24	COL1A2_a1b1 complex	epicardial|ventricular_cm	0.0009	4.40885	Col1a2_a1b1 complex	Col1a2	a1b1 complex	E17.5
25	PTN_PTPRS	epicardial|epicardial	0.0009	3.67186	Ptn_Ptprs	Ptn	Ptprs	E17.5
26	PTN_PTPRS	epicardial|mural_cells	0.0009	3.6605	Ptn_Ptprs	Ptn	Ptprs	E17.5
27	PLXNB2_PTN	epicardial|epicardial	0.0009	3.65478	Plxnb2_Ptn	Plxnb2	Ptn	E17.5
28	PTN_PTPRS	epicardial|vascular_ec	0.0009	3.65409	Ptn_Ptprs	Ptn	Ptprs	E17.5
29	PTN_PTPRS	epicardial|endocardial_ec	0.0009	3.6495	Ptn_Ptprs	Ptn	Ptprs	E17.5
30	PTN_PTPRS	epicardial|atrial_cm	0.0009	3.64789	Ptn_Ptprs	Ptn	Ptprs	E17.5
31	PTN_PTPRS	epicardial|ventricular_cm	0.0009	3.63796	Ptn_Ptprs	Ptn	Ptprs	E17.5
32	PTN_PTPRS	epicardial|blood	0.0009	3.63541	Ptn_Ptprs	Ptn	Ptprs	E17.5
33	PTN_PTPRS	epicardial|immune	0.0009	3.63529	Ptn_Ptprs	Ptn	Ptprs	E17.5
34	COL5A1_a1b1 complex	epicardial|mural_cells	0.0009	2.96551	Col5a1_a1b1 complex	Col5a1	a1b1 complex	E17.5
35	COL6A1_a1b1 complex	epicardial|mural_cells	0.0009	2.88225	Col6a1_a1b1 complex	Col6a1	a1b1 complex	E17.5
36	COL4A1_a1b1 complex	epicardial|mural_cells	0.0009	2.852	Col4a1_a1b1 complex	Col4a1	a1b1 complex	E17.5
37	MDK_LRP1	epicardial|fibroblasts	0.0009	2.67265	Mdk_Lrp1	Mdk	Lrp1	E17.5
38	DLK1_NOTCH3	epicardial|mural_cells	0.0009	2.66175	Dlk1_Notch3	Dlk1	Notch3	E17.5
39	MDK_LRP1	epicardial|vascular_ec	0.0009	2.6427	Mdk_Lrp1	Mdk	Lrp1	E17.5
40	COL5A2_a1b1 complex	epicardial|mural_cells	0.0009	2.62527	Col5a2_a1b1 complex	Col5a2	a1b1 complex	E17.5
41	COL14A1_a1b1 complex	epicardial|mural_cells	0.0009	2.61777	Col14a1_a1b1 complex	Col14a1	a1b1 complex	E17.5
42	MDK_LRP1	epicardial|epicardial	0.0009	2.61612	Mdk_Lrp1	Mdk	Lrp1	E17.5
43	MDK_LRP1	epicardial|mural_cells	0.0009	2.58063	Mdk_Lrp1	Mdk	Lrp1	E17.5
44	COL6A2_a1b1 complex	epicardial|mural_cells	0.0009	2.5741	Col6a2_a1b1 complex	Col6a2	a1b1 complex	E17.5
45	MDK_SORL1	epicardial|fibroblasts	0.0009	2.4916	Mdk_Sorl1	Mdk	Sorl1	E17.5
46	MDK_LRP1	epicardial|ventricular_cm	0.0009	2.46963	Mdk_Lrp1	Mdk	Lrp1	E17.5
47	COL4A2_a1b1 complex	epicardial|mural_cells	0.0009	2.46806	Col4a2_a1b1 complex	Col4a2	a1b1 complex	E17.5
48	FN1_aVb1 complex	epicardial|vascular_ec	0.0009	2.43403	Fn1_aVb1 complex	Fn1	aVb1 complex	E17.5
49	COL5A1_a1b1 complex	epicardial|epicardial	0.0009	2.41981	Col5a1_a1b1 complex	Col5a1	a1b1 complex	E17.5
50	COL15A1_a1b1 complex	epicardial|mural_cells	0.0009	2.41359	Col15a1_a1b1 complex	Col15a1	a1b1 complex	E17.5
51	FN1_a4b1 complex	epicardial|fibroblasts	0.0009	2.39698	Fn1_a4b1 complex	Fn1	a4b1 complex	E17.5
52	COL5A1_a1b1 complex	epicardial|immune	0.0009	2.36541	Col5a1_a1b1 complex	Col5a1	a1b1 complex	E17.5
53	FN1_aVb1 complex	epicardial|epicardial	0.0009	2.34113	Fn1_aVb1 complex	Fn1	aVb1 complex	E17.5
54	FN1_aVb5 complex	epicardial|epicardial	0.0009	2.34113	Fn1_aVb5 complex	Fn1	aVb5 complex	E17.5
55	FN1_a8b1 complex	epicardial|epicardial	0.0009	2.32998	Fn1_a8b1 complex	Fn1	a8b1 complex	E17.5
56	FN1_a3b1 complex	epicardial|vascular_ec	0.0009	2.29866	Fn1_a3b1 complex	Fn1	a3b1 complex	E17.5
57	COL5A1_a1b1 complex	epicardial|blood	0.0009	2.29837	Col5a1_a1b1 complex	Col5a1	a1b1 complex	E17.5
58	COL6A1_a1b1 complex	epicardial|epicardial	0.0009	2.2966	Col6a1_a1b1 complex	Col6a1	a1b1 complex	E17.5
59	DLK1_NOTCH3	epicardial|epicardial	0.0009	2.29101	Dlk1_Notch3	Dlk1	Notch3	E17.5
60	FN1_aVb1 complex	epicardial|mural_cells	0.0009	2.28333	Fn1_aVb1 complex	Fn1	aVb1 complex	E17.5
61	FN1_aVb5 complex	epicardial|mural_cells	0.0009	2.28333	Fn1_aVb5 complex	Fn1	aVb5 complex	E17.5
62	FN1_aVb1 complex	epicardial|fibroblasts	0.0009	2.28185	Fn1_aVb1 complex	Fn1	aVb1 complex	E17.5
63	FN1_aVb5 complex	epicardial|fibroblasts	0.0009	2.28185	Fn1_aVb5 complex	Fn1	aVb5 complex	E17.5
64	FN1_aVb5 complex	epicardial|vascular_ec	0.0009	2.2762	Fn1_aVb5 complex	Fn1	aVb5 complex	E17.5
65	NOTCH1_DLK1	epicardial|epicardial	0.0009	2.27501	Notch1_Dlk1	Notch1	Dlk1	E17.5
66	COL5A1_a2b1 complex	epicardial|immune	0.0009	2.27471	Col5a1_a2b1 complex	Col5a1	a2b1 complex	E17.5
67	FN1_a2b1 complex	epicardial|immune	0.0009	2.27352	Fn1_a2b1 complex	Fn1	a2b1 complex	E17.5
68	COL5A1_a1b1 complex	epicardial|endocardial_ec	0.0009	2.26843	Col5a1_a1b1 complex	Col5a1	a1b1 complex	E17.5
69	FN1_aVb1 complex	epicardial|endocardial_ec	0.0009	2.26664	Fn1_aVb1 complex	Fn1	aVb1 complex	E17.5
70	COL6A3_a1b1 complex	epicardial|mural_cells	0.0009	2.26544	Col6a3_a1b1 complex	Col6a3	a1b1 complex	E17.5
71	FN1_a8b1 complex	epicardial|endocardial_ec	0.0009	2.26454	Fn1_a8b1 complex	Fn1	a8b1 complex	E17.5
72	COL5A1_a1b1 complex	epicardial|atrial_cm	0.0009	2.26183	Col5a1_a1b1 complex	Col5a1	a1b1 complex	E17.5
73	COL5A1_a1b1 complex	epicardial|ventricular_cm	0.0009	2.25157	Col5a1_a1b1 complex	Col5a1	a1b1 complex	E17.5
74	COL4A1_a1b1 complex	epicardial|epicardial	0.0009	2.25066	Col4a1_a1b1 complex	Col4a1	a1b1 complex	E17.5
75	FN1_aVb1 complex	epicardial|ventricular_cm	0.0009	2.24092	Fn1_aVb1 complex	Fn1	aVb1 complex	E17.5
76	FN1_aVb5 complex	epicardial|ventricular_cm	0.0009	2.2397	Fn1_aVb5 complex	Fn1	aVb5 complex	E17.5
77	FN1_aVb1 complex	epicardial|atrial_cm	0.0009	2.2394	Fn1_aVb1 complex	Fn1	aVb1 complex	E17.5
78	FN1_aVb5 complex	epicardial|atrial_cm	0.0009	2.2394	Fn1_aVb5 complex	Fn1	aVb5 complex	E17.5
79	COL6A1_a1b1 complex	epicardial|immune	0.0009	2.23726	Col6a1_a1b1 complex	Col6a1	a1b1 complex	E17.5
80	IGF2_IGF2R	epicardial|endocardial_ec	0.0009	2.22589	Igf2_Igf2r	Igf2	Igf2r	E17.5
81	FN1_a3b1 complex	epicardial|ventricular_cm	0.0009	2.21692	Fn1_a3b1 complex	Fn1	a3b1 complex	E17.5
82	COL4A1_a1b1 complex	epicardial|immune	0.0009	2.18935	Col4a1_a1b1 complex	Col4a1	a1b1 complex	E17.5
83	COL6A1_a1b1 complex	epicardial|blood	0.0009	2.16382	Col6a1_a1b1 complex	Col6a1	a1b1 complex	E17.5
84	COL6A1_a2b1 complex	epicardial|immune	0.0009	2.13783	Col6a1_a2b1 complex	Col6a1	a2b1 complex	E17.5
85	COL6A1_a1b1 complex	epicardial|endocardial_ec	0.0009	2.13093	Col6a1_a1b1 complex	Col6a1	a1b1 complex	E17.5
86	COL6A1_a1b1 complex	epicardial|atrial_cm	0.0009	2.12367	Col6a1_a1b1 complex	Col6a1	a1b1 complex	E17.5
87	COL4A1_a1b1 complex	epicardial|blood	0.0009	2.11337	Col4a1_a1b1 complex	Col4a1	a1b1 complex	E17.5
88	COL6A1_a1b1 complex	epicardial|ventricular_cm	0.0009	2.11237	Col6a1_a1b1 complex	Col6a1	a1b1 complex	E17.5
89	COL4A1_a2b1 complex	epicardial|immune	0.0009	2.08678	Col4a1_a2b1 complex	Col4a1	a2b1 complex	E17.5
90	COL4A1_a1b1 complex	epicardial|endocardial_ec	0.0009	2.07929	Col4a1_a1b1 complex	Col4a1	a1b1 complex	E17.5
91	COL4A1_a1b1 complex	epicardial|atrial_cm	0.0009	2.07176	Col4a1_a1b1 complex	Col4a1	a1b1 complex	E17.5
92	TNFRSF1A_GRN	epicardial|fibroblasts	0.0009	1.93508	Tnfrsf1a_Grn	Tnfrsf1a	Grn	E17.5
93	COL16A1_a1b1 complex	epicardial|mural_cells	0.0009	1.89879	Col16a1_a1b1 complex	Col16a1	a1b1 complex	E17.5
94	COL5A2_a1b1 complex	epicardial|epicardial	0.0009	1.89142	Col5a2_a1b1 complex	Col5a2	a1b1 complex	E17.5
95	COL14A1_a1b1 complex	epicardial|epicardial	0.0009	1.87853	Col14a1_a1b1 complex	Col14a1	a1b1 complex	E17.5
96	COL6A6_a1b1 complex	epicardial|mural_cells	0.0009	1.87539	Col6a6_a1b1 complex	Col6a6	a1b1 complex	E17.5
97	LAMC1_a6b1 complex	epicardial|endocardial_ec	0.0009	1.85559	Lamc1_a6b1 complex	Lamc1	a6b1 complex	E17.5
98	COL26A1_a1b1 complex	epicardial|mural_cells	0.0009	1.83875	Col26a1_a1b1 complex	Col26a1	a1b1 complex	E17.5
99	COL12A1_a1b1 complex	epicardial|mural_cells	0.0009	1.82701	Col12a1_a1b1 complex	Col12a1	a1b1 complex	E17.5
100	COL11A1_a1b1 complex	epicardial|mural_cells	0.0009	1.82416	Col11a1_a1b1 complex	Col11a1	a1b1 complex	E17.5
101	COL5A2_a1b1 complex	epicardial|immune	0.0009	1.81229	Col5a2_a1b1 complex	Col5a2	a1b1 complex	E17.5
102	VEGFA_KDR	epicardial|immune	0.0009	1.80859	Vegfa_Kdr	Vegfa	Kdr	E17.5
103	COL6A2_a1b1 complex	epicardial|epicardial	0.0009	1.80529	Col6a2_a1b1 complex	Col6a2	a1b1 complex	E17.5
104	COL14A1_a1b1 complex	epicardial|immune	0.0009	1.79867	Col14a1_a1b1 complex	Col14a1	a1b1 complex	E17.5
105	COL27A1_a1b1 complex	epicardial|mural_cells	0.0009	1.77905	Col27a1_a1b1 complex	Col27a1	a1b1 complex	E17.5
106	COL18A1_a1b1 complex	epicardial|mural_cells	0.0009	1.76469	Col18a1_a1b1 complex	Col18a1	a1b1 complex	E17.5
107	COL6A2_a1b1 complex	epicardial|immune	0.0009	1.72115	Col6a2_a1b1 complex	Col6a2	a1b1 complex	E17.5
108	COL5A2_a1b1 complex	epicardial|blood	0.0009	1.71282	Col5a2_a1b1 complex	Col5a2	a1b1 complex	E17.5
109	COL14A1_a1b1 complex	epicardial|blood	0.0009	1.69822	Col14a1_a1b1 complex	Col14a1	a1b1 complex	E17.5
110	COL5A2_a2b1 complex	epicardial|immune	0.0009	1.67717	Col5a2_a2b1 complex	Col5a2	a2b1 complex	E17.5
111	COL5A2_a1b1 complex	epicardial|endocardial_ec	0.0009	1.66767	Col5a2_a1b1 complex	Col5a2	a1b1 complex	E17.5
112	COL14A1_a2b1 complex	epicardial|immune	0.0009	1.66266	Col14a1_a2b1 complex	Col14a1	a2b1 complex	E17.5
113	COL5A2_a1b1 complex	epicardial|atrial_cm	0.0009	1.65764	Col5a2_a1b1 complex	Col5a2	a1b1 complex	E17.5
114	COL14A1_a1b1 complex	epicardial|endocardial_ec	0.0009	1.6526	Col14a1_a1b1 complex	Col14a1	a1b1 complex	E17.5
115	COL14A1_a1b1 complex	epicardial|atrial_cm	0.0009	1.64247	Col14a1_a1b1 complex	Col14a1	a1b1 complex	E17.5
116	COL5A2_a1b1 complex	epicardial|ventricular_cm	0.0009	1.64201	Col5a2_a1b1 complex	Col5a2	a1b1 complex	E17.5
117	COL14A1_a1b1 complex	epicardial|ventricular_cm	0.0009	1.62667	Col14a1_a1b1 complex	Col14a1	a1b1 complex	E17.5
118	COL4A2_a1b1 complex	epicardial|epicardial	0.0009	1.61965	Col4a2_a1b1 complex	Col4a2	a1b1 complex	E17.5
119	COL6A2_a1b1 complex	epicardial|blood	0.0009	1.61495	Col6a2_a1b1 complex	Col6a2	a1b1 complex	E17.5
120	COL6A2_a2b1 complex	epicardial|immune	0.0009	1.57676	Col6a2_a2b1 complex	Col6a2	a2b1 complex	E17.5
121	COL6A2_a1b1 complex	epicardial|endocardial_ec	0.0009	1.56657	Col6a2_a1b1 complex	Col6a2	a1b1 complex	E17.5
122	COL6A2_a1b1 complex	epicardial|atrial_cm	0.0009	1.55582	Col6a2_a1b1 complex	Col6a2	a1b1 complex	E17.5
123	COL6A2_a1b1 complex	epicardial|ventricular_cm	0.0009	1.53903	Col6a2_a1b1 complex	Col6a2	a1b1 complex	E17.5
124	COL4A2_a1b1 complex	epicardial|immune	0.0009	1.52356	Col4a2_a1b1 complex	Col4a2	a1b1 complex	E17.5
125	COL15A1_a1b1 complex	epicardial|epicardial	0.0009	1.52005	Col15a1_a1b1 complex	Col15a1	a1b1 complex	E17.5
126	LAMC1_a6b1 complex	epicardial|immune	0.0009	1.49774	Lamc1_a6b1 complex	Lamc1	a6b1 complex	E17.5
127	COL15A1_a1b1 complex	epicardial|immune	0.0009	1.41684	Col15a1_a1b1 complex	Col15a1	a1b1 complex	E17.5
128	COL4A2_a1b1 complex	epicardial|blood	0.0009	1.40108	Col4a2_a1b1 complex	Col4a2	a1b1 complex	E17.5
129	COL4A2_a2b1 complex	epicardial|immune	0.0009	1.35671	Col4a2_a2b1 complex	Col4a2	a2b1 complex	E17.5
130	COL4A2_a1b1 complex	epicardial|endocardial_ec	0.0009	1.34483	Col4a2_a1b1 complex	Col4a2	a1b1 complex	E17.5
131	COL4A2_a1b1 complex	epicardial|atrial_cm	0.0009	1.33228	Col4a2_a1b1 complex	Col4a2	a1b1 complex	E17.5
132	COL15A1_a1b1 complex	epicardial|blood	0.0009	1.28451	Col15a1_a1b1 complex	Col15a1	a1b1 complex	E17.5
133	VEGFA_FLT1	epicardial|immune	0.0009	1.25641	Vegfa_Flt1	Vegfa	Flt1	E17.5
134	COL15A1_a2b1 complex	epicardial|immune	0.0009	1.23634	Col15a1_a2b1 complex	Col15a1	a2b1 complex	E17.5
135	COL6A3_a1b1 complex	epicardial|epicardial	0.0009	1.23082	Col6a3_a1b1 complex	Col6a3	a1b1 complex	E17.5
136	COL15A1_a1b1 complex	epicardial|endocardial_ec	0.0009	1.22342	Col15a1_a1b1 complex	Col15a1	a1b1 complex	E17.5
137	COL15A1_a1b1 complex	epicardial|atrial_cm	0.0009	1.20977	Col15a1_a1b1 complex	Col15a1	a1b1 complex	E17.5
138	COL6A3_a1b1 complex	epicardial|immune	0.0009	1.10434	Col6a3_a1b1 complex	Col6a3	a1b1 complex	E17.5
139	NRP1_VEGFB	epicardial|blood	0.0009	1.09221	Nrp1_Vegfb	Nrp1	Vegfb	E17.5
140	VEGFA_FLT1	epicardial|endocardial_ec	0.0009	0.997112	Vegfa_Flt1	Vegfa	Flt1	E17.5
141	COL6A3_a1b1 complex	epicardial|blood	0.0009	0.938098	Col6a3_a1b1 complex	Col6a3	a1b1 complex	E17.5
142	LAMC1_a6b1 complex	epicardial|fibroblasts	0.0009	0.878137	Lamc1_a6b1 complex	Lamc1	a6b1 complex	E17.5
143	COL6A3_a2b1 complex	epicardial|immune	0.0009	0.876566	Col6a3_a2b1 complex	Col6a3	a2b1 complex	E17.5
144	COL6A3_a1b1 complex	epicardial|endocardial_ec	0.0009	0.859174	Col6a3_a1b1 complex	Col6a3	a1b1 complex	E17.5
145	COL6A3_a1b1 complex	epicardial|atrial_cm	0.0009	0.842375	Col6a3_a1b1 complex	Col6a3	a1b1 complex	E17.5
146	LAMC1_a6b1 complex	epicardial|atrial_cm	0.0009	0.744161	Lamc1_a6b1 complex	Lamc1	a6b1 complex	E17.5
147	AXL_GAS6	epicardial|atrial_cm	0.0009	0.682573	Axl_Gas6	Axl	Gas6	E17.5
148	AXL_GAS6	epicardial|fibroblasts	0.0009	0.616358	Axl_Gas6	Axl	Gas6	E17.5
149	THBS1_a3b1 complex	epicardial|vascular_ec	0.0009	0.6107	Thbs1_a3b1 complex	Thbs1	a3b1 complex	E17.5
150	VCAM1_a4b1 complex	epicardial|fibroblasts	0.0009	0.598365	Vcam1_a4b1 complex	Vcam1	a4b1 complex	E17.5
151	LAMC1_a6b1 complex	epicardial|epicardial	0.0009	0.566572	Lamc1_a6b1 complex	Lamc1	a6b1 complex	E17.5
152	LAMC1_a2b1 complex	epicardial|immune	0.0009	0.553852	Lamc1_a2b1 complex	Lamc1	a2b1 complex	E17.5
153	IGF1_IGF1R	epicardial|vascular_ec	0.0009	0.547943	Igf1_Igf1r	Igf1	Igf1r	E17.5
154	AXL_GAS6	epicardial|blood	0.0009	0.547943	Axl_Gas6	Axl	Gas6	E17.5
155	IGF2_IGF1R	epicardial|vascular_ec	0.0009	0.521051	Igf2_Igf1r	Igf2	Igf1r	E17.5
156	TNFRSF1A_GRN	epicardial|vascular_ec	0.0009	0.473008	Tnfrsf1a_Grn	Tnfrsf1a	Grn	E17.5
157	COPA_P2RY6	epicardial|fibroblasts	0.0009	0.404903	Copa_P2ry6	Copa	P2ry6	E17.5
158	FGFR1_NCAM1	epicardial|blood	0.0009	0.380729	Fgfr1_Ncam1	Fgfr1	Ncam1	E17.5
159	COL16A1_a1b1 complex	epicardial|epicardial	0.0009	0.343692	Col16a1_a1b1 complex	Col16a1	a1b1 complex	E17.5
160	VCAM1_a9b1 complex	epicardial|fibroblasts	0.0009	0.341417	Vcam1_a9b1 complex	Vcam1	a9b1 complex	E17.5
161	THBS1_a3b1 complex	epicardial|ventricular_cm	0.0009	0.328836	Thbs1_a3b1 complex	Thbs1	a3b1 complex	E17.5
162	VEGFA_KDR	epicardial|endocardial_ec	0.0009	0.320773	Vegfa_Kdr	Vegfa	Kdr	E17.5
163	TNC_a4b1 complex	epicardial|fibroblasts	0.0009	0.304511	Tnc_a4b1 complex	Tnc	a4b1 complex	E17.5
164	COL6A6_a1b1 complex	epicardial|epicardial	0.0009	0.27262	Col6a6_a1b1 complex	Col6a6	a1b1 complex	E17.5
165	EFNA5_EPHA4	epicardial|atrial_cm	0.0009	0.253384	Efna5_Epha4	Efna5	Epha4	E17.5
166	TNFRSF1A_GRN	epicardial|epicardial	0.0009	0.237564	Tnfrsf1a_Grn	Tnfrsf1a	Grn	E17.5
167	FGFR1_NCAM1	epicardial|atrial_cm	0.0009	0.228973	Fgfr1_Ncam1	Fgfr1	Ncam1	E17.5
168	TEK_ANGPT1	epicardial|atrial_cm	0.0009	0.225275	Tek_Angpt1	Tek	Angpt1	E17.5
169	VCAM1_a9b1 complex	epicardial|immune	0.0009	0.212881	Vcam1_a9b1 complex	Vcam1	a9b1 complex	E17.5
170	VCAM1_a9b1 complex	epicardial|endocardial_ec	0.0009	0.196607	Vcam1_a9b1 complex	Vcam1	a9b1 complex	E17.5
171	TGFB2_TGFbeta receptor2	epicardial|endocardial_ec	0.0009	0.191563	Tgfb2_TGFbeta receptor2	Tgfb2	TGFbeta receptor2	E17.5
172	AXL_GAS6	epicardial|vascular_ec	0.0009	0.185232	Axl_Gas6	Axl	Gas6	E17.5
173	COL26A1_a1b1 complex	epicardial|epicardial	0.0009	0.159629	Col26a1_a1b1 complex	Col26a1	a1b1 complex	E17.5
174	FGFR1_NCAM1	epicardial|epicardial	0.0009	0.125651	Fgfr1_Ncam1	Fgfr1	Ncam1	E17.5
175	COL12A1_a1b1 complex	epicardial|epicardial	0.0009	0.120352	Col12a1_a1b1 complex	Col12a1	a1b1 complex	E17.5
176	PROS1_AXL	epicardial|mural_cells	0.0009	0.115033	Pros1_Axl	Pros1	Axl	E17.5
177	COL11A1_a1b1 complex	epicardial|epicardial	0.0009	0.112367	Col11a1_a1b1 complex	Col11a1	a1b1 complex	E17.5
178	COL16A1_a1b1 complex	epicardial|immune	0.0009	0.0989585	Col16a1_a1b1 complex	Col16a1	a1b1 complex	E17.5
179	TGFB2_TGFBR3	epicardial|endocardial_ec	0.0009	0.0949116	Tgfb2_Tgfbr3	Tgfb2	Tgfbr3	E17.5
180	AXL_GAS6	epicardial|endocardial_ec	0.0009	0.0881416	Axl_Gas6	Axl	Gas6	E17.5
181	TGFB2_TGFbeta receptor1	epicardial|fibroblasts	0.0009	0.0621217	Tgfb2_TGFbeta receptor1	Tgfb2	TGFbeta receptor1	E17.5
182	SELE_GLG1	epicardial|endocardial_ec	0.0009	0.0370307	Sele_Glg1	Sele	Glg1	E17.5
183	AXL_GAS6	epicardial|immune	0.0009	0.0370307	Axl_Gas6	Axl	Gas6	E17.5
184	PROS1_AXL	epicardial|epicardial	0.0009	0.0257376	Pros1_Axl	Pros1	Axl	E17.5
185	SELE_GLG1	epicardial|mural_cells	0.0009	0.0143553	Sele_Glg1	Sele	Glg1	E17.5
186	COL6A6_a1b1 complex	epicardial|immune	0.0009	0.0143553	Col6a6_a1b1 complex	Col6a6	a1b1 complex	E17.5
187	TNC_a8b1 complex	epicardial|epicardial	0.0009	-0.00723157	Tnc_a8b1 complex	Tnc	a8b1 complex	E17.5
188	TNC_a9b1 complex	epicardial|fibroblasts	0.0009	-0.0174171	Tnc_a9b1 complex	Tnc	a9b1 complex	E17.5
189	TGFB2_TGFbeta receptor1	epicardial|vascular_ec	0.0009	-0.0380063	Tgfb2_TGFbeta receptor1	Tgfb2	TGFbeta receptor1	E17.5
190	COL27A1_a1b1 complex	epicardial|epicardial	0.0009	-0.0424568	Col27a1_a1b1 complex	Col27a1	a1b1 complex	E17.5
191	FGFR1_NCAM1	epicardial|mural_cells	0.0009	-0.086201	Fgfr1_Ncam1	Fgfr1	Ncam1	E17.5
192	COPA_SORT1	epicardial|atrial_cm	0.0009	-0.0877334	Copa_Sort1	Copa	Sort1	E17.5
193	TGFB2_TGFbeta receptor1	epicardial|epicardial	0.0009	-0.0877334	Tgfb2_TGFbeta receptor1	Tgfb2	TGFbeta receptor1	E17.5
194	COL26A1_a1b1 complex	epicardial|immune	0.0009	-0.121863	Col26a1_a1b1 complex	Col26a1	a1b1 complex	E17.5
195	IGF1_IGF1R	epicardial|mural_cells	0.0009	-0.142417	Igf1_Igf1r	Igf1	Igf1r	E17.5
196	EPHB4_EFNB1	epicardial|vascular_ec	0.0009	-0.147202	Ephb4_Efnb1	Ephb4	Efnb1	E17.5
197	SELE_GLG1	epicardial|epicardial	0.0009	-0.164884	Sele_Glg1	Sele	Glg1	E17.5
198	COL12A1_a1b1 complex	epicardial|immune	0.0009	-0.169745	Col12a1_a1b1 complex	Col12a1	a1b1 complex	E17.5
199	IGF1_IGF1R	epicardial|epicardial	0.0009	-0.176251	Igf1_Igf1r	Igf1	Igf1r	E17.5
200	COL11A1_a1b1 complex	epicardial|immune	0.0009	-0.179515	Col11a1_a1b1 complex	Col11a1	a1b1 complex	E17.5
201	TNC_a9b1 complex	epicardial|immune	0.0009	-0.184425	Tnc_a9b1 complex	Tnc	a9b1 complex	E17.5
202	IGF2_IGF1R	epicardial|mural_cells	0.0009	-0.187707	Igf2_Igf1r	Igf2	Igf1r	E17.5
203	SELE_GLG1	epicardial|vascular_ec	0.0009	-0.192645	Sele_Glg1	Sele	Glg1	E17.5
204	TNC_a9b1 complex	epicardial|endocardial_ec	0.0009	-0.207561	Tnc_a9b1 complex	Tnc	a9b1 complex	E17.5
205	IGF2_IGF1R	epicardial|epicardial	0.0009	-0.222633	Igf2_Igf1r	Igf2	Igf1r	E17.5
206	TGFB2_TGFbeta receptor2	epicardial|epicardial	0.0009	-0.226004	Tgfb2_TGFbeta receptor2	Tgfb2	TGFbeta receptor2	E17.5
207	FGFR1_NCAM1	epicardial|vascular_ec	0.0009	-0.253257	Fgfr1_Ncam1	Fgfr1	Ncam1	E17.5
208	COL16A1_a1b1 complex	epicardial|blood	0.0009	-0.2567	Col16a1_a1b1 complex	Col16a1	a1b1 complex	E17.5
209	TGFB2_TGFBR3	epicardial|epicardial	0.0009	-0.272297	Tgfb2_Tgfbr3	Tgfb2	Tgfbr3	E17.5
210	SELE_GLG1	epicardial|immune	0.0009	-0.312939	Sele_Glg1	Sele	Glg1	E17.5
211	TGFB2_TGFbeta receptor2	epicardial|immune	0.0009	-0.332789	Tgfb2_TGFbeta receptor2	Tgfb2	TGFbeta receptor2	E17.5
212	TGFB2_TGFBR3	epicardial|blood	0.0009	-0.334607	Tgfb2_Tgfbr3	Tgfb2	Tgfbr3	E17.5
213	PROS1_AXL	epicardial|vascular_ec	0.0009	-0.358454	Pros1_Axl	Pros1	Axl	E17.5
214	COL6A6_a1b1 complex	epicardial|blood	0.0009	-0.365871	Col6a6_a1b1 complex	Col6a6	a1b1 complex	E17.5
215	COL27A1_a1b1 complex	epicardial|immune	0.0009	-0.369595	Col27a1_a1b1 complex	Col27a1	a1b1 complex	E17.5
216	TNC_a8b1 complex	epicardial|endocardial_ec	0.0009	-0.37146	Tnc_a8b1 complex	Tnc	a8b1 complex	E17.5
217	ACVL1_BMPR2_BMP10	epicardial|atrial_cm	0.0009	-0.401635	ACVL1_Bmpr2_Bmp10	ACVL1_Bmpr2	Bmp10	E17.5
218	COL16A1_a2b1 complex	epicardial|immune	0.0009	-0.401635	Col16a1_a2b1 complex	Col16a1	a2b1 complex	E17.5
219	COL16A1_a1b1 complex	epicardial|atrial_cm	0.0009	-0.486004	Col16a1_a1b1 complex	Col16a1	a1b1 complex	E17.5
220	SELE_GLG1	epicardial|atrial_cm	0.0009	-0.494109	Sele_Glg1	Sele	Glg1	E17.5
221	COL6A6_a2b1 complex	epicardial|immune	0.0009	-0.522841	Col6a6_a2b1 complex	Col6a6	a2b1 complex	E17.5
222	NOTCH1_WNT4	epicardial|vascular_ec	0.0009	-0.524915	Notch1_Wnt4	Notch1	Wnt4	E17.5
223	COL26A1_a1b1 complex	epicardial|blood	0.0009	-0.545824	Col26a1_a1b1 complex	Col26a1	a1b1 complex	E17.5
224	IGF2_IDE	epicardial|blood	0.0009	-0.56918	Igf2_Ide	Igf2	Ide	E17.5
225	COL6A6_a1b1 complex	epicardial|atrial_cm	0.0009	-0.614845	Col6a6_a1b1 complex	Col6a6	a1b1 complex	E17.5
226	COL11A1_a1b1 complex	epicardial|blood	0.0009	-0.62371	Col11a1_a1b1 complex	Col11a1	a1b1 complex	E17.5
227	SELE_GLG1	epicardial|blood	0.0009	-0.630394	Sele_Glg1	Sele	Glg1	E17.5
228	JAM3_JAM3	epicardial|mural_cells	0.0009	-0.637109	Jam3_Jam3	Jam3	Jam3	E17.5
229	TGFB3_TGFbeta receptor2	epicardial|endocardial_ec	0.0009	-0.664288	Tgfb3_TGFbeta receptor2	Tgfb3	TGFbeta receptor2	E17.5
230	PROS1_AXL	epicardial|fibroblasts	0.0009	-0.668868	Pros1_Axl	Pros1	Axl	E17.5
231	BMPR1A_BMPR2_BMP6	epicardial|vascular_ec	0.0009	-0.671164	Bmpr1a_Bmpr2_Bmp6	Bmpr1a_Bmpr2	Bmp6	E17.5
232	JAM3_JAM3	epicardial|vascular_ec	0.0009	-0.673463	Jam3_Jam3	Jam3	Jam3	E17.5
233	BMPR1A_BMPR2_BMP4	epicardial|vascular_ec	0.0009	-0.675765	Bmpr1a_Bmpr2_Bmp4	Bmpr1a_Bmpr2	Bmp4	E17.5
234	COL26A1_a2b1 complex	epicardial|immune	0.0009	-0.724993	Col26a1_a2b1 complex	Col26a1	a2b1 complex	E17.5
235	TGFB1_TGFbeta receptor2	epicardial|endocardial_ec	0.0009	-0.732165	Tgfb1_TGFbeta receptor2	Tgfb1	TGFbeta receptor2	E17.5
236	LRP6_CKLF	epicardial|endocardial_ec	0.0009	-0.77596	Lrp6_Cklf	Lrp6	Cklf	E17.5
237	SELE_SELPLG	epicardial|fibroblasts	0.0009	-0.780909	Sele_Selplg	Sele	Selplg	E17.5
238	COL12A1_a2b1 complex	epicardial|immune	0.0009	-0.795859	Col12a1_a2b1 complex	Col12a1	a2b1 complex	E17.5
239	EFNA5_EPHA7	epicardial|endocardial_ec	0.0009	-0.798366	Efna5_Epha7	Efna5	Epha7	E17.5
240	COL11A1_a2b1 complex	epicardial|immune	0.0009	-0.813499	Col11a1_a2b1 complex	Col11a1	a2b1 complex	E17.5
241	NOTCH1_JAG1	epicardial|mural_cells	0.0009	-0.821126	Notch1_Jag1	Notch1	Jag1	E17.5
242	LRP6_CKLF	epicardial|vascular_ec	0.0009	-0.823677	Lrp6_Cklf	Lrp6	Cklf	E17.5
243	COL26A1_a1b1 complex	epicardial|atrial_cm	0.0009	-0.831358	Col26a1_a1b1 complex	Col26a1	a1b1 complex	E17.5
244	TGFB3_TGFBR3	epicardial|endocardial_ec	0.0009	-0.844251	Tgfb3_Tgfbr3	Tgfb3	Tgfbr3	E17.5
245	ADGRL1_NRG1	epicardial|endocardial_ec	0.0009	-0.85726	Adgrl1_Nrg1	Adgrl1	Nrg1	E17.5
246	LRP6_CKLF	epicardial|fibroblasts	0.0009	-0.883635	Lrp6_Cklf	Lrp6	Cklf	E17.5
247	NECTIN2_NECTIN3	epicardial|mural_cells	0.0009	-0.905088	Nectin2_Nectin3	Nectin2	Nectin3	E17.5
248	TGFB3_TGFbeta receptor1	epicardial|fibroblasts	0.0009	-0.907793	Tgfb3_TGFbeta receptor1	Tgfb3	TGFbeta receptor1	E17.5
249	BMPR1A_BMPR2_BMP6	epicardial|endocardial_ec	0.0009	-0.913216	Bmpr1a_Bmpr2_Bmp6	Bmpr1a_Bmpr2	Bmp6	E17.5
250	TGFB1_TGFBR3	epicardial|endocardial_ec	0.0009	-0.92139	Tgfb1_Tgfbr3	Tgfb1	Tgfbr3	E17.5
251	NOTCH3_JAG2	epicardial|immune	0.0009	-0.92139	Notch3_Jag2	Notch3	Jag2	E17.5
252	PDGFRB_PDGFD	epicardial|immune	0.0009	-0.932361	Pdgfrb_Pdgfd	Pdgfrb	Pdgfd	E17.5
253	PDGFR complex_PDGFD	epicardial|immune	0.0009	-0.932361	PDGFR complex_Pdgfd	PDGFR complex	Pdgfd	E17.5
254	ACVR1_BMPR2_BMP6	epicardial|vascular_ec	0.0009	-0.962969	Acvr1_Bmpr2_Bmp6	Acvr1_Bmpr2	Bmp6	E17.5
255	BMPR1A_BMPR2_BMP7	epicardial|blood	0.0009	-0.9771	Bmpr1a_Bmpr2_Bmp7	Bmpr1a_Bmpr2	Bmp7	E17.5
256	PLXNB2_SEMA4D	epicardial|endocardial_ec	0.0009	-1.00868	Plxnb2_Sema4d	Plxnb2	Sema4d	E17.5
257	EPHB4_EFNB1	epicardial|epicardial	0.0009	-1.05889	Ephb4_Efnb1	Ephb4	Efnb1	E17.5
258	NOTCH1_JAG2	epicardial|immune	0.0009	-1.08009	Notch1_Jag2	Notch1	Jag2	E17.5
259	TGFB3_TGFbeta receptor1	epicardial|vascular_ec	0.0009	-1.11092	Tgfb3_TGFbeta receptor1	Tgfb3	TGFbeta receptor1	E17.5
260	BMPR1A_BMPR2_BMP7	epicardial|atrial_cm	0.0009	-1.11716	Bmpr1a_Bmpr2_Bmp7	Bmpr1a_Bmpr2	Bmp7	E17.5
261	COL27A1_a2b1 complex	epicardial|immune	0.0009	-1.12029	Col27a1_a2b1 complex	Col27a1	a2b1 complex	E17.5
262	NOTCH1_DLL4	epicardial|immune	0.0009	-1.12029	Notch1_Dll4	Notch1	Dll4	E17.5
263	NECTIN2_NECTIN3	epicardial|epicardial	0.0009	-1.13606	Nectin2_Nectin3	Nectin2	Nectin3	E17.5
264	TGFB3_TGFbeta receptor1	epicardial|epicardial	0.0009	-1.21759	Tgfb3_TGFbeta receptor1	Tgfb3	TGFbeta receptor1	E17.5
265	PLXNB2_SEMA4C	epicardial|immune	0.0009	-1.24127	Plxnb2_Sema4c	Plxnb2	Sema4c	E17.5
266	ACVR1_BMPR2_BMP6	epicardial|endocardial_ec	0.0009	-1.26534	Acvr1_Bmpr2_Bmp6	Acvr1_Bmpr2	Bmp6	E17.5
267	ACVR1_BMPR2_BMP7	epicardial|blood	0.0009	-1.3474	Acvr1_Bmpr2_Bmp7	Acvr1_Bmpr2	Bmp7	E17.5
268	CSF1_SLC7A1	epicardial|endocardial_ec	0.0009	-1.35107	Csf1_Slc7a1	Csf1	Slc7a1	E17.5
269	JAM3_JAM3	epicardial|epicardial	0.0009	-1.43051	Jam3_Jam3	Jam3	Jam3	E17.5
270	EFNA5_EPHA7	epicardial|epicardial	0.0009	-1.5187	Efna5_Epha7	Efna5	Epha7	E17.5
271	ACVR1_BMPR2_BMP7	epicardial|atrial_cm	0.0009	-1.53116	Acvr1_Bmpr2_Bmp7	Acvr1_Bmpr2	Bmp7	E17.5
272	TGFB3_TGFbeta receptor2	epicardial|epicardial	0.0009	-1.53533	Tgfb3_TGFbeta receptor2	Tgfb3	TGFbeta receptor2	E17.5
273	TGFB3_TGFBR3	epicardial|epicardial	0.0009	-1.65745	Tgfb3_Tgfbr3	Tgfb3	Tgfbr3	E17.5
274	EPHB4_EFNB3	epicardial|blood	0.0009	-1.66658	Ephb4_Efnb3	Ephb4	Efnb3	E17.5
275	CSF1_SLC7A1	epicardial|vascular_ec	0.0009	-1.74662	Csf1_Slc7a1	Csf1	Slc7a1	E17.5
276	CSF1_SLC7A1	epicardial|immune	0.0009	-1.77596	Csf1_Slc7a1	Csf1	Slc7a1	E17.5
277	TGFB3_TGFbeta receptor2	epicardial|immune	0.0009	-1.82113	Tgfb3_TGFbeta receptor2	Tgfb3	TGFbeta receptor2	E17.5
278	TGFB3_TGFBR3	epicardial|blood	0.0009	-1.82623	Tgfb3_Tgfbr3	Tgfb3	Tgfbr3	E17.5
279	JAM3_JAM3	epicardial|atrial_cm	0.0009	-1.88897	Jam3_Jam3	Jam3	Jam3	E17.5
280	COL4A1_a1b1 complex	epicardial|ventricular_cm	0.01	2.06005	Col4a1_a1b1 complex	Col4a1	a1b1 complex	E17.5
281	COL15A1_a1b1 complex	epicardial|ventricular_cm	0.01	1.1884	Col15a1_a1b1 complex	Col15a1	a1b1 complex	E17.5
282	IGF2_IGF2R	epicardial|atrial_cm	0.01	1.02645	Igf2_Igf2r	Igf2	Igf2r	E17.5
283	LAMP1_FAM3C	epicardial|endocardial_ec	0.01	0.811471	Lamp1_Fam3c	Lamp1	Fam3c	E17.5
284	LAMC1_a6b1 complex	epicardial|mural_cells	0.01	0.744161	Lamc1_a6b1 complex	Lamc1	a6b1 complex	E17.5
285	LAMC1_a6b1 complex	epicardial|vascular_ec	0.01	0.565597	Lamc1_a6b1 complex	Lamc1	a6b1 complex	E17.5
286	GRN_SORT1	epicardial|atrial_cm	0.01	-0.0923402	Grn_Sort1	Grn	Sort1	E17.5
287	COL16A1_a1b1 complex	epicardial|endocardial_ec	0.01	-0.442222	Col16a1_a1b1 complex	Col16a1	a1b1 complex	E17.5
288	COL12A1_a1b1 complex	epicardial|blood	0.01	-0.610433	Col12a1_a1b1 complex	Col12a1	a1b1 complex	E17.5
289	SELE_GLG1	epicardial|fibroblasts	0.01	-0.698998	Sele_Glg1	Sele	Glg1	E17.5
290	COL11A1_a1b1 complex	epicardial|atrial_cm	0.01	-0.926865	Col11a1_a1b1 complex	Col11a1	a1b1 complex	E17.5
291	NECTIN2_NECTIN3	epicardial|vascular_ec	0.01	-1.12973	Nectin2_Nectin3	Nectin2	Nectin3	E17.5
292	COL6A3_a1b1 complex	epicardial|ventricular_cm	0.02	0.814755	Col6a3_a1b1 complex	Col6a3	a1b1 complex	E17.5
293	TGFB1_TGFbeta receptor1	epicardial|fibroblasts	0.03	-0.988504	Tgfb1_TGFbeta receptor1	Tgfb1	TGFbeta receptor1	E17.5
294	LAMP1_FAM3C	epicardial|immune	0.04	0.703987	Lamp1_Fam3c	Lamp1	Fam3c	E17.5
295	COL6A6_a1b1 complex	epicardial|endocardial_ec	0.04	-0.567041	Col6a6_a1b1 complex	Col6a6	a1b1 complex	E17.5
296	COL27A1_a1b1 complex	epicardial|blood	0.04	-0.891643	Col27a1_a1b1 complex	Col27a1	a1b1 complex	E17.5
297	IGF2_IDE	epicardial|atrial_cm	0.04	-0.926865	Igf2_Ide	Igf2	Ide	E17.5
298	LRP6_CKLF	epicardial|epicardial	0.04	-1.1078	Lrp6_Cklf	Lrp6	Cklf	E17.5
299	NOTCH1_DLK1	epicardial|mural_cells	0.05	0.989139	Notch1_Dlk1	Notch1	Dlk1	E17.5
300	AXL_GAS6	epicardial|ventricular_cm	0.05	0.173767	Axl_Gas6	Axl	Gas6	E17.5
301	LRP6_CKLF	epicardial|immune	0.05	-1.09542	Lrp6_Cklf	Lrp6	Cklf	E17.5

## Sheet: E18
	pair	clusters	pvalue	mean	interacting_pair_mus	mus_a	mus_b	stage
1	COL3A1_a1b1 complex	epicardial|mural_cells	0.0009	4.96181	Col3a1_a1b1 complex	Col3a1	a1b1 complex	E18
2	COL3A1_a1b1 complex	epicardial|epicardial	0.0009	4.85599	Col3a1_a1b1 complex	Col3a1	a1b1 complex	E18
3	COL3A1_a1b1 complex	epicardial|immune	0.0009	4.83895	Col3a1_a1b1 complex	Col3a1	a1b1 complex	E18
4	COL3A1_a2b1 complex	epicardial|immune	0.0009	4.83243	Col3a1_a2b1 complex	Col3a1	a2b1 complex	E18
5	COL3A1_a1b1 complex	epicardial|blood	0.0009	4.83005	Col3a1_a1b1 complex	Col3a1	a1b1 complex	E18
6	COL3A1_a1b1 complex	epicardial|atrial_cm	0.0009	4.8237	Col3a1_a1b1 complex	Col3a1	a1b1 complex	E18
7	COL3A1_a1b1 complex	epicardial|endocardial_ec	0.0009	4.82299	Col3a1_a1b1 complex	Col3a1	a1b1 complex	E18
8	COL3A1_a1b1 complex	epicardial|ventricular_cm	0.0009	4.8167	Col3a1_a1b1 complex	Col3a1	a1b1 complex	E18
9	COL3A1_a2b1 complex	epicardial|endocardial_ec	0.0009	4.8145	Col3a1_a2b1 complex	Col3a1	a2b1 complex	E18
10	COL3A1_a1b1 complex	epicardial|vascular_ec	0.0009	4.81352	Col3a1_a1b1 complex	Col3a1	a1b1 complex	E18
11	COL1A1_a1b1 complex	epicardial|mural_cells	0.0009	4.74723	Col1a1_a1b1 complex	Col1a1	a1b1 complex	E18
12	COL1A2_a1b1 complex	epicardial|mural_cells	0.0009	4.65821	Col1a2_a1b1 complex	Col1a2	a1b1 complex	E18
13	COL1A1_a1b1 complex	epicardial|epicardial	0.0009	4.62369	Col1a1_a1b1 complex	Col1a1	a1b1 complex	E18
14	COL1A1_a1b1 complex	epicardial|immune	0.0009	4.60366	Col1a1_a1b1 complex	Col1a1	a1b1 complex	E18
15	COL1A1_a2b1 complex	epicardial|immune	0.0009	4.59604	Col1a1_a2b1 complex	Col1a1	a2b1 complex	E18
16	COL1A1_a1b1 complex	epicardial|blood	0.0009	4.59317	Col1a1_a1b1 complex	Col1a1	a1b1 complex	E18
17	COL1A1_a1b1 complex	epicardial|atrial_cm	0.0009	4.58574	Col1a1_a1b1 complex	Col1a1	a1b1 complex	E18
18	COL1A1_a1b1 complex	epicardial|endocardial_ec	0.0009	4.5849	Col1a1_a1b1 complex	Col1a1	a1b1 complex	E18
19	COL1A1_a1b1 complex	epicardial|ventricular_cm	0.0009	4.57743	Col1a1_a1b1 complex	Col1a1	a1b1 complex	E18
20	COL1A1_a2b1 complex	epicardial|endocardial_ec	0.0009	4.57489	Col1a1_a2b1 complex	Col1a1	a2b1 complex	E18
21	COL1A1_a1b1 complex	epicardial|vascular_ec	0.0009	4.57374	Col1a1_a1b1 complex	Col1a1	a1b1 complex	E18
22	COL1A2_a1b1 complex	epicardial|epicardial	0.0009	4.52644	Col1a2_a1b1 complex	Col1a2	a1b1 complex	E18
23	COL1A2_a1b1 complex	epicardial|immune	0.0009	4.505	Col1a2_a1b1 complex	Col1a2	a1b1 complex	E18
24	COL1A2_a2b1 complex	epicardial|immune	0.0009	4.49685	Col1a2_a2b1 complex	Col1a2	a2b1 complex	E18
25	COL1A2_a1b1 complex	epicardial|blood	0.0009	4.49378	Col1a2_a1b1 complex	Col1a2	a1b1 complex	E18
26	COL1A2_a1b1 complex	epicardial|atrial_cm	0.0009	4.48581	Col1a2_a1b1 complex	Col1a2	a1b1 complex	E18
27	COL1A2_a1b1 complex	epicardial|endocardial_ec	0.0009	4.48491	Col1a2_a1b1 complex	Col1a2	a1b1 complex	E18
28	COL1A2_a1b1 complex	epicardial|ventricular_cm	0.0009	4.4769	Col1a2_a1b1 complex	Col1a2	a1b1 complex	E18
29	COL1A2_a2b1 complex	epicardial|endocardial_ec	0.0009	4.47418	Col1a2_a2b1 complex	Col1a2	a2b1 complex	E18
30	COL1A2_a1b1 complex	epicardial|vascular_ec	0.0009	4.47294	Col1a2_a1b1 complex	Col1a2	a1b1 complex	E18
31	PTN_PTPRS	epicardial|epicardial	0.0009	3.62982	Ptn_Ptprs	Ptn	Ptprs	E18
32	PTN_PTPRS	epicardial|mural_cells	0.0009	3.60585	Ptn_Ptprs	Ptn	Ptprs	E18
33	PLXNB2_PTN	epicardial|epicardial	0.0009	3.60395	Plxnb2_Ptn	Plxnb2	Ptn	E18
34	PTN_PTPRS	epicardial|endocardial_ec	0.0009	3.59837	Ptn_Ptprs	Ptn	Ptprs	E18
35	PTN_PTPRS	epicardial|vascular_ec	0.0009	3.59216	Ptn_Ptprs	Ptn	Ptprs	E18
36	PTN_PTPRZ1	epicardial|vascular_ec	0.0009	3.5918	Ptn_Ptprz1	Ptn	Ptprz1	E18
37	PTN_PTPRS	epicardial|atrial_cm	0.0009	3.59168	Ptn_Ptprs	Ptn	Ptprs	E18
38	PTN_PTPRS	epicardial|blood	0.0009	3.58159	Ptn_Ptprs	Ptn	Ptprs	E18
39	PTN_PTPRS	epicardial|immune	0.0009	3.58039	Ptn_Ptprs	Ptn	Ptprs	E18
40	EGFR_MIF	epicardial|blood	0.0009	3.11969	Egfr_Mif	Egfr	Mif	E18
41	EGFR_MIF	epicardial|blood	0.0009	3.11969	Egfr_Mif	Egfr	Mif	E18
42	COL4A1_a1b1 complex	epicardial|mural_cells	0.0009	3.06867	Col4a1_a1b1 complex	Col4a1	a1b1 complex	E18
43	COL5A1_a1b1 complex	epicardial|mural_cells	0.0009	2.86809	Col5a1_a1b1 complex	Col5a1	a1b1 complex	E18
44	COL6A1_a1b1 complex	epicardial|mural_cells	0.0009	2.83228	Col6a1_a1b1 complex	Col6a1	a1b1 complex	E18
45	COL6A2_a1b1 complex	epicardial|mural_cells	0.0009	2.70576	Col6a2_a1b1 complex	Col6a2	a1b1 complex	E18
46	COL5A2_a1b1 complex	epicardial|mural_cells	0.0009	2.6951	Col5a2_a1b1 complex	Col5a2	a1b1 complex	E18
47	COL14A1_a1b1 complex	epicardial|mural_cells	0.0009	2.6931	Col14a1_a1b1 complex	Col14a1	a1b1 complex	E18
48	COL4A2_a1b1 complex	epicardial|mural_cells	0.0009	2.65076	Col4a2_a1b1 complex	Col4a2	a1b1 complex	E18
49	COL4A1_a1b1 complex	epicardial|epicardial	0.0009	2.62877	Col4a1_a1b1 complex	Col4a1	a1b1 complex	E18
50	MDK_LRP1	epicardial|fibroblasts	0.0009	2.61847	Mdk_Lrp1	Mdk	Lrp1	E18
51	COL4A1_a1b1 complex	epicardial|immune	0.0009	2.54745	Col4a1_a1b1 complex	Col4a1	a1b1 complex	E18
52	COL4A1_a2b1 complex	epicardial|immune	0.0009	2.51526	Col4a1_a2b1 complex	Col4a1	a2b1 complex	E18
53	COL4A1_a1b1 complex	epicardial|blood	0.0009	2.50335	Col4a1_a1b1 complex	Col4a1	a1b1 complex	E18
54	FN1_a4b1 complex	epicardial|fibroblasts	0.0009	2.50309	Fn1_a4b1 complex	Fn1	a4b1 complex	E18
55	DLK1_NOTCH3	epicardial|mural_cells	0.0009	2.4898	Dlk1_Notch3	Dlk1	Notch3	E18
56	COL4A1_a1b1 complex	epicardial|atrial_cm	0.0009	2.47119	Col4a1_a1b1 complex	Col4a1	a1b1 complex	E18
57	COL4A1_a1b1 complex	epicardial|endocardial_ec	0.0009	2.46754	Col4a1_a1b1 complex	Col4a1	a1b1 complex	E18
58	COL4A1_a1b1 complex	epicardial|ventricular_cm	0.0009	2.4351	Col4a1_a1b1 complex	Col4a1	a1b1 complex	E18
59	COL4A1_a2b1 complex	epicardial|endocardial_ec	0.0009	2.42358	Col4a1_a2b1 complex	Col4a1	a2b1 complex	E18
60	COL4A1_a1b1 complex	epicardial|vascular_ec	0.0009	2.41846	Col4a1_a1b1 complex	Col4a1	a1b1 complex	E18
61	MDK_LRP1	epicardial|epicardial	0.0009	2.39698	Mdk_Lrp1	Mdk	Lrp1	E18
62	COL15A1_a1b1 complex	epicardial|mural_cells	0.0009	2.36737	Col15a1_a1b1 complex	Col15a1	a1b1 complex	E18
63	COL5A1_a1b1 complex	epicardial|epicardial	0.0009	2.34965	Col5a1_a1b1 complex	Col5a1	a1b1 complex	E18
64	FN1_aVb1 complex	epicardial|vascular_ec	0.0009	2.32998	Fn1_aVb1 complex	Fn1	aVb1 complex	E18
65	FN1_a8b1 complex	epicardial|epicardial	0.0009	2.32941	Fn1_a8b1 complex	Fn1	a8b1 complex	E18
66	MDK_LRP1	epicardial|mural_cells	0.0009	2.32941	Mdk_Lrp1	Mdk	Lrp1	E18
67	FN1_a2b1 complex	epicardial|immune	0.0009	2.32279	Fn1_a2b1 complex	Fn1	a2b1 complex	E18
68	FN1_aVb1 complex	epicardial|epicardial	0.0009	2.30393	Fn1_aVb1 complex	Fn1	aVb1 complex	E18
69	FN1_aVb5 complex	epicardial|epicardial	0.0009	2.30393	Fn1_aVb5 complex	Fn1	aVb5 complex	E18
70	MDK_LRP1	epicardial|vascular_ec	0.0009	2.30247	Mdk_Lrp1	Mdk	Lrp1	E18
71	COL6A1_a1b1 complex	epicardial|epicardial	0.0009	2.29778	Col6a1_a1b1 complex	Col6a1	a1b1 complex	E18
72	FN1_a4b1 complex	epicardial|ventricular_cm	0.0009	2.2919	Fn1_a4b1 complex	Fn1	a4b1 complex	E18
73	FN1_aVb1 complex	epicardial|mural_cells	0.0009	2.27917	Fn1_aVb1 complex	Fn1	aVb1 complex	E18
74	FN1_aVb5 complex	epicardial|mural_cells	0.0009	2.27917	Fn1_aVb5 complex	Fn1	aVb5 complex	E18
75	FN1_a8b1 complex	epicardial|mural_cells	0.0009	2.26724	Fn1_a8b1 complex	Fn1	a8b1 complex	E18
76	MDK_SORL1	epicardial|fibroblasts	0.0009	2.26394	Mdk_Sorl1	Mdk	Sorl1	E18
77	COL5A1_a1b1 complex	epicardial|immune	0.0009	2.25005	Col5a1_a1b1 complex	Col5a1	a1b1 complex	E18
78	FN1_aVb1 complex	epicardial|fibroblasts	0.0009	2.24853	Fn1_aVb1 complex	Fn1	aVb1 complex	E18
79	FN1_aVb5 complex	epicardial|fibroblasts	0.0009	2.24853	Fn1_aVb5 complex	Fn1	aVb5 complex	E18
80	FN1_a3b1 complex	epicardial|vascular_ec	0.0009	2.2397	Fn1_a3b1 complex	Fn1	a3b1 complex	E18
81	FN1_a4b1 complex	epicardial|mural_cells	0.0009	2.23542	Fn1_a4b1 complex	Fn1	a4b1 complex	E18
82	FN1_a8b1 complex	epicardial|endocardial_ec	0.0009	2.22157	Fn1_a8b1 complex	Fn1	a8b1 complex	E18
83	FN1_a2b1 complex	epicardial|endocardial_ec	0.0009	2.21754	Fn1_a2b1 complex	Fn1	a2b1 complex	E18
84	FN1_aVb5 complex	epicardial|vascular_ec	0.0009	2.21723	Fn1_aVb5 complex	Fn1	aVb5 complex	E18
85	FN1_aVb1 complex	epicardial|endocardial_ec	0.0009	2.2135	Fn1_aVb1 complex	Fn1	aVb1 complex	E18
86	COL5A1_a2b1 complex	epicardial|immune	0.0009	2.21039	Col5a1_a2b1 complex	Col5a1	a2b1 complex	E18
87	FN1_aVb1 complex	epicardial|atrial_cm	0.0009	2.20852	Fn1_aVb1 complex	Fn1	aVb1 complex	E18
88	FN1_aVb5 complex	epicardial|atrial_cm	0.0009	2.20852	Fn1_aVb5 complex	Fn1	aVb5 complex	E18
89	MDK_PTPRZ1	epicardial|vascular_ec	0.0009	2.20226	Mdk_Ptprz1	Mdk	Ptprz1	E18
90	FN1_aVb1 complex	epicardial|immune	0.0009	2.20163	Fn1_aVb1 complex	Fn1	aVb1 complex	E18
91	COL5A1_a1b1 complex	epicardial|blood	0.0009	2.19566	Col5a1_a1b1 complex	Col5a1	a1b1 complex	E18
92	COL6A1_a1b1 complex	epicardial|immune	0.0009	2.19472	Col6a1_a1b1 complex	Col6a1	a1b1 complex	E18
93	DLK1_NOTCH3	epicardial|epicardial	0.0009	2.1696	Dlk1_Notch3	Dlk1	Notch3	E18
94	IGF2_IGF2R	epicardial|endocardial_ec	0.0009	2.16896	Igf2_Igf2r	Igf2	Igf2r	E18
95	COL5A1_a1b1 complex	epicardial|atrial_cm	0.0009	2.15607	Col5a1_a1b1 complex	Col5a1	a1b1 complex	E18
96	COL6A1_a2b1 complex	epicardial|immune	0.0009	2.15348	Col6a1_a2b1 complex	Col6a1	a2b1 complex	E18
97	COL5A1_a1b1 complex	epicardial|endocardial_ec	0.0009	2.15121	Col5a1_a1b1 complex	Col5a1	a1b1 complex	E18
98	COL6A1_a1b1 complex	epicardial|blood	0.0009	2.13816	Col6a1_a1b1 complex	Col6a1	a1b1 complex	E18
99	NOTCH1_DLK1	epicardial|epicardial	0.0009	2.11936	Notch1_Dlk1	Notch1	Dlk1	E18
100	COL6A3_a1b1 complex	epicardial|mural_cells	0.0009	2.11869	Col6a3_a1b1 complex	Col6a3	a1b1 complex	E18
101	DLK1_NOTCH2	epicardial|fibroblasts	0.0009	2.11237	Dlk1_Notch2	Dlk1	Notch2	E18
102	COL6A2_a1b1 complex	epicardial|epicardial	0.0009	2.11103	Col6a2_a1b1 complex	Col6a2	a1b1 complex	E18
103	COL5A1_a1b1 complex	epicardial|ventricular_cm	0.0009	2.1107	Col5a1_a1b1 complex	Col5a1	a1b1 complex	E18
104	DLK1_NOTCH2	epicardial|epicardial	0.0009	2.09896	Dlk1_Notch2	Dlk1	Notch2	E18
105	COL6A1_a1b1 complex	epicardial|atrial_cm	0.0009	2.0966	Col6a1_a1b1 complex	Col6a1	a1b1 complex	E18
106	COL5A1_a2b1 complex	epicardial|endocardial_ec	0.0009	2.09626	Col5a1_a2b1 complex	Col5a1	a2b1 complex	E18
107	COL5A2_a1b1 complex	epicardial|epicardial	0.0009	2.09491	Col5a2_a1b1 complex	Col5a2	a1b1 complex	E18
108	COL6A1_a1b1 complex	epicardial|endocardial_ec	0.0009	2.09187	Col6a1_a1b1 complex	Col6a1	a1b1 complex	E18
109	COL14A1_a1b1 complex	epicardial|epicardial	0.0009	2.09187	Col14a1_a1b1 complex	Col14a1	a1b1 complex	E18
110	COL5A1_a1b1 complex	epicardial|vascular_ec	0.0009	2.09018	Col5a1_a1b1 complex	Col5a1	a1b1 complex	E18
111	COL6A1_a1b1 complex	epicardial|ventricular_cm	0.0009	2.04963	Col6a1_a1b1 complex	Col6a1	a1b1 complex	E18
112	COL6A1_a2b1 complex	epicardial|endocardial_ec	0.0009	2.03457	Col6a1_a2b1 complex	Col6a1	a2b1 complex	E18
113	COL6A1_a1b1 complex	epicardial|vascular_ec	0.0009	2.02786	Col6a1_a1b1 complex	Col6a1	a1b1 complex	E18
114	COL4A2_a1b1 complex	epicardial|epicardial	0.0009	2.02715	Col4a2_a1b1 complex	Col4a2	a1b1 complex	E18
115	COL6A2_a1b1 complex	epicardial|immune	0.0009	1.99277	Col6a2_a1b1 complex	Col6a2	a1b1 complex	E18
116	COL5A2_a1b1 complex	epicardial|immune	0.0009	1.97526	Col5a2_a1b1 complex	Col5a2	a1b1 complex	E18
117	VEGFA_KDR	epicardial|immune	0.0009	1.97233	Vegfa_Kdr	Vegfa	Kdr	E18
118	COL14A1_a1b1 complex	epicardial|immune	0.0009	1.97196	Col14a1_a1b1 complex	Col14a1	a1b1 complex	E18
119	COL6A2_a2b1 complex	epicardial|immune	0.0009	1.94523	Col6a2_a2b1 complex	Col6a2	a2b1 complex	E18
120	COL5A2_a2b1 complex	epicardial|immune	0.0009	1.92752	Col5a2_a2b1 complex	Col5a2	a2b1 complex	E18
121	COL6A2_a1b1 complex	epicardial|blood	0.0009	1.92752	Col6a2_a1b1 complex	Col6a2	a1b1 complex	E18
122	NPPB_NPR3	epicardial|endocardial_ec	0.0009	1.92714	Nppb_Npr3	Nppb	Npr3	E18
123	COL14A1_a2b1 complex	epicardial|immune	0.0009	1.9241	Col14a1_a2b1 complex	Col14a1	a2b1 complex	E18
124	COL5A2_a1b1 complex	epicardial|blood	0.0009	1.9092	Col5a2_a1b1 complex	Col5a2	a1b1 complex	E18
125	COL14A1_a1b1 complex	epicardial|blood	0.0009	1.90574	Col14a1_a1b1 complex	Col14a1	a1b1 complex	E18
126	COL4A2_a1b1 complex	epicardial|immune	0.0009	1.90149	Col4a2_a1b1 complex	Col4a2	a1b1 complex	E18
127	COL6A2_a1b1 complex	epicardial|atrial_cm	0.0009	1.87931	Col6a2_a1b1 complex	Col6a2	a1b1 complex	E18
128	COL6A2_a1b1 complex	epicardial|endocardial_ec	0.0009	1.87381	Col6a2_a1b1 complex	Col6a2	a1b1 complex	E18
129	COL5A2_a1b1 complex	epicardial|atrial_cm	0.0009	1.86076	Col5a2_a1b1 complex	Col5a2	a1b1 complex	E18
130	COL14A1_a1b1 complex	epicardial|atrial_cm	0.0009	1.85718	Col14a1_a1b1 complex	Col14a1	a1b1 complex	E18
131	COL5A2_a1b1 complex	epicardial|endocardial_ec	0.0009	1.85519	Col5a2_a1b1 complex	Col5a2	a1b1 complex	E18
132	COL16A1_a1b1 complex	epicardial|mural_cells	0.0009	1.8532	Col16a1_a1b1 complex	Col16a1	a1b1 complex	E18
133	COL14A1_a1b1 complex	epicardial|endocardial_ec	0.0009	1.8512	Col14a1_a1b1 complex	Col14a1	a1b1 complex	E18
134	COL4A2_a2b1 complex	epicardial|immune	0.0009	1.8512	Col4a2_a2b1 complex	Col4a2	a2b1 complex	E18
135	TNFRSF1A_GRN	epicardial|fibroblasts	0.0009	1.84639	Tnfrsf1a_Grn	Tnfrsf1a	Grn	E18
136	COL6A6_a1b1 complex	epicardial|mural_cells	0.0009	1.84479	Col6a6_a1b1 complex	Col6a6	a1b1 complex	E18
137	COL4A2_a1b1 complex	epicardial|blood	0.0009	1.83188	Col4a2_a1b1 complex	Col4a2	a1b1 complex	E18
138	COL6A2_a1b1 complex	epicardial|ventricular_cm	0.0009	1.82456	Col6a2_a1b1 complex	Col6a2	a1b1 complex	E18
139	COL11A1_a1b1 complex	epicardial|mural_cells	0.0009	1.82375	Col11a1_a1b1 complex	Col11a1	a1b1 complex	E18
140	COL6A2_a2b1 complex	epicardial|endocardial_ec	0.0009	1.80694	Col6a2_a2b1 complex	Col6a2	a2b1 complex	E18
141	COL5A2_a1b1 complex	epicardial|ventricular_cm	0.0009	1.80488	Col5a2_a1b1 complex	Col5a2	a1b1 complex	E18
142	COL14A1_a1b1 complex	epicardial|ventricular_cm	0.0009	1.80116	Col14a1_a1b1 complex	Col14a1	a1b1 complex	E18
143	COL6A2_a1b1 complex	epicardial|vascular_ec	0.0009	1.79909	Col6a2_a1b1 complex	Col6a2	a1b1 complex	E18
144	COL26A1_a1b1 complex	epicardial|mural_cells	0.0009	1.79494	Col26a1_a1b1 complex	Col26a1	a1b1 complex	E18
145	COL5A2_a2b1 complex	epicardial|endocardial_ec	0.0009	1.78701	Col5a2_a2b1 complex	Col5a2	a2b1 complex	E18
146	COL14A1_a2b1 complex	epicardial|endocardial_ec	0.0009	1.78325	Col14a1_a2b1 complex	Col14a1	a2b1 complex	E18
147	COL4A2_a1b1 complex	epicardial|atrial_cm	0.0009	1.78073	Col4a2_a1b1 complex	Col4a2	a1b1 complex	E18
148	COL5A2_a1b1 complex	epicardial|vascular_ec	0.0009	1.77947	Col5a2_a1b1 complex	Col5a2	a1b1 complex	E18
149	COL12A1_a1b1 complex	epicardial|mural_cells	0.0009	1.77695	Col12a1_a1b1 complex	Col12a1	a1b1 complex	E18
150	COL14A1_a1b1 complex	epicardial|vascular_ec	0.0009	1.77568	Col14a1_a1b1 complex	Col14a1	a1b1 complex	E18
151	COL4A2_a1b1 complex	epicardial|endocardial_ec	0.0009	1.77484	Col4a2_a1b1 complex	Col4a2	a1b1 complex	E18
152	COL27A1_a1b1 complex	epicardial|mural_cells	0.0009	1.72944	Col27a1_a1b1 complex	Col27a1	a1b1 complex	E18
153	COL18A1_a1b1 complex	epicardial|mural_cells	0.0009	1.72814	Col18a1_a1b1 complex	Col18a1	a1b1 complex	E18
154	COL4A2_a1b1 complex	epicardial|ventricular_cm	0.0009	1.72159	Col4a2_a1b1 complex	Col4a2	a1b1 complex	E18
155	COL9A2_a1b1 complex	epicardial|mural_cells	0.0009	1.72159	Col9a2_a1b1 complex	Col9a2	a1b1 complex	E18
156	COL4A2_a2b1 complex	epicardial|endocardial_ec	0.0009	1.70266	Col4a2_a2b1 complex	Col4a2	a2b1 complex	E18
157	EGFR_GRN	epicardial|fibroblasts	0.0009	1.70177	Egfr_Grn	Egfr	Grn	E18
158	COL4A2_a1b1 complex	epicardial|vascular_ec	0.0009	1.69466	Col4a2_a1b1 complex	Col4a2	a1b1 complex	E18
159	COL15A1_a1b1 complex	epicardial|epicardial	0.0009	1.56316	Col15a1_a1b1 complex	Col15a1	a1b1 complex	E18
160	NOTCH1_DLK1	epicardial|vascular_ec	0.0009	1.54844	Notch1_Dlk1	Notch1	Dlk1	E18
161	LAMC1_a6b1 complex	epicardial|endocardial_ec	0.0009	1.52757	Lamc1_a6b1 complex	Lamc1	a6b1 complex	E18
162	VEGFA_FLT1	epicardial|immune	0.0009	1.45523	Vegfa_Flt1	Vegfa	Flt1	E18
163	NRP1_VEGFB	epicardial|blood	0.0009	1.44414	Nrp1_Vegfb	Nrp1	Vegfb	E18
164	COL15A1_a1b1 complex	epicardial|immune	0.0009	1.38736	Col15a1_a1b1 complex	Col15a1	a1b1 complex	E18
165	LAMC1_a6b1 complex	epicardial|immune	0.0009	1.37851	Lamc1_a6b1 complex	Lamc1	a6b1 complex	E18
166	COL15A1_a2b1 complex	epicardial|immune	0.0009	1.31441	Col15a1_a2b1 complex	Col15a1	a2b1 complex	E18
167	COL15A1_a1b1 complex	epicardial|blood	0.0009	1.28629	Col15a1_a1b1 complex	Col15a1	a1b1 complex	E18
168	COL15A1_a1b1 complex	epicardial|atrial_cm	0.0009	1.21101	Col15a1_a1b1 complex	Col15a1	a1b1 complex	E18
169	COL15A1_a1b1 complex	epicardial|endocardial_ec	0.0009	1.20226	Col15a1_a1b1 complex	Col15a1	a1b1 complex	E18
170	COL15A1_a1b1 complex	epicardial|ventricular_cm	0.0009	1.123	Col15a1_a1b1 complex	Col15a1	a1b1 complex	E18
171	COL6A3_a1b1 complex	epicardial|epicardial	0.0009	1.09694	Col6a3_a1b1 complex	Col6a3	a1b1 complex	E18
172	COL15A1_a2b1 complex	epicardial|endocardial_ec	0.0009	1.09424	Col15a1_a2b1 complex	Col15a1	a2b1 complex	E18
173	COL15A1_a1b1 complex	epicardial|vascular_ec	0.0009	1.08134	Col15a1_a1b1 complex	Col15a1	a1b1 complex	E18
174	LAMC1_a6b1 complex	epicardial|fibroblasts	0.0009	1.02503	Lamc1_a6b1 complex	Lamc1	a6b1 complex	E18
175	NPPB_DPP4	epicardial|vascular_ec	0.0009	1.01935	Nppb_Dpp4	Nppb	Dpp4	E18
176	NOTCH1_DLK1	epicardial|mural_cells	0.0009	1.01293	Notch1_Dlk1	Notch1	Dlk1	E18
177	VCAM1_a4b1 complex	epicardial|fibroblasts	0.0009	1.00863	Vcam1_a4b1 complex	Vcam1	a4b1 complex	E18
178	LAMC1_a6b1 complex	epicardial|mural_cells	0.0009	0.989866	Lamc1_a6b1 complex	Lamc1	a6b1 complex	E18
179	LAMP1_FAM3C	epicardial|endocardial_ec	0.0009	0.862352	Lamp1_Fam3c	Lamp1	Fam3c	E18
180	VEGFA_FLT1	epicardial|endocardial_ec	0.0009	0.858379	Vegfa_Flt1	Vegfa	Flt1	E18
181	ACVL1_BMPR2_BMP10	epicardial|atrial_cm	0.0009	0.849599	ACVL1_Bmpr2_Bmp10	ACVL1_Bmpr2	Bmp10	E18
182	COL6A3_a1b1 complex	epicardial|immune	0.0009	0.847195	Col6a3_a1b1 complex	Col6a3	a1b1 complex	E18
183	LAMC1_a2b1 complex	epicardial|immune	0.0009	0.819668	Lamc1_a2b1 complex	Lamc1	a2b1 complex	E18
184	TNC_a4b1 complex	epicardial|fibroblasts	0.0009	0.760434	Tnc_a4b1 complex	Tnc	a4b1 complex	E18
185	COL6A3_a2b1 complex	epicardial|immune	0.0009	0.739848	Col6a3_a2b1 complex	Col6a3	a2b1 complex	E18
186	LAMP1_FAM3C	epicardial|epicardial	0.0009	0.71721	Lamp1_Fam3c	Lamp1	Fam3c	E18
187	COL6A3_a1b1 complex	epicardial|blood	0.0009	0.698663	Col6a3_a1b1 complex	Col6a3	a1b1 complex	E18
188	LAMP1_FAM3C	epicardial|immune	0.0009	0.689746	Lamp1_Fam3c	Lamp1	Fam3c	E18
189	LAMC1_a6b1 complex	epicardial|atrial_cm	0.0009	0.643394	Lamc1_a6b1 complex	Lamc1	a6b1 complex	E18
190	LAMP1_FAM3C	epicardial|mural_cells	0.0009	0.599318	Lamp1_Fam3c	Lamp1	Fam3c	E18
191	LAMP1_FAM3C	epicardial|vascular_ec	0.0009	0.585924	Lamp1_Fam3c	Lamp1	Fam3c	E18
192	NOTCH1_DLK1	epicardial|endocardial_ec	0.0009	0.584	Notch1_Dlk1	Notch1	Dlk1	E18
193	COL6A3_a1b1 complex	epicardial|atrial_cm	0.0009	0.583038	Col6a3_a1b1 complex	Col6a3	a1b1 complex	E18
194	AXL_GAS6	epicardial|atrial_cm	0.0009	0.575312	Axl_Gas6	Axl	Gas6	E18
195	COL6A3_a1b1 complex	epicardial|endocardial_ec	0.0009	0.569491	Col6a3_a1b1 complex	Col6a3	a1b1 complex	E18
196	LAMC1_a6b1 complex	epicardial|epicardial	0.0009	0.567545	Lamc1_a6b1 complex	Lamc1	a6b1 complex	E18
197	AXL_GAS6	epicardial|blood	0.0009	0.535058	Axl_Gas6	Axl	Gas6	E18
198	SELE_GLG1	epicardial|epicardial	0.0009	0.517024	Sele_Glg1	Sele	Glg1	E18
199	LAMC1_a2b1 complex	epicardial|endocardial_ec	0.0009	0.498761	Lamc1_a2b1 complex	Lamc1	a2b1 complex	E18
200	COL16A1_a1b1 complex	epicardial|epicardial	0.0009	0.494672	Col16a1_a1b1 complex	Col16a1	a1b1 complex	E18
201	VCAM1_a9b1 complex	epicardial|fibroblasts	0.0009	0.49057	Vcam1_a9b1 complex	Vcam1	a9b1 complex	E18
202	COL6A6_a1b1 complex	epicardial|epicardial	0.0009	0.473008	Col6a6_a1b1 complex	Col6a6	a1b1 complex	E18
203	AXL_GAS6	epicardial|fibroblasts	0.0009	0.418999	Axl_Gas6	Axl	Gas6	E18
204	COL11A1_a1b1 complex	epicardial|epicardial	0.0009	0.41792	Col11a1_a1b1 complex	Col11a1	a1b1 complex	E18
205	COL6A3_a2b1 complex	epicardial|endocardial_ec	0.0009	0.39835	Col6a3_a2b1 complex	Col6a3	a2b1 complex	E18
206	SELE_GLG1	epicardial|endocardial_ec	0.0009	0.377401	Sele_Glg1	Sele	Glg1	E18
207	COL6A3_a1b1 complex	epicardial|vascular_ec	0.0009	0.377401	Col6a3_a1b1 complex	Col6a3	a1b1 complex	E18
208	COL26A1_a1b1 complex	epicardial|epicardial	0.0009	0.339137	Col26a1_a1b1 complex	Col26a1	a1b1 complex	E18
209	TNFRSF1A_GRN	epicardial|vascular_ec	0.0009	0.328836	Tnfrsf1a_Grn	Tnfrsf1a	Grn	E18
210	VCAM1_a4b1 complex	epicardial|ventricular_cm	0.0009	0.31034	Vcam1_a4b1 complex	Vcam1	a4b1 complex	E18
211	VEGFA_KDR	epicardial|endocardial_ec	0.0009	0.306846	Vegfa_Kdr	Vegfa	Kdr	E18
212	COL12A1_a1b1 complex	epicardial|epicardial	0.0009	0.290424	Col12a1_a1b1 complex	Col12a1	a1b1 complex	E18
213	TEK_ANGPT1	epicardial|atrial_cm	0.0009	0.265437	Tek_Angpt1	Tek	Angpt1	E18
214	EGFR_TGFB1	epicardial|fibroblasts	0.0009	0.227741	Egfr_Tgfb1	Egfr	Tgfb1	E18
215	EFNA5_EPHA4	epicardial|atrial_cm	0.0009	0.209141	Efna5_Epha4	Efna5	Epha4	E18
216	SELE_GLG1	epicardial|mural_cells	0.0009	0.195348	Sele_Glg1	Sele	Glg1	E18
217	COPA_P2RY6	epicardial|fibroblasts	0.0009	0.164786	Copa_P2ry6	Copa	P2ry6	E18
218	VCAM1_a9b1 complex	epicardial|immune	0.0009	0.16092	Vcam1_a9b1 complex	Vcam1	a9b1 complex	E18
219	VCAM1_a9b1 complex	epicardial|endocardial_ec	0.0009	0.157044	Vcam1_a9b1 complex	Vcam1	a9b1 complex	E18
220	COL27A1_a1b1 complex	epicardial|epicardial	0.0009	0.153157	Col27a1_a1b1 complex	Col27a1	a1b1 complex	E18
221	COL9A2_a1b1 complex	epicardial|epicardial	0.0009	0.129613	Col9a2_a1b1 complex	Col9a2	a1b1 complex	E18
222	SELE_GLG1	epicardial|immune	0.0009	0.126973	Sele_Glg1	Sele	Glg1	E18
223	TNC_a9b1 complex	epicardial|fibroblasts	0.0009	0.121679	Tnc_a9b1 complex	Tnc	a9b1 complex	E18
224	FGFR1_NCAM1	epicardial|blood	0.0009	0.109695	Fgfr1_Ncam1	Fgfr1	Ncam1	E18
225	PDGFRA_PDGFC	epicardial|atrial_cm	0.0009	0.102994	Pdgfra_Pdgfc	Pdgfra	Pdgfc	E18
226	AXL_GAS6	epicardial|vascular_ec	0.0009	0.10165	Axl_Gas6	Axl	Gas6	E18
227	COL16A1_a1b1 complex	epicardial|immune	0.0009	0.0976108	Col16a1_a1b1 complex	Col16a1	a1b1 complex	E18
228	TNFRSF1A_GRN	epicardial|endocardial_ec	0.0009	0.0881416	Tnfrsf1a_Grn	Tnfrsf1a	Grn	E18
229	VCAM1_a4b1 complex	epicardial|mural_cells	0.0009	0.0745054	Vcam1_a4b1 complex	Vcam1	a4b1 complex	E18
230	TNC_a8b1 complex	epicardial|epicardial	0.0009	0.0731347	Tnc_a8b1 complex	Tnc	a8b1 complex	E18
231	COL6A6_a1b1 complex	epicardial|immune	0.0009	0.0676387	Col6a6_a1b1 complex	Col6a6	a1b1 complex	E18
232	TNFRSF1A_GRN	epicardial|epicardial	0.0009	0.0565835	Tnfrsf1a_Grn	Tnfrsf1a	Grn	E18
233	FGFR1_NCAM1	epicardial|epicardial	0.0009	0.0496308	Fgfr1_Ncam1	Fgfr1	Ncam1	E18
234	FGFR1_NCAM1	epicardial|atrial_cm	0.0009	0.0468403	Fgfr1_Ncam1	Fgfr1	Ncam1	E18
235	EGFR_TGFB1	epicardial|immune	0.0009	0.0271541	Egfr_Tgfb1	Egfr	Tgfb1	E18
236	SELE_GLG1	epicardial|vascular_ec	0.0009	0.0243197	Sele_Glg1	Sele	Glg1	E18
237	AXL_GAS6	epicardial|endocardial_ec	0.0009	0.0114956	Axl_Gas6	Axl	Gas6	E18
238	COL11A1_a1b1 complex	epicardial|immune	0.0009	-0.00578235	Col11a1_a1b1 complex	Col11a1	a1b1 complex	E18
239	SELE_GLG1	epicardial|atrial_cm	0.0009	-0.0320936	Sele_Glg1	Sele	Glg1	E18
240	VCAM1_a9b1 complex	epicardial|epicardial	0.0009	-0.0380063	Vcam1_a9b1 complex	Vcam1	a9b1 complex	E18
241	SELE_SELPLG	epicardial|fibroblasts	0.0009	-0.0694519	Sele_Selplg	Sele	Selplg	E18
242	EGFR_TGFB1	epicardial|endocardial_ec	0.0009	-0.0709665	Egfr_Tgfb1	Egfr	Tgfb1	E18
243	VCAM1_a9b1 complex	epicardial|blood	0.0009	-0.0846703	Vcam1_a9b1 complex	Vcam1	a9b1 complex	E18
244	COL16A1_a2b1 complex	epicardial|immune	0.0009	-0.0877334	Col16a1_a2b1 complex	Col16a1	a2b1 complex	E18
245	TGFB2_TGFBR3	epicardial|endocardial_ec	0.0009	-0.0954196	Tgfb2_Tgfbr3	Tgfb2	Tgfbr3	E18
246	COL26A1_a1b1 complex	epicardial|immune	0.0009	-0.110916	Col26a1_a1b1 complex	Col26a1	a1b1 complex	E18
247	TNC_a4b1 complex	epicardial|ventricular_cm	0.0009	-0.117161	Tnc_a4b1 complex	Tnc	a4b1 complex	E18
248	COL6A6_a2b1 complex	epicardial|immune	0.0009	-0.121863	Col6a6_a2b1 complex	Col6a6	a2b1 complex	E18
249	EGFR_GRN	epicardial|vascular_ec	0.0009	-0.131313	Egfr_Grn	Egfr	Grn	E18
250	AXL_GAS6	epicardial|immune	0.0009	-0.14401	Axl_Gas6	Axl	Gas6	E18
251	PROS1_AXL	epicardial|epicardial	0.0009	-0.152003	Pros1_Axl	Pros1	Axl	E18
252	COL16A1_a1b1 complex	epicardial|blood	0.0009	-0.163268	Col16a1_a1b1 complex	Col16a1	a1b1 complex	E18
253	SELE_GLG1	epicardial|fibroblasts	0.0009	-0.177882	Sele_Glg1	Sele	Glg1	E18
254	COL12A1_a1b1 complex	epicardial|immune	0.0009	-0.179515	Col12a1_a1b1 complex	Col12a1	a1b1 complex	E18
255	TGFB2_TGFbeta receptor2	epicardial|endocardial_ec	0.0009	-0.187707	Tgfb2_TGFbeta receptor2	Tgfb2	TGFbeta receptor2	E18
256	COL6A6_a1b1 complex	epicardial|blood	0.0009	-0.1976	Col6a6_a1b1 complex	Col6a6	a1b1 complex	E18
257	COPA_SORT1	epicardial|atrial_cm	0.0009	-0.200913	Copa_Sort1	Copa	Sort1	E18
258	COL11A1_a2b1 complex	epicardial|immune	0.0009	-0.204233	Col11a1_a2b1 complex	Col11a1	a2b1 complex	E18
259	TGFB2_TGFbeta receptor1	epicardial|fibroblasts	0.0009	-0.215915	Tgfb2_TGFbeta receptor1	Tgfb2	TGFbeta receptor1	E18
260	THBS1_a3b1 complex	epicardial|vascular_ec	0.0009	-0.229382	Thbs1_a3b1 complex	Thbs1	a3b1 complex	E18
261	SELE_GLG1	epicardial|blood	0.0009	-0.242977	Sele_Glg1	Sele	Glg1	E18
262	TNC_a8b1 complex	epicardial|mural_cells	0.0009	-0.253257	Tnc_a8b1 complex	Tnc	a8b1 complex	E18
263	COL11A1_a1b1 complex	epicardial|blood	0.0009	-0.286304	Col11a1_a1b1 complex	Col11a1	a1b1 complex	E18
264	GRN_SORT1	epicardial|atrial_cm	0.0009	-0.289827	Grn_Sort1	Grn	Sort1	E18
265	IGF2_IGF1R	epicardial|vascular_ec	0.0009	-0.295128	Igf2_Igf1r	Igf2	Igf1r	E18
266	COPA_SORT1	epicardial|mural_cells	0.0009	-0.300448	Copa_Sort1	Copa	Sort1	E18
267	PROS1_AXL	epicardial|mural_cells	0.0009	-0.304006	Pros1_Axl	Pros1	Axl	E18
268	FGFR1_NCAM1	epicardial|mural_cells	0.0009	-0.316528	Fgfr1_Ncam1	Fgfr1	Ncam1	E18
269	TNC_a9b1 complex	epicardial|immune	0.0009	-0.321928	Tnc_a9b1 complex	Tnc	a9b1 complex	E18
270	TNFRSF1A_GRN	epicardial|atrial_cm	0.0009	-0.323733	Tnfrsf1a_Grn	Tnfrsf1a	Grn	E18
271	TGFB2_TGFbeta receptor1	epicardial|vascular_ec	0.0009	-0.325539	Tgfb2_TGFbeta receptor1	Tgfb2	TGFbeta receptor1	E18
272	TNC_a9b1 complex	epicardial|endocardial_ec	0.0009	-0.327348	Tnc_a9b1 complex	Tnc	a9b1 complex	E18
273	COL26A1_a2b1 complex	epicardial|immune	0.0009	-0.327348	Col26a1_a2b1 complex	Col26a1	a2b1 complex	E18
274	TGFB2_TGFbeta receptor1	epicardial|epicardial	0.0009	-0.349235	Tgfb2_TGFbeta receptor1	Tgfb2	TGFbeta receptor1	E18
275	AXL_IL15RA	epicardial|blood	0.0009	-0.365871	Axl_Il15ra	Axl	Il15ra	E18
276	COL27A1_a1b1 complex	epicardial|immune	0.0009	-0.373327	Col27a1_a1b1 complex	Col27a1	a1b1 complex	E18
277	TNFRSF1A_GRN	epicardial|immune	0.0009	-0.375197	Tnfrsf1a_Grn	Tnfrsf1a	Grn	E18
278	PROS1_AXL	epicardial|fibroblasts	0.0009	-0.378944	Pros1_Axl	Pros1	Axl	E18
279	GRN_SORT1	epicardial|mural_cells	0.0009	-0.395929	Grn_Sort1	Grn	Sort1	E18
280	COL16A1_a1b1 complex	epicardial|endocardial_ec	0.0009	-0.405451	Col16a1_a1b1 complex	Col16a1	a1b1 complex	E18
281	COL9A2_a1b1 complex	epicardial|immune	0.0009	-0.407364	Col9a2_a1b1 complex	Col9a2	a1b1 complex	E18
282	COL12A1_a2b1 complex	epicardial|immune	0.0009	-0.407364	Col12a1_a2b1 complex	Col12a1	a2b1 complex	E18
283	IGF1_IGF1R	epicardial|vascular_ec	0.0009	-0.415037	Igf1_Igf1r	Igf1	Igf1r	E18
284	COL26A1_a1b1 complex	epicardial|blood	0.0009	-0.415037	Col26a1_a1b1 complex	Col26a1	a1b1 complex	E18
285	EGFR_COPA	epicardial|epicardial	0.0009	-0.416962	Egfr_Copa	Egfr	Copa	E18
286	COPA_SORT1	epicardial|epicardial	0.0009	-0.432455	Copa_Sort1	Copa	Sort1	E18
287	TNC_a4b1 complex	epicardial|mural_cells	0.0009	-0.444184	Tnc_a4b1 complex	Tnc	a4b1 complex	E18
288	EGFR_GRN	epicardial|endocardial_ec	0.0009	-0.473931	Egfr_Grn	Egfr	Grn	E18
289	COPA_SORT1	epicardial|endocardial_ec	0.0009	-0.481969	Copa_Sort1	Copa	Sort1	E18
290	TGFB2_TGFbeta receptor2	epicardial|epicardial	0.0009	-0.494109	Tgfb2_TGFbeta receptor2	Tgfb2	TGFbeta receptor2	E18
291	COL12A1_a1b1 complex	epicardial|blood	0.0009	-0.500218	Col12a1_a1b1 complex	Col12a1	a1b1 complex	E18
292	COPA_SORT1	epicardial|blood	0.0009	-0.510457	Copa_Sort1	Copa	Sort1	E18
293	EGFR_GRN	epicardial|epicardial	0.0009	-0.520769	Egfr_Grn	Egfr	Grn	E18
294	TGFB2_TGFbeta receptor1	epicardial|immune	0.0009	-0.522841	Tgfb2_TGFbeta receptor1	Tgfb2	TGFbeta receptor1	E18
295	TGFB2_TGFbeta receptor2	epicardial|immune	0.0009	-0.533242	Tgfb2_TGFbeta receptor2	Tgfb2	TGFbeta receptor2	E18
296	TNFRSF1A_GRN	epicardial|blood	0.0009	-0.533242	Tnfrsf1a_Grn	Tnfrsf1a	Grn	E18
297	TGFB2_TGFBR3	epicardial|epicardial	0.0009	-0.535332	Tgfb2_Tgfbr3	Tgfb2	Tgfbr3	E18
298	TNC_a8b1 complex	epicardial|endocardial_ec	0.0009	-0.537424	Tnc_a8b1 complex	Tnc	a8b1 complex	E18
299	GRN_SORT1	epicardial|epicardial	0.0009	-0.537424	Grn_Sort1	Grn	Sort1	E18
300	TGFB2_TGFbeta receptor1	epicardial|endocardial_ec	0.0009	-0.547932	Tgfb2_TGFbeta receptor1	Tgfb2	TGFbeta receptor1	E18
301	IGF2_IGF1R	epicardial|epicardial	0.0009	-0.58208	Igf2_Igf1r	Igf2	Igf1r	E18
302	GRN_SORT1	epicardial|endocardial_ec	0.0009	-0.590745	Grn_Sort1	Grn	Sort1	E18
303	TGFB2_TGFBR3	epicardial|blood	0.0009	-0.597278	Tgfb2_Tgfbr3	Tgfb2	Tgfbr3	E18
304	TNC_a9b1 complex	epicardial|epicardial	0.0009	-0.608232	Tnc_a9b1 complex	Tnc	a9b1 complex	E18
305	GRN_SORT1	epicardial|blood	0.0009	-0.621488	Grn_Sort1	Grn	Sort1	E18
306	TGFB2_TGFBR3	epicardial|atrial_cm	0.0009	-0.637109	Tgfb2_Tgfbr3	Tgfb2	Tgfbr3	E18
307	COL27A1_a2b1 complex	epicardial|immune	0.0009	-0.637109	Col27a1_a2b1 complex	Col27a1	a2b1 complex	E18
308	COL18A1_a2b1 complex	epicardial|immune	0.0009	-0.643856	Col18a1_a2b1 complex	Col18a1	a2b1 complex	E18
309	NECTIN2_NECTIN3	epicardial|vascular_ec	0.0009	-0.652901	Nectin2_Nectin3	Nectin2	Nectin3	E18
310	COL9A2_a2b1 complex	epicardial|immune	0.0009	-0.678072	Col9a2_a2b1 complex	Col9a2	a2b1 complex	E18
311	TNC_a9b1 complex	epicardial|blood	0.0009	-0.678072	Tnc_a9b1 complex	Tnc	a9b1 complex	E18
312	FGFR1_FGFR2	epicardial|vascular_ec	0.0009	-0.68966	Fgfr1_Fgfr2	Fgfr1	Fgfr2	E18
313	EPHB4_EFNB1	epicardial|vascular_ec	0.0009	-0.701342	Ephb4_Efnb1	Ephb4	Efnb1	E18
314	IGF2_IDE	epicardial|blood	0.0009	-0.717857	Igf2_Ide	Igf2	Ide	E18
315	IGF1_IGF1R	epicardial|epicardial	0.0009	-0.72977	Igf1_Igf1r	Igf1	Igf1r	E18
316	COL16A1_a2b1 complex	epicardial|endocardial_ec	0.0009	-0.76366	Col16a1_a2b1 complex	Col16a1	a2b1 complex	E18
317	IGF2_IGF1R	epicardial|blood	0.0009	-0.785875	Igf2_Igf1r	Igf2	Igf1r	E18
318	BMPR1A_BMPR2_BMP6	epicardial|vascular_ec	0.0009	-0.790859	Bmpr1a_Bmpr2_Bmp6	Bmpr1a_Bmpr2	Bmp6	E18
319	FGFR1_FGFR2	epicardial|endocardial_ec	0.0009	-0.805913	Fgfr1_Fgfr2	Fgfr1	Fgfr2	E18
320	ADGRL1_NRG1	epicardial|endocardial_ec	0.0009	-0.813499	Adgrl1_Nrg1	Adgrl1	Nrg1	E18
321	COL6A6_a2b1 complex	epicardial|endocardial_ec	0.0009	-0.818579	Col6a6_a2b1 complex	Col6a6	a2b1 complex	E18
322	NAMPT_P2RY6	epicardial|fibroblasts	0.0009	-0.821126	Nampt_P2ry6	Nampt	P2ry6	E18
323	LRP6_CKLF	epicardial|fibroblasts	0.0009	-0.844251	Lrp6_Cklf	Lrp6	Cklf	E18
324	FGFR1_FGF9	epicardial|blood	0.0009	-0.870387	Fgfr1_Fgf9	Fgfr1	Fgf9	E18
325	PDGFRB_PDGFD	epicardial|immune	0.0009	-0.883635	Pdgfrb_Pdgfd	Pdgfrb	Pdgfd	E18
326	PDGFR complex_PDGFD	epicardial|immune	0.0009	-0.883635	PDGFR complex_Pdgfd	PDGFR complex	Pdgfd	E18
327	BMPR1A_BMPR2_BMP4	epicardial|vascular_ec	0.0009	-0.894322	Bmpr1a_Bmpr2_Bmp4	Bmpr1a_Bmpr2	Bmp4	E18
328	LTBR_LTB	epicardial|fibroblasts	0.0009	-0.91866	Ltbr_Ltb	Ltbr	Ltb	E18
329	LTBR_LTB	epicardial|fibroblasts	0.0009	-0.91866	Ltbr_Ltb	Ltbr	Ltb	E18
330	LTBR_LTB	epicardial|fibroblasts	0.0009	-0.91866	Ltbr_Ltb	Ltbr	Ltb	E18
331	LTBR_LTB	epicardial|fibroblasts	0.0009	-0.91866	Ltbr_Ltb	Ltbr	Ltb	E18
332	LTBR_LTB	epicardial|fibroblasts	0.0009	-0.91866	Ltbr_Ltb	Ltbr	Ltb	E18
333	LTBR_LTB	epicardial|fibroblasts	0.0009	-0.91866	Ltbr_Ltb	Ltbr	Ltb	E18
334	LTBR_LTB	epicardial|fibroblasts	0.0009	-0.91866	Ltbr_Ltb	Ltbr	Ltb	E18
335	LTBR_LTB	epicardial|fibroblasts	0.0009	-0.91866	Ltbr_Ltb	Ltbr	Ltb	E18
336	COL11A1_a2b1 complex	epicardial|endocardial_ec	0.0009	-0.957356	Col11a1_a2b1 complex	Col11a1	a2b1 complex	E18
337	NOTCH3_JAG2	epicardial|immune	0.0009	-0.965784	Notch3_Jag2	Notch3	Jag2	E18
338	EGFR_COPA	epicardial|endocardial_ec	0.0009	-0.9771	Egfr_Copa	Egfr	Copa	E18
339	PLXNB2_SEMA4C	epicardial|immune	0.0009	-0.982791	Plxnb2_Sema4c	Plxnb2	Sema4c	E18
340	JAM3_JAM3	epicardial|mural_cells	0.0009	-0.997117	Jam3_Jam3	Jam3	Jam3	E18
341	EGFR_COPA	epicardial|vascular_ec	0.0009	-1.00578	Egfr_Copa	Egfr	Copa	E18
342	EGFR_COPA	epicardial|mural_cells	0.0009	-1.0145	Egfr_Copa	Egfr	Copa	E18
343	TGFB3_TGFBR3	epicardial|endocardial_ec	0.0009	-1.04394	Tgfb3_Tgfbr3	Tgfb3	Tgfbr3	E18
344	TGFB1_TGFBR3	epicardial|endocardial_ec	0.0009	-1.05289	Tgfb1_Tgfbr3	Tgfb1	Tgfbr3	E18
345	EGFR_COPA	epicardial|immune	0.0009	-1.0619	Egfr_Copa	Egfr	Copa	E18
346	PLXNB2_SEMA4D	epicardial|endocardial_ec	0.0009	-1.08009	Plxnb2_Sema4d	Plxnb2	Sema4d	E18
347	PLXNB2_SEMA4D	epicardial|fibroblasts	0.0009	-1.08009	Plxnb2_Sema4d	Plxnb2	Sema4d	E18
348	NOTCH1_DLL4	epicardial|immune	0.0009	-1.08927	Notch1_Dll4	Notch1	Dll4	E18
349	NECTIN2_NECTIN3	epicardial|epicardial	0.0009	-1.09234	Nectin2_Nectin3	Nectin2	Nectin3	E18
350	BMPR1A_BMPR2_BMP6	epicardial|endocardial_ec	0.0009	-1.09542	Bmpr1a_Bmpr2_Bmp6	Bmpr1a_Bmpr2	Bmp6	E18
351	LRP6_CKLF	epicardial|endocardial_ec	0.0009	-1.12658	Lrp6_Cklf	Lrp6	Cklf	E18
352	LRP6_CKLF	epicardial|epicardial	0.0009	-1.1488	Lrp6_Cklf	Lrp6	Cklf	E18
353	JAM3_JAM3	epicardial|epicardial	0.0009	-1.15843	Jam3_Jam3	Jam3	Jam3	E18
354	COL26A1_a2b1 complex	epicardial|endocardial_ec	0.0009	-1.16812	Col26a1_a2b1 complex	Col26a1	a2b1 complex	E18
355	EGFR_NRG1	epicardial|endocardial_ec	0.0009	-1.17137	Egfr_Nrg1	Egfr	Nrg1	E18
356	EGFR_COPA	epicardial|atrial_cm	0.0009	-1.17788	Egfr_Copa	Egfr	Copa	E18
357	JAM3_JAM3	epicardial|vascular_ec	0.0009	-1.18115	Jam3_Jam3	Jam3	Jam3	E18
358	BMPR1A_BMPR2_BMP7	epicardial|blood	0.0009	-1.18442	Bmpr1a_Bmpr2_Bmp7	Bmpr1a_Bmpr2	Bmp7	E18
359	NOTCH1_WNT4	epicardial|vascular_ec	0.0009	-1.191	Notch1_Wnt4	Notch1	Wnt4	E18
360	ACVR1_BMPR2_BMP6	epicardial|vascular_ec	0.0009	-1.1976	Acvr1_Bmpr2_Bmp6	Acvr1_Bmpr2	Bmp6	E18
361	PLXNB2_SEMA4C	epicardial|mural_cells	0.0009	-1.22095	Plxnb2_Sema4c	Plxnb2	Sema4c	E18
362	TGFB3_TGFbeta receptor2	epicardial|endocardial_ec	0.0009	-1.22432	Tgfb3_TGFbeta receptor2	Tgfb3	TGFbeta receptor2	E18
363	LRP6_CKLF	epicardial|vascular_ec	0.0009	-1.22769	Lrp6_Cklf	Lrp6	Cklf	E18
364	TGFB1_TGFbeta receptor2	epicardial|endocardial_ec	0.0009	-1.23447	Tgfb1_TGFbeta receptor2	Tgfb1	TGFbeta receptor2	E18
365	PROS1_AXL	epicardial|vascular_ec	0.0009	-1.24811	Pros1_Axl	Pros1	Axl	E18
366	NECTIN2_NECTIN3	epicardial|mural_cells	0.0009	-1.24811	Nectin2_Nectin3	Nectin2	Nectin3	E18
367	PLXNB2_SEMA4C	epicardial|endocardial_ec	0.0009	-1.26534	Plxnb2_Sema4c	Plxnb2	Sema4c	E18
368	LRP6_CKLF	epicardial|immune	0.0009	-1.27928	Lrp6_Cklf	Lrp6	Cklf	E18
369	NECTIN2_NECTIN3	epicardial|immune	0.0009	-1.28279	Nectin2_Nectin3	Nectin2	Nectin3	E18
370	TGFB3_TGFbeta receptor1	epicardial|fibroblasts	0.0009	-1.2863	Tgfb3_TGFbeta receptor1	Tgfb3	TGFbeta receptor1	E18
371	NOTCH2_DLL4	epicardial|immune	0.0009	-1.28983	Notch2_Dll4	Notch2	Dll4	E18
372	TGFB1_TGFbeta receptor1	epicardial|fibroblasts	0.0009	-1.29336	Tgfb1_TGFbeta receptor1	Tgfb1	TGFbeta receptor1	E18
373	PLXNB2_SEMA4C	epicardial|vascular_ec	0.0009	-1.30757	Plxnb2_Sema4c	Plxnb2	Sema4c	E18
374	COL12A1_a2b1 complex	epicardial|endocardial_ec	0.0009	-1.31473	Col12a1_a2b1 complex	Col12a1	a2b1 complex	E18
375	LRP6_CKLF	epicardial|mural_cells	0.0009	-1.31473	Lrp6_Cklf	Lrp6	Cklf	E18
376	PLXNB2_SEMA4D	epicardial|atrial_cm	0.0009	-1.35845	Plxnb2_Sema4d	Plxnb2	Sema4d	E18
377	BMPR1A_BMPR2_BMP4	epicardial|epicardial	0.0009	-1.36216	Bmpr1a_Bmpr2_Bmp4	Bmpr1a_Bmpr2	Bmp4	E18
378	PLXNB2_SEMA4C	epicardial|epicardial	0.0009	-1.36216	Plxnb2_Sema4c	Plxnb2	Sema4c	E18
379	PLXNC1_SEMA7A	epicardial|immune	0.0009	-1.36587	Plxnc1_Sema7a	Plxnc1	Sema7a	E18
380	EPHB4_EFNB1	epicardial|epicardial	0.0009	-1.40354	Ephb4_Efnb1	Ephb4	Efnb1	E18
381	NOTCH1_JAG1	epicardial|mural_cells	0.0009	-1.40354	Notch1_Jag1	Notch1	Jag1	E18
382	EFNA5_EPHA7	epicardial|endocardial_ec	0.0009	-1.42275	Efna5_Epha7	Efna5	Epha7	E18
383	PLXNB2_SEMA4D	epicardial|blood	0.0009	-1.42275	Plxnb2_Sema4d	Plxnb2	Sema4d	E18
384	CSPG4_a3b1 complex	epicardial|vascular_ec	0.0009	-1.43051	Cspg4_a3b1 complex	Cspg4	a3b1 complex	E18
385	LRP6_CKLF	epicardial|atrial_cm	0.0009	-1.45799	Lrp6_Cklf	Lrp6	Cklf	E18
386	NOTCH1_JAG2	epicardial|immune	0.0009	-1.48197	Notch1_Jag2	Notch1	Jag2	E18
387	TGFB3_TGFbeta receptor1	epicardial|vascular_ec	0.0009	-1.52284	Tgfb3_TGFbeta receptor1	Tgfb3	TGFbeta receptor1	E18
388	EFNA5_EPHA7	epicardial|epicardial	0.0009	-1.53533	Efna5_Epha7	Efna5	Epha7	E18
389	TGFB3_TGFbeta receptor1	epicardial|epicardial	0.0009	-1.58208	Tgfb3_TGFbeta receptor1	Tgfb3	TGFbeta receptor1	E18
390	ACVR1_BMPR2_BMP6	epicardial|endocardial_ec	0.0009	-1.61706	Acvr1_Bmpr2_Bmp6	Acvr1_Bmpr2	Bmp6	E18
391	CSF1_SLC7A1	epicardial|endocardial_ec	0.0009	-1.62149	Csf1_Slc7a1	Csf1	Slc7a1	E18
392	EPHB4_EFNB3	epicardial|blood	0.0009	-1.63935	Ephb4_Efnb3	Ephb4	Efnb3	E18
393	JAM3_JAM3	epicardial|atrial_cm	0.0009	-1.65745	Jam3_Jam3	Jam3	Jam3	E18
394	PLXNC1_SEMA7A	epicardial|mural_cells	0.0009	-1.699	Plxnc1_Sema7a	Plxnc1	Sema7a	E18
395	EPHB4_EFNB1	epicardial|mural_cells	0.0009	-1.70369	Ephb4_Efnb1	Ephb4	Efnb1	E18
396	ACVR1_BMPR2_BMP7	epicardial|blood	0.0009	-1.74662	Acvr1_Bmpr2_Bmp7	Acvr1_Bmpr2	Bmp7	E18
397	NOTCH2_JAG2	epicardial|immune	0.0009	-1.75147	Notch2_Jag2	Notch2	Jag2	E18
398	EPHB4_EFNB1	epicardial|immune	0.0009	-1.77103	Ephb4_Efnb1	Ephb4	Efnb1	E18
399	COL27A1_a2b1 complex	epicardial|endocardial_ec	0.0009	-1.78091	Col27a1_a2b1 complex	Col27a1	a2b1 complex	E18
400	JAM3_JAM3	epicardial|immune	0.0009	-1.79586	Jam3_Jam3	Jam3	Jam3	E18
401	CSF1_SLC7A1	epicardial|vascular_ec	0.0009	-1.80088	Csf1_Slc7a1	Csf1	Slc7a1	E18
402	PROS1_AXL	epicardial|endocardial_ec	0.0009	-1.82113	Pros1_Axl	Pros1	Axl	E18
403	JAM3_JAM3	epicardial|blood	0.0009	-1.85204	Jam3_Jam3	Jam3	Jam3	E18
404	NOTCH1_DLL4	epicardial|endocardial_ec	0.0009	-1.86775	Notch1_Dll4	Notch1	Dll4	E18
405	COL9A2_a2b1 complex	epicardial|endocardial_ec	0.0009	-1.87303	Col9a2_a2b1 complex	Col9a2	a2b1 complex	E18
406	CSF1_SLC7A1	epicardial|immune	0.0009	-1.89432	Csf1_Slc7a1	Csf1	Slc7a1	E18
407	TGFB3_TGFbeta receptor2	epicardial|epicardial	0.0009	-1.94342	Tgfb3_TGFbeta receptor2	Tgfb3	TGFbeta receptor2	E18
408	EPHB4_EFNB1	epicardial|atrial_cm	0.0009	-1.9885	Ephb4_Efnb1	Ephb4	Efnb1	E18
409	CSF1_SLC7A1	epicardial|epicardial	0.0009	-2	Csf1_Slc7a1	Csf1	Slc7a1	E18
410	ACVR1_BMPR2_BMP7	epicardial|atrial_cm	0.0009	-2.01742	Acvr1_Bmpr2_Bmp7	Acvr1_Bmpr2	Bmp7	E18
411	TGFB3_TGFbeta receptor1	epicardial|immune	0.0009	-2.02915	Tgfb3_TGFbeta receptor1	Tgfb3	TGFbeta receptor1	E18
412	TGFB3_TGFbeta receptor2	epicardial|immune	0.0009	-2.05289	Tgfb3_TGFbeta receptor2	Tgfb3	TGFbeta receptor2	E18
413	TGFB3_TGFBR3	epicardial|epicardial	0.0009	-2.06492	Tgfb3_Tgfbr3	Tgfb3	Tgfbr3	E18
414	TGFB3_TGFbeta receptor1	epicardial|endocardial_ec	0.0009	-2.09542	Tgfb3_TGFbeta receptor1	Tgfb3	TGFbeta receptor1	E18
415	TIMP1_FGFR2	epicardial|vascular_ec	0.0009	-2.1016	Timp1_Fgfr2	Timp1	Fgfr2	E18
416	EGFR_HBEGF	epicardial|immune	0.0009	-2.21759	Egfr_Hbegf	Egfr	Hbegf	E18
417	NOTCH2_DLL4	epicardial|endocardial_ec	0.0009	-2.23107	Notch2_Dll4	Notch2	Dll4	E18
418	TGFB3_TGFBR3	epicardial|blood	0.0009	-2.25154	Tgfb3_Tgfbr3	Tgfb3	Tgfbr3	E18
419	TGFB3_TGFBR3	epicardial|atrial_cm	0.0009	-2.38082	Tgfb3_Tgfbr3	Tgfb3	Tgfbr3	E18
420	TIMP1_FGFR2	epicardial|endocardial_ec	0.0009	-2.4344	Timp1_Fgfr2	Timp1	Fgfr2	E18
421	EGFR_HBEGF	epicardial|blood	0.0009	-2.60823	Egfr_Hbegf	Egfr	Hbegf	E18
422	COL16A1_a1b1 complex	epicardial|atrial_cm	0.01	-0.378944	Col16a1_a1b1 complex	Col16a1	a1b1 complex	E18
423	COL6A6_a1b1 complex	epicardial|endocardial_ec	0.01	-0.448115	Col6a6_a1b1 complex	Col6a6	a1b1 complex	E18
424	FGFR1_NCAM1	epicardial|vascular_ec	0.01	-0.494109	Fgfr1_Ncam1	Fgfr1	Ncam1	E18
425	BMPR1A_BMPR2_BMP7	epicardial|atrial_cm	0.01	-1.36216	Bmpr1a_Bmpr2_Bmp7	Bmpr1a_Bmpr2	Bmp7	E18
426	TGFB1_TGFbeta receptor1	epicardial|epicardial	0.01	-1.59074	Tgfb1_TGFbeta receptor1	Tgfb1	TGFbeta receptor1	E18
427	EGFR_TGFB1	epicardial|epicardial	0.01	-2.01159	Egfr_Tgfb1	Egfr	Tgfb1	E18
428	IGF2_IGF2R	epicardial|mural_cells	0.02	0.878921	Igf2_Igf2r	Igf2	Igf2r	E18
429	COL6A3_a1b1 complex	epicardial|ventricular_cm	0.02	0.444667	Col6a3_a1b1 complex	Col6a3	a1b1 complex	E18
430	COL18A1_a1b1 complex	epicardial|epicardial	0.02	0.149259	Col18a1_a1b1 complex	Col18a1	a1b1 complex	E18
431	COL6A6_a1b1 complex	epicardial|atrial_cm	0.02	-0.42082	Col6a6_a1b1 complex	Col6a6	a1b1 complex	E18
432	IGF2_IGF1R	epicardial|mural_cells	0.02	-0.790859	Igf2_Igf1r	Igf2	Igf1r	E18
433	EGFR_TGFB1	epicardial|ventricular_cm	0.02	-1.31115	Egfr_Tgfb1	Egfr	Tgfb1	E18
434	AXL_GAS6	epicardial|ventricular_cm	0.03	-0.00288828	Axl_Gas6	Axl	Gas6	E18
435	IGF1_IGF1R	epicardial|blood	0.03	-0.957356	Igf1_Igf1r	Igf1	Igf1r	E18
436	EGFR_GRN	epicardial|atrial_cm	0.03	-1.13289	Egfr_Grn	Egfr	Grn	E18
437	TGFB1_TGFbeta receptor1	epicardial|vascular_ec	0.03	-1.53533	Tgfb1_TGFbeta receptor1	Tgfb1	TGFbeta receptor1	E18
438	LAMP1_FAM3C	epicardial|ventricular_cm	0.04	0.614474	Lamp1_Fam3c	Lamp1	Fam3c	E18
439	LAMP1_FAM3C	epicardial|atrial_cm	0.04	0.52707	Lamp1_Fam3c	Lamp1	Fam3c	E18
440	EGFR_TGFB1	epicardial|mural_cells	0.04	-1.9105	Egfr_Tgfb1	Egfr	Tgfb1	E18

[truncated: 8 more sheets: P0, P1, P2, P3, P4, P5, P7, P9]
