# Supplementary material for: Single-cell transcriptomic analysis identifies murine heart molecular features at embryonic and neonatal stages
Source: Nat Commun. 2022 Dec 27;13:7960. doi: 10.1038/s41467-022-35691-7 (PMC9794824; doi:10.1038/s41467-022-35691-7)
Supplement: Supplementary file 14 — Supplementary Data 11 [file 41467_2022_35691_MOESM14_ESM.xlsx]

## Sheet: e10.5_wt1mutant_atrialcm
Table S14. The genes that are abnormally expressed in Wt1 mutants at each cell type and stage.
	p_val	avg_log2FC	pct.1	pct.2	p_val_adj
Fam53a	6.93566e-06	0.308877	0.857	0.2	0.214839
Mif	1.03812e-05	-0.789372	1	1	0.321568
Rras	1.77215e-05	0.316113	0.81	0.2	0.548941
Rpl37	4.54128e-05	-0.693104	1	1	1
Stk25	5.06188e-05	0.412584	0.81	0.2	1
1110002L01Rik	5.55438e-05	0.251831	0.619	0.067	1
Rpl38	7.79966e-05	-0.684438	1	0.967	1
Cap1	8.65104e-05	0.33757	0.714	0.133	1
Airn	9.22923e-05	0.68274	0.857	0.267	1
Skap2	9.55423e-05	0.394147	0.381	0	1
Crip1	0.000105539	-1.20138	0.905	1	1
Ets2	0.00012292	0.297333	0.524	0.033	1
Rnf207	0.000151534	0.521245	0.524	0.033	1
Pomgnt1	0.000166196	0.451208	0.81	0.233	1
Gm47283	0.000168589	-1.40097	0.429	0.8	1
Zc3h7b	0.000184006	0.38709	0.762	0.2	1
Rps27rt	0.000202873	-0.680732	0.857	0.867	1
Snrpg	0.000209855	-0.773517	0.905	1	1
Furin	0.000233685	0.418585	0.762	0.2	1
Wasf1	0.000245181	0.408521	0.762	0.2	1
Atg3	0.000246233	0.545429	0.857	0.3	1
Erbin	0.000248345	0.359732	0.857	0.3	1
Dnajc18	0.000248669	0.29281	0.571	0.067	1
Mdk	0.000257252	-0.880574	0.952	1	1
Nek1	0.000265848	0.393481	0.571	0.067	1
Slc35f6	0.000267829	0.256404	0.571	0.067	1
Ncam1	0.000269684	0.364258	0.714	0.167	1
Sec61g	0.000309136	-0.634836	1	1	1
Gm19531	0.000322382	0.295831	0.333	0	1
Rab11fip5	0.000322382	0.2763	0.333	0	1
Wrn	0.000322382	0.350357	0.333	0	1
Recql	0.000327027	0.408582	0.619	0.1	1
Wdr89	0.00033588	-0.775444	0.857	0.933	1
Surf2	0.000351106	0.319151	0.667	0.133	1
mt-Nd5	0.000416345	0.957011	0.952	0.867	1
Tspyl1	0.000431137	0.67361	0.857	0.333	1
Rps28	0.000478946	-0.842544	1	1	1
Ldhb	0.000625123	0.446183	0.905	1	1
Ube3c	0.000693221	0.501527	0.762	0.233	1
Unc5b	0.000704102	0.764884	0.81	0.333	1
Rabgap1l	0.000707129	0.467324	0.762	0.233	1
Tnik	0.000779934	0.496484	0.667	0.167	1
Akap13	0.000787825	0.394287	0.81	0.3	1
Mrpl52	0.00082305	-0.607545	0.905	1	1
Reep5	0.000833424	0.724602	1	0.833	1
Mcam	0.000879256	0.317411	0.524	0.067	1
Znhit2	0.000894809	0.274281	0.524	0.067	1
Ptprd	0.000921765	0.291577	0.714	0.2	1
Pank2	0.000957719	0.764406	0.714	0.2	1
Cox17	0.000960536	-0.776213	0.857	0.9	1
Mmp15	0.000983301	0.289548	0.81	0.3	1
Ankhd1	0.00103263	0.287265	0.81	0.3	1
Il2	0.0010434	0.303423	0.286	0	1
Foxo4	0.0010434	0.27591	0.286	0	1
Mgst3	0.00104726	0.649419	0.857	0.367	1
Phf23	0.00111268	0.457569	0.81	0.3	1
Oxct1	0.0011303	0.341645	0.857	0.967	1
Faap20	0.00113061	0.277025	0.857	0.367	1
Rps29	0.00116921	-0.598898	1	1	1
Tor1aip1	0.00118723	0.307262	0.857	0.367	1
Cast	0.00122354	0.313031	0.857	0.367	1
Preb	0.00122966	0.250826	0.619	0.133	1
Cklf	0.00123356	0.530778	0.619	0.133	1
Lars2	0.0012602	0.261476	0.762	0.267	1
Cntln	0.00143253	0.288862	0.429	0.033	1
Kdm2a	0.00145232	-0.480416	0.81	0.667	1
Nkd1	0.00157806	0.318049	0.429	0.033	1
Oxnad1	0.00169549	0.465411	0.762	0.267	1
Pdgfa	0.00175393	0.45461	0.762	0.267	1
Pdlim3	0.00185145	0.539716	0.714	0.233	1
Idh2	0.00186477	0.413334	0.952	1	1
Pcp4l1	0.00194932	0.385726	0.714	0.233	1
Etnk1	0.00208546	0.288104	0.81	0.333	1
Abcg2	0.00222767	0.30054	0.81	0.333	1
Pik3ca	0.00223958	0.259203	0.714	0.233	1
mt-Nd2	0.00230953	0.815977	0.952	0.967	1
Btbd2	0.00236408	0.29581	0.81	0.333	1
Dact1	0.00252066	0.326411	0.619	0.167	1
Rwdd2b	0.00257898	0.364869	0.476	0.067	1
Ttc13	0.0026118	0.642958	0.476	0.067	1
Obscn	0.00266065	0.755334	0.81	0.667	1
Wls	0.0026954	-0.303784	0.857	0.633	1
Bola2	0.00280225	-0.636185	0.81	0.9	1
Snrpf	0.00283481	-0.468996	1	0.933	1
Sspn	0.00286683	0.620189	0.857	0.4	1
Cox7a2	0.00290493	-0.456853	1	1	1
Card19	0.00297193	0.308945	0.857	0.4	1
Pold4	0.00301442	0.25609	0.571	0.133	1
Cdk14	0.00306949	0.497509	0.857	0.4	1
Trim44	0.00307708	0.494915	0.857	0.4	1
Atraid	0.00308498	0.318672	0.857	0.4	1
Agpat3	0.00313759	0.423599	0.667	0.2	1
Casd1	0.00318189	0.361299	0.857	0.4	1
Adgrl1	0.00322494	0.57344	0.524	0.1	1
Cxcl12	0.00325993	0.250691	0.238	0	1
Dcn	0.00325993	0.548052	0.238	0	1
Gm15222	0.00325993	0.334367	0.238	0	1
Mtcp1	0.00325993	0.339621	0.238	0	1
Dexi	0.00326747	0.455695	0.619	0.167	1
Fgfrl1	0.00339489	0.480447	0.524	0.1	1
Rad51d	0.00340656	0.403564	0.524	0.1	1
Cmya5	0.00342065	0.480109	0.571	0.133	1
Kat2b	0.00346306	0.400322	0.524	0.1	1
Rpl41	0.00348213	-0.478572	1	1	1
Casc4	0.0035095	0.449183	0.619	0.167	1
Agap1	0.00354458	0.486698	0.619	0.167	1
Rpl22l1	0.00355186	-0.582226	1	1	1
Sap30bp	0.00362627	0.259336	0.619	0.167	1
Klhl24	0.0038577	0.356407	0.762	0.3	1
Rbm3	0.00387626	-0.548295	0.905	0.9	1
Nifk	0.0040253	0.446615	0.762	0.3	1
Dda1	0.00403579	-0.378736	0.762	0.633	1
Cep170	0.00405545	0.499042	0.762	0.3	1
Msantd3	0.00413959	0.250418	0.762	0.3	1
Plpp1	0.0041563	0.309341	0.762	0.3	1
Arpc1b	0.00420571	0.332969	0.762	0.3	1
Rplp2	0.00425503	-0.517371	1	1	1
Ptdss2	0.00451669	0.551434	0.81	0.367	1
Anapc13	0.0046162	-0.362713	0.952	0.867	1
Rps12-ps3	0.0046649	-0.676579	0.667	0.8	1
Cab39	0.00471469	0.401958	0.952	0.567	1
Zfp651	0.00477422	0.360385	0.381	0.033	1
Rpl36	0.00520036	-0.507253	1	1	1
Ppp2r2a	0.00524764	-0.316311	0.762	0.633	1
Yipf4	0.00527932	0.322381	0.81	0.367	1
Zbed3	0.00534706	0.331184	0.714	0.267	1
Atp1b1	0.00536234	0.679604	0.952	1	1
Suclg2	0.00542331	-0.557934	0.762	0.7	1
Kpna3	0.00563702	0.451993	0.81	0.367	1
Ppp2r5e	0.00564061	0.595116	0.81	0.367	1
Srp19	0.0057387	-0.454623	0.905	0.9	1
Lrrc47	0.00577744	0.359846	0.81	0.367	1
Micu2	0.00579825	0.322609	0.714	0.267	1
Mvb12a	0.00586613	0.382013	0.714	0.267	1
Mfsd14a	0.00586767	-0.305097	0.619	0.367	1
Snhg6	0.00588794	-0.559799	0.81	0.9	1
Cenpq	0.00589879	-0.251478	0.476	0.3	1
Sdf4	0.00618567	0.34239	0.857	0.433	1
Plat	0.00624812	0.391448	0.429	0.067	1
Pih1d1	0.00652221	0.325031	0.905	0.5	1
Grcc10	0.00653089	0.285644	0.857	0.433	1
Hmgb2	0.0065352	-0.787118	1	0.967	1
Ywhaz	0.00654111	-0.637063	0.857	0.933	1
Arpc5l	0.00680216	0.500352	0.905	0.533	1
Tom1l1	0.00687552	0.26942	0.667	0.233	1
Rasd1	0.00687777	0.285712	0.429	0.067	1
Tet3	0.00693081	0.290445	0.667	0.233	1
Secisbp2	0.00696202	0.306088	0.619	0.2	1
Prdx1	0.00706465	-0.490114	0.952	0.967	1
Fyco1	0.0070756	0.27262	0.667	0.233	1
Cacna2d2	0.00710327	0.842339	0.952	0.9	1
Usmg5	0.00710454	-0.531786	1	1	1
Hmgn3	0.00715866	0.315444	0.762	0.333	1
Pogk	0.00725788	0.265194	0.619	0.2	1
Satb1	0.00737857	0.261895	0.667	0.233	1
Coro6	0.00741746	0.285169	0.667	0.233	1
Vash2	0.00748209	0.468321	0.762	0.333	1
Ppm1k	0.00751049	0.354013	0.667	0.233	1
Cyp2u1	0.00760394	0.269516	0.429	0.067	1
Rpl39	0.00769041	-0.507565	1	1	1
Rbm39	0.00784161	-0.475411	1	1	1
Hand2	0.0079994	0.302343	0.81	0.4	1
Lman2	0.00825879	0.497435	0.905	0.533	1
Ier5	0.0082707	0.27464	0.619	0.2	1
Slc17a7	0.00841574	0.250645	0.524	0.133	1
Cdc42ep3	0.00844498	0.255283	0.619	0.2	1
Egln2	0.00855661	0.359395	0.762	0.333	1
Slc4a1ap	0.00870994	0.303021	0.619	0.2	1
mt-Co1	0.00875112	0.736525	1	1	1
1810043G02Rik	0.00898245	0.42827	0.619	0.2	1
Ctbp2	0.00906572	0.354708	0.762	0.333	1
Cdpf1	0.0090664	0.304679	0.762	0.333	1
Zfp30	0.00908715	0.472144	0.524	0.133	1
Gpr22	0.0091542	0.369289	0.619	0.2	1
Uqcr11	0.00916168	-0.425571	1	1	1
Rpl27-ps3	0.00930574	-0.461577	0.286	0.567	1
Dbr1	0.00938714	0.267927	0.476	0.1	1
Pdzrn3	0.00953624	0.28978	0.476	0.1	1
Zfp606	0.00956937	0.399013	0.476	0.1	1
Tro	0.00977493	0.341544	0.571	0.167	1
Cnn1	0.00982288	0.544342	0.905	0.933	1
Gm1976	0.00990242	0.273791	0.19	0	1
Mapk8ip1	0.00990242	0.319991	0.19	0	1
Slc44a5	0.00990242	0.417209	0.19	0	1
Limk2	0.00992607	0.261992	0.571	0.167	1
Zcchc10	0.0099745	-0.39902	0.524	0.4	1
Pmepa1	0.0100051	0.251395	0.524	0.133	1
Myh10	0.0100187	-0.424987	0.905	0.867	1
Sugp2	0.0101692	0.358156	0.571	0.167	1
Tmem176b	0.0103003	0.727487	0.905	0.6	1
Coq10a	0.0103576	0.387245	0.524	0.133	1
Atp6v0e2	0.010395	0.359228	0.524	0.133	1
Rps21	0.0106227	-0.499059	1	1	1
Cbx6	0.0106482	0.480339	0.714	0.3	1
Ift20	0.0107045	0.385625	1	0.733	1
P4hb	0.0109221	-0.575771	0.714	0.767	1
Pcmtd1	0.0110688	0.386333	0.905	0.533	1
Insig2	0.011181	0.266048	0.81	0.4	1
Usp34	0.0114115	0.487931	0.952	0.633	1
Dbi	0.0116316	-0.494597	1	1	1
Ctdnep1	0.0117313	0.252446	0.905	0.533	1
Psmd5	0.0117746	-0.515573	0.429	0.667	1
Sephs2	0.0118237	0.456818	0.81	0.4	1
Prelid1	0.0118337	-0.498148	0.905	0.867	1
Ech1	0.0118343	0.362172	0.81	0.4	1
Pak1ip1	0.0119392	0.466946	0.952	0.633	1
Acbd6	0.0119876	0.284708	0.857	0.467	1
Phactr4	0.0120436	0.256475	0.714	0.3	1
Kcnj5	0.0121019	0.374286	0.714	0.3	1
Metap2	0.012113	-0.513039	0.905	0.967	1
Igf2	0.012387	-0.308853	0.667	0.5	1
Prox1	0.0124983	0.316574	0.857	0.467	1
Clcn4	0.0125253	0.378227	0.714	0.3	1
Arvcf	0.0126066	0.399313	0.333	0.033	1
Mrpl43	0.0127035	0.277478	0.905	0.533	1
Uckl1	0.0127086	0.304118	0.714	0.3	1
Hsf2	0.0127456	0.334759	0.714	0.3	1
Tmcc1	0.0127758	0.307152	0.714	0.3	1
1700096K18Rik	0.0128543	0.26737	0.333	0.033	1
Nup160	0.0130181	0.361812	0.333	0.033	1
Jun	0.0130806	-0.674593	0.762	0.767	1
Ermp1	0.0130847	0.330094	0.333	0.033	1
Pdpr	0.0130978	0.32383	0.333	0.033	1
Ubr3	0.0133242	0.414472	0.857	0.467	1
Med6	0.0133583	0.35318	0.857	0.467	1
Stag2	0.0133619	0.362416	0.857	0.467	1
Atp6v1a	0.0138596	-0.268653	0.762	0.633	1
Pam	0.0140766	0.686235	0.952	0.933	1
Mbtd1	0.0141718	-0.402842	0.619	0.633	1
Hcn4	0.0141866	0.388934	0.381	0.067	1
Car14	0.0142298	-0.310094	0.81	0.6	1
Mdh1	0.0142484	0.50834	0.952	1	1
Nit1	0.0149416	0.328208	0.667	0.267	1
Ubqln1	0.0149515	-0.479511	0.667	0.733	1
Upf3a	0.0151509	0.307904	0.667	0.267	1
Setd1b	0.0152938	0.305191	0.667	0.267	1
Ndufa7	0.0153609	-0.352778	0.952	0.967	1
Jund	0.0154138	0.859696	0.905	0.733	1
Fam76a	0.0154929	0.259337	0.762	0.367	1
Pet100	0.0156875	-0.506918	0.667	0.733	1
Polr2k	0.0159616	-0.466581	0.905	0.9	1
Dusp3	0.0160312	0.545673	0.667	0.267	1
Cadm1	0.0161301	-0.507063	0.476	0.433	1
Fau	0.0167082	-0.40297	1	1	1
Ssna1	0.0168451	0.364019	0.952	0.633	1
Ldha	0.0169078	-0.643852	1	1	1
Cux1	0.0170559	0.437319	0.905	0.567	1
Eif2s2	0.0171556	-0.626506	0.905	0.967	1
Yif1b	0.0172598	-0.268589	0.714	0.567	1
Arhgef12	0.0173955	0.3743	0.762	0.367	1
Cox7c	0.0176634	-0.329175	1	1	1
Sec23a	0.0176714	0.37229	0.762	0.367	1
Hook3	0.0177181	0.406491	0.762	0.367	1
Ap3b1	0.0177724	0.421347	0.762	0.367	1
Psma2	0.0178319	-0.283751	0.952	0.833	1
Mpi	0.0179371	-0.469633	0.619	0.767	1
Pmpca	0.0188528	-0.397487	0.762	0.7	1
Chpt1	0.01898	0.422806	0.81	0.433	1
Lcorl	0.0193466	0.363816	0.619	0.233	1
Ap2b1	0.019719	0.26386	0.81	0.433	1
Lama4	0.0198076	0.262616	0.619	0.233	1
Atp6v1e1	0.0198298	-0.278455	0.857	0.733	1
Sco2	0.0200112	0.446846	0.571	0.2	1
Adss	0.0200938	0.256662	0.619	0.233	1
Fbxl6	0.0201043	0.298132	0.619	0.233	1
5033430I15Rik	0.0201301	0.417639	0.619	0.233	1
Gatsl2	0.0201681	0.321242	0.381	0.067	1
Rgl2	0.0201928	0.281778	0.429	0.1	1
Klhdc10	0.0202009	0.46069	0.714	0.333	1
Tnrc6a	0.0202274	-0.360059	0.714	0.667	1
Dnm1l	0.02028	0.481805	0.905	0.6	1
Usp5	0.0203057	-0.293437	0.667	0.467	1
Clip4	0.0203837	0.338893	0.571	0.2	1
Fem1a	0.0204275	0.328649	0.619	0.233	1
Camta1	0.0207778	0.61447	0.905	0.567	1
Riok3	0.0210301	0.455272	0.857	0.5	1
Lsm3	0.0212874	-0.432147	0.905	0.867	1
Ndufv1	0.0213403	0.409984	1	0.933	1
Pde6d	0.0213514	0.322466	0.81	0.433	1
Mrpl48	0.0216176	0.375098	0.81	0.433	1
Rps27l	0.0216185	-0.465505	0.905	0.967	1
Utrn	0.0216969	0.411988	0.905	0.567	1
Spice1	0.0217906	0.282761	0.524	0.167	1
Med29	0.0218691	0.407071	0.905	0.567	1
Tmem176a	0.0220331	0.552272	0.857	0.533	1
Cdk13	0.0220949	0.264415	0.571	0.2	1
Myl9	0.0221582	0.433226	1	1	1
Rps8	0.0222141	-0.39159	1	1	1
Svbp	0.0222228	0.533731	0.905	0.7	1
Akr1b10	0.0223685	0.338078	0.81	0.433	1
Ddx21	0.0224519	-0.534129	0.619	0.7	1
Timm21	0.0225187	0.268965	0.81	0.433	1
Rps17	0.0225986	-0.536055	1	1	1
Serpinb6a	0.0226801	0.329495	0.81	0.433	1
Dynlt3	0.0226856	0.346041	0.81	0.433	1
Rps19bp1	0.0227145	-0.253844	0.762	0.6	1
Snrpe	0.0227875	-0.526938	0.952	1	1
Adra1b	0.0229834	0.387003	0.429	0.1	1
Canx	0.0230456	-0.351465	0.952	0.867	1
Herc3	0.023083	0.470322	0.524	0.167	1
Fhl2	0.0231586	0.648316	0.857	0.9	1
Rbm19	0.0231686	0.332366	0.571	0.2	1
2022-03-02	0.0232435	0.388299	0.857	0.5	1
Trappc3	0.023288	0.337416	0.905	0.567	1
Anks3	0.023614	0.370403	0.571	0.2	1
Jak1	0.0236404	0.415267	0.81	0.467	1
Serpinb6b	0.0238318	0.381548	0.429	0.1	1
Uqcc3	0.023987	0.442429	0.952	0.667	1
Abcf2	0.0239888	0.401914	0.857	0.5	1
Derl1	0.0240956	0.362457	0.857	0.5	1
Rgs12	0.0241586	0.34525	0.714	0.333	1
Acvr1c	0.0242071	0.29215	0.429	0.1	1
Aen	0.0244036	-0.362098	0.571	0.467	1
Dcps	0.0244476	0.290789	0.857	0.5	1
6720489N17Rik	0.0244825	0.299632	0.429	0.1	1
Dna2	0.0245506	0.283314	0.524	0.167	1
Xpa	0.0245904	0.331459	0.476	0.133	1
Rpl34	0.0246445	-0.470612	1	1	1
Gtf3c2	0.0246857	-0.383699	0.667	0.667	1
Nif3l1	0.0247041	0.354169	0.524	0.167	1
Ypel5	0.0247053	0.26293	0.524	0.167	1
Mt3	0.0247245	0.361327	0.857	0.5	1
Pop5	0.0247462	0.349412	0.857	0.5	1
C030037D09Rik	0.0248237	0.419221	0.476	0.133	1
Ppm1l	0.0249428	0.561674	0.524	0.167	1
Gstm6	0.0251966	0.280165	0.476	0.133	1
Pfdn4	0.0253219	-0.432227	0.619	0.667	1
Lmna	0.0253832	0.447139	0.476	0.133	1
Arhgef2	0.0255691	0.467229	0.762	0.4	1
Bcorl1	0.0256568	0.349072	0.524	0.167	1
Ccdc47	0.0257177	0.27071	1	0.767	1
Kdr	0.0258945	0.45629	0.476	0.133	1
Romo1	0.0260205	-0.515955	0.905	0.967	1
Dnajc21	0.0260753	0.496538	0.762	0.4	1
Vps36	0.0264274	-0.401442	0.952	0.9	1
Saraf	0.026437	0.46791	0.857	0.533	1
Rnf34	0.0264952	0.290972	0.762	0.4	1
Vta1	0.0265719	-0.329517	0.762	0.667	1
Grb2	0.026723	0.456853	0.905	0.6	1
Fam213a	0.0269822	-0.330626	0.714	0.5	1
Lamtor4	0.0273412	0.561305	0.952	0.733	1
Nucks1	0.0274668	-0.553542	0.857	0.833	1
Zkscan3	0.0275622	0.506927	0.857	0.533	1
Snrnp200	0.0278385	-0.348378	0.667	0.633	1
Dpysl2	0.0282619	-0.353901	0.905	0.8	1
Srsf6	0.0284542	-0.425575	0.905	0.967	1
Mrps36	0.0285142	-0.417128	0.905	0.9	1
Mindy3	0.0285617	-0.437792	0.619	0.7	1
Smtnl2	0.0286218	-0.445049	0.762	0.933	1
Ntm	0.0288361	0.259262	0.667	0.3	1
Hspa8	0.0289886	-0.3956	0.952	1	1
Pigyl	0.029057	0.280839	0.667	0.3	1
Ntf5	0.0295202	0.304397	0.143	0	1
Arl10	0.0295202	0.296241	0.143	0	1
Ctla2a	0.0295202	0.301192	0.143	0	1
Prcd	0.0295202	0.258964	0.143	0	1
Anapc1	0.0295282	-0.325098	0.714	0.6	1
Mtf2	0.0297769	-0.253201	0.857	0.667	1
Psmb5	0.0297852	0.354317	0.952	0.933	1
Fasn	0.0298838	-0.388372	0.381	0.433	1
Anapc11	0.0300379	0.579589	0.952	0.833	1
Mcrip2	0.0300717	-0.45042	0.81	0.967	1
Tra2a	0.0303213	-0.355042	0.905	0.8	1
Nop16	0.0304048	-0.254761	0.619	0.533	1
Ranbp1	0.03081	-0.423275	0.905	1	1
Dusp1	0.0311129	-0.430786	0.238	0.433	1
Pkdcc	0.0311414	0.437589	0.762	0.4	1
Myl2	0.0313848	-0.6407	0.952	1	1
Atf4	0.0316758	-0.370102	0.81	0.767	1
2310022B05Rik	0.0317181	0.426223	0.762	0.4	1
Pex13	0.0318467	-0.347045	0.524	0.567	1
Rtf1	0.0319595	-0.496806	0.667	0.767	1
Hsp90b1	0.0320649	-0.589979	0.952	1	1
Trappc2	0.0322723	0.279255	0.762	0.4	1
Ccdc58	0.0322818	-0.352843	0.857	0.767	1
Oaz1	0.0323977	0.289979	0.952	0.967	1
Gna11	0.032548	0.407669	0.81	0.467	1
Hmgb3	0.0326021	0.31306	0.952	0.667	1
Gm2000	0.0326683	-0.536234	0.714	0.733	1
Serpinb9	0.0326802	0.401986	0.286	0.033	1
Rps27	0.0327168	-0.478748	1	1	1
Pirt	0.0327581	0.306772	0.286	0.033	1
Afdn	0.0327772	-0.385243	0.714	0.967	1
Rcor3	0.0330746	0.38419	0.667	0.3	1
Pigf	0.0330749	-0.375901	0.381	0.433	1
Rai1	0.0332936	-0.269952	0.571	0.367	1
Nfat5	0.0334825	0.313466	0.762	0.4	1
Ppie	0.0335002	0.303608	0.762	0.4	1
Fbxw8	0.0335009	0.324703	0.762	0.4	1
Eif1b	0.0339681	-0.434491	0.857	0.867	1
Qars	0.0341123	0.27574	0.762	0.4	1
Serbp1	0.0341575	-0.368078	1	0.967	1
Tfdp2	0.0343742	0.25294	0.619	0.267	1
Elob	0.0346944	-0.447052	0.952	1	1
2410004B18Rik	0.0347643	-0.459884	0.667	0.767	1
Klhdc3	0.0353037	-0.392891	0.619	0.567	1
Top1	0.0355374	-0.548297	0.857	0.933	1
Taf1d	0.0355713	-0.317685	0.714	0.633	1
Btbd7	0.0357042	-0.324874	0.762	0.667	1
Ak6	0.0357968	-0.318645	0.714	0.667	1
Ephb3	0.0362712	0.499793	0.524	0.2	1
Wdr83os	0.0367787	0.395281	0.952	0.733	1
Cyr61	0.0371771	-0.618123	0.619	0.733	1
Thumpd1	0.0378403	0.469062	0.81	0.467	1
Col4a5	0.0381553	0.277703	0.81	0.467	1
Mgrn1	0.0381737	-0.312762	0.571	0.5	1
Uqcc2	0.0381919	-0.366767	0.952	1	1
Ythdf3	0.0383593	-0.268955	0.714	0.633	1
Lman2l	0.0385435	0.270432	0.81	0.467	1
Slc25a17	0.038587	-0.35114	0.524	0.467	1
Plxnb2	0.0391953	-0.45036	0.524	0.5	1
Rfc3	0.0394153	-0.361567	0.667	0.6	1
Kansl1	0.0396687	-0.386484	0.476	0.467	1
Filip1	0.0396946	0.331286	0.81	0.467	1
Ccdc32	0.0400438	0.269996	0.619	0.267	1
mt-Nd4	0.0400894	0.475474	0.952	0.967	1
2410015M20Rik	0.0400942	0.338499	1	0.867	1
Mex3a	0.0401352	-0.525815	0.571	0.6	1
Mrpl32	0.040168	0.371955	0.905	0.6	1
Tomm6	0.0403347	-0.281247	0.571	0.467	1
Ogfr	0.0404341	-0.44887	0.667	0.767	1
Slc20a2	0.04075	0.471062	0.524	0.2	1
Cd2bp2	0.0410816	0.439521	0.619	0.267	1
Taf11	0.0411767	0.273103	0.81	0.467	1
Impad1	0.0414093	-0.60487	0.81	0.833	1
Ddx42	0.0414519	-0.577139	0.429	0.667	1
Riok1	0.0415767	-0.418912	0.571	0.567	1
Pkig	0.0417617	0.377647	1	0.867	1
Mrpl40	0.0418432	-0.26405	0.81	0.633	1
Atp5k	0.0419431	-0.356737	1	1	1
Mgst1	0.0420074	0.367432	0.524	0.2	1
Dcaf7	0.0421012	-0.269878	0.714	0.567	1
Timp3	0.0424865	0.433553	0.905	0.6	1
Rab10	0.0430291	-0.396412	0.762	0.833	1
Vps13a	0.04308	0.341925	0.762	0.433	1
Sys1	0.0435731	0.475794	0.857	0.533	1
Abraxas2	0.0436554	-0.314399	0.619	0.533	1
Prpf8	0.0440164	-0.325909	0.762	0.7	1
Rabep1	0.0443011	0.347195	0.857	0.533	1
Pdcd6ip	0.044428	-0.284451	0.714	0.6	1
Psmd1	0.0446838	-0.590528	0.762	0.867	1
Csk	0.0446936	0.371399	0.714	0.367	1
Rspry1	0.0449255	0.294331	0.714	0.367	1
Mfn1	0.0450241	0.36928	0.714	0.367	1
Snrnp27	0.045147	-0.391548	0.857	0.867	1
Rpl21	0.0451632	-0.307976	1	1	1
Rnf214	0.0453023	0.430931	0.714	0.367	1
Cobl	0.0454349	0.293086	0.714	0.367	1
Igfbp5	0.0455662	1.37242	1	0.933	1
Cpsf2	0.0457006	-0.434453	0.762	0.8	1
Lyrm7	0.0457094	0.352453	0.333	0.067	1
Ppp1r3b	0.0458055	-0.31645	0.667	0.6	1
Slitrk5	0.0460747	0.25634	0.571	0.233	1
Idh3a	0.0462684	0.447304	0.952	0.867	1
Uqcrc1	0.0462809	0.510972	0.952	0.867	1
Daam2	0.0463279	0.825434	0.476	0.167	1
Cnih1	0.0463604	-0.370747	0.857	0.833	1
Lsm5	0.0467535	-0.321416	0.905	0.833	1
Stip1	0.0468442	-0.398313	0.857	0.8	1
Wdsub1	0.047064	0.260383	0.571	0.233	1
Ddt	0.0472267	-0.530094	0.762	0.7	1
Apopt1	0.0472529	-0.327856	0.619	0.5	1
Rbm4b	0.0473137	-0.307837	0.571	0.5	1
Mylpf	0.0473606	0.347763	0.857	0.567	1
Arl15	0.047508	0.41574	0.429	0.133	1
Pank3	0.0476252	0.307605	0.571	0.233	1
Klf13	0.0477652	0.254715	0.571	0.233	1
Rbp1	0.0477757	0.366318	0.333	0.067	1
Ccz1	0.0477973	-0.299588	0.571	0.533	1
Mfhas1	0.0479516	-0.466394	0.524	0.567	1
Osbpl8	0.0479781	0.434936	0.571	0.233	1
Mbd6	0.0480199	0.302419	0.571	0.233	1
mt-Cytb	0.0480816	0.384827	0.952	0.967	1
Npc2	0.0481096	0.336686	0.952	0.7	1
Tank	0.0482354	0.307632	0.571	0.233	1
Lsm7	0.0482574	-0.320673	0.857	0.833	1
Rragd	0.0483033	-0.391062	0.857	0.733	1
Fitm1	0.048315	0.33402	0.952	0.7	1
2900026A02Rik	0.0484766	0.350232	0.571	0.233	1
Tra2b	0.0485438	-0.493695	0.714	0.933	1
Med18	0.0486056	0.340935	0.333	0.067	1
Snap91	0.0486151	0.315319	0.333	0.067	1
Idh3b	0.0487796	0.41118	0.905	0.833	1
Stag1	0.0495181	-0.396922	0.476	0.7	1
Sem1	0.049717	-0.464857	1	1	1
Cul4a	0.0498877	-0.263337	0.714	0.567	1
Arl6ip1	0.0501783	-0.609528	0.905	0.867	1
Pin4	0.0502415	-0.267931	0.81	0.733	1
Gart	0.0502997	-0.420677	0.619	0.567	1
Gm42418	0.0503615	1.30476	0.952	0.8	1
Ppp1r17	0.0510482	0.3384	0.667	0.333	1
Srrt	0.0510894	-0.272739	0.81	0.733	1
Arih1	0.0514705	0.405642	0.762	0.433	1
Pan2	0.0516327	-0.357812	0.429	0.367	1
Tmx4	0.0518396	0.538816	0.81	0.567	1
Pcm1	0.0518486	0.31073	0.952	0.7	1
Mrpl20	0.0523348	0.423169	0.952	0.733	1
Cenpj	0.0523709	0.420695	0.524	0.2	1
Cryab	0.0524484	0.338359	1	1	1
Bmyc	0.0528558	0.263004	0.857	0.567	1
Dcaf15	0.053072	-0.516147	0.381	0.467	1
Dgkh	0.053117	0.281191	0.524	0.2	1
Pank1	0.0534263	0.329866	0.667	0.333	1
Prpf4b	0.0534391	-0.539366	0.762	0.833	1
Sphk2	0.0540992	0.329046	0.381	0.1	1
Rsrc2	0.0542663	-0.358491	0.905	0.833	1
Klhl21	0.0547357	-0.468045	0.333	0.433	1
Slbp	0.0550488	0.262955	0.762	0.433	1
Skp1a	0.0555295	-0.524361	0.81	0.8	1
Cops4	0.0558541	0.341206	0.952	0.7	1
Nprl2	0.0560049	0.352762	0.381	0.1	1
Hsp90aa1	0.0560519	-0.549284	0.952	1	1
Ddx24	0.0560909	-0.389514	0.81	0.867	1
Tmsb4x	0.0560992	0.71109	1	1	1
Tfam	0.0563622	-0.293682	0.762	0.6	1
Nck2	0.0564654	0.308384	0.381	0.1	1
Dag1	0.0565334	-0.309771	0.857	0.8	1
1600014C10Rik	0.0567334	0.329444	0.381	0.1	1
Rnf7	0.0568901	-0.300099	0.905	0.9	1
Gpr153	0.0569166	0.286701	0.381	0.1	1
Sf1	0.056931	-0.302671	0.81	0.767	1
Sfrp1	0.0570859	0.764514	0.952	0.767	1
Camsap1	0.0571271	0.539244	0.476	0.167	1
Rpl37a	0.0577502	-0.362257	1	1	1
2610204G07Rik	0.0578031	0.375685	0.429	0.133	1
Mrpl14	0.0578061	0.395966	0.952	0.7	1
Gmps	0.0579121	0.292804	0.952	0.7	1
Csnk1a1	0.057939	0.39691	1	0.867	1
Fam162a	0.0579816	-0.481778	0.952	0.967	1
Perp	0.0581203	0.340432	0.762	0.433	1
Kcnk3	0.0581773	0.252476	0.476	0.167	1
Gnl3	0.0582978	-0.336706	0.619	0.6	1
Igfbp4	0.0583382	0.257464	0.476	0.167	1
Atg5	0.0585166	-0.292713	0.667	0.6	1
Ssr1	0.0586105	-0.293629	0.81	0.733	1
Prune2	0.0586706	0.32426	0.476	0.167	1
Taf8	0.0588928	0.28602	0.429	0.133	1
Tmem38a	0.0590458	0.262953	0.762	0.433	1
Ank	0.0592447	0.284229	0.429	0.133	1
Mien1	0.0592873	0.400857	0.905	0.633	1
Gigyf2	0.059356	-0.282162	0.619	0.533	1
Mtpn	0.0595118	-0.330006	0.762	0.733	1
Iba57	0.0598094	0.297115	0.429	0.133	1
Ilf2	0.0598644	-0.465612	0.667	0.833	1
Ptbp2	0.0599011	0.491811	0.762	0.433	1
Zfp326	0.0599091	0.313264	0.762	0.433	1
Snf8	0.0600359	0.382768	0.81	0.5	1
Gm17018	0.0601818	0.291274	0.667	0.333	1
Ccdc8	0.0603572	0.309521	0.762	0.433	1
Prkrip1	0.0604375	-0.259795	0.524	0.433	1
Ssr3	0.0605594	-0.482345	0.857	0.933	1
Bckdk	0.060566	0.30947	0.857	0.567	1
Ddx18	0.0607533	-0.391972	0.714	0.7	1
Slc25a51	0.0608352	0.257781	0.667	0.333	1
Emb	0.0610682	-0.453482	0.429	0.467	1
Angptl2	0.0612807	-0.333127	0.381	0.367	1
Tmem60	0.0625981	0.31762	0.81	0.5	1
Eea1	0.0626081	0.37631	0.857	0.567	1
Cmtm7	0.0626518	-0.33465	0.619	0.667	1
Rlim	0.0628164	-0.32548	0.476	0.6	1
Brd9	0.0629246	-0.35913	0.571	0.6	1
Gstm5	0.0630118	-0.344843	0.762	0.767	1
Ube2b	0.0634114	0.370543	1	0.933	1
Nfyc	0.0636558	0.333651	0.714	0.4	1
Uqcr10	0.0640092	-0.330389	0.952	0.967	1
Itgb3bp	0.0644563	-0.270237	0.619	0.6	1
Ranbp2	0.0649013	-0.352348	0.571	0.567	1
Grk3	0.0652432	-0.332279	0.333	0.3	1
Gm11808	0.0653935	-0.370566	0.905	0.8	1
Trmt112	0.0655684	-0.356652	0.81	0.767	1
Coa6	0.0662948	0.345898	0.81	0.5	1
Rps26	0.0665529	-0.390912	1	1	1
Nudt3	0.0665644	0.318104	0.905	0.633	1
Ddah2	0.0666151	0.354268	0.905	0.633	1
Nsun2	0.0668266	-0.254028	0.667	0.567	1
Cnot6l	0.0668874	0.429021	0.619	0.3	1
Ube2c	0.0669234	-0.312094	0.762	0.7	1
Ube3a	0.0675439	-0.380737	0.905	1	1
Dhx15	0.0677675	-0.45057	0.619	0.833	1
Mrps14	0.067842	-0.346127	0.905	0.9	1
Rara	0.067885	-0.279616	0.524	0.367	1
Dnajb1	0.0679077	-0.397589	0.524	0.6	1
Lmod1	0.0682495	-0.478108	0.238	0.233	1
Srek1ip1	0.0683309	-0.35469	0.667	0.633	1
Polr2d	0.0684764	0.695731	0.762	0.467	1
Tmem251	0.0685996	-0.263655	0.476	0.3	1
Alkbh1	0.0687267	-0.29045	0.619	0.6	1
Tpt1	0.0687572	0.379988	1	1	1
Siva1	0.0689523	0.400455	0.952	0.733	1
Dhrs4	0.069399	0.260041	0.81	0.5	1
Slc31a1	0.0694077	-0.429419	0.524	0.7	1
Mt1	0.0694369	-0.29251	0.476	0.433	1
Elf2	0.0695198	0.361287	0.81	0.5	1
Srpk2	0.0698932	-0.497867	0.762	0.9	1
Bnip3l	0.0702204	-0.30859	0.905	0.833	1
Epha7	0.0703427	0.26555	0.81	0.5	1
Msl3	0.0703543	-0.393554	0.524	0.533	1
Med21	0.07036	0.327024	0.905	0.633	1
Larp7	0.0706157	-0.341754	0.762	0.733	1
Nsfl1c	0.0706311	-0.45116	0.81	0.833	1
Pin1	0.0707126	-0.451851	0.81	0.933	1
Brwd3	0.0711854	-0.380356	0.476	0.433	1
Ptp4a2	0.0714025	0.437567	0.952	0.933	1
Tnrc6b	0.0718262	0.26255	0.905	0.633	1
Bicd2	0.0718414	-0.347416	0.571	0.567	1
Gm16286	0.0723785	0.259052	0.905	0.633	1
Rad50	0.0723939	-0.250861	0.476	0.367	1
Myh7	0.0724682	-0.403988	0.667	0.833	1
Elavl1	0.0726814	-0.314098	0.857	0.8	1
Coq6	0.0727722	0.290188	0.857	0.567	1
Nras	0.0730305	0.27342	0.905	0.633	1
Tomm7	0.073146	-0.281563	0.952	0.933	1
Gnao1	0.0736878	0.367497	0.857	0.567	1
Kpna4	0.0737208	0.366396	0.857	0.567	1
Aplp2	0.0744379	-0.301931	0.714	0.667	1
Rps25	0.0747336	-0.313621	1	1	1
Polr2f	0.0750318	-0.433577	0.857	0.9	1
Jph2	0.0752666	0.256159	0.857	0.567	1
Ypel2	0.0754703	-0.268402	0.667	0.567	1
Dok4	0.0755319	0.397024	0.714	0.4	1
Ethe1	0.0756747	-0.260805	0.667	0.6	1
Sorbs1	0.075741	0.28827	0.619	0.3	1
mt-Atp6	0.0772465	0.494255	1	0.967	1
Mylk3	0.0774511	0.308083	1	0.833	1
Sh2b3	0.0779246	0.534793	0.238	0.033	1
Tmem256	0.0782787	-0.411596	0.905	0.867	1
Dhcr7	0.0784469	-0.331503	0.381	0.333	1
Tgm2	0.0785288	0.336891	0.714	0.4	1
3632451O06Rik	0.0786745	-0.488597	0.762	0.667	1
Cks1b	0.0789448	-0.372445	0.952	0.933	1
Ctsb	0.0790032	0.336722	0.952	0.733	1
Ankrd49	0.079301	-0.255917	0.333	0.267	1
Rbm17	0.0793731	-0.417808	0.857	0.833	1
Nupl2	0.0794591	0.290017	0.238	0.033	1
Iqsec1	0.0797853	-0.264845	0.619	0.467	1
Arid5b	0.0799431	0.297846	0.524	0.233	1
Mnat1	0.0803617	0.288997	0.714	0.4	1
Itgb1	0.0804796	0.383471	0.952	0.933	1
Itpr1	0.0806758	0.331242	0.619	0.333	1
Helz	0.0807267	-0.35491	0.667	0.6	1
Kras	0.0813937	0.324939	0.714	0.4	1
Fbn2	0.0817847	0.31185	0.952	0.733	1
Fam210a	0.0818686	0.305271	0.714	0.4	1
Pno1	0.0826677	-0.403759	0.762	0.767	1
Rpl36al	0.0829627	-0.411512	0.905	1	1
Erich1	0.0832113	-0.252031	0.476	0.467	1
Mpzl1	0.0832178	-0.339115	0.667	0.633	1
Sptb	0.0836613	-0.303199	0.429	0.333	1
Usp13	0.0836907	0.473882	0.714	0.5	1
Nqo2	0.0842481	0.37017	0.571	0.267	1
Dctn6	0.0844892	0.335782	0.762	0.467	1
Csrp1	0.0845386	0.400906	0.952	0.733	1
Pdxp	0.0847965	-0.272237	0.381	0.3	1
Gtf2h1	0.0847965	-0.2616	0.476	0.433	1
Susd6	0.0852863	-0.318071	0.095	0.333	1
Mtch1	0.0855748	0.395609	0.905	0.767	1
Ddx56	0.0856136	-0.282387	0.619	0.567	1
Efhd2	0.0859212	-0.39538	0.524	0.567	1
Cks2	0.0864498	-0.577085	0.762	0.833	1
Aes	0.0864764	0.257893	0.952	0.967	1
Aqr	0.0864979	-0.310245	0.476	0.467	1
Eef1a2	0.0868228	0.457089	0.524	0.233	1
Haus7	0.0868546	-0.296419	0.476	0.5	1
Bdp1	0.0871257	-0.368972	0.476	0.567	1
Ptges3	0.0873176	-0.309119	0.952	0.933	1
Pdap1	0.0875605	-0.452726	0.905	0.933	1
Cacna1d	0.0875997	-0.400902	0.333	0.4	1
Mrto4	0.0877017	-0.307503	0.762	0.733	1
Hk2	0.0877578	-0.382634	0.476	0.467	1
Nup155	0.0880809	-0.454179	0.19	0.367	1
Cdv3	0.0888562	-0.424087	0.857	0.967	1
Fth1	0.0888778	0.365581	1	1	1
Smc4	0.0894263	-0.312782	0.905	0.833	1
Acp6	0.0897289	0.255546	0.571	0.267	1
Uba6	0.08975	0.294935	0.571	0.267	1
Plin3	0.0903511	0.294204	0.762	0.467	1
Tspan9	0.0903847	-0.348175	0.619	0.567	1
Fam96b	0.0905928	0.345979	0.952	0.933	1
Leng8	0.0906115	0.369382	0.524	0.233	1
Asb4	0.090865	-0.297435	0.619	0.567	1
Ddb1	0.091741	-0.500217	0.81	0.933	1
Exosc8	0.0917501	-0.354683	0.762	0.767	1
Hmmr	0.0919244	-0.413082	0.333	0.633	1
1110059E24Rik	0.0921399	0.361019	0.762	0.467	1
Pex19	0.092853	-0.541024	0.714	0.667	1
Hnrnpdl	0.0935516	-0.274279	0.952	0.867	1
Mpp6	0.093625	0.369267	0.81	0.567	1
Tcof1	0.093691	-0.308101	0.524	0.5	1
Usp45	0.094167	0.427668	0.429	0.167	1
Pla2g16	0.0944485	0.40805	0.762	0.6	1
Ints14	0.0946089	-0.341499	0.476	0.433	1
Gnb5	0.0949593	0.277846	0.762	0.467	1
Atf6b	0.0952764	-0.306426	0.571	0.467	1
Phf3	0.0954938	0.412255	0.857	0.6	1
Impa1	0.0955434	-0.332632	0.714	0.667	1
Use1	0.0956635	0.255641	0.762	0.467	1
Klc1	0.0958804	0.35994	0.762	0.467	1
Hmgcl	0.0960746	0.565427	0.667	0.4	1
Sppl2a	0.0964567	-0.350988	0.524	0.567	1
Isyna1	0.0965663	0.282121	0.952	0.733	1
Capn7	0.0966814	-0.345096	0.476	0.467	1
Cep55	0.0970213	-0.351038	0.286	0.367	1
Frs2	0.0970784	0.274729	0.524	0.233	1
Ctnna1	0.0972015	0.294005	1	0.867	1
Sh3bgrl3	0.0974075	-0.424236	0.667	0.733	1
Eif5b	0.0974084	-0.285586	0.952	0.9	1
Eif3c	0.0976225	-0.407649	0.81	0.967	1
Zmym3	0.0979073	-0.252634	0.619	0.567	1
Dnaja2	0.0979481	0.366399	0.952	0.767	1
Chml	0.0987808	0.26389	0.524	0.233	1
Tmpo	0.0989521	-0.291269	0.762	0.7	1
Erp44	0.0990242	-0.281138	0.667	0.533	1
Taok1	0.0993591	0.366261	0.905	0.667	1
Rrn3	0.0993645	-0.350883	0.476	0.467	1
Slirp	0.0993829	-0.367298	0.81	0.867	1
Glo1	0.099604	-0.311132	0.857	0.8	1
Map1lc3b	0.0998397	0.385493	0.905	0.8	1
Tusc2	0.0999859	0.361834	0.667	0.367	1
Rbm33	0.100035	0.265042	0.524	0.233	1
Ssbp2	0.100332	0.400042	0.762	0.467	1
Stmn1	0.100899	0.690609	1	1	1
Kcng2	0.101122	0.313898	0.762	0.467	1
H1fx	0.101574	0.402463	0.81	0.533	1
Acta2	0.101589	-0.30942	0.952	1	1
Lmod2	0.10165	0.485266	0.762	0.5	1
Ndufv3	0.101842	-0.3778	0.952	1	1
Ywhah	0.101908	0.371915	1	0.9	1
Trak2	0.102146	0.406425	0.667	0.367	1
Hdac6	0.102359	0.277565	0.524	0.233	1
Ptcd2	0.102416	-0.315162	0.619	0.533	1
Nebl	0.102603	-0.253803	1	0.967	1
Bcam	0.102631	0.327678	0.81	0.533	1
Cited2	0.102717	-0.516284	0.81	0.833	1
Myl4	0.102798	0.31533	1	1	1
Pole2	0.102911	-0.267536	0.429	0.333	1
Tpi1	0.103318	-0.433553	0.952	1	1
Ndufa3	0.103449	-0.305718	0.952	1	1
Acsl3	0.103803	-0.250972	0.619	0.5	1
Pdcd2	0.103955	0.281607	0.667	0.367	1
Eif4g3	0.104531	-0.37831	0.667	0.667	1
Klf2	0.10486	0.298396	0.286	0.067	1
Eef1d	0.104937	-0.392259	0.905	0.933	1
Cpeb2	0.105147	-0.292977	0.524	0.567	1
Cnn3	0.105335	0.365186	0.905	0.667	1
Sms	0.106066	-0.296385	0.857	0.767	1
Chit1	0.106406	0.441618	0.476	0.2	1
Ppp4r3a	0.106796	-0.271389	0.714	0.667	1
Ripor1	0.107627	0.252924	0.286	0.067	1
Cxadr	0.107699	-0.314604	0.762	0.667	1
Nmt1	0.107763	-0.33302	0.762	0.767	1
Usf2	0.108965	0.277113	0.81	0.533	1
Eri3	0.109219	0.282582	0.81	0.533	1
Mtpap	0.10965	0.309572	0.476	0.2	1
Rplp0	0.110181	0.265023	1	1	1
Tle1	0.110674	0.261742	0.476	0.2	1
Ddx5	0.110737	-0.379926	0.952	0.967	1
Atp1a1	0.110779	0.3568	0.905	0.867	1
Cenpf	0.111022	-0.371456	0.571	0.833	1
Dad1	0.111282	-0.367921	0.905	1	1
Crabp2	0.111904	-0.382073	0.19	0.333	1
Gm26782	0.112469	0.293166	0.333	0.1	1
Eif3h	0.112864	0.358327	0.905	0.867	1
Tmem63b	0.113147	-0.320088	0.476	0.533	1
Cep19	0.11357	0.292564	0.476	0.2	1
Wdr12	0.113652	-0.268483	0.524	0.5	1
Epha4	0.113789	0.313532	0.476	0.2	1
Stat5b	0.11385	0.279087	0.476	0.2	1
mt-Co3	0.114563	0.601442	1	1	1
Rpl31	0.114672	-0.321962	1	1	1
Csrp3	0.114692	0.392666	1	1	1
Nmral1	0.115075	-0.38186	0.476	0.5	1
Ifitm10	0.115088	0.322741	0.333	0.1	1
Cndp2	0.115321	-0.250491	0.476	0.433	1
Mpc2	0.115339	0.429805	1	0.933	1
P4ha1	0.115433	-0.304834	0.619	0.7	1
Tnfaip1	0.115879	0.25247	0.81	0.533	1
Npm1	0.115972	-0.431985	1	1	1
Fh1	0.116312	0.375624	0.905	0.8	1
Tmem163	0.116886	0.536817	0.81	0.6	1
Clk4	0.117107	-0.341065	0.619	0.633	1
5430431A17Rik	0.11744	0.548624	0.905	0.933	1
Jmjd6	0.117479	-0.273354	0.81	0.733	1
Tagln2	0.117483	0.465564	0.381	0.133	1
Gdi2	0.11815	-0.292222	0.952	0.9	1
Bcl2l12	0.118167	-0.357792	0.429	0.467	1
Tead1	0.118529	0.31123	0.905	0.667	1
Ccnd3	0.118805	0.322489	0.952	0.8	1
Lrrc39	0.119999	0.300827	0.714	0.433	1
Nsmce2	0.120577	-0.323197	0.762	0.7	1
Ankrd17	0.120875	-0.401314	0.714	0.8	1
Celf1	0.120933	-0.38418	0.857	0.967	1
Slc16a3	0.120979	-0.428254	0.762	0.867	1
Decr2	0.121122	-0.281865	0.476	0.4	1
Klhl23	0.121251	0.374531	0.857	0.6	1
Ate1	0.121335	0.403763	0.762	0.5	1
Mrpl36	0.121338	0.354492	0.905	0.667	1
Glul	0.121651	0.252197	0.619	0.333	1
Osgep	0.122408	0.293952	0.857	0.6	1
Mgat1	0.12242	0.31342	0.381	0.133	1
Eif3j1	0.122747	-0.273413	0.905	0.867	1
Rpl22	0.12278	-0.306767	1	1	1
Akap5	0.123034	-0.496062	0.476	0.4	1
Thoc2	0.123279	-0.353957	0.81	0.8	1
Tnfsf12	0.12363	0.287501	0.381	0.133	1
Tmem160	0.123651	-0.273031	0.762	0.733	1
Fam72a	0.123654	0.298025	0.381	0.133	1
Eif3m	0.124036	-0.389757	0.857	0.967	1
Actg1	0.12404	-0.357983	0.905	0.933	1
Nmnat1	0.124155	0.255061	0.381	0.133	1
Clns1a	0.124408	0.273144	0.857	0.6	1
Msantd4	0.125405	-0.316838	0.571	0.667	1
Far1	0.125532	-0.375049	0.667	0.733	1
Churc1	0.125602	0.629953	0.857	0.7	1
Akap12	0.126331	-0.294657	0.524	0.467	1
Sod2	0.126372	0.336691	0.952	0.933	1
Golph3	0.126473	-0.271348	0.524	0.533	1
Vkorc1l1	0.126843	-0.353417	0.429	0.4	1
Ptms	0.126889	0.273159	0.905	0.867	1
Tshz1	0.127074	0.333061	0.619	0.333	1
Atp6v0e	0.127107	-0.304051	0.905	0.867	1
Atg16l1	0.127134	-0.307626	0.286	0.333	1
Pvalb	0.127411	-0.304788	0.381	0.267	1
Pole4	0.128104	-0.320019	0.81	0.8	1
Dscr3	0.128141	0.33509	0.619	0.333	1
Ndufaf1	0.128214	0.311652	0.619	0.333	1
Hirip3	0.12843	0.292366	0.619	0.333	1
Slc35a4	0.128631	0.328558	0.619	0.333	1
Angpt1	0.128782	-0.68033	0.571	0.733	1
Fst	0.129442	1.07793	0.476	0.267	1
Eif4enif1	0.12957	-0.309653	0.571	0.467	1
Cdc34	0.13	-0.353254	0.905	0.9	1
2010107E04Rik	0.130146	-0.276893	1	1	1
Zfp638	0.130352	-0.347263	0.667	0.667	1
Zdhhc8	0.131238	-0.33772	0.381	0.333	1
Pcnx	0.131304	-0.320746	0.571	0.5	1
Sln	0.131353	1.0693	0.381	0.167	1
Odc1	0.131387	-0.412354	0.762	0.8	1
Amotl1	0.131871	-0.298129	0.524	0.533	1
Stard10	0.132542	0.497058	0.857	0.833	1
Apoe	0.132888	0.288483	0.714	0.433	1
Ncapd2	0.133914	0.303442	0.714	0.433	1
Phactr2	0.134082	-0.320564	0.571	0.7	1
Arglu1	0.134412	0.274765	1	0.867	1
Actb	0.13461	-0.631405	0.905	0.933	1
Pabpc4	0.134869	0.396868	0.857	0.7	1
Purb	0.135228	0.513648	0.905	0.867	1
Serpinh1	0.135433	0.31604	1	0.867	1
Supt20	0.135748	-0.296128	0.476	0.567	1
Srsf11	0.135761	-0.339212	0.905	0.9	1
Rassf8	0.137572	-0.252456	0.714	0.6	1
Orc6	0.137949	-0.377695	0.476	0.633	1
Eif4e	0.137992	-0.400041	0.81	0.9	1
Gtf2f1	0.138616	-0.329756	0.333	0.433	1
Col18a1	0.13979	-0.410852	0.571	0.6	1
Kxd1	0.140013	-0.257583	0.857	0.667	1
Mex3c	0.140383	-0.349121	0.476	0.5	1
Hnrnpm	0.140793	-0.386931	0.857	0.867	1
Tubb5	0.140844	-0.308912	0.952	1	1
Ankrd1	0.141406	0.309069	0.952	0.767	1
Shoc2	0.141685	-0.258347	0.524	0.533	1
Rest	0.14276	-0.281789	0.619	0.667	1
Snrpb	0.143051	-0.375702	0.857	0.933	1
Nexn	0.143992	-0.412322	1	1	1
Rp9	0.144434	-0.371104	0.762	0.867	1
C1qbp	0.144587	-0.358602	0.905	0.933	1
Trub2	0.144699	0.337722	0.571	0.3	1
Zyx	0.144963	0.323955	0.905	0.7	1
Slc6a6	0.145043	-0.277389	0.571	0.567	1
Vcpip1	0.145406	-0.338936	0.381	0.4	1
Arf4	0.145714	-0.396829	0.905	0.933	1
Haus1	0.145767	-0.267956	0.476	0.467	1
Slc2a1	0.145893	-0.650131	1	0.933	1
Cpne5	0.147051	0.355572	0.81	0.733	1
Oxsr1	0.147299	-0.27336	0.429	0.467	1
Phyh	0.147849	0.286554	0.762	0.5	1
Lysmd3	0.148236	-0.313859	0.524	0.6	1
Ckb	0.14866	0.551779	0.905	0.933	1
Prkaa1	0.149611	-0.33262	0.19	0.4	1
Lpar3	0.149735	-0.336769	0.381	0.533	1
Hist1h1e	0.150188	-0.36602	0.333	0.3	1
Scp2	0.150407	0.445322	0.905	0.833	1
Mbnl1	0.150816	-0.276065	0.571	0.5	1
Rnf10	0.15135	0.29984	0.952	0.767	1
Zc3h14	0.151625	-0.293818	0.714	0.733	1
Ptprf	0.151647	0.282037	0.81	0.567	1
Gtpbp4	0.151927	-0.360894	0.762	0.867	1
Wdr45b	0.152202	0.442783	0.762	0.5	1
mt-Co2	0.152811	0.375512	1	1	1
Selenow	0.153284	0.253809	0.952	1	1
Cenpa	0.153602	-0.556711	0.714	0.733	1
Ppa1	0.153618	-0.256308	0.857	0.833	1
Emsy	0.154701	0.378736	0.762	0.5	1
Pofut2	0.155192	-0.282799	0.667	0.633	1
Ndufa5	0.156193	-0.304641	0.952	1	1
Atp1b3	0.156349	-0.31389	0.714	0.7	1
Smg1	0.156718	-0.320815	0.333	0.4	1
Pcnt	0.15721	-0.259693	0.571	0.467	1
Ctps	0.157293	0.25058	0.762	0.5	1
Dnajc19	0.157385	-0.450114	0.762	0.867	1
Rflnb	0.157744	-0.305417	0.286	0.3	1
Ddias	0.15783	-0.265437	0.143	0.333	1
Brd2	0.158028	-0.275717	0.762	0.767	1
Spry2	0.15863	-0.32212	0.571	0.433	1
Azi2	0.15882	0.270164	0.762	0.5	1
Ndufb9	0.159124	0.318592	1	1	1
Aaas	0.159317	-0.251168	0.333	0.467	1
Adprhl1	0.159698	0.485344	0.619	0.367	1
Egln1	0.160146	0.252778	0.762	0.5	1
Dhcr24	0.160175	-0.42571	0.571	0.6	1
Kcnq3	0.160257	0.723818	0.476	0.267	1
Brk1	0.160433	0.380572	0.952	0.767	1
Cox6c	0.161089	-0.310165	1	1	1
Cd63	0.161585	0.371358	0.905	0.733	1
Nampt	0.161607	-0.294737	0.429	0.467	1
Akt2	0.161776	-0.358577	0.619	0.667	1
Nxt1	0.161841	-0.253036	0.571	0.567	1
Cyb5a	0.162163	-0.317557	0.857	0.9	1
Dhx30	0.162342	-0.31938	0.619	0.567	1
Zeb1	0.162389	0.329987	0.667	0.4	1
Eif2s3y	0.162444	-0.28024	0.476	0.467	1
Trp53inp2	0.163459	-0.333985	0.619	0.7	1
Bloc1s1	0.164423	0.355086	0.714	0.467	1
Mbnl2	0.165387	0.361663	0.857	0.633	1
Fstl1	0.166004	0.257583	0.952	0.8	1
Lmod3	0.16605	0.601959	0.429	0.333	1
Hmga1b	0.166659	-0.298087	0.19	0.4	1
Naa25	0.16692	0.320466	0.667	0.4	1
Nup188	0.166945	-0.302113	0.333	0.467	1
Hadha	0.167777	0.302116	0.857	0.8	1
Slc25a37	0.167786	-0.337656	0.333	0.2	1
Snrpd2	0.167811	-0.258493	0.952	0.9	1
Rbms2	0.168137	0.282382	0.667	0.4	1
Epm2aip1	0.168305	0.300179	0.667	0.4	1
Cmc1	0.168841	0.294403	0.667	0.4	1
Fdft1	0.168844	0.27608	0.667	0.4	1
Mdfic	0.169136	0.305717	0.19	0.033	1
Gpc3	0.169146	-0.499046	0.81	0.867	1
Calm2	0.169307	-0.302325	0.952	0.933	1
Ndufaf3	0.169704	-0.312339	0.667	0.667	1
Tfrc	0.169806	-0.424196	0.619	0.7	1
AC160336.1	0.170464	-0.305411	0.238	0.267	1
Cwc25	0.17069	0.4989	0.524	0.267	1
Arid3b	0.170795	-0.255491	0.524	0.5	1
Atp5o-ENSMUSG00000022956	0.171156	0.270027	1	1	1
Mrpl18	0.172379	0.256088	1	0.9	1
Klhdc2	0.172592	0.355824	0.905	0.7	1
Exosc9	0.173126	-0.257193	0.619	0.533	1
Ppp5c	0.173558	-0.393008	0.476	0.6	1
Oat	0.173616	0.317992	0.905	0.733	1
Tceal9	0.173792	-0.253248	0.905	1	1
Set	0.17397	-0.463627	0.905	0.933	1
Sh3bgr	0.174014	0.258171	1	1	1
Birc5	0.175242	-0.449447	0.619	0.8	1
Alg5	0.175379	-0.274386	0.381	0.333	1
Malat1	0.175901	0.481509	1	0.967	1
Elp5	0.176854	-0.378462	0.667	0.7	1
Tfpi	0.177599	-0.362438	0.429	0.567	1
Cdk7	0.17798	0.273012	0.81	0.567	1
Ier2	0.178287	-0.44383	0.571	0.567	1
Kif1bp	0.178745	-0.294921	0.381	0.333	1
Ccdc59	0.178842	-0.363453	0.81	0.9	1
Tcp1	0.178927	-0.26569	1	0.967	1
Arpc4	0.179521	-0.297668	0.857	0.8	1
Mrpl37	0.179876	-0.314816	0.429	0.567	1
Eif3i	0.180081	0.267705	0.952	0.9	1
Pgam2	0.180335	0.408219	0.952	0.9	1
Raly	0.180594	0.265298	0.952	0.8	1
Slc39a3	0.180661	0.286987	0.19	0.033	1
Psmd11	0.180828	0.290947	0.905	0.7	1
Pcna	0.180981	0.254347	0.81	0.567	1
Parp6	0.181366	0.288872	0.19	0.033	1
Prps1	0.181496	-0.487929	0.286	0.433	1
Hnrnpa2b1	0.181534	-0.377837	0.952	1	1
Ezh2	0.181628	0.279506	0.81	0.567	1
Selenom	0.182002	0.291516	0.714	0.467	1
Ubn1	0.182034	0.263426	0.81	0.567	1
Higd2a	0.182482	0.28935	0.952	0.833	1
Smim14	0.183086	0.476323	0.81	0.6	1
Bmp4	0.183091	0.43483	0.476	0.233	1
Id4	0.183248	-0.462249	0.333	0.333	1
Elof1	0.184232	-0.297097	0.857	0.8	1
Isl1	0.184265	0.412066	0.238	0.067	1
Tmod1	0.185411	0.288378	0.952	0.967	1
Dnaja1	0.185513	0.325464	0.952	0.967	1
Rpl7a-ps5	0.185834	-0.258888	0.143	0.333	1
Tmsb10	0.186086	-0.389171	0.952	1	1
Stk11	0.186146	-0.26481	0.714	0.633	1
Cenpt	0.186192	-0.269627	0.381	0.467	1
Gtf3c6	0.186644	-0.310525	0.81	0.8	1
Rnf11	0.186906	0.25459	0.905	0.7	1
Fam60a	0.187347	0.405799	0.857	0.633	1
Map1lc3a	0.187397	0.408378	0.952	0.867	1
Aldh1b1	0.187421	0.368941	0.762	0.533	1
Med4	0.187592	0.263176	0.714	0.467	1
Aars	0.18821	-0.313854	0.619	0.633	1
Rbm8a	0.189297	-0.377492	0.857	0.933	1
C130080G10Rik	0.189345	0.549535	0.619	0.467	1
Sars	0.189776	0.252078	0.857	0.633	1
Lin54	0.189836	0.395169	0.429	0.2	1
Ubald2	0.189838	-0.393133	0.81	0.8	1
Phgdh	0.189907	0.327996	0.714	0.467	1
Exosc7	0.190015	0.385362	0.857	0.633	1
Capza2	0.190521	-0.331015	0.905	0.933	1
Tenm4	0.191194	0.362642	0.238	0.2	1
Pyurf	0.191499	0.257208	0.857	0.633	1
Prtg	0.191835	-0.31259	0.524	0.533	1
Nono	0.191899	-0.357861	0.905	0.967	1
Tnnt1	0.192258	0.252345	0.905	0.7	1
Scd2	0.192287	-0.47407	0.905	0.867	1
Mrpl11	0.192701	0.338189	0.905	0.7	1
Lockd	0.193287	-0.294746	0.333	0.5	1
2610037D02Rik	0.194414	-0.285049	0.381	0.367	1
Prpf40a	0.194432	-0.415202	0.857	0.9	1
Ppid	0.194459	0.277598	0.857	0.633	1
Abracl	0.194705	-0.419794	1	1	1
Hmgn1	0.195545	-0.360319	0.952	1	1
Zbtb14	0.19596	0.316214	0.476	0.233	1
Krt18	0.197207	-0.280444	0.429	0.433	1
Casp8ap2	0.19795	0.322387	0.714	0.467	1
Hba-a2	0.19862	-3.18012	0.857	0.933	1
Atp6v1h	0.198746	-0.289702	0.333	0.467	1
Rbbp9	0.198862	-0.304137	0.286	0.333	1
Dazap2	0.198927	-0.350343	0.667	0.767	1
Ctnnd1	0.199087	-0.428428	0.762	0.767	1
Rpl7l1	0.199357	-0.357264	0.667	0.733	1
Ints6	0.200061	-0.277519	0.667	0.633	1
Suds3	0.201073	0.2881	0.857	0.667	1
Tfg	0.201334	-0.294509	0.81	0.8	1
Pkia	0.201479	0.518061	0.571	0.333	1
Ndrg2	0.201521	0.363275	0.81	0.733	1
Tecrl	0.201733	-0.409367	0.619	0.767	1
Sparc	0.201742	0.368032	0.952	0.933	1
Kmt5a	0.201791	-0.311286	0.905	0.867	1
Zfp106	0.20278	-0.371743	0.714	0.867	1
Fbxo22	0.203464	0.302746	0.857	0.667	1
Slc39a10	0.203579	-0.289149	0.524	0.567	1
Orc2	0.204173	0.335033	0.619	0.367	1
Arhgdia	0.204491	-0.330923	0.81	0.8	1
Nav2	0.204768	0.373941	0.857	0.667	1
Rex1bd	0.204963	-0.335673	0.762	0.867	1
Tsr2	0.205019	-0.267045	0.19	0.333	1
Rpl36a-ps1	0.206346	-0.358954	0.476	0.567	1
Actn1	0.206433	-0.286748	0.714	0.733	1
Snapc2	0.206682	-0.307349	0.286	0.433	1
Ctdsp2	0.207183	0.364661	0.714	0.467	1
Bag1	0.207698	0.314567	0.905	0.733	1
mt-Nd1	0.207718	0.26915	1	0.967	1
Trp53	0.207974	0.327843	0.762	0.533	1
Nus1	0.20809	-0.389441	0.381	0.433	1
Rpl10-ps3	0.208143	-0.312473	0.905	0.867	1
Stim1	0.208974	0.317429	0.238	0.067	1
Ktn1	0.209057	-0.398569	0.81	0.8	1
Tet1	0.209231	-0.295876	0.381	0.467	1
Rangap1	0.209844	-0.385688	0.714	0.8	1
Rpp38	0.210134	-0.277204	0.19	0.167	1
Tuba1b	0.210437	-0.259819	1	1	1
Pum2	0.210841	-0.319698	0.714	0.8	1
Zcchc6	0.211231	-0.351125	0.476	0.567	1
Ubqln2	0.211502	-0.254041	0.619	0.6	1
Lage3	0.211677	0.303014	0.857	0.733	1
Cd164	0.211982	-0.255733	0.714	0.7	1
Nenf	0.212245	0.328507	0.905	0.8	1
Tpmt	0.212584	-0.378035	0.333	0.4	1
Vbp1	0.212622	-0.301257	0.857	0.933	1
Mef2c	0.213096	-0.409854	0.857	0.967	1
Cisd1	0.213193	0.251363	0.952	0.8	1
Polq	0.213322	0.339531	0.286	0.1	1
Snrpd3	0.213758	-0.276281	0.905	0.867	1
Agrn	0.214589	0.262736	0.429	0.2	1
Acvr2b	0.215228	-0.30062	0.667	0.633	1
Nipbl	0.215326	0.426828	0.857	0.7	1
Zfp36	0.215684	-0.266126	0.19	0.367	1
Mcts2	0.215764	0.335609	0.571	0.333	1
Afap1l1	0.216173	0.299894	0.762	0.533	1
Srp14	0.216892	0.304707	0.905	0.8	1
Cutc	0.217296	0.317447	0.238	0.067	1
Ndufb10	0.218019	0.273752	1	0.967	1
Ndufb8	0.218621	0.257215	1	1	1
Ift81	0.219238	-0.270778	0.524	0.433	1
Pop4	0.219455	-0.286609	0.429	0.567	1
Eif3k	0.219663	0.250123	1	0.933	1
Myg1	0.219814	-0.413596	0.571	0.6	1
Thbd	0.220117	-0.406984	0.333	0.467	1
Vcam1	0.220365	-0.382592	0.476	0.6	1
6720427I07Rik	0.220503	-0.266498	0.19	0.367	1
Depdc5	0.221843	0.262588	0.238	0.067	1
Scamp3	0.221892	0.408216	0.762	0.533	1
Ppic	0.222633	0.313775	0.952	0.8	1
Nufip2	0.222903	-0.435742	0.667	0.7	1
Vsnl1	0.224173	0.522455	0.857	0.867	1
Eif1a	0.224494	-0.313106	0.667	0.767	1
Sdk2	0.225891	0.29057	0.381	0.167	1
Hspb3	0.22651	0.304992	0.857	0.667	1
Btbd10	0.226682	-0.257246	0.524	0.467	1
Tcerg1	0.226923	-0.277135	0.762	0.7	1
Kif1b	0.227501	0.370148	0.905	0.767	1
Dctn1	0.227735	-0.274885	0.571	0.633	1
Ccser2	0.228097	0.302656	0.667	0.433	1
Rev1	0.228395	0.299668	0.381	0.167	1
Xpnpep1	0.22922	0.269454	0.762	0.567	1
Srp9	0.229608	-0.435376	0.762	0.867	1
Trip11	0.22962	-0.35272	0.619	0.6	1
Cfap97	0.229888	-0.271187	0.429	0.433	1
Lix1	0.230294	0.254777	0.286	0.1	1
Tbc1d15	0.230656	-0.307911	0.381	0.4	1
Rpa3	0.23071	-0.297968	0.81	0.867	1
Casq1	0.231299	0.287693	0.857	0.967	1
Ect2	0.231872	-0.300896	0.286	0.433	1
Nsrp1	0.232204	-0.266383	0.476	0.667	1
Ly6e	0.232971	-0.282917	0.476	0.567	1
Pimreg	0.233428	-0.382478	0.381	0.6	1
Ift122	0.234614	-0.25679	0.619	0.6	1
Akap9	0.234754	-0.356003	0.762	0.767	1
Tuba1c	0.235157	-0.443753	0.476	0.633	1
Acp1	0.235384	-0.304877	0.81	0.8	1
Hdac9	0.235871	0.276998	0.333	0.133	1
Vps54	0.236662	0.279472	0.571	0.333	1
Dctn4	0.236669	0.293636	0.762	0.533	1
Cstb	0.237268	-0.307385	0.619	0.7	1
Ppm1m	0.237419	0.2659	0.333	0.133	1
Tsen34	0.238552	0.276804	0.905	0.733	1
Poldip3	0.238699	-0.355938	0.429	0.5	1
Ndufa9	0.239206	0.282652	0.905	0.8	1
Rpl27a	0.240084	-0.263761	1	1	1
Mpc1	0.240188	0.563095	0.762	0.6	1
Tmem64	0.240642	-0.303519	0.238	0.333	1
Tgfb1i1	0.241	0.311347	0.952	0.9	1
Lamb2	0.241243	-0.263613	0.476	0.433	1
Tomm70a	0.24216	-0.315288	0.81	0.867	1
Trdn	0.242213	0.266862	0.905	0.867	1
Eif5	0.245347	-0.298041	1	1	1
Smim10l1	0.245464	-0.332865	0.81	0.867	1
Siah1a	0.245603	-0.255765	0.476	0.5	1
Gpx4	0.245846	-0.30232	0.952	1	1
Gars	0.24587	-0.276096	0.81	0.867	1
Rps12	0.246226	-0.326109	1	1	1
Skiv2l2	0.246803	-0.255058	0.476	0.533	1
Gramd3	0.246856	-0.29395	0.333	0.4	1
Larp4	0.247253	-0.290319	0.714	0.767	1
Dync1h1	0.247385	0.255922	0.762	0.567	1
Tufm	0.248148	-0.263425	0.714	0.667	1
Psmd6	0.249202	-0.295957	0.857	0.867	1
Ppig	0.249255	-0.358232	0.857	0.933	1
Papola	0.249871	-0.267226	0.857	0.833	1
Rps7	0.250514	0.293686	1	1	1
Ran	0.250519	-0.307802	1	1	1
Usp50	0.250708	-0.255154	0.571	0.633	1
Plrg1	0.250806	-0.293136	0.476	0.467	1
Zfp516	0.250959	-0.27439	0.429	0.5	1
Snx5	0.25196	-0.270983	0.857	0.8	1
Ddx46	0.254577	-0.287189	0.714	0.767	1
Dnttip2	0.255234	0.344028	0.81	0.633	1
Rhoc	0.255834	0.339073	0.857	0.767	1
Ptges3l	0.256179	0.257161	0.857	0.667	1
Paip2	0.256204	-0.273284	0.905	0.867	1
Gopc	0.256403	0.318874	0.476	0.267	1
Pstk	0.256844	0.378237	0.81	0.633	1
Smim15	0.25756	-0.261514	0.381	0.433	1
Manf	0.257652	-0.362421	1	0.967	1
Cd81	0.257864	0.268433	0.952	0.9	1
0610012G03Rik	0.258376	0.259853	0.952	0.8	1
Kifap3	0.259185	-0.250758	0.619	0.7	1
Becn1	0.259802	0.281066	0.714	0.567	1
Nap1l1	0.259843	-0.427099	1	1	1
Jup	0.259991	-0.269209	0.524	0.533	1
Polr1d	0.260439	0.269398	0.952	0.867	1
4632415L05Rik	0.261034	-0.28561	0.19	0.367	1
Rala	0.261748	0.252243	0.952	0.8	1
Tacc3	0.262266	-0.291912	0.429	0.533	1
Gm1673	0.263533	-0.285085	0.857	0.767	1
Ndufc1	0.264876	-0.281532	1	0.967	1
Pbrm1	0.265079	-0.292972	0.905	0.967	1
Ndufb11	0.266068	0.300816	1	0.967	1
Atp2b4	0.266073	0.254943	0.524	0.3	1
Eny2	0.266595	-0.349223	0.857	0.9	1
Trim35	0.266647	0.338891	0.81	0.7	1
Ncbp2	0.266719	-0.286414	0.81	0.9	1
Depdc1a	0.26687	-0.251773	0.333	0.367	1
Pdia6	0.269007	-0.30655	0.952	1	1
Myl7	0.269265	0.26867	1	1	1
Ext1	0.269358	0.322442	0.619	0.4	1
Kdm6a	0.272352	0.277172	0.524	0.3	1
Kifc1	0.273498	-0.312339	0.333	0.333	1
Phpt1	0.274338	0.334646	0.81	0.733	1
Sec61b	0.275127	-0.390924	0.905	0.933	1
Ehmt2	0.276169	-0.272657	0.524	0.5	1
Cebpg	0.27617	-0.266717	0.571	0.5	1
Tyw5	0.276306	-0.25789	0.143	0.267	1
Prkar1a	0.276864	0.368461	0.857	0.733	1
Basp1	0.279973	-0.454389	0.286	0.4	1
Smyd5	0.280545	-0.265292	0.476	0.533	1
Tpp1	0.281251	-0.274977	0.429	0.567	1
Huwe1	0.282003	-0.299832	0.81	0.867	1
Rock1	0.283033	-0.321674	0.857	0.867	1
Fam133b	0.28391	-0.304012	0.524	0.533	1
Slf1	0.28525	0.346249	0.476	0.267	1
Cltc	0.285521	-0.273376	0.905	0.9	1
Xist	0.286322	0.685378	0.143	0.1	1
Parp2	0.286691	-0.32786	0.429	0.467	1
Usp47	0.287277	0.25039	0.857	0.7	1
Med9	0.288451	-0.269939	0.762	0.833	1
Adh5	0.289027	0.27816	0.857	0.767	1
Pygm	0.289505	0.445862	0.81	0.7	1
Sf3b4	0.291215	-0.34181	0.667	0.733	1
mt-Nd4l	0.291286	0.277684	0.905	0.833	1
Commd2	0.291399	-0.257649	0.619	0.6	1
Mrps21	0.291404	-0.252372	0.952	0.967	1
N4bp2	0.291827	0.297506	0.762	0.567	1
2022-09-10	0.29311	-0.252305	0.333	0.4	1
Fyttd1	0.294281	-0.292962	0.762	0.833	1
Mprip	0.294612	0.25419	0.81	0.667	1
Hat1	0.295955	-0.283472	0.857	0.833	1
Rgl1	0.296081	-0.264752	0.238	0.367	1
Ror1	0.296376	0.441128	0.19	0.067	1
Hmgb1	0.297322	-0.371159	1	1	1
H2afv	0.297881	0.307431	0.905	0.9	1
Smap1	0.298244	-0.306282	0.81	0.8	1
Tcea3	0.29882	-0.2615	0.857	0.867	1
Ppp1r11	0.299396	0.272746	0.81	0.633	1
Mphosph8	0.299681	-0.279611	0.762	0.867	1
Tmem97	0.299688	-0.265866	0.524	0.5	1
1700020I14Rik	0.300588	0.307407	0.857	0.867	1
Sdhc	0.300688	0.29907	0.952	0.833	1
Dpysl3	0.300744	0.348489	0.905	0.8	1
Slc16a1	0.301967	-0.272475	0.619	0.667	1
Psd3	0.302803	-0.280501	0.333	0.367	1
Acvr2a	0.304353	-0.324183	0.19	0.267	1
Cmas	0.304405	0.345867	0.81	0.667	1
Hdac2	0.308209	0.312952	0.905	0.767	1
Hmga2	0.312074	-0.370082	0.667	0.733	1
Syncrip	0.312522	0.291904	0.952	0.833	1
Top2a	0.312741	-0.290707	0.667	0.6	1
Arhgap10	0.313094	-0.277258	0.571	0.567	1
Usf3	0.314112	-0.253051	0.238	0.267	1
Tmem147	0.315508	0.321779	0.905	0.767	1
Dync1i2	0.315596	-0.365745	0.714	0.833	1
Med13	0.315788	-0.269341	0.524	0.567	1
Eif4a1	0.31584	-0.301109	0.905	0.967	1
Pja1	0.315919	0.368768	0.857	0.7	1
Phf5a	0.317915	-0.258375	0.905	0.9	1
Coprs	0.319615	0.410916	0.905	0.8	1
Arpp19	0.31993	-0.328833	0.857	0.933	1
Cox20	0.32158	0.270242	0.952	0.833	1
Txn1	0.322724	-0.25173	0.952	1	1
Mrpl58	0.322957	0.285924	0.857	0.7	1
Calr	0.323435	-0.32548	0.952	1	1
Tmem59	0.323666	0.32282	0.905	0.767	1
Dhrs7	0.323992	0.412296	0.524	0.333	1
Nr4a2	0.327639	0.313485	0.143	0.033	1
Prpf31	0.327807	-0.267063	0.619	0.733	1
Atcayos	0.32864	0.326452	0.857	0.7	1
Psmc4	0.328848	-0.332082	0.905	0.9	1
Hsph1	0.329068	-0.285587	0.429	0.533	1
Smim1	0.329708	0.312373	0.667	0.467	1
Nap1l4	0.33053	0.290639	0.905	0.8	1
Ckap4	0.330644	0.304737	0.81	0.8	1
Isca2	0.331684	0.317749	0.81	0.7	1
Stn1	0.333982	0.272975	0.429	0.233	1
Fxyd1	0.334658	0.284994	0.905	0.933	1
Ndufb5	0.336684	0.269184	1	0.967	1
Prc1	0.336883	-0.361371	0.476	0.467	1
Pradc1	0.337377	-0.28342	0.524	0.5	1
Lig4	0.337708	0.269947	0.381	0.2	1
Igf2os	0.338765	-0.269019	0.286	0.267	1
Akap1	0.341471	-0.281348	0.429	0.567	1
Eci1	0.341501	0.279949	0.81	0.633	1
Fsd2	0.342101	0.298217	0.81	0.633	1
Spc25	0.342515	-0.302537	0.333	0.433	1
Ckap5	0.343438	-0.38842	0.429	0.533	1
Bzw1	0.344604	-0.309354	0.81	0.867	1
Diaph3	0.346243	-0.282559	0.476	0.433	1
Abcd2	0.346397	0.490544	0.286	0.133	1
Bub1b	0.347012	-0.34946	0.429	0.567	1
Cant1	0.3489	-0.257297	0.333	0.3	1
Lamtor5	0.349544	0.285198	0.905	0.8	1
Ewsr1	0.352195	-0.279781	0.762	0.9	1
Zw10	0.352415	-0.269507	0.19	0.233	1
Ncoa4	0.352429	-0.261267	0.476	0.467	1
Zswim5	0.35271	0.278919	0.143	0.033	1
Rpgrip1	0.352851	-0.272683	0.381	0.4	1
Immt	0.355123	-0.287423	0.905	0.9	1
Tbx20	0.355849	0.424924	0.81	0.733	1
Tpm3	0.357453	-0.284157	0.714	0.733	1
Caprin2	0.35839	0.277837	0.143	0.033	1
Lxn	0.358643	0.433324	0.524	0.367	1
Plcg2	0.35925	-0.273614	0.048	0.133	1
Mef2a	0.361882	0.314335	0.857	0.767	1
Pex3	0.363324	-0.250308	0.143	0.267	1
Casp7	0.364806	0.265066	0.381	0.2	1
Sdf2l1	0.365014	-0.271409	0.667	0.7	1
Rfx3	0.366514	0.252514	0.381	0.2	1
Pitpnc1	0.366652	0.292899	0.286	0.133	1
Pmp22	0.366791	0.251566	0.381	0.2	1
Slc19a2	0.368104	0.26192	0.143	0.033	1
Hk1	0.369395	0.257835	0.857	0.733	1
Ramp2	0.369861	0.263055	0.238	0.1	1
Nsd1	0.370074	0.476211	0.857	0.733	1
Trip12	0.370784	-0.275699	0.762	0.8	1
Nasp	0.371763	-0.301703	0.905	0.933	1
Hnrnpd	0.372175	0.278955	0.905	0.9	1
Shox2	0.375667	0.954298	0.381	0.267	1
Ube2l6	0.375867	-0.286243	0.476	0.433	1
Grin3a	0.376295	-0.260153	0.238	0.3	1
Herc1	0.376565	-0.26752	0.667	0.667	1
Psmg2	0.376842	0.273541	0.714	0.533	1
Ndufaf4	0.378555	-0.269996	0.762	0.767	1
Ubb	0.378755	0.315201	1	1	1
Mrps2	0.381373	-0.366436	0.429	0.467	1
Fundc2	0.381565	0.263962	0.857	0.7	1
Csnk1e	0.382049	0.271298	0.857	0.7	1
Ptprs	0.383212	-0.332258	0.571	0.633	1
Tnni2	0.384013	-0.506376	0.524	0.633	1
Rrm1	0.385799	0.331545	0.81	0.633	1
Esco2	0.386376	-0.277149	0.333	0.4	1
Gas2l3	0.387793	-0.25243	0.238	0.3	1
Tuba1a	0.388856	0.373802	1	0.967	1
Rpn1	0.389347	-0.403559	0.762	0.8	1
Ncl	0.390418	-0.280084	0.952	1	1
Plekhh3	0.395221	0.281899	0.238	0.1	1
Trim39	0.396305	0.267803	0.19	0.067	1
Wipf1	0.396374	-0.259377	0.095	0.133	1
Ak1	0.397159	-0.263859	0.81	0.8	1
Dnmt3a	0.398687	0.298895	0.81	0.7	1
Cenpm	0.400363	0.300705	0.619	0.433	1
Klhl30	0.40228	-0.308731	0.571	0.6	1
Slc16a2	0.403921	-0.26106	0.095	0.167	1
Opcml	0.405013	0.261851	0.19	0.067	1
Dhdh	0.40506	0.257911	0.19	0.067	1
Timm13	0.406372	-0.305439	0.905	0.933	1
Rps18	0.406922	-0.258431	1	1	1
Ubn2	0.407672	-0.309097	0.667	0.7	1
Crip2	0.407673	-0.275199	1	1	1
Ddx25	0.409155	0.263825	0.19	0.067	1
Bmp7	0.411801	-0.375071	0.714	0.7	1
Jag1	0.413005	0.526775	0.714	0.533	1
Txnip	0.415466	0.29159	0.714	0.533	1
Dpm1	0.418199	-0.252878	0.571	0.6	1
Sipa1l1	0.421649	0.313093	0.714	0.533	1
Bves	0.42515	-0.297619	0.762	0.867	1
Mllt3	0.425253	0.347463	0.762	0.6	1
Zc3h7a	0.426948	0.265432	0.476	0.3	1
Calca	0.427293	0.656588	0.476	0.3	1
Fabp3	0.42792	0.308272	0.952	0.933	1
Esd	0.428608	0.347033	0.905	0.833	1
Tesc	0.428685	-0.372503	0.619	0.533	1
Mfge8	0.431561	-0.30208	0.762	0.7	1
Ndufc2	0.431678	-0.252852	1	1	1
Vcan	0.436953	0.529896	0.762	0.733	1
Orc4	0.437557	-0.261458	0.476	0.533	1
Egr1	0.43783	-0.30197	0.381	0.533	1
Otub2	0.440121	-0.380466	0.333	0.367	1
Ppp1r12a	0.442277	-0.252494	0.762	0.867	1
Psme2	0.443229	-0.283483	0.762	0.833	1
Fzd4	0.443921	0.287663	0.429	0.267	1
Khdrbs1	0.444304	-0.270712	0.905	0.967	1
Selenoh	0.445786	-0.310947	0.952	0.967	1
Kcna5	0.452184	0.301876	0.714	0.6	1
Usp24	0.452741	-0.285108	0.333	0.3	1
Fam111a	0.452964	0.405555	0.476	0.367	1
Clta	0.453205	-0.269137	0.905	0.9	1
Etaa1	0.457286	0.279384	0.429	0.267	1
Hbb-bt	0.457634	-1.84053	0.952	0.867	1
Zdhhc2	0.46085	0.267194	0.762	0.6	1
Smpx	0.461813	-0.266009	0.905	0.867	1
Acta1	0.465733	1.03024	0.81	0.667	1
Dym	0.466397	-0.26684	0.143	0.267	1
Col1a2	0.467047	0.338594	0.381	0.267	1
Gatad1	0.467415	0.250051	0.857	0.767	1
Atp8a1	0.474293	0.293816	0.429	0.267	1
Cdk1	0.480578	-0.332698	0.571	0.667	1
Magi1	0.48422	0.271063	0.524	0.367	1
Rassf3	0.484889	0.312806	0.667	0.5	1
Inip	0.485016	0.335418	0.524	0.367	1
Cic	0.485673	-0.275217	0.333	0.4	1
Erc1	0.487961	-0.267026	0.429	0.467	1
Nuak1	0.488757	-0.264426	0.143	0.233	1
Tcap	0.491872	0.304449	0.762	0.767	1
Vasp	0.497692	0.287134	0.81	0.667	1
Hba-a1	0.498987	-2.55295	0.952	0.9	1
Vcl	0.511853	0.305419	0.81	0.667	1
Brca1	0.52555	0.363194	0.333	0.2	1
Hbb-bs	0.5272	-2.70212	0.952	1	1
Comt	0.532602	-0.301824	0.714	0.733	1
Lppos	0.533664	0.288128	0.19	0.1	1
Hey1	0.535206	0.367947	0.524	0.367	1
Col2a1	0.53942	-0.29911	0.571	0.7	1
Lbh	0.544116	-0.316403	0.476	0.5	1
Smarcc1	0.548664	-0.270989	0.762	0.8	1
Stat1	0.548935	-0.260352	0.095	0.167	1
Uck2	0.549405	0.272769	0.571	0.433	1
Add3	0.549991	-0.259131	0.857	0.9	1
Cct5	0.551209	-0.271154	0.905	0.933	1
Echs1	0.551262	0.254887	0.905	0.833	1
Id2	0.552162	0.357979	0.905	0.867	1
Hist3h2ba	0.562532	-0.286785	0.19	0.267	1
Hist1h1b	0.567852	0.46082	0.429	0.3	1
Btg2	0.574092	0.323997	0.476	0.367	1
Mtdh	0.575667	-0.259926	0.81	0.9	1
Abhd17a	0.578249	-0.250382	0.714	0.733	1
Ankrd26	0.581578	0.295525	0.476	0.333	1
Lrrc10	0.582338	0.329365	0.714	0.667	1
Nudt11	0.585356	0.253076	0.571	0.433	1
Mcm6	0.585696	-0.266446	0.524	0.567	1
Usp31	0.593384	0.289691	0.19	0.133	1
Hnrnpa1	0.60507	-0.279728	1	1	1
Hspa4	0.612472	-0.254215	0.857	0.9	1
Tmem234	0.624263	-0.3118	0.857	0.9	1
Cst3	0.626984	0.255859	1	0.967	1
Csrp2	0.632845	0.455563	1	1	1
Tnnt3	0.639777	0.371502	0.429	0.3	1
Znrf3	0.648648	0.253749	0.143	0.133	1
Mlec	0.649686	-0.259116	0.762	0.833	1
Jpt2	0.656923	0.279513	0.619	0.6	1
H1f0	0.671696	0.430047	0.714	0.7	1
Hrc	0.685987	-0.317464	0.81	0.8	1
Stk32a	0.686149	0.257365	0.286	0.2	1
Abhd12	0.695211	0.262555	0.619	0.5	1
Helb	0.716534	0.254753	0.238	0.2	1
Atp6v1d	0.748687	0.286794	0.81	0.767	1
Lmnb1	0.767414	0.274503	0.857	0.8	1
Nppb	0.77859	0.250149	0.286	0.2	1
Exo1	0.822842	0.379591	0.238	0.2	1
Mest	0.87061	0.319632	0.667	0.6	1
Rspo3	0.907285	0.379078	0.286	0.233	1
Ccnd2	0.91435	0.335764	0.714	0.733	1

## Sheet: e10.5_wt1mutant_endoec
	p_val	avg_log2FC	pct.1	pct.2	p_val_adj
Xist	3.21725e-15	3.28374	0.857	0	9.96574e-11
2022-03-02	5.16556e-06	0.356503	0.704	0.19	0.160009
Kdm5d	6.63511e-05	-0.424151	0.051	0.381	1
Fam241a	8.63079e-05	0.363119	0.357	0	1
Gm47283	0.000100216	-0.954611	0.531	0.857	1
Homer1	0.000116134	0.296965	0.347	0	1
Borcs8	0.000154712	-0.516744	0.398	0.81	1
Rnd2	0.000176189	-0.629191	0.418	0.571	1
Adam10	0.000191699	0.661269	0.776	0.524	1
Prr15	0.000277051	0.410441	0.316	0	1
Etv2	0.000288202	-0.524184	0.276	0.381	1
Card19	0.000486613	0.258554	0.296	0	1
Mpp1	0.000807186	0.337884	0.439	0.048	1
Rdh11	0.000844455	0.262607	0.276	0	1
Gpsm1	0.000844455	0.254666	0.276	0	1
Cd59a	0.00085345	0.692803	0.724	0.333	1
1700017B05Rik	0.00110028	-0.413411	0.367	0.476	1
Ddx3y	0.00123195	-0.518177	0.153	0.524	1
Airn	0.0013884	-0.472081	0.388	0.81	1
Cnpy3	0.00162562	0.343798	0.49	0.095	1
Phpt1	0.00163359	-0.450145	0.51	0.714	1
Tm9sf1	0.00186132	-0.302351	0.082	0.381	1
Snx16	0.00188065	-0.331272	0.184	0.571	1
Gm7324	0.00189779	-0.406766	0.276	0.619	1
1110004E09Rik	0.00238888	0.36542	0.398	0.048	1
Clcn5	0.00241539	-0.36914	0.378	0.429	1
Car4	0.00252694	-0.530577	0.143	0.048	1
Itm2b	0.00258574	0.536263	0.98	1	1
Man2a1	0.00261978	-0.265378	0.459	0.381	1
Cdh11	0.00264453	0.852629	0.786	0.476	1
Lgals9	0.0026981	0.445319	0.469	0.095	1
Kdm4a	0.00296267	0.273953	0.388	0.048	1
Crot	0.00306091	0.322946	0.388	0.048	1
Zfr	0.00308351	0.511673	0.847	0.619	1
Sh3pxd2b	0.0034526	0.400137	0.459	0.095	1
Eif2s3y	0.00375102	-0.368606	0.102	0.381	1
Haus4	0.00377299	0.500832	0.51	0.143	1
Pom121	0.00408606	-0.33336	0.51	0.524	1
Clec14a	0.00421053	-0.319347	0.439	0.381	1
Sbno1	0.00425998	-0.351157	0.673	0.667	1
Nol7	0.00438093	-0.513777	0.867	0.952	1
Foxc1	0.00446261	0.443879	0.673	0.286	1
Fbxo11	0.00449476	-0.269547	0.398	0.429	1
Rexo1	0.00454457	-0.307259	0.582	0.571	1
Fli1	0.00458102	-0.36167	0.561	0.524	1
Fbxw7	0.00480417	-0.432855	0.327	0.571	1
Olfm1	0.00481173	-0.297957	0.061	0.286	1
Fbn2	0.00486996	-0.448527	0.694	0.952	1
Efemp2	0.00584613	-0.487105	0.561	0.81	1
Alg14	0.00612028	0.282126	0.5	0.143	1
Dlc1	0.00613498	0.396251	0.857	0.524	1
Mbd2	0.00613654	0.398676	0.663	0.286	1
Ndufs8	0.00633082	0.460777	0.776	0.429	1
Ifngr2	0.00640346	0.32547	0.612	0.238	1
Tm4sf1	0.00644371	1.02971	0.704	0.381	1
Nr2c2ap	0.00671963	0.267238	0.357	0.048	1
Atxn7	0.00678923	-0.286831	0.214	0.571	1
Ank3	0.00718006	-0.254589	0.031	0.238	1
Xrn2	0.00718182	-0.487468	0.837	0.857	1
Tnfaip2	0.00718194	-0.524782	0.633	0.619	1
Csnk1g2	0.00720618	0.428692	0.776	0.429	1
Bms1	0.00720639	-0.410335	0.52	0.667	1
Pgrmc2	0.00778497	-0.258446	0.49	0.524	1
Golga4	0.0078407	0.546672	0.704	0.429	1
Fopnl	0.00795987	0.254616	0.735	0.381	1
Tfip11	0.00813982	-0.342201	0.286	0.571	1
Cers2	0.00852589	0.392034	0.806	0.476	1
Camkk2	0.00856435	0.266715	0.347	0.048	1
Twist1	0.00867014	-0.900332	0.357	0.667	1
Sfswap	0.0090273	-0.403187	0.449	0.714	1
Gyg	0.00913939	-0.527592	0.765	0.81	1
Rcl1	0.00928392	-0.46922	0.367	0.571	1
Pcyox1l	0.00949621	0.289337	0.531	0.19	1
Pdlim7	0.0103833	-0.430582	0.714	0.952	1
Ucp2	0.0103973	0.340532	0.582	0.238	1
Il15	0.0107456	-0.283693	0.102	0.381	1
Trip12	0.010857	-0.354476	0.694	0.952	1
Hnrnpu	0.0108693	-0.271221	1	0.952	1
Stat3	0.0109873	0.304441	0.48	0.143	1
Pcgf6	0.0112881	-0.315563	0.245	0.571	1
Wrb	0.0119415	-0.331361	0.316	0.381	1
Vps36	0.0128964	-0.397181	0.735	0.952	1
Atp2c1	0.0129354	-0.329277	0.633	0.714	1
Mmrn2	0.0132365	0.496181	0.857	0.571	1
Mbd4	0.0134705	0.302698	0.327	0.048	1
Irx5	0.0140769	0.423852	0.867	0.571	1
Cttnbp2nl	0.0147308	-0.332751	0.367	0.429	1
Dennd6a	0.0147798	0.253869	0.398	0.095	1
Fxr2	0.0147925	-0.377113	0.49	0.714	1
Eif6	0.0152369	-0.262284	0.816	0.762	1
Cltc	0.0152761	-0.405567	0.908	1	1
Efna1	0.0154531	0.436664	0.704	0.381	1
Rgs3	0.0156076	0.459187	0.837	0.571	1
Abhd14a	0.0156686	-0.329543	0.316	0.571	1
Ptp4a1	0.0157698	-0.326311	0.776	0.81	1
Mrpl51	0.0158076	0.395883	0.929	0.857	1
Tmem204	0.0163906	0.258131	0.459	0.143	1
Ctsk	0.0164727	0.395575	0.449	0.143	1
Vps33b	0.0165418	-0.264196	0.051	0.238	1
Nedd9	0.016556	0.257124	0.306	0.048	1
Bend5	0.0165979	-0.330677	0.184	0.429	1
Ipo5	0.0166997	-0.347175	0.776	0.857	1
Ahi1	0.0167463	-0.356951	0.235	0.476	1
Gja4	0.0167576	0.834666	0.796	0.571	1
Fyttd1	0.0173628	-0.292132	0.704	0.667	1
Gng11	0.0175228	0.475353	0.898	0.905	1
Atg101	0.0177778	-0.301884	0.52	0.571	1
Blm	0.017821	-0.253761	0.347	0.381	1
Senp7	0.0181776	0.299318	0.388	0.095	1
Dab2	0.0183273	0.349644	0.571	0.238	1
Prkcsh	0.0188227	0.325412	0.888	0.619	1
Sox4	0.0190475	0.391075	0.969	1	1
Gimap5	0.0192284	0.294813	0.388	0.095	1
Cisd2	0.0193443	-0.339221	0.724	0.81	1
Cavin2	0.0195686	0.302912	0.959	0.762	1
Igf2r	0.0196046	0.517551	1	0.952	1
Nabp2	0.0205485	-0.261821	0.735	0.667	1
1700020I14Rik	0.020608	0.290575	0.857	0.571	1
Nop16	0.0206848	-0.442563	0.49	0.667	1
Saraf	0.0214265	0.439679	0.735	0.429	1
Arap3	0.0218351	0.272165	0.786	0.476	1
Vrk1	0.0219643	-0.341371	0.449	0.619	1
Mdfi	0.0221596	0.355484	0.735	0.429	1
Sass6	0.0222669	0.26883	0.347	0.095	1
Pphln1	0.0222969	-0.282788	0.316	0.429	1
Shmt2	0.0226374	0.306044	0.561	0.238	1
4931406C07Rik	0.0227912	0.259926	0.439	0.143	1
Klk8	0.0228271	0.413482	0.745	0.429	1
Zfp462	0.023053	0.362515	0.5	0.19	1
Phf20l1	0.02397	0.400827	0.694	0.429	1
Rif1	0.0239813	-0.375004	0.663	0.905	1
Rhog	0.024369	0.367976	0.602	0.381	1
Ednrb	0.0243916	0.606956	0.908	0.714	1
Stoml2	0.0247247	0.436141	0.827	0.619	1
Stk39	0.0253094	-0.262278	0.52	0.571	1
Bud13	0.0256557	-0.270564	0.204	0.286	1
Parl	0.0256611	-0.369498	0.49	0.762	1
Acd	0.0258891	0.284991	0.439	0.143	1
Atp2b4	0.0259271	0.468376	0.633	0.333	1
Gid8	0.0267826	0.322647	0.5	0.19	1
Ndufs2	0.0269178	0.433445	0.929	0.857	1
Mrpl49	0.0273216	-0.396653	0.663	0.81	1
Ddx56	0.0275756	0.25018	0.439	0.143	1
Alad	0.0275881	0.350076	0.684	0.381	1
Hnrnpr	0.0281753	0.3404	0.949	0.952	1
Syngr2	0.0284343	0.385505	0.541	0.238	1
Zfp428	0.0285727	-0.448853	0.418	0.619	1
Faim	0.0285868	-0.296462	0.327	0.476	1
Zfp827	0.0289682	-0.265791	0.173	0.333	1
Bgn	0.0290527	0.54107	0.786	0.619	1
Fam83d	0.0292468	0.322456	0.367	0.095	1
Igfbp4	0.0294849	0.324334	1	1	1
Furin	0.0295714	-0.335628	0.551	0.81	1
Ube2l6	0.0299474	0.258986	0.265	0.048	1
1810032O08Rik	0.0301542	-0.283304	0.153	0.381	1
Utp3	0.0304881	-0.251426	0.827	0.762	1
Csnk1a1	0.0307352	0.281862	0.99	1	1
Aco1	0.0308811	0.250754	0.367	0.095	1
Fads1	0.0315414	0.254957	0.49	0.19	1
Naxd	0.0318168	-0.361555	0.673	0.714	1
Eif3a	0.0319935	-0.348306	0.99	1	1
Alg9	0.0320802	0.287259	0.265	0.048	1
Lsg1	0.0324048	0.304596	0.49	0.19	1
Zfp950	0.0325667	0.260682	0.429	0.143	1
Dnajc1	0.0325675	-0.278924	0.52	0.571	1
Arpp19	0.032888	-0.328803	0.959	1	1
Arglu1	0.0329545	-0.321954	0.969	1	1
Orc4	0.0330426	-0.307327	0.48	0.619	1
Aes	0.0350262	0.343669	1	1	1
Bace1	0.0350867	-0.273805	0.276	0.571	1
Hmbs	0.0351818	0.379584	0.714	0.476	1
Arpc1b	0.0353876	0.436302	0.908	0.857	1
Ift122	0.0358532	-0.279121	0.173	0.333	1
Rbms3	0.0361483	0.299607	0.541	0.238	1
Slc43a3	0.0363142	0.402246	0.694	0.429	1
Ccdc43	0.0371284	-0.319859	0.388	0.619	1
Ldhb	0.0372108	-0.257623	0.633	0.571	1
Ptp4a3	0.0372213	0.344858	0.561	0.286	1
Vapb	0.0373811	0.323634	0.684	0.381	1
Bambi	0.0379282	-0.385246	0.5	0.714	1
Hspa1b	0.0381095	0.601354	0.49	0.238	1
Slc1a3	0.0381891	-0.312376	0.235	0.524	1
Sox9	0.0381892	-0.310672	0.071	0.286	1
Fam49b	0.0384254	-0.313909	0.643	0.714	1
Pdlim3	0.0386333	-0.36423	0.622	0.571	1
Sltm	0.0388131	-0.312672	0.806	0.857	1
Tpr	0.0388712	-0.317308	0.969	1	1
Stab1	0.0392162	-0.279989	0.52	0.476	1
Nom1	0.0393603	-0.301896	0.398	0.667	1
E2f4	0.0396403	-0.283266	0.571	0.667	1
Btf3l4	0.0396501	0.251744	0.48	0.19	1
Lyar	0.0399414	-0.287004	0.745	0.762	1
Dtx3	0.0400664	0.355743	0.49	0.238	1
Wnt5a	0.0403751	0.270736	0.255	0.048	1
3830406C13Rik	0.0406063	-0.282332	0.214	0.429	1
Btg3	0.0407071	-0.250727	0.163	0.333	1
Ttc9c	0.0408838	-0.262805	0.276	0.333	1
Rtl8a	0.0414401	-0.29098	0.469	0.571	1
Jmjd6	0.0415326	-0.352562	0.582	0.667	1
Plvap	0.0417066	0.285821	0.969	1	1
Irf2	0.041762	-0.288574	0.296	0.381	1
Egln1	0.0421154	-0.340253	0.286	0.524	1
Ap3b1	0.0422608	0.331308	0.531	0.238	1
Ppp1r10	0.0423856	-0.319504	0.398	0.667	1
Smim14	0.0424719	-0.325403	0.367	0.619	1
Trp53	0.0425308	0.387946	0.939	0.857	1
Rsbn1l	0.0426192	-0.345014	0.449	0.667	1
Lockd	0.0427167	0.349436	0.347	0.095	1
Cdc16	0.0428945	-0.265318	0.806	0.714	1
Babam2	0.0432017	-0.35221	0.541	0.667	1
Slc2a1	0.0432816	-0.411564	0.388	0.571	1
Ctbp2	0.0436042	0.335212	0.622	0.333	1
Plrg1	0.0439122	0.266666	0.531	0.238	1
Pak1ip1	0.0441259	-0.318265	0.735	0.857	1
Trim35	0.0444142	0.392472	0.724	0.571	1
Cyp51	0.0449184	0.345469	0.347	0.095	1
Sh2d3c	0.0449277	0.33264	0.531	0.238	1
Mrpl46	0.0453451	0.264699	0.582	0.286	1
Iqcb1	0.0454645	-0.264779	0.235	0.476	1
Orc6	0.0455816	-0.340409	0.867	0.905	1
Jcad	0.0455916	0.267608	0.673	0.381	1
Melk	0.0467056	0.312181	0.347	0.095	1
Cmtm7	0.0467278	0.328143	0.714	0.429	1
Wdr70	0.0468824	0.333276	0.571	0.286	1
Emilin1	0.0469266	0.53862	0.867	0.714	1
Dstn	0.047245	-0.524066	0.959	0.952	1
B4galt6	0.0474709	-0.299446	0.551	0.714	1
Trio	0.0477691	-0.315367	0.418	0.667	1
Rdx	0.0479522	0.320952	0.99	0.952	1
Fnbp1l	0.0488096	0.315963	0.827	0.571	1
Ppp1r12c	0.0490832	0.260388	0.469	0.19	1
Cbx5	0.0494262	0.390308	0.929	0.857	1
Kcnq1ot1	0.0495748	0.632594	0.969	0.952	1
Sgo2a	0.0496346	0.371121	0.408	0.143	1
Plec	0.0497118	-0.290913	0.388	0.667	1
Epha2	0.0498092	-0.279276	0.163	0.286	1
Tpm2	0.0501124	-0.320664	0.092	0.238	1
Prmt6	0.0511988	-0.28194	0.184	0.381	1
Mthfd1	0.0513229	-0.32744	0.286	0.476	1
Enc1	0.0517451	-0.368616	0.347	0.619	1
Nnat	0.0520369	-0.353354	0.643	0.857	1
Brk1	0.0523818	-0.315208	0.98	1	1
Cav2	0.0526379	-0.275758	0.418	0.524	1
Fbxw11	0.0526621	-0.302094	0.357	0.619	1
Cited2	0.0527885	-0.355816	0.776	0.952	1
Emc10	0.0530652	-0.285179	0.745	0.714	1
Cct2	0.0537608	-0.261006	0.959	0.952	1
Rpn2	0.0538039	0.367795	0.969	0.952	1
Arxes2	0.0538764	0.281128	0.398	0.143	1
Pqlc1	0.0545171	0.2823	0.571	0.286	1
Ankrd44	0.0547767	-0.278705	0.357	0.476	1
Slc22a23	0.0553272	0.266264	0.51	0.238	1
Slc25a13	0.0553511	-0.333364	0.265	0.476	1
Brd7	0.0556175	-0.328877	0.694	0.762	1
Ier5l	0.0557686	-0.328441	0.235	0.429	1
Topors	0.0562512	-0.261047	0.571	0.619	1
Prpf38a	0.0569338	-0.288032	0.735	0.81	1
Cd81	0.0569671	0.294581	1	1	1
Phf14	0.0569777	-0.260758	0.847	1	1
Prpf4b	0.0577805	-0.300101	0.765	0.952	1
Fbl	0.0580821	0.358988	0.816	0.762	1
Tbc1d1	0.0583434	-0.278244	0.367	0.524	1
Gap43	0.0585515	-0.258799	0.735	0.619	1
Ddx17	0.0587582	0.26588	0.745	0.476	1
Actc1	0.0588668	-0.276837	0.99	1	1
Colec12	0.0589244	-0.303541	0.153	0.381	1
Lrp5	0.0589688	-0.318796	0.245	0.429	1
Impa1	0.0594285	-0.33468	0.653	0.762	1
Litaf	0.0598892	0.316748	0.786	0.524	1
Wls	0.0600199	0.407998	0.827	0.667	1
Stk25	0.0602068	0.30162	0.714	0.476	1
Gfm1	0.061092	-0.27961	0.265	0.429	1
2022-03-07	0.0611065	0.35489	0.755	0.524	1
Decr1	0.0616412	-0.310798	0.429	0.571	1
Ccnl1	0.0616705	-0.301909	0.745	0.81	1
Bhlhb9	0.0619981	-0.262187	0.541	0.619	1
Sf3b2	0.0621193	0.359001	0.959	0.952	1
Hbegf	0.0621996	0.291691	0.245	0.048	1
Gtf2b	0.0622248	-0.257402	0.643	0.667	1
Golm1	0.0628794	0.291951	0.51	0.238	1
Echs1	0.0631996	-0.290419	0.745	0.81	1
Dpm2	0.0636534	-0.274725	0.714	0.762	1
Smtn	0.0637973	0.336258	0.541	0.333	1
Cdh5	0.0640745	0.332002	0.99	0.952	1
Snap47	0.0645123	0.279858	0.51	0.238	1
Myl3	0.0648208	-0.25762	0.969	0.952	1
Mfap1a	0.0650961	-0.3245	0.286	0.476	1
Mex3d	0.0652884	-0.311389	0.286	0.429	1
Gon4l	0.0653923	0.317157	0.653	0.381	1
Ccdc8	0.0654602	-0.269137	0.439	0.571	1
Crlf3	0.06576	-0.280669	0.449	0.714	1
Eif4ebp2	0.0658363	-0.381238	0.52	0.762	1
Luc7l3	0.0658665	-0.263974	0.959	0.952	1
Zfp1	0.0660327	-0.315607	0.214	0.429	1
Gtf2h1	0.0661062	-0.293577	0.337	0.524	1
Ckb	0.0661921	0.563006	0.918	0.81	1
Camk2n2	0.0663541	-0.261306	0.102	0.286	1
Atf2	0.0665507	-0.328317	0.367	0.524	1
Wiz	0.066895	-0.263295	0.214	0.429	1
Tbca	0.0671386	-0.294882	0.98	1	1
Fgfrl1	0.0672698	0.252531	0.327	0.095	1
Msx1	0.0677937	-0.382347	0.296	0.524	1
Copg1	0.0685431	-0.329898	0.694	0.857	1
Cryzl2	0.0686273	-0.255503	0.276	0.476	1
Id3	0.0688215	-0.417446	0.98	1	1
Dcaf17	0.0690003	0.259593	0.327	0.095	1
Hspa4	0.0691725	-0.370121	0.898	0.905	1
Rrp8	0.0696305	-0.276961	0.439	0.667	1
Swt1	0.0696307	0.447034	0.622	0.476	1
Bloc1s1	0.0697394	-0.323737	0.592	0.81	1
Tspan13	0.0699236	-0.380831	0.571	0.762	1
Os9	0.0701547	0.279641	0.449	0.19	1
Ctsa	0.0702405	-0.272644	0.571	0.81	1
Tcf12	0.070399	-0.400096	0.663	0.762	1
Ltv1	0.070424	0.263323	0.694	0.429	1
Imp4	0.0704637	0.353486	0.592	0.333	1
Dph7	0.0710077	-0.306354	0.224	0.333	1
Wdr60	0.0710757	-0.265459	0.265	0.429	1
Tkt	0.0712396	-0.271177	0.929	1	1
Erbin	0.0714228	-0.326699	0.408	0.571	1
Erf	0.0716629	-0.250973	0.367	0.476	1
Pgam5	0.0716996	-0.272675	0.327	0.524	1
Zmym4	0.0724641	-0.282245	0.459	0.524	1
Fam162a	0.0725758	0.26318	0.99	0.905	1
Cpe	0.0727436	0.325254	0.316	0.095	1
Mtg2	0.0728489	-0.26285	0.235	0.333	1
Nsd1	0.0731068	0.277631	0.878	0.667	1
Mmp16	0.0741601	-0.350992	0.102	0.238	1
Usp8	0.0750453	-0.255377	0.357	0.524	1
Homer3	0.0756594	0.344836	0.531	0.286	1
Nrk	0.0757252	0.378368	0.776	0.524	1
Plpbp	0.0759162	0.26299	0.439	0.19	1
Hirip3	0.0759706	-0.266997	0.347	0.476	1
Eva1b	0.0764782	0.389629	0.857	0.667	1
Phc2	0.0767128	0.320843	0.806	0.571	1
Ankrd50	0.076727	0.307322	0.622	0.381	1
Fbxo28	0.0769378	0.268131	0.316	0.095	1
Pgap2	0.0772512	0.287771	0.5	0.238	1
Gmfb	0.077348	-0.288841	0.633	0.857	1
Racgap1	0.0775156	0.4571	0.592	0.429	1
Wdr83os	0.0790192	-0.298742	0.786	0.857	1
Tspan18	0.0794173	0.253387	0.878	0.667	1
Slc9a3r2	0.0796503	0.419162	0.765	0.524	1
Cnot3	0.0800606	-0.327119	0.582	0.714	1
Tmx3	0.0803686	0.266443	0.5	0.238	1
Akap8	0.0815042	-0.329545	0.449	0.667	1
Copb1	0.0815416	-0.337817	0.796	0.905	1
Glipr2	0.0817936	0.331443	0.643	0.381	1
Sorbs1	0.0822295	-0.305014	0.531	0.619	1
Rrn3	0.0828379	-0.277714	0.337	0.524	1
Irf2bpl	0.0840672	0.253194	0.439	0.19	1
Fxyd6	0.084594	-0.257993	0.561	0.524	1
Polr2k	0.0846787	-0.318987	0.878	0.905	1
Pou2f1	0.0850139	-0.255194	0.235	0.381	1
Reep3	0.0850827	0.358056	0.663	0.476	1
Kat2a	0.0850831	-0.278341	0.327	0.524	1
Klf13	0.0851943	-0.321806	0.592	0.762	1
Osbpl7	0.085623	-0.267696	0.143	0.19	1
Cct5	0.0864127	-0.310641	0.98	1	1
Ndufb6	0.0872873	0.306172	0.929	0.905	1
Usp50	0.0878222	-0.272488	0.49	0.619	1
Tomm7	0.0880102	-0.274013	0.969	1	1
Zmat2	0.0881862	0.28266	0.898	0.857	1
Hif1a	0.0883512	-0.265309	0.684	0.762	1
Crnkl1	0.0884435	-0.260586	0.296	0.476	1
Mcee	0.0888383	0.258693	0.439	0.19	1
Ssrp1	0.0890073	0.402476	0.939	0.857	1
Ddit4	0.0895899	0.296535	0.378	0.143	1
Col26a1	0.0896579	0.398554	0.714	0.476	1
Suclg2	0.0900894	0.275844	0.592	0.333	1
Ciapin1	0.0905668	0.339517	0.704	0.476	1
Maf1	0.0920023	0.31024	0.571	0.333	1
Pja1	0.0923634	-0.272183	0.459	0.619	1
Pold3	0.0926916	0.289507	0.582	0.333	1
Acot7	0.0938464	0.261322	0.49	0.238	1
Slc50a1	0.0942134	-0.299158	0.337	0.524	1
Midn	0.0943185	-0.298148	0.643	0.714	1
Mrps30	0.0945603	0.260868	0.684	0.429	1
Tmub2	0.095655	-0.262387	0.265	0.429	1
Lman1	0.0959791	0.298159	0.949	0.81	1
Taf12	0.0960277	0.253062	0.541	0.286	1
Tal1	0.0961357	-0.261625	0.357	0.571	1
Khdrbs1	0.0962803	0.305839	0.959	0.857	1
C330007P06Rik	0.0968011	0.276628	0.49	0.238	1
Thoc7	0.0970219	0.319398	0.929	0.857	1
Ypel5	0.0971683	-0.290332	0.388	0.571	1
mt-Cytb	0.0983865	0.516834	1	1	1
Cir1	0.0987347	-0.291941	0.327	0.571	1
2210016L21Rik	0.100276	0.303092	0.602	0.381	1
Smg7	0.10216	-0.261644	0.296	0.524	1
Sigmar1	0.102266	-0.318923	0.439	0.619	1
Peli1	0.103371	-0.272717	0.714	0.857	1
U2surp	0.103664	-0.283996	0.806	0.905	1
1810058I24Rik	0.103754	-0.452872	0.949	0.952	1
Ift20	0.103835	-0.300185	0.796	0.905	1
Smchd1	0.10401	-0.257775	0.745	0.762	1
Obsl1	0.104285	-0.280271	0.469	0.667	1
Yars2	0.104453	0.269973	0.408	0.19	1
Nudt16l1	0.106184	-0.256789	0.449	0.619	1
Trim28	0.107016	0.31878	0.949	0.857	1
Mettl6	0.107197	0.284664	0.408	0.19	1
mt-Nd4l	0.107909	-0.293629	0.633	0.857	1
Spop	0.109072	0.289604	0.663	0.429	1
Tbl1x	0.109273	0.324556	0.714	0.571	1
Fam13c	0.109575	0.255138	0.286	0.095	1
Cenpx	0.109725	0.261088	0.898	0.762	1
Tmem258	0.11005	-0.328318	0.969	1	1
Lrif1	0.110516	-0.251625	0.429	0.524	1
Eif4e	0.111069	-0.255595	0.816	0.81	1
Zfp330	0.111263	-0.284187	0.633	0.714	1
Ten1	0.111337	-0.263855	0.551	0.667	1
Fam96b	0.112123	-0.30335	0.684	0.857	1
Etf1	0.11228	0.300308	0.806	0.714	1
Gpr182	0.11333	0.374571	0.847	0.81	1
Prdx4	0.114153	0.31226	0.98	0.905	1
Kmt5c	0.115069	-0.264324	0.327	0.524	1
Pkn2	0.115119	-0.271806	0.816	0.952	1
Hspa14	0.11516	0.308575	0.776	0.571	1
Slc38a10	0.115574	0.266409	0.582	0.333	1
Arpc3	0.115578	0.299751	0.98	1	1
Araf	0.115746	-0.291482	0.52	0.667	1
Zfp592	0.11583	-0.258172	0.173	0.333	1
Aard	0.116505	0.266166	0.296	0.095	1
Ltbr	0.116913	0.251422	0.429	0.238	1
Trmt112	0.117035	-0.256969	0.847	0.857	1
Nrd1	0.117181	-0.265016	0.643	0.714	1
Atp2b1	0.117438	-0.304294	0.776	0.905	1
Edn1	0.11781	-0.524417	0.224	0.286	1
Ubl4a	0.11833	-0.274522	0.571	0.667	1
P3h4	0.11908	-0.299394	0.5	0.619	1
Psmd13	0.119903	0.285263	0.878	0.714	1
Rangap1	0.119951	0.387015	0.827	0.667	1
Cib1	0.120292	0.273241	0.714	0.476	1
Hhex	0.120626	-0.514665	0.398	0.524	1
Vegfc	0.121118	-0.297677	0.398	0.524	1
Dnlz	0.121181	0.275452	0.714	0.476	1
R3hdm1	0.12206	-0.30075	0.684	0.81	1
Sbf2	0.122146	-0.25793	0.408	0.571	1
Larp4	0.122346	-0.272013	0.429	0.667	1
Cinp	0.123736	0.286206	0.51	0.286	1
Cit	0.124121	-0.3323	0.296	0.429	1
Ube2z	0.124879	-0.314942	0.5	0.667	1
Cd276	0.125366	-0.258737	0.337	0.524	1
Snhg18	0.125423	0.26887	0.418	0.19	1
Leprot	0.125743	0.34217	0.796	0.667	1
Trp53i11	0.125937	0.28574	0.418	0.19	1
Bcl2l13	0.126788	-0.285981	0.347	0.476	1
Dazap2	0.129416	-0.286434	0.745	0.762	1
Aplp2	0.129882	0.283345	0.969	1	1
Ppm1g	0.130075	-0.261502	0.735	0.905	1
Mrpl50	0.130231	0.280379	0.745	0.571	1
Chpf	0.131261	0.256288	0.286	0.095	1
Emc8	0.131869	0.253652	0.816	0.619	1
Yrdc	0.132461	0.260608	0.469	0.238	1
Procr	0.133141	0.310511	0.469	0.238	1
Cavin3	0.133156	-0.336646	0.714	0.857	1
Abi1	0.133253	0.289419	0.541	0.333	1
Cul5	0.133525	-0.291022	0.633	0.762	1
Mrpl13	0.133769	0.296772	0.857	0.81	1
Sesn3	0.134727	-0.273558	0.5	0.714	1
Fabp3	0.135262	-0.296919	0.398	0.476	1
Chtf8	0.135688	-0.289158	0.582	0.762	1
Bex1	0.136186	-0.385121	0.653	0.81	1
Bzw2	0.137617	-0.337059	0.786	0.905	1
Emp1	0.13779	0.27249	0.276	0.095	1
Txndc12	0.138086	-0.293956	0.704	0.762	1
Myl12b	0.13853	-0.380761	0.888	0.952	1
Cab39l	0.139882	0.252268	0.388	0.19	1
Rasgrp3	0.140159	-0.258556	0.612	0.619	1
Vwf	0.140445	0.341458	0.612	0.381	1
Abracl	0.140703	-0.252381	0.929	1	1
Banf1	0.141463	-0.29516	0.918	0.905	1
Mrps34	0.141627	0.281763	0.724	0.619	1
Npm3	0.141655	-0.274275	0.51	0.619	1
Slc26a10	0.142222	0.262869	0.286	0.095	1
Slk	0.142712	-0.337724	0.602	0.714	1
Ndufb2	0.14276	-0.30366	0.959	0.952	1
Bex2	0.144522	-0.397789	0.357	0.476	1
Scd2	0.146667	0.333237	0.837	0.667	1
Trim47	0.147378	0.343893	0.643	0.524	1
Sox11	0.147715	-0.338194	0.806	0.857	1
Cflar	0.148051	0.314134	0.531	0.333	1
Arl6ip4	0.148319	-0.271573	0.643	0.81	1
Bace2	0.148545	0.277625	0.745	0.524	1
Tbx20	0.148633	-0.511324	0.449	0.571	1
Gpx1	0.149066	-0.308836	0.969	1	1
Maged2	0.149258	0.3526	0.99	0.952	1
Mrpl15	0.149362	-0.305742	0.745	0.81	1
Gcc2	0.149987	0.335335	0.684	0.476	1
Rab22a	0.152096	0.250859	0.49	0.286	1
Eif2s2	0.152513	-0.253411	0.99	1	1
Cenpw	0.152927	0.307992	0.643	0.571	1
Nipa2	0.153163	0.311089	0.612	0.429	1
BC003331	0.154147	0.253053	0.429	0.238	1
Ssna1	0.154151	0.30713	0.796	0.619	1
Hba-a2	0.154277	-1.10487	0.898	0.762	1
Cnn3	0.155601	-0.252347	0.949	1	1
Anxa6	0.156384	0.327753	0.898	0.762	1
Plxnd1	0.157482	0.334489	0.898	0.762	1
Phip	0.158918	-0.368425	0.765	0.905	1
Tln1	0.159163	0.263296	0.949	0.857	1
Casd1	0.160504	0.27763	0.51	0.286	1
Gosr2	0.161014	0.281049	0.551	0.333	1
Dusp6	0.161952	0.252876	0.561	0.333	1
Snrpd1	0.162152	0.310002	0.99	0.952	1
Fam198b	0.162973	-0.302477	0.806	0.857	1
Rbm17	0.163036	0.283014	0.786	0.762	1
Aaed1	0.163876	0.266641	0.602	0.381	1
4933434E20Rik	0.167475	-0.258851	0.541	0.667	1
Dnm1l	0.169775	-0.257334	0.551	0.619	1
Snhg6	0.170293	-0.334092	0.878	0.905	1
Ipo11	0.171254	0.316034	0.765	0.571	1
Fto	0.172445	0.270677	0.52	0.333	1
Isyna1	0.173252	0.379985	0.663	0.524	1
Hist1h1b	0.17475	0.357426	0.337	0.143	1
Myl7	0.175445	0.316826	0.694	0.476	1
Clec4g	0.175813	0.354565	0.378	0.19	1
Ackr3	0.176453	0.281204	0.735	0.524	1
Gpx3	0.177	-0.289214	0.347	0.524	1
Fam107b	0.177341	0.306613	0.643	0.429	1
Idh3b	0.177666	-0.27632	0.714	0.762	1
Ralb	0.178032	0.286954	0.949	0.857	1
N4bp2l2	0.178661	-0.250557	0.796	0.857	1
Pias4	0.179072	-0.256015	0.49	0.667	1
Lyve1	0.179208	-0.374628	0.153	0.238	1
Eif4g1	0.180078	-0.256133	0.929	0.905	1
Smagp	0.180105	0.272899	0.735	0.524	1
Col3a1	0.180451	0.293394	0.98	0.905	1
Plagl1	0.180639	0.277564	0.969	0.905	1
Ugdh	0.18364	-0.259024	0.449	0.571	1
Dnajb11	0.183849	0.340933	0.816	0.667	1
Hmga2	0.185359	-0.397737	0.918	0.952	1
Rab35	0.18541	-0.26431	0.408	0.571	1
Med25	0.186196	-0.270961	0.5	0.667	1
E2f5	0.188927	0.286138	0.612	0.429	1
Hist1h2ae	0.189665	-0.399459	0.347	0.524	1
Dmwd	0.189687	-0.28532	0.378	0.524	1
Tuba1c	0.189802	0.480432	0.663	0.524	1
Dusp2	0.190229	0.387203	0.541	0.429	1
Polr2g	0.190653	-0.262831	0.776	0.762	1
Nr2f2	0.192305	-0.253915	0.592	0.571	1
Mocs2	0.192854	0.251509	0.592	0.429	1
Gatm	0.194189	0.558337	0.714	0.619	1
Arl2	0.194689	0.252702	0.612	0.429	1
Vasp	0.19562	0.287962	0.888	0.762	1
Cers4	0.197224	0.252223	0.643	0.429	1
Cd93	0.197523	0.384018	0.929	0.857	1
Msantd4	0.201479	0.2623	0.541	0.333	1
Cox17	0.204463	-0.268635	0.837	0.905	1
Msi2	0.206235	-0.253749	0.653	0.762	1
Lpar1	0.206295	-0.253412	0.357	0.476	1
Pold4	0.206936	0.261704	0.52	0.333	1
Pttg1	0.207159	-0.284207	0.49	0.571	1
Ifitm3	0.207604	0.320675	0.724	0.524	1
Ttc4	0.207962	0.286469	0.49	0.333	1
Fermt2	0.208217	-0.260317	0.959	1	1
Golph3	0.208909	-0.351824	0.633	0.714	1
Cdkn2d	0.209285	-0.279861	0.449	0.619	1
Bet1l	0.212784	-0.283739	0.429	0.524	1
Pnrc1	0.213656	0.278416	0.847	0.714	1
Mrps33	0.213822	0.257136	0.918	0.905	1
Nrg1	0.216002	-0.38914	0.459	0.619	1
Gipc1	0.216902	0.264272	0.592	0.476	1
Scand1	0.217241	0.308161	0.939	0.905	1
Col4a2	0.218111	0.35735	0.939	0.905	1
Ctso	0.218439	0.326508	0.49	0.286	1
Cox19	0.218628	0.292509	0.612	0.429	1
Actr3	0.221111	0.267914	0.929	0.81	1
Spc24	0.223111	0.288001	0.612	0.571	1
Creb3l2	0.224406	-0.313718	0.582	0.714	1
Igfbp7	0.225446	-0.387121	0.122	0.238	1
Cyp20a1	0.225743	0.315759	0.735	0.571	1
S100a10	0.227912	-0.308436	0.949	0.952	1
Plk2	0.228255	0.359559	0.755	0.571	1
Cuedc2	0.229635	0.272247	0.765	0.619	1
Stat1	0.22971	0.250482	0.429	0.238	1
Wipi2	0.229951	0.259815	0.469	0.286	1
Tipin	0.230315	-0.254781	0.755	0.857	1
Tgfbr3	0.231663	0.312529	0.776	0.619	1
Nipal4	0.232668	0.292405	0.367	0.238	1
Atad2	0.232725	-0.284611	0.694	0.81	1
Igfbp5	0.233172	0.826939	0.653	0.619	1
Xpo1	0.237058	-0.29209	0.653	0.762	1
Clk1	0.238413	-0.275414	0.765	0.857	1
Ldb1	0.24054	0.340628	0.622	0.524	1
Birc5	0.243769	0.504989	0.684	0.571	1
Ndrg3	0.24418	-0.256014	0.286	0.381	1
Rai14	0.244955	-0.266705	0.418	0.524	1
Arl4d	0.245513	-0.25785	0.204	0.333	1
Calcrl	0.247103	-0.322833	0.806	0.905	1
Lbr	0.249688	0.280063	0.653	0.571	1
Tubb2a	0.251236	0.273715	0.857	0.762	1
Tnnt2	0.252962	-0.303499	0.98	1	1
Myl12a	0.254443	-0.289493	0.98	1	1
Fkbp1a	0.257829	-0.305132	0.98	1	1
Cdk2	0.258798	0.282893	0.5	0.333	1
Cks2	0.259663	0.296052	0.867	0.714	1
Csnk1g1	0.260091	0.259277	0.418	0.238	1
Crip2	0.26126	-0.316679	0.99	1	1
Col4a1	0.26247	0.37491	0.99	0.952	1
2022-09-09	0.262709	0.261927	0.847	0.762	1
Bub1	0.263867	-0.262471	0.337	0.429	1
Slirp	0.266141	-0.260417	0.827	0.905	1
Tecr	0.268568	0.258565	0.918	0.857	1
Abcg2	0.27362	0.302728	0.765	0.714	1
Dera	0.275663	-0.2579	0.429	0.524	1
Plac1	0.276851	0.262935	0.235	0.095	1
Mcm6	0.277051	0.281735	0.878	0.762	1
Hars	0.282346	-0.265975	0.531	0.667	1
Wasf2	0.284185	0.285114	0.776	0.619	1
Ugp2	0.284336	-0.265636	0.837	0.857	1
Cdkn1c	0.284446	0.287938	0.99	1	1
Tpm1	0.284683	-0.420349	0.98	1	1
Erg28	0.284824	0.265265	0.653	0.524	1
Naxe	0.294022	0.251278	0.765	0.619	1
Mfge8	0.294217	0.30335	0.755	0.619	1
Nrp1	0.298609	0.273523	0.847	0.714	1
Mns1	0.299278	-0.26368	0.439	0.571	1
Ctla2a	0.300125	0.327675	0.878	0.905	1
Gm42418	0.301734	0.673055	0.98	0.952	1
Adgrf5	0.303057	0.288588	0.765	0.667	1
Eng	0.308584	0.284715	0.959	0.905	1
Mat2a	0.309371	0.251404	0.929	0.857	1
Emcn	0.312969	0.277424	0.888	0.857	1
Tfpi	0.314201	0.265305	0.827	0.762	1
Cdk11b	0.314224	-0.27414	0.724	0.81	1
Cd9	0.31869	0.354378	0.765	0.667	1
Mef2a	0.324266	-0.27339	0.796	0.857	1
Hyal2	0.324811	0.302342	0.755	0.619	1
Git2	0.335392	-0.283192	0.459	0.571	1
Cdc20	0.343023	0.322594	0.51	0.476	1
Ube2b	0.346523	-0.324595	0.878	0.905	1
Mark3	0.350683	0.250373	0.663	0.524	1
Dlst	0.351269	0.300213	0.745	0.667	1
Glg1	0.35731	0.274251	0.745	0.619	1
Gm1673	0.374202	0.274376	0.908	0.81	1
Tpx2	0.378308	0.31743	0.592	0.571	1
Mecom	0.388717	-0.253399	0.622	0.714	1
Selenop	0.391728	-0.252038	0.337	0.286	1
Mrpl17	0.398166	0.2546	0.918	0.857	1
Tspo	0.403586	0.282602	0.867	0.762	1
mt-Co2	0.411281	0.400666	1	1	1
Ncam1	0.4161	0.261219	0.378	0.238	1
Nudt4	0.418917	0.283011	0.776	0.714	1
Smc1a	0.421791	0.253592	0.918	0.857	1
Mgp	0.424999	0.264409	0.327	0.19	1
Gata4	0.428219	-0.316328	0.653	0.762	1
Pimreg	0.453358	0.261104	0.418	0.333	1
mt-Nd2	0.456746	0.425991	1	1	1
Hba-a1	0.473035	-1.10964	0.969	0.905	1
mt-Atp6	0.478775	0.382774	1	1	1
mt-Co3	0.48227	0.278205	1	1	1
Ccnb2	0.48724	0.253892	0.633	0.524	1
Peg3	0.536123	-0.28242	0.888	0.952	1
Ccna2	0.555374	0.286868	0.551	0.429	1
mt-Nd4	0.633476	0.289097	1	1	1
Cenpe	0.676175	0.310482	0.459	0.381	1
Pclaf	0.723381	0.298723	0.806	0.81	1
mt-Co1	0.732503	0.353906	1	1	1
Ptn	0.746862	-0.290772	0.296	0.381	1
Hbb-bt	0.837762	-1.26293	0.878	0.905	1
Hbb-bs	0.917508	-1.53824	0.99	1	1

## Sheet: e10.5_wt1mutant_epi
	p_val	avg_log2FC	pct.1	pct.2	p_val_adj
Sulf1	1.42986e-05	1.31285	0.971	0	0.442915
Upk3b	1.56384e-05	2.12436	1	0.75	0.484415
Csrp3	8.64982e-05	-1.41892	0.6	0.5	1
Scarb2	0.000113437	-1.17877	0.486	0.25	1
Camk1	0.000258665	1.36475	0.886	0	1
Nsd3	0.00039725	-1.14037	0.457	0.25	1
Cmtm8	0.000410754	-1.33294	0.086	1	1
Myl4	0.000412615	-2.41606	0.857	1	1
Itm2a	0.000476775	3.15881	0.943	0.25	1
Aak1	0.000551434	-1.05175	0.543	0.25	1
Tbx18	0.000555672	-1.17489	0.943	1	1
Synpo2l	0.000601404	-1.81127	0.114	1	1
Aldh1a2	0.000849059	1.26991	0.829	0	1
Id3	0.000968157	1.18351	1	1	1
Gyg	0.00109046	-1.40406	0.914	1	1
Gadd45g	0.00111676	-1.58328	0.6	0.75	1
Ank2	0.00133092	-1.19565	0.143	1	1
Ep300	0.00136366	-1.34201	0.371	1	1
Znrd1	0.00138836	-0.745558	0.657	0.5	1
Mylk3	0.00170981	-1.23396	0.371	0.25	1
Nacc1	0.0020338	-0.594935	0.571	0.25	1
Gdpd1	0.00211977	-1.23316	0.2	1	1
Klhl13	0.00214461	0.991595	0.771	0	1
Vps36	0.00214461	0.862939	0.771	0	1
Tsta3	0.00215023	-1.06748	0.6	0.75	1
Ctgf	0.00225275	-1.70289	0.286	0.75	1
Capn6	0.00269066	1.93376	0.886	0.25	1
Pdlim3	0.00279947	-0.805914	0.029	0.75	1
Id1	0.0028005	1.56841	0.971	0.5	1
Dcn	0.00296387	2.43846	0.943	0.5	1
Tnni1	0.00314058	-1.28644	0.971	1	1
Actc1	0.00314678	-2.40779	0.971	1	1
Ica1	0.00315118	-0.278092	0	0.5	1
Myocd	0.00315118	-0.389449	0	0.5	1
Parp3	0.00315118	-0.322711	0	0.5	1
Pde10a	0.00315118	-0.322711	0	0.5	1
Tmtc2	0.00315118	-0.322711	0	0.5	1
Zfp771	0.00319308	0.813952	0.743	0	1
Spr	0.00319308	0.762973	0.743	0	1
Ppfibp2	0.00319308	0.891773	0.743	0	1
Ift46	0.00338882	-0.599374	0.514	0.25	1
Sdc4	0.00346219	1.42195	0.886	0.25	1
Capns1	0.00391594	1.36279	0.943	0.75	1
Armcx4	0.00409302	-1.16069	0.229	1	1
Chmp2a	0.00459937	0.810177	0.714	0	1
Nelfe	0.00459937	0.777548	0.714	0	1
Ptk7	0.00459937	0.696148	0.714	0	1
Selenom	0.00459937	0.877238	0.714	0	1
Tgm2	0.00459937	0.889656	0.714	0	1
Wnt5a	0.00459937	0.971807	0.714	0	1
Vasn	0.00459937	0.736362	0.714	0	1
Cox5b	0.00474757	-1.24066	0.971	1	1
Dnajb14	0.0047515	-0.537307	0.543	0.25	1
Tbx20	0.00481215	-0.950231	0.514	0.25	1
Myl9	0.00506539	-0.358759	0.743	0.25	1
Taldo1	0.00511267	-0.942508	0.857	1	1
Plod2	0.00515	-0.8318	0.857	0.75	1
Rnf220	0.0053142	-0.462639	0.6	0.25	1
Asxl2	0.00535765	-0.624861	0.486	0.25	1
Popdc3	0.00590993	-0.751476	0.057	0.75	1
Gng11	0.00594211	-0.569341	0.514	0.25	1
Gm49336	0.00594412	-0.560261	0.514	0.25	1
Col1a2	0.00601051	2.20584	0.971	0.75	1
Sap30l	0.00644425	0.628794	0.686	0	1
Dab2	0.00644425	0.817861	0.686	0	1
Ehmt2	0.00644425	0.751719	0.686	0	1
Hdhd2	0.00644425	0.617082	0.686	0	1
Aspscr1	0.00644425	0.673387	0.686	0	1
Cmc2	0.00644425	0.642471	0.686	0	1
Maf	0.00644425	0.936995	0.686	0	1
Psme4	0.00644425	0.824544	0.686	0	1
Tmem248	0.00644425	0.712539	0.686	0	1
Tmem255a	0.00644425	1.25388	0.686	0	1
Pmp22	0.00649709	1.59645	1	0.5	1
Acot9	0.00659405	-1.11822	0.257	1	1
Jam3	0.00671011	1.30733	0.886	0.25	1
Rbp1	0.00719418	2.03751	0.886	0.25	1
Erich1	0.00739218	-0.531611	0.543	0.25	1
Ppip5k2	0.00784365	-1.17386	0.429	1	1
Trip4	0.00857427	-0.671074	0.429	0.25	1
Eif1ad	0.00876829	-0.345257	0.629	0.25	1
Ddt	0.00881983	0.819679	0.657	0	1
Dgcr2	0.00881983	0.677553	0.657	0	1
Fam174a	0.00881983	0.513184	0.657	0	1
Hey1	0.00881983	0.932336	0.657	0	1
Ibtk	0.00881983	0.501817	0.657	0	1
Rgl1	0.00881983	0.640126	0.657	0	1
Rspo1	0.00881983	0.890924	0.657	0	1
Stom	0.00881983	0.719932	0.657	0	1
Vav3	0.00881983	0.919173	0.657	0	1
Acta2	0.00892322	-1.60032	0.714	0.5	1
Arf3	0.00930596	-0.995618	0.543	0.75	1
Kcne1l	0.00942124	1.89648	0.886	0.25	1
Zeb2	0.00972468	-1.45301	0.486	1	1
2022-09-10	0.00997848	-0.460089	0.543	0.25	1
Ptgfrn	0.01044	-0.846938	0.286	0.25	1
Vsnl1	0.0105426	-0.708181	0.086	0.75	1
Car3	0.0106373	-1.39351	0.229	0.25	1
Gtpbp1	0.0108026	-0.862993	0.286	0.25	1
Ankrd1	0.0112421	-1.73568	0.371	0.75	1
Sbf1	0.0113287	-0.722438	0.371	0.25	1
Flrt2	0.0113529	-1.57722	0.886	1	1
Usmg5	0.0113682	-1.03242	0.943	1	1
Tubb2b	0.0113894	-1.16944	0.514	1	1
Cebpd	0.0115507	-1.1258	0.371	0.5	1
Cdc42ep2	0.0116095	-0.90835	0.629	0.75	1
Slc39a1	0.0116756	-0.496093	0.514	0.25	1
Egln2	0.0118308	0.605629	0.629	0	1
AI314180	0.0118308	0.520468	0.629	0	1
Tbc1d15	0.0118308	0.610949	0.629	0	1
Agfg2	0.0118308	0.809933	0.629	0	1
Foxc1	0.0118308	0.608912	0.629	0	1
Iah1	0.0118308	0.528284	0.629	0	1
Lama5	0.0118308	0.63252	0.629	0	1
Polr1c	0.0118308	0.742854	0.629	0	1
Rragc	0.0118308	0.653072	0.629	0	1
Trappc6a	0.0118308	0.707779	0.629	0	1
Yars	0.0118308	0.731365	0.629	0	1
Wdr73	0.0119038	-0.807472	0.314	0.25	1
Hba-a1	0.0122103	0.954509	1	0.5	1
Rbm24	0.0122715	-1.176	0.086	0.75	1
Fkbp9	0.0123221	0.962777	1	0.5	1
Cdc27	0.0123921	-1.11065	0.429	1	1
Mmab	0.0124851	-0.764834	0.343	0.25	1
Cflar	0.0126232	-0.66329	0.429	0.25	1
Ly6g5b	0.0129964	-0.286662	0.029	0.5	1
Kif7	0.0129964	-0.258615	0.029	0.5	1
Rbm41	0.0129964	-0.270288	0.029	0.5	1
B930036N10Rik	0.0129964	-0.285278	0.029	0.5	1
Hoxb4	0.0129964	-0.538314	0.029	0.5	1
Kremen1	0.0129964	-0.276216	0.029	0.5	1
Ppp1r14c	0.0129964	-1.87598	0.029	0.5	1
Ramp3	0.0129964	-0.310221	0.029	0.5	1
Zdbf2	0.0131721	-1.34995	0.571	0.75	1
Hapln1	0.0132418	1.64243	0.857	0.25	1
Cyc1	0.0135051	-1.03312	0.886	1	1
Cpsf4	0.0136039	-1.01195	0.343	1	1
Usp11	0.0137437	-0.717314	0.371	0.25	1
Mau2	0.0139324	-1.00874	0.343	1	1
Sh3bgr	0.0141129	-1.27456	0.286	0.75	1
Tnnc1	0.0142535	-2.19303	0.886	1	1
Atf2	0.0149043	-0.342084	0.629	0.25	1
Zc3h7b	0.0150764	-0.732865	0.343	0.25	1
Clca3a1	0.0155957	0.888765	0.6	0	1
Ipo4	0.0155957	0.583531	0.6	0	1
Rpp14	0.0155957	0.656421	0.6	0	1
Aifm1	0.0155957	0.501989	0.6	0	1
Cask	0.0155957	0.524508	0.6	0	1
Cenph	0.0155957	0.600709	0.6	0	1
Cnot8	0.0155957	0.46059	0.6	0	1
Efna2	0.0155957	0.722746	0.6	0	1
Glt8d1	0.0155957	0.612992	0.6	0	1
Mcc	0.0155957	0.732591	0.6	0	1
Minpp1	0.0155957	0.624958	0.6	0	1
Nrp2	0.0155957	0.597268	0.6	0	1
Oma1	0.0155957	0.455236	0.6	0	1
Pdcd4	0.0155957	0.665856	0.6	0	1
Sp3os	0.0155957	0.625385	0.6	0	1
Tm4sf5	0.0155957	0.818098	0.6	0	1
Vamp5	0.0155957	0.775256	0.6	0	1
Col6a1	0.0155957	0.792544	0.6	0	1
Mdm4	0.0155957	0.486624	0.6	0	1
Rnf14	0.0155957	0.448473	0.6	0	1
Cr1l	0.0155957	0.577722	0.6	0	1
Derl2	0.0155957	0.546188	0.6	0	1
Fam84b	0.0155957	0.685599	0.6	0	1
Ccar2	0.016031	-0.921205	0.286	1	1
Tmod2	0.0160941	-0.552189	0.086	0.75	1
1110059G10Rik	0.0162337	-0.774887	0.343	0.25	1
Surf4	0.016364	-0.920138	0.971	1	1
Zfp7	0.0163897	-0.375177	0.086	0.75	1
Dek	0.016417	1.06546	1	0.75	1
Ppa1	0.0167459	-1.10025	0.8	1	1
Kcnip1	0.0167618	-1.14164	0.171	0.75	1
Slc9a3r2	0.0171674	1.02101	0.857	0.25	1
Cd36	0.0174073	-1.18165	0.171	0.75	1
Tnnt2	0.0183184	-2.00307	0.943	1	1
Flrt3	0.0185823	-1.44221	0.4	1	1
Gm3839	0.0186668	-0.576887	0.486	0.25	1
Hipk1	0.018675	-0.994728	0.371	1	1
Grik5	0.0187955	-0.990957	0.343	1	1
Ahi1	0.0190726	-0.988595	0.343	1	1
Dbn1	0.0191505	-1.04757	0.457	1	1
Zfhx3	0.0195576	-0.969819	0.629	1	1
Smim3	0.0196744	-1.01747	0.4	1	1
Inppl1	0.0200005	-1.1327	0.6	0.5	1
Arfgef1	0.0202486	0.48011	0.571	0	1
Dcp2	0.0202486	0.563659	0.571	0	1
Naaa	0.0202486	0.568363	0.571	0	1
Oxa1l	0.0202486	0.473513	0.571	0	1
Ublcp1	0.0202486	0.496314	0.571	0	1
Akr1e1	0.0202486	0.375675	0.571	0	1
Arhgef1	0.0202486	0.57629	0.571	0	1
Cacnb3	0.0202486	0.51855	0.571	0	1
E2f3	0.0202486	0.560851	0.571	0	1
Itga3	0.0202486	1.00223	0.571	0	1
Itgav	0.0202486	0.69904	0.571	0	1
Mettl6	0.0202486	0.617667	0.571	0	1
Nfic	0.0202486	0.634853	0.571	0	1
Ptpn9	0.0202486	0.498234	0.571	0	1
Rcc1	0.0202486	0.455729	0.571	0	1
Snx2	0.0202486	0.566199	0.571	0	1
Ucp2	0.0202486	0.663521	0.571	0	1
Upf2	0.0202486	0.509411	0.571	0	1
Virma	0.0202486	0.522093	0.571	0	1
Wdr86	0.0202486	0.575414	0.571	0	1
Plpp3	0.0202486	0.600437	0.571	0	1
Selenon	0.0202486	0.568577	0.571	0	1
Spast	0.0202486	0.577921	0.571	0	1
Scfd1	0.0208502	-0.95177	0.6	1	1
Ccnd1	0.0212933	1.37243	0.971	0.5	1
Ier3ip1	0.0213192	-0.837313	0.857	1	1
Sumf2	0.021615	-0.370122	0.514	0.25	1
Mdc1	0.0216987	-0.677254	0.371	0.25	1
Diablo	0.0217681	-0.915528	0.571	0.75	1
Frmd4b	0.0220193	-1.0454	0.743	1	1
Eno3	0.0222465	-0.874803	0.314	1	1
Tmem63b	0.0225703	-0.957011	0.514	0.75	1
Anxa2	0.0226568	0.866027	0.943	1	1
Zmym1	0.0227795	-0.77342	0.314	0.25	1
Crebzf	0.0228532	-1.0171	0.457	1	1
Syvn1	0.0229781	-1.1255	0.143	0.75	1
Mrps5	0.023156	-0.80566	0.714	0.75	1
Rfc4	0.0232806	0.876881	0.857	0.25	1
Tex10	0.0232993	-0.580419	0.457	0.25	1
Sfrp1	0.0233511	-1.12359	0.6	1	1
Manf	0.0235894	-1.18199	0.971	1	1
Atp6v1e1	0.0236704	-0.666638	0.743	0.75	1
Klhdc2	0.0238264	-1.04853	0.857	1	1
Eif4a2	0.0239655	1.01283	0.829	0.5	1
Lta4h	0.02409	-0.775785	0.829	1	1
Dcps	0.0241379	-0.955177	0.543	1	1
Apela	0.0241825	1.32795	0.829	0.25	1
Nsmce4a	0.0244597	1.00668	0.886	0.25	1
Prpf38a	0.0247692	-0.83	0.771	1	1
Mybpc3	0.0248787	-1.58838	0.257	0.75	1
Nfe2l1	0.0249126	-0.878088	0.771	1	1
Eif2s2	0.0249233	-0.297175	1	0.75	1
Lig1	0.0255953	1.18137	0.914	0.5	1
Rprd1a	0.0259126	-0.890296	0.343	1	1
Hspbp1	0.0259178	-0.960666	0.486	1	1
Dpp4	0.0259412	0.732685	0.543	0	1
Gmds	0.0259412	0.432861	0.543	0	1
Mbtps1	0.0259412	0.585229	0.543	0	1
Nsf	0.0259412	0.559266	0.543	0	1
Fign	0.0259412	0.475772	0.543	0	1
Mpst	0.0259412	0.391248	0.543	0	1
Arhgef26	0.0259412	0.491343	0.543	0	1
Coa7	0.0259412	0.470902	0.543	0	1
Dcaf7	0.0259412	0.491946	0.543	0	1
Grk6	0.0259412	0.586082	0.543	0	1
Grn	0.0259412	0.54304	0.543	0	1
Hacd4	0.0259412	0.509611	0.543	0	1
Ift22	0.0259412	0.397785	0.543	0	1
Mthfd2l	0.0259412	0.423187	0.543	0	1
Nucb1	0.0259412	0.522337	0.543	0	1
Plekhg3	0.0259412	0.450176	0.543	0	1
Pxdc1	0.0259412	0.495738	0.543	0	1
Slc44a1	0.0259412	0.619228	0.543	0	1
Slit3	0.0259412	0.715448	0.543	0	1
Snapin	0.0259412	0.605572	0.543	0	1
Spg7	0.0259412	0.543892	0.543	0	1
Strn4	0.0259412	0.452753	0.543	0	1
Usp37	0.0259412	0.518043	0.543	0	1
Zfp280d	0.0259412	0.526001	0.543	0	1
Zim1	0.0259412	0.525293	0.543	0	1
Ghr	0.0259412	0.562235	0.543	0	1
Mtmr2	0.0259412	0.577912	0.543	0	1
Pdlim5	0.0261907	-0.840375	0.457	0.5	1
Arfgap3	0.0262522	-0.828637	0.257	0.25	1
Thbs1	0.0263415	-0.850979	0.286	0.75	1
Mysm1	0.0264448	-0.899453	0.429	0.5	1
Polr2i	0.0272163	0.692464	0.886	0.25	1
Eif4a1	0.0275067	-0.663127	1	1	1
Fancm	0.0275347	-0.650304	0.4	0.25	1
Fn1	0.0277659	1.25535	1	1	1
Tcim	0.0278971	-0.866517	0.343	1	1
Arf2	0.028357	-0.972555	0.343	0.5	1
Gm6169	0.0285354	-0.831856	0.514	0.5	1
Cd24a	0.0289584	-1.60261	0.229	0.75	1
Tmem164	0.0289816	-0.874416	0.229	0.25	1
Trim28	0.0290191	1.02574	0.886	0.75	1
Lsm2	0.0292565	0.915804	0.971	0.75	1
Abat	0.0298115	-0.706282	0.371	0.25	1
Ddx39	0.0301133	0.532082	0.857	0.25	1
H1f0	0.0302259	-1.33643	0.743	1	1
Ezr	0.0302296	1.35105	0.971	0.75	1
Npepps	0.0303324	-1.26049	0.686	1	1
Mad2l2	0.0314808	-0.909997	0.2	0.25	1
Atp7a	0.0320031	-0.537063	0.457	0.25	1
Phf21a	0.0320823	-0.638721	0.371	0.25	1
Coq7	0.0325011	-0.875353	0.8	1	1
Dstn	0.0326708	-0.944691	0.971	1	1
Cmtm7	0.0327644	-0.877856	0.743	1	1
Acyp1	0.0328447	0.577776	0.514	0	1
Cdk14	0.0328447	0.607219	0.514	0	1
Fam122a	0.0328447	0.482815	0.514	0	1
Kazn	0.0328447	0.440194	0.514	0	1
Slc25a46	0.0328447	0.386597	0.514	0	1
Taf3	0.0328447	0.516497	0.514	0	1
Wnt11	0.0328447	0.647969	0.514	0	1
Arid4a	0.0328447	0.483686	0.514	0	1
Cdr2l	0.0328447	0.445246	0.514	0	1
Coq5	0.0328447	0.465694	0.514	0	1
Fmod	0.0328447	0.638551	0.514	0	1
Hebp1	0.0328447	0.402018	0.514	0	1
Hmg20a	0.0328447	0.376244	0.514	0	1
Lancl1	0.0328447	0.405085	0.514	0	1
Mrps22	0.0328447	0.419588	0.514	0	1
Nup205	0.0328447	0.40936	0.514	0	1
Pkhd1l1	0.0328447	0.462335	0.514	0	1
Pold3	0.0328447	0.51955	0.514	0	1
Rev3l	0.0328447	0.45322	0.514	0	1
Rspry1	0.0328447	0.49671	0.514	0	1
Snai2	0.0328447	0.558118	0.514	0	1
Stk3	0.0328447	0.499832	0.514	0	1
Taz	0.0328447	0.393036	0.514	0	1
Tsr2	0.0328447	0.365789	0.514	0	1
Usp8	0.0328447	0.442363	0.514	0	1
Wipf1	0.0328447	0.451917	0.514	0	1
Wnt5b	0.0328447	0.644407	0.514	0	1
Ypel2	0.0328447	0.394318	0.514	0	1
Ypel3	0.0328447	0.534634	0.514	0	1
Zfp397	0.0328447	0.594656	0.514	0	1
Zfp414	0.0328447	0.507331	0.514	0	1
Zfx	0.0328447	0.400512	0.514	0	1
Plxna4	0.0330067	0.31017	0.8	0.25	1
Vat1	0.0331761	-0.959794	0.486	1	1
Syne2	0.0334417	1.00141	0.886	0.75	1
Actn2	0.0335947	-1.07496	0.171	0.75	1
Pja2	0.0337206	-1.25327	0.714	1	1
Exo5	0.0337614	-0.774792	0.286	0.25	1
Cyb5b	0.0339367	-0.875745	0.6	0.75	1
Pbx2	0.0339938	-1.1677	0.8	1	1
Anapc5	0.0342606	0.876879	0.971	0.5	1
Lrp6	0.0344724	-0.960045	0.514	1	1
Igfbp4	0.0351097	1.43693	0.971	0.75	1
Borcs8	0.035513	-0.946407	0.486	1	1
Tanc2	0.0356541	-0.642279	0.371	0.25	1
Gtf2h1	0.0357538	-1.41443	0.457	0.75	1
Frg1	0.0363272	-1.15989	0.657	0.75	1
Nabp2	0.0371982	-0.862403	0.686	1	1
Psmc3	0.0376147	0.925359	0.857	0.5	1
Dlg4	0.0380154	-1.08567	0.257	0.75	1
Nav2	0.0383344	-1.06706	0.2	0.75	1
Shox2	0.0386933	-1.5752	0.171	0.5	1
Tuba1a	0.0392512	-1.12063	0.943	1	1
Amot	0.0392553	-0.882013	0.4	1	1
Rexo1	0.0398428	-0.506024	0.457	0.25	1
Arxes2	0.0399629	0.946229	0.8	0.25	1
Atp6v1f	0.040148	1.0286	0.857	0.5	1
Dohh	0.0401612	-0.722487	0.629	0.75	1
Grb10	0.0404021	-1.05696	0.886	1	1
Plat	0.0404844	1.07422	0.857	0.5	1
Flna	0.0406444	1.15215	0.914	0.75	1
Gtpbp2	0.0408971	-1.0135	0.4	0.75	1
Acaa2	0.0410946	0.93669	0.829	0.25	1
AU019823	0.0411531	0.425951	0.486	0	1
Dennd5a	0.0411531	0.399864	0.486	0	1
Snapc2	0.0411531	0.404725	0.486	0	1
Tmem184b	0.0411531	0.471104	0.486	0	1
4930453N24Rik	0.0411531	0.407245	0.486	0	1
Abhd14a	0.0411531	0.41819	0.486	0	1
Ankmy2	0.0411531	0.403771	0.486	0	1
Arhgef17	0.0411531	0.403678	0.486	0	1
Asf1b	0.0411531	0.468634	0.486	0	1
Cab39l	0.0411531	0.482475	0.486	0	1
Chd8	0.0411531	0.417992	0.486	0	1
Crim1	0.0411531	0.432925	0.486	0	1
D10Jhu81e	0.0411531	0.335722	0.486	0	1
Dscr3	0.0411531	0.459053	0.486	0	1
Frs2	0.0411531	0.348248	0.486	0	1
Gmcl1	0.0411531	0.412367	0.486	0	1
Lman2l	0.0411531	0.458385	0.486	0	1
Lrif1	0.0411531	0.399802	0.486	0	1
Lum	0.0411531	0.832812	0.486	0	1
Mvb12a	0.0411531	0.412241	0.486	0	1
Nup155	0.0411531	0.405111	0.486	0	1
Plekhg2	0.0411531	0.441608	0.486	0	1
Prrg3	0.0411531	0.36018	0.486	0	1
Qser1	0.0411531	0.418766	0.486	0	1
Ramp1	0.0411531	0.650547	0.486	0	1
Rcbtb1	0.0411531	0.570659	0.486	0	1
Rell1	0.0411531	0.469065	0.486	0	1
2022-09-06	0.0411531	0.528886	0.486	0	1
Smyd5	0.0411531	0.422987	0.486	0	1
Suv39h1	0.0411531	0.374224	0.486	0	1
Terf1	0.0411531	0.337596	0.486	0	1
Timeless	0.0411531	0.460552	0.486	0	1
Tor2a	0.0411531	0.403093	0.486	0	1
Usf1	0.0411531	0.363063	0.486	0	1
Usp3	0.0411531	0.374776	0.486	0	1
Utp6	0.0411531	0.338492	0.486	0	1
Zfyve9	0.0411531	0.352318	0.486	0	1
Prpf3	0.0411531	0.332071	0.486	0	1
Mphosph6	0.0415188	-0.910063	0.543	1	1
Ppp1r3b	0.0416202	-0.88295	0.2	0.25	1
Wt1	0.0417613	1.29046	0.943	0.5	1
Fbln2	0.0417905	1.20324	1	0.75	1
Enpp1	0.0420778	-0.381771	0.514	0.25	1
Plppr5	0.0424349	-0.328938	0.771	0.5	1
Mcrip2	0.0427019	-0.839767	0.457	0.5	1
Rab28	0.0429413	-0.707445	0.314	0.25	1
Prr5	0.0432433	0.920923	0.743	0.25	1
Nktr	0.0440418	-1.30809	0.743	1	1
Smyd2	0.0444151	-1.27743	0.629	1	1
Zbtb5	0.044747	-0.441546	0.143	0.75	1
Cdkn1c	0.0449562	1.00283	1	1	1
Usp16	0.0450813	-0.890981	0.543	1	1
Invs	0.0451634	-1.52187	0.2	0.75	1
Myh9	0.0452503	0.81779	0.857	0.25	1
Podxl	0.0453335	0.580523	0.971	0.5	1
Dcaf5	0.0455716	-0.331412	0.143	0.75	1
Rnf122	0.0456511	-0.841558	0.229	0.25	1
Bcam	0.0456552	0.636037	0.971	0.5	1
Spata13	0.0457176	-1.02908	0.229	0.75	1
Lgals1	0.0457264	-1.16119	1	1	1
Rtcb	0.0461518	-0.783835	0.714	1	1
Sh3gl3	0.0462426	-0.811033	0.171	0.75	1
Cers6	0.0464089	-1.0364	0.343	0.75	1
Lxn	0.0475955	-0.88459	0.486	1	1
Zbtb41	0.0479643	-0.710478	0.314	0.25	1
Alad	0.0480573	0.981224	0.914	0.75	1
Pafah1b1	0.0484695	-0.756301	0.914	1	1
Aebp1	0.0487264	0.984702	0.829	0.25	1
Sbsn	0.0489192	-0.838291	0.229	0.25	1
Ptcd3	0.0492835	-0.894067	0.514	1	1
Rbpj	0.0494926	-0.8823	0.457	1	1
Xist	0.049667	1.52861	0.714	0.5	1
Psip1	0.0496705	0.881918	0.886	0.75	1
Dynlrb1	0.0498377	-0.883296	0.914	1	1
Ttn	0.0502184	-2.59661	0.571	0.5	1
Ggnbp2	0.0502583	-0.690954	0.657	0.75	1
Rest	0.050297	-0.716378	0.743	0.5	1
Zfand5	0.0504648	-0.25932	0.8	0.5	1
Vcan	0.0505122	-1.14646	0.629	1	1
Mrpl35	0.050577	-0.83019	0.714	1	1
Oxct1	0.0507822	-0.7808	0.743	1	1
Itm2b	0.050873	1.08335	0.971	0.75	1
Dok4	0.0510864	0.525343	0.457	0	1
Isy1	0.0510864	0.343545	0.457	0	1
Lias	0.0510864	0.381833	0.457	0	1
Phf10	0.0510864	0.369658	0.457	0	1
Rtn1	0.0510864	0.520348	0.457	0	1
Sat1	0.0510864	0.515031	0.457	0	1
Stx17	0.0510864	0.482437	0.457	0	1
Tmem43	0.0510864	0.387721	0.457	0	1
Uhrf1bp1l	0.0510864	0.315672	0.457	0	1
Yes1	0.0510864	0.390209	0.457	0	1
1810030O07Rik	0.0510864	0.296313	0.457	0	1
Chpf	0.0510864	0.508184	0.457	0	1
Elp2	0.0510864	0.459752	0.457	0	1
Eml1	0.0510864	0.348759	0.457	0	1
Mllt1	0.0510864	0.323195	0.457	0	1
Rdm1	0.0510864	0.390754	0.457	0	1
Senp1	0.0510864	0.370336	0.457	0	1
mt-Nd6	0.0510864	0.708977	0.457	0	1
Ankrd50	0.0510864	0.340429	0.457	0	1
Arhgap23	0.0510864	0.313128	0.457	0	1
Bub1	0.0510864	0.400075	0.457	0	1
Cachd1	0.0510864	0.350568	0.457	0	1
Cept1	0.0510864	0.53199	0.457	0	1
Cryl1	0.0510864	0.506912	0.457	0	1
Erlin2	0.0510864	0.437591	0.457	0	1
Gm17018	0.0510864	0.35522	0.457	0	1
Ints2	0.0510864	0.376382	0.457	0	1
Ip6k2	0.0510864	0.363122	0.457	0	1
Jcad	0.0510864	0.466025	0.457	0	1
Ldlrap1	0.0510864	0.335182	0.457	0	1
Mark1	0.0510864	0.42714	0.457	0	1
Men1	0.0510864	0.341041	0.457	0	1
Mgat4b	0.0510864	0.387951	0.457	0	1
Mknk2	0.0510864	0.338932	0.457	0	1
Mrpl44	0.0510864	0.345003	0.457	0	1
Nr2c2	0.0510864	0.363399	0.457	0	1
Nrm	0.0510864	0.342697	0.457	0	1
Otud7b	0.0510864	0.371976	0.457	0	1
Paxip1	0.0510864	0.427959	0.457	0	1
Rgs3	0.0510864	0.44788	0.457	0	1
Saal1	0.0510864	0.37306	0.457	0	1
Sfswap	0.0510864	0.538678	0.457	0	1
Slc9a3r1	0.0510864	0.539306	0.457	0	1
Sox6	0.0510864	0.464445	0.457	0	1
Tmem150a	0.0510864	0.437313	0.457	0	1
Tspan7	0.0510864	0.319633	0.457	0	1
Eif3c	0.0512774	-0.30265	0.971	0.75	1
Cfap36	0.0516456	-0.897821	0.543	1	1
S100a11	0.0528156	1.24416	0.943	0.75	1
Cthrc1	0.053071	-0.611339	0.4	1	1
Vdac1	0.0536831	0.975634	1	0.75	1
Eif4g1	0.053859	0.819702	0.829	0.75	1
Zfp532	0.0544092	-0.966143	0.171	0.75	1
Skp2	0.0545207	0.840526	0.771	0.25	1
Atp1b1	0.054685	-0.901823	0.6	0.75	1
Trappc9	0.0551921	-0.876517	0.2	0.25	1
Brd7	0.0552713	-0.805363	0.686	1	1
Mcts2	0.0557818	-1.39523	0.371	0.5	1
Usp47	0.0559425	-0.85231	0.657	1	1
Arf6	0.0561886	-1.27182	0.6	1	1
Tbc1d16	0.0562236	-0.618842	0.2	0.75	1
Cfap20	0.0564155	0.868437	0.857	0.5	1
Rtn4	0.0573677	-0.768926	0.943	1	1
Epha3	0.0573929	-0.256534	0	0.25	1
Pik3cd	0.0573929	-0.256534	0	0.25	1
AC135964.2	0.0573929	-1.00029	0	0.25	1
Clic5	0.0573929	-1.00029	0	0.25	1
Esrp2	0.0573929	-0.299332	0	0.25	1
Gm16386	0.0573929	-0.299332	0	0.25	1
Nckipsd	0.0573929	-0.299332	0	0.25	1
Ndrg4	0.0573929	-1.00029	0	0.25	1
Nipal3	0.0573929	-1.00029	0	0.25	1
Pnoc	0.0573929	-0.42853	0	0.25	1
Rnf165	0.0573929	-0.299332	0	0.25	1
Rnf207	0.0573929	-1.00029	0	0.25	1
Rxfp3	0.0573929	-1.00029	0	0.25	1
Smim5	0.0573929	-1.00029	0	0.25	1
Fbxl12	0.057489	-0.990394	0.2	0.75	1
Ctnnal1	0.057562	-0.897047	0.171	0.25	1
Exosc9	0.0576973	-0.865511	0.543	1	1
Myo18a	0.0577734	-0.485277	0.457	0.25	1
Dst	0.0577872	-0.8281	0.629	0.75	1
Fyco1	0.0578396	-1.00569	0.257	0.75	1
Exosc8	0.0592018	-0.814061	0.657	1	1
Bcl10	0.0593901	-0.561759	0.571	0.5	1
Dctpp1	0.060043	0.876758	0.943	0.75	1
Naa30	0.0603808	-0.706932	0.286	0.25	1
Ndufc1	0.0606044	-0.924679	1	1	1
Setd7	0.0607138	-0.82376	0.429	0.5	1
Extl2	0.0610021	-1.04181	0.057	0.5	1
mt-Atp8	0.0613483	-0.860061	0.2	0.25	1
Mdh2	0.0616904	-0.377496	0.943	0.75	1
H1fx	0.0616968	0.900378	0.829	0.25	1
Lrrn4	0.0617495	1.17862	0.914	0.5	1
Araf	0.0618577	-0.820033	0.457	1	1
Rab22a	0.0619201	-0.847883	0.486	1	1
Cd164	0.062384	-0.431918	0.914	0.75	1
Atf6	0.0625012	-0.820526	0.229	0.25	1
Trnau1ap	0.0626767	-0.567402	0.686	0.5	1
Ndufv3	0.0626915	-0.760157	0.829	1	1
Lcor	0.0628951	0.362294	0.429	0	1
Atp1b2	0.0628951	0.348711	0.429	0	1
Cox6b2	0.0628951	0.38186	0.429	0	1
Napg	0.0628951	0.341566	0.429	0	1
Nusap1	0.0628951	0.990556	0.429	0	1
Ppp4r1	0.0628951	0.40607	0.429	0	1
Aqp5	0.0628951	0.637717	0.429	0	1
Arhgap18	0.0628951	0.444589	0.429	0	1
Bckdha	0.0628951	0.436365	0.429	0	1
Bicd1	0.0628951	0.465576	0.429	0	1
Bub1b	0.0628951	0.556045	0.429	0	1
Cenpq	0.0628951	0.522705	0.429	0	1
Cep57l1	0.0628951	0.34703	0.429	0	1
Creb5	0.0628951	0.486595	0.429	0	1
Csf2ra	0.0628951	0.33835	0.429	0	1
Dact3	0.0628951	0.330543	0.429	0	1
Dhx8	0.0628951	0.451979	0.429	0	1
Dmap1	0.0628951	0.287334	0.429	0	1
Dnph1	0.0628951	0.370299	0.429	0	1
Epha7	0.0628951	0.356728	0.429	0	1
Fbxo30	0.0628951	0.493219	0.429	0	1
Hacd2	0.0628951	0.419089	0.429	0	1
Haus8	0.0628951	0.472533	0.429	0	1
Il18	0.0628951	0.46234	0.429	0	1
Ip6k1	0.0628951	0.350693	0.429	0	1
Ipo8	0.0628951	0.304977	0.429	0	1
Metap1	0.0628951	0.426323	0.429	0	1
Mif4gd	0.0628951	0.430201	0.429	0	1
Ndufaf7	0.0628951	0.320214	0.429	0	1
Nfat5	0.0628951	0.348017	0.429	0	1
Parp2	0.0628951	0.393508	0.429	0	1
Ppp1r37	0.0628951	0.286858	0.429	0	1
Rgs10	0.0628951	0.361293	0.429	0	1
Ripor2	0.0628951	0.296482	0.429	0	1
Rreb1	0.0628951	0.333751	0.429	0	1
Sec23b	0.0628951	0.4158	0.429	0	1
Slc30a9	0.0628951	0.398139	0.429	0	1
Smtn	0.0628951	0.389903	0.429	0	1
Zmym2	0.0628951	0.33243	0.429	0	1
Acot2	0.0628951	0.360152	0.429	0	1
Arl4d	0.0628951	0.420087	0.429	0	1
Ascc2	0.0628951	0.473898	0.429	0	1
Cfap97	0.0628951	0.358331	0.429	0	1
Clasp2	0.0628951	0.488758	0.429	0	1
Gpr39	0.0628951	0.354385	0.429	0	1
Homer2	0.0628951	0.333285	0.429	0	1
Lmnb2	0.0628951	0.386522	0.429	0	1
Lpar4	0.0628951	0.464868	0.429	0	1
Mindy2	0.0628951	0.398756	0.429	0	1
Nck2	0.0628951	0.270014	0.429	0	1
Ptprk	0.0628951	0.301851	0.429	0	1
Sacs	0.0628951	0.574215	0.429	0	1
Senp7	0.0628951	0.366963	0.429	0	1
Slmap	0.0628951	0.50963	0.429	0	1
Tlcd1	0.0628951	0.470835	0.429	0	1
Tmem129	0.0628951	0.360615	0.429	0	1
Dennd1a	0.0628951	0.281551	0.429	0	1
Eef2kmt	0.0628951	0.469979	0.429	0	1
Fads6	0.0628951	0.276623	0.429	0	1
Pard6b	0.0628951	0.498823	0.429	0	1
Ttc37	0.0628951	0.325527	0.429	0	1
Unc5b	0.0631838	1.07655	0.829	0.25	1
Krt7	0.0632018	1.57184	0.771	0.25	1
Mlf1	0.0632781	-0.989438	0.257	0.5	1
Pde3a	0.0637334	-0.347728	0.171	0.75	1
Mtrr	0.0643485	-0.343426	0.171	0.75	1
Plekha1	0.0644267	-0.773118	0.257	0.25	1
Chmp5	0.0646371	-0.733405	0.829	1	1
Trim44	0.0655456	0.638659	0.829	0.25	1
Wtap	0.065573	-1.07979	0.714	0.75	1
Hdlbp	0.0656218	1.00228	0.943	0.75	1
Nadk	0.0662415	-0.859605	0.543	1	1
Cavin3	0.0665162	0.841853	0.829	0.25	1
Cox5a	0.0665532	-0.705394	0.943	1	1
Id2	0.0666347	0.939136	1	0.75	1
Car2	0.0666369	-1.79921	0.257	0.75	1
Krit1	0.066664	-0.9034	0.543	1	1
Rara	0.0667437	-0.429898	0.171	0.75	1
Psat1	0.0668364	0.749361	0.829	0.25	1
Uhrf2	0.0668629	0.675777	0.829	0.25	1
Herc1	0.0669218	-0.581596	0.629	0.5	1
Emc3	0.0670967	0.716249	0.829	0.25	1
Ppfibp1	0.0671842	0.880677	0.886	0.75	1
Sms	0.0673729	-0.841466	0.686	1	1
Rbm17	0.0678521	-0.733064	0.857	1	1
Cct4	0.068375	-0.363865	0.914	0.75	1
Arid5b	0.0685059	0.772212	0.8	0.75	1
Pgam2	0.069674	-0.768502	0.457	1	1
Ube2v1	0.0698043	-0.811715	0.229	0.25	1
Irs2	0.07028	-0.892259	0.171	0.25	1
Mrpl4	0.0704386	-0.696507	0.714	0.75	1
Pkp4	0.0705817	-0.926033	0.486	0.75	1
Slc20a2	0.0707322	-0.977281	0.229	0.75	1
Msantd4	0.0708323	0.567837	0.8	0.25	1
Uchl3	0.0710771	-0.780436	0.714	1	1
Arhgap29	0.0714108	0.878212	0.829	0.75	1
Creld2	0.071712	-1.11828	0.657	1	1
Sltm	0.0721769	0.83932	0.914	0.5	1
Txndc17	0.0722905	-0.717609	0.943	1	1
Phactr4	0.0723561	-0.971965	0.314	0.75	1
Snrpc	0.0724713	-0.766811	0.914	1	1
Klf3	0.0726905	-0.833373	0.543	1	1
Tcp11l1	0.0729375	-0.765387	0.257	0.25	1
Pcsk5	0.0729738	1.01682	0.886	0.75	1
Rhou	0.0730284	0.995403	0.943	0.75	1
Ddx54	0.0733026	-0.842062	0.657	1	1
Zfp579	0.0733273	0.746446	0.771	0.25	1
Mrps18b	0.0733392	-0.827974	0.629	1	1
Psrc1	0.0736611	-0.486282	0.429	0.25	1
Kbtbd3	0.0737968	-1.03808	0.086	0.5	1
Pih1d1	0.0739781	-0.611804	0.771	0.75	1
Nr2f1	0.0740438	-0.738682	0.314	0.75	1
Chkb	0.0743071	-0.974764	0.314	0.75	1
Clmn	0.0744717	-0.957092	0.371	0.75	1
Anapc13	0.074567	0.797443	0.943	0.5	1
Extl3	0.0745777	-0.972038	0.257	0.5	1
Ap1ar	0.0748736	-0.87951	0.543	0.75	1
Polr2d	0.0751193	-0.768463	0.743	1	1
Pln	0.0751859	-1.2364	0.543	1	1
Mrpl12	0.0753427	-0.395047	0.886	0.75	1
Peg3	0.0757194	0.788666	1	1	1
Cdh11	0.0760972	0.999958	0.943	0.5	1
Lsm1	0.0761182	0.671144	0.771	0.25	1
Supv3l1	0.0763072	-0.929256	0.143	0.25	1
Gm1673	0.0763559	-0.831875	0.743	1	1
Psmb5	0.0767122	-0.742535	0.943	1	1
B3galt6	0.0768655	0.309139	0.4	0	1
Ccser2	0.0768655	0.297658	0.4	0	1
Celf4	0.0768655	0.435603	0.4	0	1
Dennd5b	0.0768655	0.367892	0.4	0	1
Gsn	0.0768655	0.295629	0.4	0	1
Mgp	0.0768655	0.804684	0.4	0	1
Mut	0.0768655	0.358846	0.4	0	1
Ncoa7	0.0768655	0.454644	0.4	0	1
Ncor2	0.0768655	0.389521	0.4	0	1
Nrgn	0.0768655	0.702025	0.4	0	1
P2rx4	0.0768655	0.446239	0.4	0	1
Pcnt	0.0768655	0.322124	0.4	0	1
Pkmyt1	0.0768655	0.36105	0.4	0	1
Sowahd	0.0768655	0.459174	0.4	0	1
Stam	0.0768655	0.290554	0.4	0	1
Adcy6	0.0768655	0.278739	0.4	0	1
Arl16	0.0768655	0.308151	0.4	0	1
Cand2	0.0768655	0.398261	0.4	0	1
Cavin1	0.0768655	0.318704	0.4	0	1
Ccdc71	0.0768655	0.439586	0.4	0	1
Ccne1	0.0768655	0.568658	0.4	0	1
Cep44	0.0768655	0.315151	0.4	0	1
Cramp1l	0.0768655	0.29256	0.4	0	1
E2f7	0.0768655	0.452005	0.4	0	1
Emp1	0.0768655	0.365183	0.4	0	1
Fam213b	0.0768655	0.355811	0.4	0	1
Fbxw5	0.0768655	0.300957	0.4	0	1
Gata5	0.0768655	0.335313	0.4	0	1
Gnpda1	0.0768655	0.400929	0.4	0	1
Golga5	0.0768655	0.349122	0.4	0	1
Hspb8	0.0768655	0.423966	0.4	0	1
Leng8	0.0768655	0.297744	0.4	0	1
Nudt9	0.0768655	0.332803	0.4	0	1
Odf2l	0.0768655	0.447354	0.4	0	1
P3h2	0.0768655	0.539225	0.4	0	1
Pef1	0.0768655	0.311332	0.4	0	1
Pex11b	0.0768655	0.274	0.4	0	1
Pphln1	0.0768655	0.344469	0.4	0	1
Prdm5	0.0768655	0.338477	0.4	0	1
Prokr2	0.0768655	0.423748	0.4	0	1
Shroom2	0.0768655	0.338308	0.4	0	1
Smad5	0.0768655	0.524284	0.4	0	1
Ssfa2	0.0768655	0.263472	0.4	0	1
Tesk1	0.0768655	0.291643	0.4	0	1
Tfb2m	0.0768655	0.250942	0.4	0	1
Ttc19	0.0768655	0.378859	0.4	0	1
Wdsub1	0.0768655	0.360757	0.4	0	1
Xrcc5	0.0768655	0.311961	0.4	0	1
Zfp395	0.0768655	0.299054	0.4	0	1
Zyg11b	0.0768655	0.283987	0.4	0	1
Bace1	0.0768655	0.362683	0.4	0	1
Dapk1	0.0768655	0.282353	0.4	0	1
Dcaf15	0.0768655	0.278841	0.4	0	1
Ddx25	0.0768655	0.305856	0.4	0	1
Emp2	0.0768655	0.474473	0.4	0	1
Fam122b	0.0768655	0.279786	0.4	0	1
Fam173b	0.0768655	0.274554	0.4	0	1
Gid4	0.0768655	0.29854	0.4	0	1
Hdac7	0.0768655	0.350074	0.4	0	1
Id4	0.0768655	0.301001	0.4	0	1
Itgb5	0.0768655	0.502553	0.4	0	1
Lyrm9	0.0768655	0.389589	0.4	0	1
Mtrf1l	0.0768655	0.277885	0.4	0	1
Nagk	0.0768655	0.429199	0.4	0	1
Ppp1r12c	0.0768655	0.350959	0.4	0	1
Smarca2	0.0768655	0.397669	0.4	0	1
Spata24	0.0768655	0.36991	0.4	0	1
Ssh1	0.0768655	0.325001	0.4	0	1
Tcn2	0.0768655	0.431311	0.4	0	1
Washc5	0.0768655	0.336223	0.4	0	1
Zcchc10	0.0768655	0.384235	0.4	0	1
Zfp609	0.0768655	0.327676	0.4	0	1
2810006K23Rik	0.0768655	0.327814	0.4	0	1
Acvr2a	0.0768655	0.298328	0.4	0	1
Mtmr14	0.0768655	0.274679	0.4	0	1
Auts2	0.0773434	0.535264	0.8	0.25	1
Hprt	0.0777511	-0.688776	0.857	1	1
Ctnnbl1	0.0782133	-0.629795	0.429	0.75	1
Sra1	0.079023	-0.679571	0.857	1	1
Cxadr	0.0795475	0.881922	0.714	0.25	1
Sec24c	0.0799477	-0.808093	0.571	1	1
Rbpms	0.0800464	-0.266077	0.971	0.75	1
Rfx3	0.0801597	-0.843136	0.2	0.25	1
Mrpl38	0.0802339	-0.804095	0.571	1	1
Senp6	0.0805061	0.516601	0.8	0.25	1
Nudt16	0.0805633	-0.876412	0.171	0.25	1
Lsm14a	0.0806087	0.695698	0.8	0.25	1
Iscu	0.0806297	-0.8206	0.6	0.75	1
Fam60a	0.0808007	-0.810703	0.6	1	1
Ctsl	0.081059	1.12397	0.971	0.75	1
Nufip2	0.0816279	-0.810287	0.571	1	1
Otub1	0.0820131	-0.75357	0.686	1	1
Lrrc8b	0.0820573	-0.425904	0.057	0.5	1
Ppil1	0.0823419	0.581987	0.8	0.25	1
Brd4	0.0824937	0.702825	0.8	0.5	1
Mocs2	0.0829129	-0.813219	0.571	1	1
Ryr2	0.0829526	-1.00523	0.057	0.5	1
Lsp1	0.0832504	0.35385	0.943	0.5	1
Mif	0.0834881	-0.552551	1	1	1
Lgalsl	0.0849853	-0.98671	0.343	0.75	1
Stk38	0.08508	-0.817068	0.6	1	1
Retsat	0.0851097	-1.03824	0.114	0.5	1
Drg1	0.085194	0.743221	0.8	0.5	1
Xpo6	0.0852692	-0.821395	0.6	1	1
Homer3	0.0863944	-0.74644	0.629	0.75	1
Ebf1	0.08654	0.632087	0.8	0.25	1
Sp1	0.0867305	-0.726489	0.486	0.5	1
Bambi	0.0868751	-0.32832	0.971	0.75	1
Slc25a51	0.087105	-0.828692	0.571	1	1
Arpc1b	0.0871452	1.02011	0.8	0.5	1
Commd6	0.0876078	-0.641998	0.771	0.75	1
Zfp46	0.0877522	-0.920623	0.143	0.25	1
Vegfb	0.0878215	-0.347355	0.771	0.5	1
Snapc3	0.087856	-0.782001	0.229	0.25	1
Tead2	0.0880035	-0.649949	0.829	1	1
Cnn3	0.0882694	-0.320925	0.943	0.75	1
Idh3g	0.088533	-0.720727	0.8	1	1
Tmub2	0.088557	-1.03513	0.114	0.5	1
Mcm5	0.0891013	0.862461	0.886	0.5	1
Nr6a1	0.089741	-0.84698	0.2	0.25	1
Ubap2	0.0897546	0.782035	0.914	0.5	1
Copz2	0.0898447	0.720765	0.743	0.25	1
Sgta	0.0901724	-0.541924	0.743	0.75	1
Ahctf1	0.0904501	-0.818313	0.543	1	1
Slc35b2	0.0905114	0.864809	0.771	0.25	1
Fhod1	0.0906435	-0.504625	0.429	0.25	1
Bcas2	0.0906677	-0.342594	0.886	0.75	1
Ankrd28	0.0906997	-0.406847	0.2	0.75	1
Recql5	0.0908341	-0.259431	0.057	0.5	1
Aptx	0.0908462	-0.947356	0.343	0.75	1
Gstm2	0.0910896	0.846369	0.743	0.25	1
Rbm42	0.0927566	0.475982	0.8	0.25	1
Coa3	0.0931039	0.707729	0.886	0.5	1
Gnl3l	0.0933273	0.256267	0.371	0	1
Nuf2	0.0933273	0.370478	0.371	0	1
Stat1	0.0933273	0.346795	0.371	0	1
5033406O09Rik	0.0933273	0.277977	0.371	0	1
Aatf	0.0933273	0.274668	0.371	0	1
Actn3	0.0933273	0.540004	0.371	0	1
Arhgef10	0.0933273	0.379517	0.371	0	1
Asphd2	0.0933273	0.47804	0.371	0	1
Atad5	0.0933273	0.387261	0.371	0	1
Atg4b	0.0933273	0.263039	0.371	0	1
B230118H07Rik	0.0933273	0.296677	0.371	0	1
BC028528	0.0933273	0.257416	0.371	0	1
Brms1l	0.0933273	0.381514	0.371	0	1
Ccnjl	0.0933273	0.442928	0.371	0	1
Cdc6	0.0933273	0.538843	0.371	0	1
Chka	0.0933273	0.394144	0.371	0	1
Col26a1	0.0933273	0.44454	0.371	0	1
Cpsf7	0.0933273	0.313834	0.371	0	1
Dlgap5	0.0933273	0.45218	0.371	0	1
Dnajb12	0.0933273	0.324816	0.371	0	1
Ect2	0.0933273	0.552252	0.371	0	1
Fam83d	0.0933273	0.398437	0.371	0	1
Farp1	0.0933273	0.342686	0.371	0	1
Gm15261	0.0933273	0.3393	0.371	0	1
Irx3	0.0933273	0.368521	0.371	0	1
Kdm3a	0.0933273	0.357191	0.371	0	1
Kif13a	0.0933273	0.297933	0.371	0	1
Lrrc8a	0.0933273	0.278555	0.371	0	1
Matn2	0.0933273	0.392411	0.371	0	1
Mtcl1	0.0933273	0.32759	0.371	0	1
Mxd3	0.0933273	0.401094	0.371	0	1
Myo9b	0.0933273	0.32801	0.371	0	1
Nup37	0.0933273	0.297052	0.371	0	1
Nup93	0.0933273	0.307274	0.371	0	1
Ogfrl1	0.0933273	0.367785	0.371	0	1
Pan3	0.0933273	0.275276	0.371	0	1
Pole	0.0933273	0.255701	0.371	0	1
Prkci	0.0933273	0.330744	0.371	0	1
Prr5l	0.0933273	0.281135	0.371	0	1
Rfx7	0.0933273	0.32006	0.371	0	1
Slc37a3	0.0933273	0.358447	0.371	0	1
Smarcd2	0.0933273	0.303753	0.371	0	1
Tenm4	0.0933273	0.25786	0.371	0	1
Terf2ip	0.0933273	0.322099	0.371	0	1
Tgfb3	0.0933273	0.387979	0.371	0	1
Tmem127	0.0933273	0.279094	0.371	0	1
Traf2	0.0933273	0.300667	0.371	0	1
Vipas39	0.0933273	0.260897	0.371	0	1
Ythdc2	0.0933273	0.364396	0.371	0	1
Adamts10	0.0933273	0.327195	0.371	0	1
Alkbh7	0.0933273	0.322908	0.371	0	1
Anks3	0.0933273	0.270155	0.371	0	1
Appl1	0.0933273	0.30643	0.371	0	1
Arid1b	0.0933273	0.273789	0.371	0	1
Bok	0.0933273	0.347897	0.371	0	1
Cep55	0.0933273	0.377064	0.371	0	1
Chm	0.0933273	0.335127	0.371	0	1
Cited1	0.0933273	0.348287	0.371	0	1
Cox16	0.0933273	0.272893	0.371	0	1
Csad	0.0933273	0.321562	0.371	0	1
Cyp2s1	0.0933273	0.281917	0.371	0	1
Dgkd	0.0933273	0.411703	0.371	0	1
E2f1	0.0933273	0.420936	0.371	0	1
Faap100	0.0933273	0.258502	0.371	0	1
Glb1	0.0933273	0.306378	0.371	0	1
Gypc	0.0933273	0.328939	0.371	0	1
Kif2c	0.0933273	0.344999	0.371	0	1
Mmgt2	0.0933273	0.347255	0.371	0	1
Msh3	0.0933273	0.37104	0.371	0	1
Msl3	0.0933273	0.375339	0.371	0	1
Ncapd3	0.0933273	0.286822	0.371	0	1
Nin	0.0933273	0.356753	0.371	0	1
Pard6g	0.0933273	0.296492	0.371	0	1
Pola2	0.0933273	0.413302	0.371	0	1
Proser1	0.0933273	0.318779	0.371	0	1
Rpap3	0.0933273	0.285312	0.371	0	1
Smarcd1	0.0933273	0.364324	0.371	0	1
Smpd2	0.0933273	0.284353	0.371	0	1
Snx24	0.0933273	0.333081	0.371	0	1
Tmem14a	0.0933273	0.310617	0.371	0	1
Tmem37	0.0933273	0.42303	0.371	0	1
Tsr3	0.0933273	0.328037	0.371	0	1
Ubr7	0.0933273	0.272065	0.371	0	1
Clic4	0.0934944	-0.624632	0.886	1	1
Znhit3	0.09405	-1.17204	0.514	0.5	1
Zfp707	0.0944307	-0.260244	0.057	0.5	1
Tmem206	0.0944908	-0.27591	0.057	0.5	1
Lrrc8c	0.0945344	-1.28483	0.429	0.5	1
Rrp12	0.0945427	-0.261738	0.057	0.5	1
Uchl4	0.0945832	-0.265561	0.057	0.5	1
Cnpy2	0.0945978	0.722791	0.943	0.5	1
Rusc2	0.0946113	-0.261738	0.057	0.5	1
Zdhhc20	0.094949	-0.770825	0.657	1	1
Nab1	0.0956115	-0.818547	0.543	0.75	1
Trak1	0.0957053	-1.01574	0.143	0.5	1
Nemf	0.0958937	-0.799154	0.657	1	1
Cep250	0.0962712	-0.749116	0.257	0.25	1
Rnf6	0.0964226	-0.30131	0.429	0.25	1
Uchl1	0.0964434	-0.723825	0.743	0.75	1
Tmed2	0.0964624	-0.383391	0.943	0.75	1
Cltc	0.0967034	-0.799281	0.914	1	1
Cxcl12	0.0967444	-1.02589	0.114	0.5	1
Rab12	0.0972448	0.819222	0.714	0.25	1
Paip2b	0.0972663	-0.948598	0.257	0.75	1
Sh3bp5	0.0972705	-0.875509	0.514	0.75	1
Ndufa6	0.0974716	-0.792533	0.886	1	1
Slc18b1	0.0977637	-1.01531	0.086	0.5	1
Kxd1	0.0986095	-0.782521	0.657	1	1
Creb3l2	0.0988557	-0.779983	0.543	1	1
Myh7	0.0993434	-2.46547	0.629	0.75	1
Rnf213	0.0995475	0.830215	0.771	0.25	1
Slc35a4	0.0997643	-0.778384	0.657	0.75	1
Gmnn	0.0998581	0.945953	0.943	0.75	1
Nptn	0.100086	-0.647169	0.686	0.75	1
Zfp568	0.100351	-0.676747	0.486	1	1
Dync1li1	0.100718	-0.441352	0.714	0.5	1
Galnt1	0.100848	0.896224	0.914	0.5	1
Bnip3	0.100908	-0.733197	0.229	0.75	1
Timmdc1	0.101067	-0.483411	0.229	0.75	1
Map3k12	0.101264	-0.852289	0.171	0.25	1
Tspan13	0.101436	-0.735632	0.371	0.75	1
Gak	0.101502	-0.937609	0.314	0.75	1
Apaf1	0.102007	-0.532575	0.229	0.75	1
Myadm	0.102112	-0.617874	0.486	1	1
Fbxo21	0.102246	-0.926172	0.257	0.75	1
Gas1	0.102421	1.06727	0.971	0.75	1
Cggbp1	0.102825	-1.05325	0.686	1	1
Msrb1	0.102876	-0.86197	0.486	0.75	1
2410015M20Rik	0.10315	0.794474	0.914	0.75	1
Gt(ROSA)26Sor	0.103399	-0.737163	0.229	0.25	1
Psmd4	0.103506	-0.665787	0.971	1	1
Prdx2	0.103906	-0.873365	0.971	1	1
Sbno1	0.103935	-0.79635	0.629	1	1
Msl2	0.103977	-0.923327	0.257	0.75	1
Gadd45b	0.10467	-0.960174	0.343	0.75	1
Dag1	0.105129	0.761063	0.914	0.5	1
Capza1	0.105242	-0.585478	0.771	0.75	1
Erg28	0.105264	0.67093	0.771	0.25	1
Hspb7	0.105383	-0.851728	0.171	0.25	1
Wdr43	0.105461	-0.73604	0.714	1	1
Arpc3	0.105494	-0.669631	0.771	1	1
Klc1	0.105636	-0.903721	0.457	0.75	1
Bex1	0.106037	-1.206	0.943	1	1
Cep164	0.106318	-0.765849	0.571	1	1
Acot1	0.106679	0.86375	0.714	0.25	1
Mrpl46	0.107186	-0.850745	0.486	0.75	1
Ugp2	0.107343	0.89959	0.971	0.75	1
Smarce1	0.107478	0.798463	0.943	0.75	1
Top2a	0.107642	0.320282	0.714	0.25	1
Vcam1	0.108415	-0.588576	0.086	0.5	1
Unc45b	0.108643	-0.557032	0.343	0.25	1
Creb1	0.108873	-0.748759	0.629	0.75	1
Foxn3	0.109468	-0.632267	0.543	0.5	1
Rrnad1	0.109485	-0.940073	0.114	0.25	1
Abce1	0.109557	-0.561304	0.743	0.75	1
Ccdc34	0.109604	0.794733	0.857	0.75	1
Hmg20b	0.109933	-0.802522	0.743	1	1
Pkn1	0.110099	-0.813152	0.2	0.25	1
Aimp1	0.110278	-0.57463	0.943	1	1
Ckm	0.11054	-0.520557	0.657	0.5	1
Atp5b	0.110574	-0.543622	1	1	1
Nop58	0.110838	-0.54731	0.857	0.75	1
Ctbp2	0.111213	-0.768798	0.6	1	1
6030408B16Rik	0.112662	0.331086	0.343	0	1
Alg6	0.112662	0.282881	0.343	0	1
Asic1	0.112662	0.255714	0.343	0	1
Atxn7	0.112662	0.381227	0.343	0	1
Brca1	0.112662	0.458911	0.343	0	1
Btbd9	0.112662	0.290409	0.343	0	1
Cbx2	0.112662	0.283367	0.343	0	1
Cdca7l	0.112662	0.287596	0.343	0	1
Cox18	0.112662	0.302707	0.343	0	1
Dusp4	0.112662	0.322012	0.343	0	1
Eefsec	0.112662	0.294708	0.343	0	1
Egfl6	0.112662	0.382377	0.343	0	1
Fcho2	0.112662	0.377836	0.343	0	1
Gm5617	0.112662	0.294268	0.343	0	1
Hexb	0.112662	0.394049	0.343	0	1
Igdcc4	0.112662	0.295153	0.343	0	1
Kdm3b	0.112662	0.270839	0.343	0	1
Loxl3	0.112662	0.541744	0.343	0	1
Mn1	0.112662	0.262355	0.343	0	1
Mospd2	0.112662	0.264367	0.343	0	1
Msrb3	0.112662	0.30657	0.343	0	1
Myo6	0.112662	0.254045	0.343	0	1
Ncoa2	0.112662	0.264698	0.343	0	1
Nphp3	0.112662	0.258528	0.343	0	1
Ogfod3	0.112662	0.304508	0.343	0	1
Phtf1	0.112662	0.282924	0.343	0	1
Prkab1	0.112662	0.270706	0.343	0	1
Prune1	0.112662	0.339404	0.343	0	1
Rhbdd2	0.112662	0.258384	0.343	0	1
Rida	0.112662	0.284564	0.343	0	1
Rilpl2	0.112662	0.261788	0.343	0	1
Rnase4	0.112662	0.274297	0.343	0	1
Slc35f5	0.112662	0.336554	0.343	0	1
Slc36a4	0.112662	0.298666	0.343	0	1
Stim1	0.112662	0.616411	0.343	0	1
Tjp2	0.112662	0.285338	0.343	0	1
Tmem219	0.112662	0.273082	0.343	0	1
Top3b	0.112662	0.264577	0.343	0	1
Tspan32	0.112662	0.391476	0.343	0	1
Tst	0.112662	0.271307	0.343	0	1
Ube2o	0.112662	0.281939	0.343	0	1
Usp33	0.112662	0.258382	0.343	0	1
Vcpip1	0.112662	0.269202	0.343	0	1
Wdr11	0.112662	0.308951	0.343	0	1
Ypel5	0.112662	0.302192	0.343	0	1
Zfp64	0.112662	0.334883	0.343	0	1
Zfp68	0.112662	0.287451	0.343	0	1
Zscan26	0.112662	0.2917	0.343	0	1
Zw10	0.112662	0.275328	0.343	0	1
Fam171a2	0.112662	0.279889	0.343	0	1
Gm9774	0.112662	0.262179	0.343	0	1
Lrrc14	0.112662	0.256123	0.343	0	1
Ackr3	0.112662	0.292008	0.343	0	1
Agpat2	0.112662	0.337316	0.343	0	1
Arhgef40	0.112662	0.367253	0.343	0	1
Atp13a1	0.112662	0.299782	0.343	0	1
Ccdc71l	0.112662	0.262606	0.343	0	1
Ctdp1	0.112662	0.285417	0.343	0	1
Cwc27	0.112662	0.351955	0.343	0	1
Eef1akmt4	0.112662	0.283574	0.343	0	1
Elk4	0.112662	0.375939	0.343	0	1
Elp6	0.112662	0.273209	0.343	0	1
Exoc6b	0.112662	0.261353	0.343	0	1
Map4k3	0.112662	0.278256	0.343	0	1
Nosip	0.112662	0.280635	0.343	0	1
Pabpc4l	0.112662	0.258764	0.343	0	1
Pan2	0.112662	0.263347	0.343	0	1
Pbxip1	0.112662	0.296243	0.343	0	1
Ppt2	0.112662	0.295902	0.343	0	1
Ska1	0.112662	0.323069	0.343	0	1
Tmem135	0.112662	0.282873	0.343	0	1
Copg1	0.112821	-0.691823	0.714	0.5	1
Vamp2	0.112901	-0.905526	0.371	0.75	1
Wdr83	0.112963	-0.916724	0.286	0.5	1
Csnk1e	0.113043	-1.04661	0.657	1	1
Phc2	0.113066	0.619429	0.771	0.75	1
Kank2	0.113227	-0.596761	0.371	0.25	1
Chd1	0.114654	0.743414	0.743	0.25	1
Wdr1	0.11492	-0.437743	0.857	0.75	1
Acadl	0.114974	-1.46583	0.514	0.75	1
Qdpr	0.11503	-0.759176	0.6	1	1
Rab3ip	0.115122	-0.612845	0.314	0.75	1
Fam104a	0.115759	0.743052	0.943	0.75	1
Mitd1	0.115797	-0.278052	0.4	0.25	1
Osbpl8	0.116072	-0.976901	0.086	0.25	1
Syt11	0.116545	-0.913228	0.286	0.75	1
Xrcc6	0.116573	-0.479457	0.229	0.75	1
Cd81	0.116624	0.968447	0.971	0.75	1
Fhl1	0.11663	-0.713964	0.743	1	1
Rnf181	0.116992	0.523056	0.714	0.75	1
Ctc1	0.117018	-0.885991	0.314	0.5	1
Sbds	0.11707	-0.76605	0.629	1	1
Agfg1	0.117436	-1.1007	0.657	1	1
Lamp1	0.117572	0.762585	1	0.75	1
2310022B05Rik	0.118041	0.457009	0.771	0.25	1
Blmh	0.11838	0.760801	0.886	0.5	1
Gapdh	0.118386	-0.641808	1	1	1
Rbm28	0.118398	0.897858	0.886	0.5	1
Mmd	0.118701	-0.759511	0.6	1	1
Tatdn1	0.119116	-0.831605	0.514	0.75	1
Tmed4	0.119354	-0.758105	0.686	1	1
Oaz2	0.119735	0.662601	0.714	0.25	1
Dmtf1	0.120117	-0.804468	0.4	0.5	1
Kdelr1	0.120686	0.881579	0.914	0.5	1
Etf1	0.121073	-0.57151	0.914	1	1
Plbd2	0.121169	-0.309805	0.229	0.75	1
Mfap2	0.12195	-0.713517	0.657	1	1
Wdr37	0.122753	-0.301117	0.229	0.75	1
Ptgr2	0.123581	-0.816175	0.543	0.75	1
Slc7a6os	0.123828	-0.384707	0.229	0.75	1
Shroom3	0.123875	-0.973983	0.086	0.5	1
Nsmf	0.125068	-0.855629	0.171	0.25	1
Smap1	0.1251	-0.385285	0.857	0.75	1
Serpine2	0.125136	-0.410941	0.229	0.75	1
Rabl3	0.125187	-0.902683	0.343	0.75	1
Med4	0.125274	0.529267	0.771	0.25	1
Rae1	0.125648	-0.731909	0.571	1	1
Jmjd8	0.125943	-0.891215	0.286	0.75	1
Rab11b	0.125971	0.843447	0.8	0.75	1
Nckap1	0.126012	-0.633192	0.857	1	1
Atp6v1d	0.126625	-0.710087	0.743	1	1
Hnrnpa0	0.126667	-0.67228	0.971	1	1
Afap1	0.126795	-0.827892	0.543	0.75	1
Mki67	0.12691	1.22739	0.657	0.25	1
Chrac1	0.12693	-0.462231	0.657	0.5	1
Coq3	0.127053	-0.840039	0.371	0.5	1
Kdm2b	0.127646	-0.283406	0.4	0.25	1
Map1b	0.127649	-0.709077	0.886	1	1
Impact	0.127901	-0.332491	0.429	0.25	1
Krcc1	0.128367	-0.4919	0.829	0.75	1
Ppp1r9b	0.12861	-0.439892	0.429	0.25	1
Dlk1	0.129132	0.970052	0.714	0.25	1
Fam185a	0.129734	-0.98347	0.114	0.5	1
Rnmt	0.130941	-0.725817	0.629	1	1
Oxr1	0.131668	-0.893724	0.343	0.75	1
Hspb1	0.132108	-0.873275	0.857	1	1
Cdc25a	0.132524	-0.755385	0.629	0.75	1
Tmem208	0.132586	0.76504	0.8	0.5	1
Glul	0.132797	0.997804	0.686	0.25	1
Trp53inp2	0.133204	-0.987124	0.143	0.5	1
Selenow	0.133339	-0.670221	0.943	1	1
Sptssa	0.133347	0.904395	0.886	0.5	1
Snrpa1	0.133599	-0.529174	0.8	0.75	1
Ppm1d	0.133709	-0.390677	0.257	0.75	1
Pmpca	0.134078	-0.745641	0.686	1	1
Kctd10	0.134182	-0.624187	0.514	0.75	1
Tsen15	0.134786	0.736981	0.8	0.5	1
Ptpn11	0.135077	-0.677154	0.571	1	1
Ttc8	0.135318	0.252683	0.314	0	1
Agk	0.135318	0.3564	0.314	0	1
Bloc1s6	0.135318	0.379623	0.314	0	1
C2cd3	0.135318	0.26288	0.314	0	1
Car14	0.135318	0.309789	0.314	0	1
Cnnm3	0.135318	0.280955	0.314	0	1
Drosha	0.135318	0.274981	0.314	0	1
Rrm2b	0.135318	0.259443	0.314	0	1
Zmym3	0.135318	0.262252	0.314	0	1
2700049A03Rik	0.135318	0.250338	0.314	0	1
Ano1	0.135318	0.316072	0.314	0	1
B230354K17Rik	0.135318	0.292016	0.314	0	1
B3gnt5	0.135318	0.398939	0.314	0	1
Chsy1	0.135318	0.350234	0.314	0	1
Cog2	0.135318	0.270664	0.314	0	1
Fgf9	0.135318	0.374111	0.314	0	1
Fgfr3	0.135318	0.350074	0.314	0	1
Fzd8	0.135318	0.413865	0.314	0	1
Galnt10	0.135318	0.273102	0.314	0	1
Kctd12	0.135318	0.466143	0.314	0	1
Kdelc1	0.135318	0.299949	0.314	0	1
Lama1	0.135318	0.271319	0.314	0	1
Lnpep	0.135318	0.26451	0.314	0	1
Nsg1	0.135318	0.289155	0.314	0	1
Olfml3	0.135318	0.486498	0.314	0	1
Pag1	0.135318	0.306463	0.314	0	1
Pcnx	0.135318	0.256231	0.314	0	1
Pde4dip	0.135318	0.267562	0.314	0	1
Prr12	0.135318	0.268076	0.314	0	1
Ric1	0.135318	0.328432	0.314	0	1
Scrib	0.135318	0.434819	0.314	0	1
Serpinf1	0.135318	0.353081	0.314	0	1
Slc20a1	0.135318	0.282896	0.314	0	1
Tbcc	0.135318	0.487179	0.314	0	1
Tkfc	0.135318	0.273948	0.314	0	1
Tns2	0.135318	0.270502	0.314	0	1
Trmt2a	0.135318	0.266785	0.314	0	1
Trp53rkb	0.135318	0.250759	0.314	0	1
Tsen2	0.135318	0.321167	0.314	0	1
Uimc1	0.135318	0.295955	0.314	0	1
Wdfy1	0.135318	0.299408	0.314	0	1
Wdhd1	0.135318	0.277028	0.314	0	1
Zfp329	0.135318	0.264632	0.314	0	1
Abhd10	0.135318	0.263319	0.314	0	1
Ap4m1	0.135318	0.286409	0.314	0	1
Cbll1	0.135318	0.497329	0.314	0	1
Celsr1	0.135318	0.306745	0.314	0	1
Chd3	0.135318	0.268748	0.314	0	1
Clasrp	0.135318	0.253042	0.314	0	1
Dbt	0.135318	0.273364	0.314	0	1
Lsg1	0.135318	0.332238	0.314	0	1
Magi2	0.135318	0.385177	0.314	0	1
Mettl21a	0.135318	0.349322	0.314	0	1
Ndufaf3	0.135318	0.263699	0.314	0	1
Nrf1	0.135318	0.391559	0.314	0	1
Osbpl5	0.135318	0.26317	0.314	0	1
Pcgf6	0.135318	0.262061	0.314	0	1
Rnf44	0.135318	0.263117	0.314	0	1
Wwp2	0.135318	0.416702	0.314	0	1
Zdhhc7	0.135318	0.275247	0.314	0	1
Phlda3	0.135322	0.906993	0.657	0.25	1
Cnot6	0.135885	0.686864	0.886	0.5	1
Ddx55	0.135939	-0.468	0.257	0.75	1
Tspan4	0.13596	0.757497	0.714	0.25	1
Eif2s1	0.136311	-0.32187	0.886	0.75	1
Ptprd	0.137023	0.851939	0.686	0.25	1
Rbbp5	0.137115	-0.956597	0.2	0.5	1
Mthfd1	0.137213	-0.832441	0.371	0.5	1
Zwint	0.137333	-0.752148	0.8	1	1
Tnni2	0.137838	-0.407745	0.086	0.5	1
Akap10	0.138021	-0.956851	0.2	0.5	1
Clint1	0.138573	0.625122	0.857	0.75	1
Lhfp	0.138878	-0.453645	0.571	0.5	1
Elf2	0.13901	-0.72476	0.6	1	1
Mical2	0.139083	-0.674671	0.857	1	1
Ddx19b	0.139144	-0.890673	0.143	0.25	1
Sap18	0.139232	0.882386	0.886	0.5	1
Wdr18	0.13964	-0.43627	0.743	0.75	1
Psmd7	0.139981	-0.629758	0.943	1	1
Celf2	0.140154	0.857624	0.886	0.75	1
Ndufs2	0.140289	-0.825923	0.886	1	1
Pi4k2b	0.140608	-0.785976	0.429	0.5	1
Togaram1	0.140636	-0.900154	0.286	0.5	1
Rhot2	0.141242	-0.808517	0.257	0.75	1
Wdr83os	0.14139	-0.628225	0.829	1	1
Cdip1	0.141673	-0.78883	0.6	0.75	1
Cct5	0.141733	-0.744547	0.886	1	1
Hells	0.141906	0.745808	0.771	0.75	1
Ehmt1	0.142034	0.665909	0.8	0.5	1
Gap43	0.142729	-1.11082	0.286	0.5	1
Tpi1	0.142753	-0.59453	1	1	1
Fam92a	0.142943	0.709494	0.743	0.25	1
Casp6	0.143073	0.671863	0.686	0.25	1
Cul4a	0.143651	-0.824927	0.543	0.75	1
Rnf41	0.143785	-0.626634	0.257	0.5	1
Nfya	0.144074	-0.884249	0.343	0.75	1
Insig2	0.144115	-0.862318	0.429	0.75	1
Svbp	0.144388	-0.343826	0.857	0.75	1
Fry	0.144422	-0.970262	0.143	0.5	1
Tmem165	0.144446	0.491815	0.914	0.5	1
Scand1	0.144555	0.753277	0.971	0.75	1
Rbm14	0.14458	-1.29917	0.343	0.5	1
Parm1	0.144679	0.824837	0.8	0.5	1
Slc3a2	0.145217	-0.666904	0.571	1	1
Snu13	0.145481	0.470838	1	0.75	1
Rnf19a	0.145649	-0.917168	0.257	0.5	1
Aprt	0.145768	0.297389	1	0.75	1
Sarnp	0.145828	-0.325907	0.914	0.75	1
Crlf3	0.146482	-0.875158	0.4	0.75	1
Prrx2	0.146712	-1.27595	0.343	0.75	1
Atf4	0.146904	-0.740529	0.743	1	1
Dync1li2	0.147182	-0.782572	0.571	0.75	1
Nupl2	0.147316	-0.96732	0.143	0.5	1
Tacc1	0.147742	0.661332	0.743	0.5	1
Myl6	0.148233	0.294272	1	0.75	1
Cd44	0.148559	-0.95027	0.2	0.5	1
Canx	0.148914	0.296582	1	0.75	1
Adgra3	0.14905	-0.524591	0.543	1	1
Tmem108	0.149227	0.718101	0.943	0.75	1
Cdca3	0.149343	0.9777	0.686	0.25	1
Ap2m1	0.149742	-0.602329	0.857	1	1
Rimklb	0.149884	-0.281487	0.086	0.5	1
Tdrd3	0.150066	-0.36583	0.257	0.75	1
Zfp90	0.15014	-0.281601	0.086	0.5	1
Mrps24	0.1503	0.881785	0.857	0.5	1
Ftl1	0.150862	0.523828	1	1	1
Uty	0.150939	-0.263511	0.086	0.5	1
Zc3h11a-ENSMUSG00000102976	0.151762	-0.786423	0.2	0.25	1
Pofut2	0.151871	0.530415	0.914	0.5	1
Syncrip	0.151934	0.480019	0.914	0.5	1
Gm6793	0.152106	-0.954026	0.086	0.25	1
Acbd3	0.152141	-0.685962	0.771	1	1
Hsd11b2	0.152448	1.08478	0.8	0.5	1
Zkscan3	0.152561	-0.713315	0.657	1	1
Basp1	0.152635	-0.707859	0.971	1	1
Ints3	0.152788	-0.845436	0.457	0.75	1
Ubtd1	0.152935	-0.964334	0.143	0.5	1
Trdn	0.15321	-0.913021	0.114	0.25	1
Ap3s1	0.153308	0.676493	0.714	0.25	1
Phkb	0.153308	-0.886516	0.286	0.5	1
Hpf1	0.153543	-0.683622	0.714	1	1
Pdgfa	0.153667	0.682092	0.743	0.25	1
Mfap1b	0.153833	-0.827466	0.371	0.5	1
Tubb2a	0.153857	-0.790718	0.514	0.75	1
Golgb1	0.153912	0.535674	0.914	0.5	1
Faf1	0.154143	-0.373028	0.629	0.5	1
Rubcn	0.15453	-0.254188	0.086	0.5	1
Prdx3	0.154604	-0.713364	0.6	0.75	1
Crem	0.154666	-0.712801	0.2	0.5	1
Plaa	0.155321	0.582192	0.714	0.25	1
Aff4	0.155478	-0.673745	0.6	1	1
Ikbip	0.155621	0.607825	0.714	0.25	1
Slc25a30	0.155843	-0.32095	0.086	0.5	1
Coro1c	0.155885	0.442759	0.914	0.5	1
P3h4	0.155904	-0.768254	0.943	1	1
Wdr45b	0.156134	0.665633	0.886	0.5	1
Bag5	0.156167	-0.867425	0.371	0.75	1
Arid3b	0.15622	-0.382712	0.257	0.75	1
Fbn1	0.156517	1.00388	0.771	0.5	1
Mpp5	0.157045	0.440728	0.743	0.25	1
Arhgef6	0.157414	-0.993537	0.029	0.25	1
Gpr27	0.157414	-0.29258	0.029	0.25	1
Nt5dc3	0.157414	-0.983104	0.029	0.25	1
Spsb4	0.157414	-0.323138	0.029	0.25	1
Prtn3	0.157414	-0.2894	0.029	0.25	1
Coq8a	0.157414	-0.992485	0.029	0.25	1
Gm13483	0.157414	-0.992485	0.029	0.25	1
Srp54a	0.157414	-0.359261	0.029	0.25	1
Stac2	0.157414	-0.980734	0.029	0.25	1
Ntn1	0.157414	-0.930516	0.029	0.25	1
Erbb3	0.157414	-0.988324	0.029	0.25	1
Tmtc1	0.157414	-0.98732	0.029	0.25	1
Tut1	0.157414	-0.940261	0.029	0.25	1
Csf1r	0.157414	-0.283422	0.029	0.25	1
Efhd2	0.157633	-0.667087	0.6	1	1
Aplp1	0.157743	0.650618	0.914	1	1
Csk	0.157897	-0.848305	0.429	0.75	1
Zer1	0.157979	-0.939019	0.2	0.5	1
Lrrc42	0.158004	0.789568	0.829	0.5	1
Itgb1	0.158045	0.350593	1	0.75	1
Dgkz	0.158089	-0.773949	0.571	0.75	1
Nme4	0.158583	0.639915	0.743	0.25	1
Kif2a	0.158694	0.461334	0.743	0.25	1
Cebpb	0.159313	0.5969	0.743	0.25	1
Nploc4	0.159512	-0.587889	0.314	0.75	1
S100a10	0.159616	0.849812	0.971	1	1
Churc1	0.15981	-1.21983	0.743	0.75	1
Dnttip1	0.159826	-0.444534	0.686	0.5	1
Frmd8	0.15985	-0.86999	0.286	0.5	1
Psd3	0.159934	-0.777775	0.514	0.75	1
Spats2	0.160563	0.526211	0.714	0.25	1
Ganab	0.160597	-0.326191	0.714	0.5	1
Ogt	0.160736	0.636622	0.714	0.25	1
Iqsec1	0.160946	-0.505899	0.286	0.75	1
Trim63	0.161524	-0.911563	0.114	0.25	1
Gamt	0.161588	0.46663	0.743	0.25	1
Trappc5	0.161782	0.491618	0.743	0.25	1
1810058I24Rik	0.161793	0.257318	1	0.75	1
Adamts5	0.161823	0.358973	0.286	0	1
Elf4	0.161823	0.26203	0.286	0	1
Itpripl1	0.161823	0.270334	0.286	0	1
Cables2	0.161823	0.253235	0.286	0	1
Arhgef11	0.161823	0.261005	0.286	0	1
Asap2	0.161823	0.281589	0.286	0	1
Cdk19	0.161823	0.325012	0.286	0	1
Dmd	0.161823	0.2641	0.286	0	1
Gatc	0.161823	0.281282	0.286	0	1
Herc6	0.161823	0.282649	0.286	0	1
Hist1h1e	0.161823	0.253607	0.286	0	1
Kif26b	0.161823	0.296354	0.286	0	1
Sh3pxd2a	0.161823	0.262652	0.286	0	1
Slc25a10	0.161823	0.250983	0.286	0	1
Aaas	0.161823	0.261947	0.286	0	1
Abcc5	0.161823	0.252997	0.286	0	1
Alms1	0.161823	0.419067	0.286	0	1
Bckdhb	0.161823	0.273879	0.286	0	1
Btg2	0.161823	0.423926	0.286	0	1
Cbx4	0.161823	0.276291	0.286	0	1
Furin	0.161823	0.283211	0.286	0	1
Gabbr1	0.161823	0.312581	0.286	0	1
Gria3	0.161823	0.257635	0.286	0	1
Hscb	0.161823	0.266781	0.286	0	1
Msantd2	0.161823	0.325141	0.286	0	1
Msra	0.161823	0.296895	0.286	0	1
Tmem218	0.161823	0.2519	0.286	0	1
Trf	0.161823	0.35889	0.286	0	1
Zfc3h1	0.161823	0.312376	0.286	0	1
Zfp606	0.161823	0.256416	0.286	0	1
Arfgef2	0.161823	0.327376	0.286	0	1
Chst14	0.161823	0.269117	0.286	0	1
Col27a1	0.161823	0.304155	0.286	0	1
Icmt	0.161823	0.29622	0.286	0	1
Mms19	0.161823	0.273055	0.286	0	1
Nhlrc2	0.161823	0.254237	0.286	0	1
Rmi1	0.161823	0.260907	0.286	0	1
Tbccd1	0.161823	0.310991	0.286	0	1
Xpa	0.161823	0.254532	0.286	0	1
Sema3d	0.161928	0.796155	0.714	0.75	1
Carnmt1	0.162083	0.585556	0.743	0.25	1
Zbtb37	0.162205	-0.25755	0.257	0.75	1
Hbb-bs	0.162367	0.300258	1	0.75	1
Iffo2	0.162442	-0.31347	0.257	0.75	1
Pdlim2	0.162444	0.727914	0.743	0.25	1
Serbp1	0.16258	0.368056	1	0.75	1
Eif3a	0.162893	0.332276	1	0.75	1
Atrx	0.163398	0.811219	0.943	0.75	1
Maged1	0.163452	0.35677	1	0.75	1
Tomm7	0.163476	0.258631	1	0.75	1
Wnt2	0.16352	-0.718015	0.2	0.25	1
Atp5h	0.163555	-0.521161	0.971	1	1
Ywhag	0.163743	-0.457971	0.8	0.75	1
Asnsd1	0.163825	0.719145	0.743	0.5	1
Pabpc4	0.16398	-0.632617	0.714	0.75	1
Cks1b	0.164112	0.425136	1	0.75	1
Ptn	0.164282	0.540023	1	0.75	1
Dhrs1	0.164507	-0.760697	0.429	0.5	1
Tbck	0.164545	-0.917745	0.229	0.5	1
Eif6	0.164585	-0.582885	0.886	1	1
Ergic3	0.164723	0.74901	0.914	0.75	1
Dynll2	0.16473	-0.708825	0.857	1	1
Ldha	0.165575	-0.90915	1	1	1
Ppip5k1	0.165779	-0.40578	0.114	0.5	1
Gpi1	0.166361	-0.657618	0.886	1	1
Mrpl16	0.166653	-0.457171	0.686	0.5	1
Cybrd1	0.166902	-0.924386	0.229	0.5	1
Tcf12	0.167009	-0.671651	0.8	1	1
Git2	0.167024	-0.837476	0.286	0.75	1
Dlat	0.167239	-0.480378	0.657	0.75	1
Fen1	0.167881	-0.60083	0.571	1	1
Npnt	0.168087	0.773562	0.686	0.25	1
Nono	0.169112	-0.547984	0.914	1	1
Aco2	0.169202	-0.607653	0.771	1	1
Wapl	0.169294	-0.640788	0.6	1	1
Fasn	0.169492	-0.698218	0.686	1	1
Decr2	0.17099	-0.92728	0.2	0.5	1
Tmed1	0.171031	0.782164	0.886	0.5	1
Anxa6	0.171203	-0.740721	0.6	0.75	1
Snrnp40	0.171241	-0.46387	0.686	0.75	1
Tbp	0.171433	-0.840758	0.343	0.5	1
Ctnnbip1	0.171972	0.690656	0.857	0.5	1
Stk16	0.172058	-0.650818	0.686	0.75	1
Snx18	0.172341	-0.459777	0.686	0.75	1
Tmed7	0.172659	0.755748	0.857	0.75	1
Tmem9	0.173049	0.653017	0.886	0.5	1
Ppm1a	0.173086	-0.545068	0.571	1	1
2810433D01Rik	0.173616	-0.94606	0.086	0.25	1
Unc5c	0.174137	0.697105	0.686	0.25	1
Pnkd	0.174389	-0.705262	0.686	1	1
Insr	0.174397	-0.90081	0.257	0.5	1
Hmgxb3	0.174536	-0.940582	0.171	0.5	1
Fam198b	0.175249	-0.681461	0.429	0.5	1
Eif2b2	0.175278	-0.568431	0.457	0.75	1
Yif1b	0.175458	0.802217	0.829	0.5	1
Rcl1	0.175567	-0.25178	0.4	0.25	1
Mmp15	0.175713	-0.940358	0.171	0.5	1
Arfrp1	0.175923	-0.604393	0.571	0.5	1
Gmps	0.176572	0.267245	0.886	0.5	1
Syf2	0.176628	-0.673389	0.714	1	1
Ptar1	0.176888	-0.398552	0.114	0.5	1
Ubqln4	0.177314	-0.793977	0.514	0.75	1
Atp5s	0.177352	-0.821154	0.371	0.5	1
Mospd1	0.177355	-0.583816	0.371	0.75	1
Tomm70a	0.177458	-0.641986	0.657	1	1
Asph	0.178025	-0.657036	0.629	1	1
Cdh2	0.178531	-0.634562	0.914	1	1
Fhl2	0.178709	-0.900128	0.114	0.25	1
Tomm22	0.17908	0.664592	0.971	0.75	1
Amfr	0.179192	0.547989	0.714	0.25	1
Efr3a	0.179851	0.658137	0.657	0.25	1
Eloa	0.179908	-0.685173	0.514	0.5	1
Rbbp4	0.180415	0.516794	0.971	0.75	1
Rcn2	0.180481	0.814458	0.914	0.75	1
Sec31a	0.180906	0.571518	0.686	0.75	1
Tmem101	0.180964	-0.614626	0.571	0.5	1
Bex4	0.181223	-0.597322	0.886	0.75	1
Celf1	0.181533	-0.705942	0.686	1	1
Psmb6	0.181558	-0.489003	0.971	1	1
Hddc2	0.181758	0.602636	0.771	0.5	1
Popdc2	0.181759	-0.907742	0.229	0.5	1
Bax	0.182025	-0.594562	0.8	1	1
Fhod3	0.182114	-0.394757	0.114	0.5	1
Ppil2	0.182423	-0.525353	0.657	0.75	1
Pclaf	0.183465	0.695124	0.8	0.75	1
Rbm15	0.183475	-0.739399	0.457	0.5	1
Mrto4	0.184074	-0.606762	0.771	1	1
Uqcr11	0.184254	-0.860428	0.971	1	1
Aasdhppt	0.18431	-0.540899	0.629	0.5	1
Pxdn	0.185587	0.614923	0.686	0.25	1
Rpa1	0.186036	0.59638	0.657	0.25	1
Hadh	0.186044	0.58766	0.857	0.75	1
Tbcb	0.186109	-0.482297	0.914	1	1
Arih2	0.186202	-0.433266	0.286	0.75	1
Tcf25	0.186227	0.565194	0.886	0.75	1
Srm	0.186483	-0.706901	0.886	1	1
Brd8	0.186649	0.679492	0.714	0.25	1
Nsmce2	0.187029	0.557458	0.8	0.5	1
Dync1h1	0.18717	0.71166	0.8	0.5	1
0610009B22Rik	0.187544	-0.660986	0.629	1	1
Ralgds	0.18771	-0.361779	0.114	0.5	1
Ppp5c	0.188168	-0.361375	0.514	0.5	1
Rac1	0.188236	0.656211	0.943	0.75	1
Eml4	0.188505	0.420216	0.657	0.75	1
Arid3a	0.189146	-0.371208	0.286	0.75	1
Fam91a1	0.189764	0.586369	0.714	0.25	1
Fam162a	0.191205	-0.598165	0.971	1	1
Pum3	0.191233	0.404031	0.714	0.25	1
Smc4	0.191487	0.845916	0.886	0.5	1
Loxl2	0.1916	-0.550769	0.886	1	1
Txndc12	0.191778	0.607884	0.829	0.75	1
Has2	0.191912	-0.578645	0.171	0.5	1
Yif1a	0.192039	0.772193	0.857	0.5	1
2610001J05Rik	0.192285	-0.626247	0.629	1	1
Kat6a	0.192635	-0.59833	0.571	0.5	1
Gltp	0.192693	0.385799	0.714	0.25	1
Lbh	0.192787	-0.568216	0.886	1	1
1110032F04Rik	0.192815	0.329081	0.257	0	1
2810001G20Rik	0.192815	0.282092	0.257	0	1
Btd	0.192815	0.251753	0.257	0	1
Cysltr1	0.192815	0.299606	0.257	0	1
Dhodh	0.192815	0.25357	0.257	0	1
Entpd6	0.192815	0.258129	0.257	0	1
Gtse1	0.192815	0.28718	0.257	0	1
Inpp5f	0.192815	0.252035	0.257	0	1
Itih5	0.192815	0.466389	0.257	0	1
Lypd6	0.192815	0.386785	0.257	0	1
Mcur1	0.192815	0.440915	0.257	0	1
Mfap4	0.192815	0.270305	0.257	0	1
Nipa1	0.192815	0.334965	0.257	0	1
Palm3	0.192815	0.253567	0.257	0	1
Pkd1	0.192815	0.399513	0.257	0	1
Plxna1	0.192815	0.255348	0.257	0	1
Ramp2	0.192815	0.2668	0.257	0	1
Rcor2	0.192815	0.26012	0.257	0	1
Tmem243	0.192815	0.379669	0.257	0	1
Tpbgl	0.192815	0.324643	0.257	0	1
Trib1	0.192815	0.260824	0.257	0	1
Aspm	0.192815	0.417764	0.257	0	1
Orai1	0.192815	0.284515	0.257	0	1
Mrpl10	0.19327	0.537597	0.686	0.25	1
Zdhhc13	0.193671	-0.395014	0.314	0.75	1
Ndufs6	0.193718	0.698599	0.971	0.75	1
Umps	0.193734	0.289816	0.686	0.25	1
Smo	0.194377	0.630485	0.657	0.25	1
Sssca1	0.1945	-0.630828	0.686	1	1
B4galt6	0.194698	-0.635588	0.629	1	1
Ormdl3	0.19569	0.601383	0.686	0.25	1
Safb2	0.195933	0.444324	0.714	0.25	1
Isoc1	0.196507	0.552323	0.743	0.5	1
Wipi1	0.197062	-0.652145	0.257	0.25	1
Lamtor4	0.197294	0.713445	0.886	0.75	1
Tspan12	0.197306	-0.443293	0.171	0.5	1
Cenpx	0.197824	0.580607	0.886	0.5	1
Neo1	0.197858	0.427824	0.714	0.25	1
Il11ra1	0.197908	0.648985	0.743	0.5	1
Tfdp2	0.198329	0.726664	0.743	0.5	1
Colec12	0.198429	0.979197	0.857	0.75	1
Mafk	0.198554	-0.381468	0.114	0.5	1
Tpp1	0.198585	0.484795	0.686	0.25	1
Ammecr1	0.198745	0.516896	0.714	0.25	1
Oaz1	0.198845	-0.575499	0.971	1	1
Ly6e	0.199208	0.750168	0.971	0.75	1
Cand1	0.19952	-0.369568	0.743	0.5	1
S100a6	0.200042	1.093	0.857	0.5	1
Smchd1	0.20015	-0.730122	0.8	1	1
Srpk2	0.200167	-0.410124	0.686	0.5	1
Naa16	0.200506	-0.26819	0.286	0.75	1
Sema6a	0.200541	-0.331296	0.286	0.75	1
Dnajc8	0.200664	-0.470708	0.914	1	1
Arf5	0.200939	0.628094	0.971	0.75	1
Arfip1	0.200964	-0.265718	0.286	0.75	1
Ndufaf2	0.200984	-0.654496	0.714	1	1
Riox2	0.201698	-0.812664	0.343	0.5	1
Cdk7	0.202039	0.360648	0.714	0.25	1
Rab34	0.202205	0.642147	0.714	0.25	1
Lamtor5	0.202325	0.636452	0.829	0.5	1
Plscr3	0.20248	-0.579279	0.6	1	1
Ranbp2	0.202657	0.497967	0.714	0.25	1
Ddost	0.203161	0.806653	0.971	0.75	1
Snd1	0.203195	0.604198	0.657	0.25	1
Des	0.203382	-0.911624	0.2	0.5	1
Hdac1	0.203423	-0.441054	0.8	0.75	1
Ythdf1	0.204063	-0.415161	0.743	0.75	1
Ebp	0.204167	-0.399737	0.286	0.75	1
Snhg18	0.204193	0.438538	0.714	0.25	1
Ndn	0.20425	0.808097	0.886	0.5	1
Atp6ap1	0.205102	-0.960967	0.629	1	1
Myl12a	0.205164	-0.623767	0.971	1	1
Fam168b	0.205389	-0.536821	0.6	1	1
Safb	0.205593	-0.424741	0.6	1	1
Mrps33	0.206257	-0.51046	0.943	1	1
Morc4	0.206623	-0.520971	0.143	0.5	1
Sdccag3	0.206792	-0.484454	0.343	0.75	1
Zfp821	0.207763	-0.892746	0.229	0.5	1
Aig1	0.207984	0.509136	0.686	0.25	1
Gdap2	0.208745	-0.371113	0.114	0.5	1
Ndufa5	0.209173	0.638202	0.886	0.5	1
Armc1	0.209323	-0.453153	0.829	0.75	1
Unc13c	0.20947	-0.892087	0.114	0.25	1
Camk2d	0.209575	-0.771248	0.4	0.5	1
Acly	0.209648	-0.527224	0.486	0.75	1
Pex7	0.210133	-0.36484	0.314	0.75	1
Ash2l	0.210443	0.571902	0.657	0.25	1
Pfdn1	0.210902	-0.354162	0.857	0.75	1
Hbegf	0.211962	-0.796461	0.171	0.25	1
Eef1e1	0.213328	-0.577338	0.629	0.75	1
Tmem160	0.21353	-0.638362	0.714	1	1
Rab32	0.214026	0.495103	0.686	0.25	1
Zfp738	0.21406	-0.269696	0.114	0.5	1
Aes	0.21445	-0.361527	0.886	0.75	1
Enpep	0.214579	-0.35485	0.743	0.5	1
Ccar1	0.215234	-0.864755	0.943	1	1
Cox17	0.215269	-0.542507	0.886	1	1
Cstf3	0.215551	-0.697812	0.629	0.75	1
9930012K11Rik	0.215791	0.519666	0.686	0.25	1
Anapc10	0.216013	-0.639186	0.686	1	1
Snap29	0.21654	-0.853122	0.286	0.5	1
Wasl	0.216696	-0.640259	0.686	0.75	1
Klf6	0.216774	-1.15217	0.571	0.75	1
Mast4	0.217311	-1.01797	0.543	0.5	1
Zcchc3	0.2177	-0.678174	0.857	1	1
Pbx1	0.218468	0.553278	0.886	0.5	1
Dctn2	0.218534	-0.526716	0.743	0.75	1
Nsfl1c	0.21864	0.414864	0.886	0.5	1
Polr1d	0.218873	-0.626316	0.971	1	1
Ppp2r5a	0.218879	-0.637082	0.743	1	1
Jpt2	0.218975	-0.438094	0.743	0.75	1
Tubb3	0.219026	-1.1058	0.514	0.75	1
Parva	0.21966	0.671136	0.829	0.5	1
Gpc6	0.219838	-0.450486	0.286	0.25	1
Urb2	0.220106	-0.313018	0.114	0.5	1
Prrc2c	0.221065	0.712045	0.943	0.75	1
Mrps18c	0.221307	0.382922	0.886	0.5	1
Bccip	0.222024	0.652883	0.686	0.25	1
Cox6a2	0.222163	-1.3617	0.229	0.5	1
Cenpw	0.222163	0.387106	0.886	0.5	1
E130308A19Rik	0.222434	-0.725146	0.6	0.75	1
Man2a1	0.222688	0.713979	0.714	0.75	1
Nsd2	0.222731	0.629157	0.714	0.5	1
Gar1	0.222864	0.639156	0.857	0.5	1
Atp1a1	0.223186	-0.591179	0.914	1	1
Nsa2	0.223219	0.564591	0.914	0.75	1
Etfa	0.223497	0.359435	0.886	0.5	1
5033428I22Rik	0.223687	-0.660619	0.457	0.5	1
Slc50a1	0.223767	0.531208	0.657	0.25	1
Pth1r	0.223827	-0.270436	0.114	0.5	1
Fdps	0.223945	-0.5301	0.629	1	1
Zmynd11	0.224494	-0.557935	0.743	0.75	1
Fig4	0.224859	-0.888762	0.229	0.5	1
Usp5	0.22504	0.516381	0.657	0.25	1
Apobec2	0.225523	-0.894349	0.2	0.5	1
Rnf128	0.225604	-0.595304	0.829	1	1
Uba2	0.225685	-0.634027	0.857	1	1
Mrps14	0.225928	0.313945	0.971	0.75	1
Ociad1	0.226002	0.453582	0.886	0.5	1
Pgrmc1	0.2261	-0.465464	0.914	0.75	1
Ubap2l	0.226264	0.604394	0.886	0.5	1
Mrpl58	0.226286	0.475882	0.771	0.75	1
Tkt	0.226551	0.552231	0.886	0.5	1
Ghitm	0.226567	0.396635	0.886	0.5	1
Fam136a	0.226755	-0.507913	0.771	0.75	1
Nde1	0.226847	0.543393	0.657	0.25	1
Psmd9	0.22686	-0.633633	0.514	0.5	1
Snta1	0.22689	-0.678055	0.486	0.5	1
Abcf1	0.226984	-0.561449	0.829	1	1
Mtch2	0.227236	-0.57657	0.943	1	1
Sdc2	0.227487	0.664774	0.657	0.25	1
Sesn3	0.227685	0.42855	0.686	0.25	1
Fignl1	0.227821	0.509543	0.657	0.25	1
Rad50	0.228213	0.6839	0.771	0.5	1
Calcoco1	0.228348	-0.882755	0.229	0.5	1
Twistnb	0.228805	-0.504397	0.8	0.75	1
Bicc1	0.228882	0.779544	0.829	0.5	1
Gpatch1	0.229072	0.298877	0.229	0	1
Bc1	0.229072	0.435038	0.229	0	1
6030419C18Rik	0.229072	0.311545	0.229	0	1
Atr	0.229072	0.320379	0.229	0	1
Cep85	0.229072	0.29926	0.229	0	1
Ino80d	0.229072	0.282576	0.229	0	1
Klf2	0.229072	0.468137	0.229	0	1
Tle4	0.229072	0.308372	0.229	0	1
Troap	0.229072	0.288164	0.229	0	1
Abl2	0.229072	0.265267	0.229	0	1
Ror2	0.229072	0.273151	0.229	0	1
St3gal6	0.229072	0.254963	0.229	0	1
Xrn1	0.229805	-0.78874	0.343	0.75	1
Ankrd40	0.230019	-0.748472	0.543	0.75	1
Rtkn	0.230291	-0.850965	0.286	0.5	1
Trpm7	0.230795	0.461094	0.686	0.25	1
Hbb-y	0.230839	0.952589	0.971	0.75	1
Tnrc6a	0.231038	0.65736	0.829	0.5	1
Limd1	0.231679	0.445586	0.686	0.25	1
Rab13	0.232287	0.302289	0.686	0.25	1
Csde1	0.232408	-0.759677	0.971	1	1
Jtb	0.232741	0.49527	0.657	0.25	1
Atp5k	0.232866	-0.572713	0.943	1	1
Eif1ax	0.233885	-0.504174	0.943	1	1
Chmp1b	0.233912	-0.778772	0.371	0.75	1
Vdac3	0.234015	-0.436212	0.971	1	1
Pdzd8	0.234373	0.594563	0.657	0.25	1
Atp2a2	0.23494	-1.12586	0.943	1	1
Ptprs	0.235428	0.529572	0.857	0.5	1
Qk	0.235462	-0.339262	0.857	0.75	1
Atp6v1a	0.235733	-0.591764	0.743	1	1
Snap47	0.235787	-0.341355	0.571	0.5	1
Tmem98	0.235885	0.553397	0.857	0.75	1
Fundc1	0.236607	-0.648557	0.514	0.5	1
Myl3	0.236675	-1.70407	0.943	1	1
Slc39a7	0.236868	0.543637	0.743	0.5	1
Upf3a	0.237841	0.497343	0.657	0.25	1
Mgst1	0.237949	0.765567	0.743	0.5	1
Odf2	0.238397	-0.770338	0.371	0.5	1
Ufd1	0.238475	-0.364452	0.6	0.5	1
Rpl18a	0.238512	0.384556	1	1	1
Tmem132a	0.238705	0.637453	0.657	0.25	1
Cnot3	0.238821	-0.61437	0.686	1	1
Rab11a	0.238839	0.633237	0.857	0.5	1
Plin2	0.239178	0.530509	0.686	0.25	1
Smad4	0.239342	-0.602204	0.771	0.75	1
Hint1	0.239509	-0.510624	0.971	1	1
Dpysl5	0.239856	-0.556029	0.2	0.5	1
Commd4	0.239895	-0.260715	0.629	0.5	1
Pdzd11	0.239925	0.499327	0.743	0.5	1
Sptlc2	0.239935	0.407677	0.686	0.25	1
Mfsd14a	0.239953	-0.725872	0.6	0.75	1
Cndp2	0.240058	-0.573514	0.457	0.75	1
Gtf2i	0.240253	0.571375	0.857	0.5	1
Itpa	0.240433	-0.595051	0.686	1	1
Slc43a3	0.240693	-0.418087	0.314	0.75	1
Dbnl	0.240943	-0.612547	0.657	1	1
Serpinh1	0.241061	0.749454	1	1	1
Ago2	0.241123	-0.460718	0.629	1	1
Pum1	0.241156	-0.4009	0.829	0.75	1
Ccnb2	0.241336	0.860172	0.657	0.5	1
Col5a2	0.241428	0.660797	0.657	0.25	1
Ptrh2	0.2416	0.563839	0.686	0.25	1
Zc2hc1a	0.241695	-0.252095	0.314	0.75	1
Meaf6	0.241826	0.46212	0.657	0.25	1
Zfp148	0.242167	0.571006	0.686	0.5	1
Dhx15	0.242855	-0.729957	0.886	1	1
Crk	0.242946	0.396681	0.686	0.25	1
Cbx1	0.243143	-0.570055	0.943	1	1
Ilkap	0.243529	-0.646432	0.8	1	1
Emc6	0.243552	-0.574453	0.8	1	1
Exosc5	0.243858	0.637867	0.629	0.25	1
Gata6	0.244081	0.540103	0.886	0.75	1
Pdrg1	0.244367	0.48629	0.657	0.25	1
Eif1b	0.245839	-0.33163	0.857	0.75	1
Atp5g1	0.246721	-0.395053	0.971	1	1
Cd320	0.246861	-0.255599	0.314	0.75	1
Ctdspl	0.247383	-0.836355	0.286	0.5	1
Med8	0.247429	0.519876	0.686	0.25	1
Emilin2	0.247571	0.641449	0.657	0.25	1
Prpsap1	0.247792	0.50736	0.686	0.25	1
Szrd1	0.247934	0.337104	0.686	0.25	1
Ppp1r2	0.247951	-0.499286	0.8	0.75	1
Tcerg1	0.247968	-0.564999	0.714	1	1
Ssh2	0.248063	-0.251029	0.314	0.75	1
Snrnp200	0.248163	-0.542736	0.6	0.5	1
Rfc2	0.248306	0.684713	0.857	0.75	1
Nmt1	0.24876	-0.590026	0.743	1	1
Pigf	0.249058	-0.31	0.314	0.75	1
Ift57	0.249251	-0.307401	0.314	0.75	1
Mmadhc	0.249388	-0.642568	0.8	1	1
Stip1	0.249529	-0.518859	0.886	1	1
R3hdm1	0.249593	0.509886	0.686	0.25	1
Letm1	0.249696	-0.384187	0.314	0.75	1
Fbxo28	0.249778	-0.293752	0.314	0.75	1
Rbm45	0.249812	-0.446545	0.2	0.5	1
Lmo4	0.249877	-0.524141	0.914	0.75	1
Efemp1	0.249907	0.590844	0.657	0.25	1
Asxl1	0.250043	-0.78768	0.4	0.75	1
Cse1l	0.250197	0.507917	0.686	0.25	1
Krt8	0.250253	-0.731849	0.829	1	1
Utp18	0.250548	0.417342	0.686	0.25	1
Entpd5	0.250556	-0.902988	0.086	0.25	1
Eapp	0.250732	0.38445	0.686	0.25	1
Eif2b4	0.252106	-0.372411	0.371	0.75	1
Cct2	0.252229	-0.508159	0.943	1	1
Wsb1	0.253076	-0.636142	0.457	0.75	1
Pitpna	0.253153	-0.554486	0.686	1	1
Ptov1	0.253445	-0.547764	0.971	1	1
Bcl7b	0.253466	-0.698105	0.457	0.5	1
Dennd1b	0.253629	-0.769898	0.486	0.75	1
Slc25a11	0.253796	0.609375	0.743	0.5	1
Ybx3	0.253866	-0.518868	0.914	1	1
Gabarap	0.254777	0.530804	0.971	1	1
Poldip2	0.255251	0.477733	0.657	0.25	1
Pbrm1	0.255961	-0.605232	0.943	1	1
Anapc1	0.255973	0.505593	0.686	0.5	1
Cox7a1	0.256424	-0.879236	0.171	0.5	1
Rnf7	0.256789	-0.40668	1	1	1
Atat1	0.256819	-0.704684	0.571	0.75	1
Ctnna1	0.2569	0.484151	0.857	0.75	1
Ppih	0.257542	0.555788	0.657	0.25	1
Lpp	0.257626	-0.610834	0.714	1	1
Ndufb10	0.258014	0.469607	0.971	0.75	1
Zfp948	0.25826	-0.381033	0.343	0.75	1
Cnn2	0.258351	-0.555184	0.914	1	1
Pgp	0.259326	0.666929	0.857	0.5	1
Asah1	0.259464	0.699255	0.629	0.25	1
Ddx5	0.259603	0.488766	0.943	1	1
Tinagl1	0.260403	-0.369849	0.143	0.5	1
Tmem5	0.260519	0.48731	0.657	0.25	1
Uba6	0.260982	0.387254	0.657	0.25	1
Mtf1	0.261013	-0.321004	0.143	0.5	1
Naa50	0.261071	0.259873	0.857	0.5	1
Cacfd1	0.261428	-0.541586	0.6	0.5	1
Dis3	0.261961	-0.767188	0.457	0.75	1
Nek6	0.262172	0.546187	0.686	0.5	1
Atp6ap2	0.26239	0.275965	0.657	0.25	1
Tspan5	0.262676	0.593726	0.6	0.25	1
Rps28	0.263757	-0.514249	1	1	1
Ndufs8	0.265407	0.459695	0.686	0.5	1
Impa1	0.265763	-0.448782	0.657	0.75	1
Igf2	0.265812	-0.639978	0.629	0.75	1
Fkbp3	0.265944	-0.644559	0.971	1	1
Timm17b	0.266417	0.504469	0.829	0.75	1
Dnajc19	0.266419	-0.58868	0.771	1	1
Cd55	0.266638	-0.269594	0.057	0.25	1
Tmem158	0.266638	-0.945247	0.057	0.25	1
Lypd6b	0.266638	-0.296453	0.057	0.25	1
Myoz2	0.266638	-0.955072	0.057	0.25	1
Cited4	0.266638	-0.954725	0.057	0.25	1
Nyap1	0.266638	-0.951011	0.057	0.25	1
Sbno2	0.266638	-0.973296	0.057	0.25	1
4932422M17Rik	0.266638	-0.905571	0.057	0.25	1
Cnn1	0.266638	-0.328165	0.057	0.25	1
Dgka	0.266638	-0.304755	0.057	0.25	1
Gnb1l	0.266638	-0.951581	0.057	0.25	1
Hist1h2bm	0.266638	-0.27184	0.057	0.25	1
Bmpr1b	0.266638	-0.267588	0.057	0.25	1
Ndrg1	0.266638	-0.962935	0.057	0.25	1
Plekhb1	0.266638	-0.271581	0.057	0.25	1
Tmem11	0.2671	-0.576995	0.714	0.75	1
Racgap1	0.267112	0.606649	0.771	0.75	1
Usp39	0.267468	-0.346316	0.514	0.5	1
Mgat2	0.267928	-0.542067	0.686	1	1
Mapk3	0.268815	0.454814	0.743	0.75	1
Hes6	0.268818	-0.575082	0.4	0.5	1
Cox14	0.269396	0.499974	0.857	0.5	1
Sqstm1	0.269441	0.540947	0.629	0.25	1
Alkbh6	0.269456	-0.362657	0.286	0.25	1
Zmat5	0.269715	-0.433503	0.4	0.75	1
Litaf	0.269721	-0.503953	0.657	1	1
Tdrkh	0.270606	-0.266053	0.143	0.5	1
Hras	0.270937	-0.359734	0.8	0.75	1
Slc52a2	0.271572	0.290775	0.2	0	1
S100a16	0.271572	0.317888	0.2	0	1
Slc12a4	0.271572	0.319806	0.2	0	1
Fam53c	0.271572	0.25777	0.2	0	1
Man2c1	0.271572	0.443895	0.2	0	1
Stoml1	0.271572	0.278231	0.2	0	1
Tarsl2	0.271572	0.274939	0.2	0	1
Uba7	0.271572	0.293219	0.2	0	1
Cnmd	0.271572	0.340704	0.2	0	1
Gas2l3	0.271572	0.308572	0.2	0	1
Gm29666	0.271572	0.332985	0.2	0	1
Wbp1l	0.272807	-0.669082	0.486	0.5	1
Maged2	0.273037	-0.295585	0.943	0.75	1
Rps27rt	0.273168	-0.62178	0.943	1	1
Spint2	0.273569	-0.500985	0.371	0.75	1
Ube2f	0.27436	0.285715	0.629	0.75	1
Emc10	0.274395	0.525509	0.943	0.75	1
Ubap1	0.274449	-0.728842	0.4	0.5	1
Itch	0.2745	-0.667647	0.629	0.75	1
Snx9	0.275236	-0.768414	0.4	0.75	1
Myl2	0.275942	-1.57981	0.971	1	1
Dnpep	0.276428	-0.622296	0.629	0.75	1
Armcx2	0.276763	-0.528108	0.657	0.75	1
Ttc5	0.277066	-0.396033	0.429	0.5	1
Knstrn	0.277693	0.669999	0.543	0.25	1
Atp5j	0.277873	-0.520175	1	1	1
Ndufa1	0.278162	-0.731798	0.857	1	1
Lamp2	0.278988	0.67517	0.8	0.5	1
Efnb3	0.279486	-0.492687	0.143	0.5	1
Dusp11	0.27993	0.451027	0.657	0.25	1
Grhpr	0.280012	0.471085	0.6	0.25	1
Ino80c	0.280191	-0.396414	0.429	0.75	1
Tacc3	0.280383	0.721519	0.6	0.25	1
Pkn2	0.280475	0.694537	0.886	0.75	1
Pkig	0.280805	0.5821	0.829	0.5	1
Nudt16l1	0.281321	0.411774	0.629	0.25	1
Gm45716	0.281372	-0.458353	0.371	0.75	1
Arpp19	0.281598	0.570816	0.971	0.75	1
Chtop	0.282736	-0.495369	0.771	0.75	1
Cmpk1	0.282964	0.45113	0.857	0.5	1
Rbm26	0.282996	-0.570346	0.771	1	1
Nrk	0.283071	0.5384	0.886	1	1
Tusc2	0.283154	-0.405147	0.371	0.5	1
Ildr2	0.283427	-0.470111	0.657	1	1
Tor1aip2	0.28346	0.621761	0.686	0.5	1
Ptx3	0.283603	-0.572762	0.171	0.5	1
Glmp	0.28439	0.567874	0.629	0.25	1
Acox1	0.284988	-0.348751	0.286	0.25	1
Wdr46	0.285089	-0.515227	0.4	0.75	1
1110004E09Rik	0.285252	-0.57105	0.543	0.5	1
Hadha	0.285657	-0.532502	0.686	1	1
S100a13	0.286268	-0.791206	0.314	0.5	1
Tubgcp3	0.286626	-0.833872	0.257	0.5	1
Ncaph2	0.287281	0.512988	0.6	0.25	1
Lpar6	0.287788	-0.337777	0.343	0.75	1
Kdelc2	0.288141	0.534282	0.629	0.25	1
Prkce	0.28818	-0.251922	0.143	0.5	1
C1galt1c1	0.288182	-0.488208	0.486	0.75	1
Gpr107	0.288793	-0.367603	0.686	0.75	1
Maea	0.2888	-0.306015	0.8	0.75	1
Taf6	0.289404	-0.729394	0.4	0.75	1
Smarca1	0.289775	0.421758	0.714	0.75	1
Trabd2b	0.289875	-0.26358	0.143	0.5	1
Slbp	0.290066	0.604494	0.829	0.75	1
Nthl1	0.290463	-0.306261	0.343	0.75	1
Smim1	0.290525	0.728575	0.914	0.75	1
Eprs	0.290621	-0.291543	0.857	0.75	1
Hirip3	0.29067	0.611159	0.6	0.25	1
1190002N15Rik	0.290797	0.746157	0.971	0.75	1
Bud31	0.291017	0.585426	0.771	0.75	1
Ube2b	0.291048	-0.679143	0.943	1	1
Strn	0.291893	-0.295097	0.143	0.5	1
Myo1b	0.292063	0.325103	0.657	0.25	1
Kif1b	0.292268	-0.479785	0.629	0.75	1
Bmpr1a	0.292603	0.608595	0.829	0.5	1
Pmf1	0.292639	0.414038	0.857	0.5	1
Nrip1	0.292919	0.575667	0.657	0.25	1
Hist1h3c	0.293579	-0.550648	0.343	0.75	1
Tial1	0.293739	0.501204	0.6	0.25	1
Tnnt1	0.293975	-0.706258	0.429	0.5	1
Phf14	0.294119	0.459943	0.857	0.5	1
Bcor	0.2949	-0.302898	0.143	0.5	1
Krr1	0.295391	-0.257485	0.343	0.25	1
Syce2	0.295478	0.528724	0.6	0.25	1
Kif3a	0.29555	0.423638	0.629	0.25	1
Srp72	0.296103	0.558763	0.8	0.5	1
Cetn3	0.296177	0.506313	0.971	0.75	1
Tagln	0.297245	-1.12895	0.886	0.75	1
Mier3	0.297309	-0.747426	0.457	0.75	1
Arxes1	0.297736	0.433317	0.657	0.25	1
Atp2b4	0.29798	-0.283906	0.143	0.5	1
Nbdy	0.298003	-0.659552	0.6	0.75	1
Rpl5	0.298591	-0.340939	1	1	1
Igfbp5	0.29874	-0.538894	0.971	1	1
Spryd7	0.299009	-0.422655	0.171	0.5	1
Cstb	0.299324	0.689228	0.886	0.75	1
Pias2	0.299385	0.325492	0.657	0.25	1
Dzip3	0.300614	0.400719	0.629	0.25	1
Dph2	0.301057	-0.330945	0.171	0.5	1
Krt18	0.301493	-0.54137	0.886	1	1
Amn1	0.301638	-0.261561	0.343	0.75	1
Prkcb	0.301674	0.427602	0.657	0.25	1
Pnrc2	0.302046	0.428685	0.629	0.25	1
Alg3	0.302516	-0.478556	0.2	0.5	1
Cenpk	0.303106	0.437226	0.629	0.25	1
Smarcc1	0.303465	0.532132	0.943	0.75	1
Ankrd17	0.303655	0.54753	0.829	0.5	1
Dicer1	0.303707	0.453176	0.857	0.5	1
Bbx	0.3041	0.511192	0.857	0.75	1
Hat1	0.304206	0.584928	0.829	0.75	1
Hint2	0.304334	0.543929	0.629	0.25	1
Acaca	0.304485	-0.425527	0.4	0.5	1
Selenop	0.304779	-0.759236	0.343	0.5	1
Zfp644	0.304954	0.782022	0.8	0.5	1
Hnrnpll	0.305713	-0.573435	0.6	0.75	1
Bak1	0.305911	0.37821	0.629	0.25	1
1700020I14Rik	0.306144	0.479059	0.829	0.75	1
Srsf5	0.306252	-0.693821	0.857	1	1
Kif5b	0.307497	-0.533387	0.914	1	1
Alcam	0.307615	-0.581166	0.714	0.75	1
Csnk1g3	0.30846	0.474147	0.6	0.25	1
Actn1	0.309727	-0.656765	0.857	1	1
Kmt2e	0.309896	0.550321	0.771	0.75	1
Ranbp9	0.310141	-0.687386	0.429	0.5	1
Gng5	0.310496	-0.581786	0.971	1	1
Zfp664	0.310721	-0.367022	0.743	0.75	1
Phactr2	0.311158	-0.722758	0.6	0.75	1
Mtss1	0.311765	0.565909	0.571	0.25	1
Sox12	0.312391	0.503226	0.6	0.25	1
Swi5	0.31255	-0.386208	1	1	1
Rad23a	0.312644	-0.290884	0.714	0.5	1
Dlc1	0.312768	-0.608075	0.657	0.75	1
Vcl	0.313267	0.450658	0.571	0.75	1
Ndufv2	0.313288	-0.419024	0.886	1	1
Xpo4	0.313309	-0.499525	0.457	0.75	1
Timp1	0.313772	0.435666	0.629	0.25	1
Pno1	0.313967	-0.394322	0.686	0.75	1
Yeats4	0.314118	0.644772	0.8	0.5	1
Gatad2b	0.314303	0.527607	0.571	0.25	1
Magoh	0.314366	-0.296049	0.857	0.75	1
Riok1	0.314415	0.430354	0.6	0.25	1
Cmtm3	0.314678	0.397634	0.829	0.5	1
Ppp1r14a	0.315402	-0.432647	0.171	0.5	1
Meis2	0.31566	0.57709	0.943	0.75	1
Eri3	0.315944	0.258509	0.629	0.25	1
Hmgn5	0.316291	0.494926	0.6	0.25	1
Arpc5	0.316323	-0.413296	0.971	1	1
Fndc3a	0.317489	-0.554262	0.686	0.75	1
Kpnb1	0.31754	-0.41645	0.886	1	1
Rab9	0.317662	0.474308	0.743	0.75	1
Mapkapk2	0.317663	0.625203	0.714	0.5	1
Nprl2	0.317726	-0.812572	0.257	0.5	1
E2f6	0.317782	-0.661704	0.6	0.75	1
Imp3	0.31788	0.37727	0.829	0.75	1
Ube2e2	0.317896	0.441594	0.629	0.25	1
Mb	0.318965	-0.693532	0.4	0.5	1
Yme1l1	0.319002	-0.539421	0.771	1	1
Rpl27-ps3	0.319163	-0.483997	0.457	0.75	1
Myef2	0.319808	-0.403285	0.8	0.75	1
Gskip	0.319964	-0.412435	0.229	0.5	1
Nek7	0.320176	0.389783	0.629	0.25	1
Tcf21	0.320222	0.703551	0.914	0.75	1
Pdgfra	0.320391	0.593374	0.6	0.25	1
Npr3	0.320535	0.738558	0.571	0.25	1
Suz12	0.320774	0.419501	0.743	0.75	1
Smad2	0.320843	-0.468475	0.686	1	1
Lamtor1	0.320905	-0.456308	0.829	1	1
Mcrip1	0.321142	0.591291	0.914	0.75	1
Zfhx4	0.321574	0.25847	0.171	0	1
Greb1l	0.321574	0.260181	0.171	0	1
Mocs3	0.321574	0.26932	0.171	0	1
Zfp994	0.321574	0.257902	0.171	0	1
Angptl7	0.321574	0.281141	0.171	0	1
Colec11	0.321574	0.280962	0.171	0	1
Emilin1	0.321574	0.250022	0.171	0	1
Gm14305	0.321574	0.266705	0.171	0	1
Gm21781	0.321574	0.255941	0.171	0	1
Whrn	0.321574	0.258879	0.171	0	1
Zfp469	0.321574	0.283842	0.171	0	1
Col9a3	0.321574	0.304265	0.171	0	1
Hjurp	0.321684	0.51926	0.714	0.5	1
Aggf1	0.322707	0.505773	0.6	0.25	1
Fuom	0.322768	-0.680422	0.429	0.5	1
Rapgef6	0.323027	0.468861	0.629	0.25	1
Skp1a	0.323231	-0.436661	0.857	1	1
Rab1a	0.323613	-0.392284	0.971	1	1
Grb2	0.323846	0.279151	0.629	0.25	1
Ecd	0.324409	0.329864	0.629	0.25	1
Srsf9	0.324776	0.519629	0.971	0.75	1
Cdk12	0.325134	0.282714	0.629	0.25	1
Dctd	0.325181	0.454967	0.6	0.25	1
Zcchc17	0.325212	-0.474971	0.686	1	1
Rbm22	0.325222	-0.359605	0.714	0.75	1
Enah	0.325845	-0.385905	0.829	0.75	1
Ccdc88a	0.32625	-0.327911	0.686	1	1
Tmem234	0.326296	0.489403	0.971	0.75	1
Srsf6	0.326378	0.456445	0.971	0.75	1
Sdc1	0.326732	0.581632	0.543	0.25	1
Spry1	0.326804	0.517373	0.686	0.5	1
Atox1	0.326923	0.47204	0.971	0.75	1
Pea15a	0.327827	0.474586	0.571	0.25	1
Ppp1r16b	0.327923	-0.356457	0.257	0.25	1
Chtf8	0.327953	0.424889	0.771	0.5	1
Nexn	0.328413	-0.690888	0.429	0.5	1
[truncated: 1,570 more rows]

## Sheet: e10.5_wt1mutant_fb
	p_val	avg_log2FC	pct.1	pct.2	p_val_adj
AY036118	0.000477109	1.04577	0.444	0	1
Zfp580	0.000822235	0.505201	0.417	0	1
1110051M20Rik	0.000822235	0.36354	0.417	0	1
Tax1bp3	0.00111598	0.307514	0.694	0.929	1
Snx5	0.00126477	-0.668604	0.722	1	1
Milr1	0.00132335	-0.288212	0.028	0.429	1
2610002M06Rik	0.00139227	0.279063	0.389	0	1
Kansl1l	0.00139227	0.36002	0.389	0	1
Cad	0.00139227	0.619455	0.389	0	1
Cyb5r1	0.00139227	0.374591	0.389	0	1
Tmem132a	0.00154148	0.799571	0.778	0.286	1
Gm36033	0.00158059	-0.31207	0	0.286	1
Gm47283	0.00184041	-1.06352	0.333	0.857	1
Mrps15	0.00196703	-0.489543	0.556	1	1
Tmem181a	0.00231988	0.312833	0.361	0	1
Btaf1	0.00231988	0.411158	0.361	0	1
Vcam1	0.00231988	0.659825	0.361	0	1
Wrap73	0.00231988	0.398972	0.361	0	1
Med25	0.00253728	-0.664661	0.333	0.786	1
Cyr61	0.0026256	-0.687294	0.472	0.929	1
Pigs	0.00332407	0.417919	0.556	0.071	1
Rexo2	0.00368338	-0.321967	0.472	0.929	1
Raf1	0.00380901	0.618038	0.639	0.143	1
Dsn1	0.00380931	0.347704	0.333	0	1
Edc3	0.00380931	0.33854	0.333	0	1
Taf5l	0.00380931	0.275005	0.333	0	1
Vps8	0.00380931	0.312339	0.333	0	1
Rpl37a	0.00386262	-0.606917	1	1	1
Rad23a	0.00407054	-0.54669	0.417	0.857	1
Nktr	0.00410682	0.522795	0.806	0.786	1
mt-Cytb	0.00411152	1.3395	0.972	1	1
Tomm40	0.0041589	-0.659177	0.639	1	1
Gtf3c6	0.00427657	-0.477178	0.639	1	1
Rps27	0.0043871	-0.665589	0.944	1	1
5033428I22Rik	0.00440447	0.729443	0.833	0.357	1
Usp34	0.00576251	0.373847	0.833	1	1
Rbm18	0.00612477	-0.620743	0.25	0.643	1
Col4a5	0.00617245	0.292434	0.306	0	1
Cers4	0.00617245	0.303771	0.306	0	1
Spata7	0.00617245	0.273249	0.306	0	1
4930402H24Rik	0.00617245	0.306114	0.306	0	1
Adnp2	0.00617245	0.30103	0.306	0	1
Chd3os	0.00617245	0.316777	0.306	0	1
Hace1	0.00617245	0.366769	0.306	0	1
Mxd1	0.00617245	0.273784	0.306	0	1
Rrnad1	0.00617245	0.589106	0.306	0	1
Rspo3	0.00617245	0.283675	0.306	0	1
Zbed4	0.00617245	0.378344	0.306	0	1
Dnajc2	0.0062249	-0.610894	0.694	0.857	1
Wrb	0.00651478	-0.492512	0.167	0.571	1
Tnks	0.00665144	-0.395811	0.389	0.857	1
Xist	0.00710498	2.44547	0.528	0.214	1
Tars	0.00727383	0.356629	0.667	0.214	1
Rps12-ps3	0.0073734	-0.685673	0.528	0.857	1
Isl1	0.00763622	-0.403047	0.028	0.357	1
Stat2	0.00770107	-0.28811	0	0.214	1
2810454H06Rik	0.00770107	-0.343533	0	0.214	1
Tnrc6a	0.00775833	-0.59232	0.722	1	1
Hmgn3	0.00790765	0.591949	0.694	0.214	1
Mapkap1	0.00799264	0.305058	0.472	0.071	1
Pigt	0.00800133	0.500335	0.611	0.143	1
Mrpl33	0.00809006	-0.538231	0.722	1	1
Gm26735	0.00828495	-0.453848	0.139	0.571	1
Hbp1	0.00866051	-0.525587	0.528	0.929	1
Celf1	0.00902764	-0.439507	0.639	1	1
Mib1	0.00925919	0.527739	0.5	0.071	1
Dclre1b	0.00941624	-0.305756	0.028	0.357	1
Nipal4	0.00988267	0.305192	0.278	0	1
Ranbp6	0.00988267	0.318986	0.278	0	1
Sdsl	0.00988267	0.317825	0.278	0	1
Sept2-ENSMUSG00000026276	0.00988267	0.298709	0.278	0	1
Glrx	0.00988267	0.362946	0.278	0	1
Gpr137c	0.00988267	0.350848	0.278	0	1
Dhrs4	0.00989146	-0.55086	0.389	0.786	1
Rcan1	0.0100209	-0.549906	0.25	0.714	1
Cdh11	0.0107733	1.10948	0.778	0.357	1
Zdhhc16	0.0110695	-0.459387	0.278	0.714	1
mt-Co1	0.0110979	1.39802	0.972	1	1
Rai14	0.0112081	-0.591674	0.556	0.929	1
Rps27rt	0.0114828	-0.589128	0.806	1	1
Usp16	0.0115307	-0.624371	0.417	0.714	1
Ednrb	0.0115885	-0.941904	0.222	0.429	1
Erbb3	0.0118006	0.68223	0.556	0.143	1
Gata4	0.0120469	-0.573784	0.75	1	1
Timm10b	0.0123005	-0.550126	0.778	1	1
Uba52	0.0123571	-0.524639	0.75	1	1
Hbb-bs	0.0130569	1.05975	1	1	1
Lmcd1	0.0135934	0.66499	0.472	0.071	1
Zfp608	0.0137045	0.442732	0.667	0.214	1
Ctgf	0.0139628	-1.07962	0.167	0.5	1
Ahsa1	0.0141332	0.673586	0.722	0.357	1
Peg12	0.0145204	0.431125	0.472	0.071	1
Tob2	0.0147836	-0.369032	0.083	0.429	1
Ppp2r1a	0.0149246	-0.524661	0.722	0.929	1
Tmed5	0.015591	-0.307352	0.528	0.929	1
Cdh6	0.0156557	0.414015	0.25	0	1
Gm26699	0.0156557	0.349698	0.25	0	1
Ptges3l	0.0156557	0.438489	0.25	0	1
Cchcr1	0.0156557	0.332952	0.25	0	1
Trpv4	0.0156557	0.290327	0.25	0	1
Inhba	0.0162912	-0.613654	0.167	0.571	1
Midn	0.0163518	-0.549454	0.5	0.857	1
Auts2	0.0168595	0.533567	0.778	0.929	1
Thra	0.0168853	0.594537	0.75	0.357	1
Tiparp	0.0169952	-0.690739	0.444	0.714	1
Rps29	0.0173379	-0.541048	1	1	1
As3mt	0.0181274	-0.49506	0.333	0.714	1
mt-Co2	0.0183264	1.35882	0.972	1	1
Tmem251	0.018394	-0.497854	0.222	0.571	1
Idnk	0.0184767	-0.341535	0.389	0.357	1
Epn1	0.0185032	-0.519554	0.556	0.857	1
Fam96b	0.0189663	-0.402921	0.722	1	1
Gm11361	0.0193101	-0.308196	0.083	0.429	1
Glipr2	0.019588	-0.587037	0.75	1	1
Anapc13	0.0196949	-0.431316	0.722	1	1
Hapln1	0.0199646	0.460087	0.944	1	1
Rps28	0.0205697	-0.603374	1	1	1
Zc3h14	0.0205992	0.417732	0.778	0.357	1
Tet3	0.020605	0.665585	0.694	0.286	1
Chchd7	0.0206461	0.539529	0.639	0.214	1
Mmd	0.0208206	-0.542762	0.278	0.643	1
Htra1	0.0209218	0.873047	0.444	0.071	1
Emilin1	0.0209892	1.08294	0.806	0.643	1
Tmem176b	0.0211186	0.755413	0.889	0.786	1
Arf3	0.0215444	0.396815	0.556	0.143	1
Ranbp3	0.0215897	-0.533006	0.333	0.714	1
Rps21	0.0216274	-0.576384	0.972	1	1
Rnf5	0.0216475	-0.57586	0.583	0.857	1
C1qtnf6	0.0218156	0.519561	0.556	0.143	1
Tmx1	0.0218549	-0.535811	0.639	0.786	1
Sumo3	0.0219135	0.676215	0.917	0.643	1
Capn2	0.0219617	-0.276697	0.556	0.929	1
Rps15	0.0219973	-0.510044	0.972	1	1
Parg	0.0221815	0.533743	0.444	0.071	1
Nkain4	0.0224437	0.570054	0.556	0.143	1
Hbb-bt	0.0225245	1.06354	0.889	0.714	1
mt-Co3	0.0226651	1.2817	0.972	1	1
Rab11a	0.0226726	-0.431798	0.722	1	1
Col5a1	0.02271	0.722214	0.639	0.214	1
Ate1	0.0228496	0.456189	0.639	0.214	1
Col3a1	0.0229061	1.08265	0.889	0.929	1
Atf7ip	0.023029	0.255856	0.75	0.357	1
Rpl39	0.0232105	-0.479463	0.972	1	1
Mrpl15	0.023485	-0.498509	0.694	0.786	1
Mtss1	0.0235131	0.334461	0.444	0.071	1
Ercc2	0.0245725	0.336636	0.222	0	1
Pxmp4	0.0245725	0.290703	0.222	0	1
Dhh	0.0245725	0.264978	0.222	0	1
Tbc1d31	0.0245725	0.287047	0.222	0	1
Tle2	0.0245725	0.300619	0.222	0	1
Trit1	0.0245935	-0.267316	0.056	0.357	1
Prrx1	0.0250821	0.504606	0.444	0.071	1
Ccp110	0.0254599	-0.327454	0.083	0.429	1
Coa5	0.0255156	0.353679	0.444	0.071	1
Col4a2	0.0255191	-0.322472	0.556	0.929	1
Trim8	0.0258617	-0.573702	0.333	0.643	1
Nme2	0.0267288	0.422754	0.639	0.571	1
Mapk1ip1l	0.0269154	-0.570796	0.75	0.857	1
Diablo	0.0274167	-0.593358	0.528	0.786	1
Ubl5	0.027456	-0.524683	0.861	1	1
Ddx39b	0.0278026	0.263704	0.889	1	1
Igfbp5	0.0279898	-0.781785	0.389	0.786	1
Ssr2	0.0283317	0.339313	0.917	1	1
Hsph1	0.0285361	-0.463429	0.583	0.929	1
Ctnna1	0.0288315	-0.460075	0.861	0.929	1
Vat1	0.0291937	-0.518923	0.639	0.929	1
Prrc2c	0.0294247	-0.475168	0.917	1	1
Nek6	0.0295776	0.607641	0.694	0.357	1
Ppp1r18	0.0296447	-0.493798	0.306	0.643	1
Apoc1	0.0297129	-0.29649	0.028	0.286	1
Fam160b1	0.0298293	-0.300098	0.306	0.714	1
Chaf1a	0.0299505	0.645929	0.528	0.143	1
Washc3	0.0299664	-0.381688	0.389	0.786	1
Utp4	0.0299727	-0.506123	0.333	0.429	1
Mrps5	0.0299909	-0.465359	0.611	0.929	1
Usp45	0.0302415	-0.274609	0.056	0.357	1
Sox9	0.0310107	-0.928468	0.833	1	1
Ddx39	0.0323228	-0.557045	0.722	0.857	1
Slc38a10	0.0324582	0.524237	0.528	0.143	1
Nkiras2	0.032872	0.307669	0.528	0.143	1
B230118H07Rik	0.0337945	0.393791	0.528	0.143	1
Slc44a1	0.0340348	-0.423329	0.167	0.5	1
Rad17	0.0342004	-0.430959	0.361	0.643	1
Gabarap	0.0343681	0.289224	0.889	1	1
Tmem256	0.03437	-0.426807	0.778	1	1
Dnlz	0.0344425	0.522782	0.639	0.286	1
Cfl1	0.0345176	-0.484286	0.972	1	1
Hsbp1	0.03472	-0.450186	0.861	1	1
Adamts9	0.0347996	-0.286299	0.056	0.357	1
mt-Nd2	0.0349386	1.59993	1	1	1
Mospd3	0.0350569	-0.358942	0.139	0.429	1
Hsp90aa1	0.0351274	-0.437625	0.972	1	1
Vav2	0.0352633	-0.342804	0.028	0.286	1
Bsdc1	0.0355075	-0.427214	0.278	0.429	1
Tanc2	0.0355482	0.546531	0.611	0.214	1
9530068E07Rik	0.0357404	-0.316471	0.722	1	1
Snapin	0.0359434	0.328602	0.417	0.071	1
Pus10	0.0359471	-0.372608	0.139	0.429	1
Airn	0.0361	-0.6023	0.528	0.714	1
Cldn3	0.0362611	-0.44151	0	0.143	1
Pou6f2	0.0362611	-0.264953	0	0.143	1
6030498E09Rik	0.0362611	-0.400006	0	0.143	1
Vegfd	0.0362611	-0.251285	0	0.143	1
Necap2	0.036436	0.328071	0.417	0.071	1
Col9a3	0.0365823	0.66949	0.611	0.643	1
Vps35	0.0372113	0.377724	0.778	0.786	1
Pdlim3	0.0372919	0.370039	0.917	1	1
Wdr83	0.0377914	0.275702	0.417	0.071	1
Dnph1	0.0378672	0.300504	0.417	0.071	1
Ccdc90b	0.0378953	-0.386404	0.556	0.429	1
Mri1	0.0379653	0.26667	0.5	0.143	1
Imp4	0.0380799	0.290772	0.722	0.357	1
Tom1l2	0.0382703	0.329856	0.194	0	1
Mrs2	0.0382703	0.271348	0.194	0	1
Uhrf1bp1	0.0382703	0.293127	0.194	0	1
Zbtb10	0.0382703	0.307206	0.194	0	1
Zfp738	0.0382703	0.291602	0.194	0	1
Camk2n1	0.0382703	0.272098	0.194	0	1
Evc2	0.0382703	0.283673	0.194	0	1
Fkbp15	0.0382703	0.257124	0.194	0	1
Ccdc22	0.0387474	0.393258	0.417	0.071	1
Fbln2	0.0389683	0.955683	0.917	0.714	1
Cdr2l	0.0389994	0.421306	0.417	0.071	1
Akr1a1	0.0390011	-0.476972	0.833	1	1
Trappc12	0.0390164	0.282029	0.417	0.071	1
Wdr89	0.0390737	-0.453817	0.889	1	1
Dab2	0.0390749	0.439676	0.417	0.071	1
Zfp266	0.0391142	0.28657	0.611	0.786	1
Cited2	0.0397287	-0.6234	0.583	0.857	1
Irf2bpl	0.0402931	0.622461	0.667	0.286	1
Rrs1	0.0409786	-0.412391	0.5	0.857	1
Hes1	0.0412839	-0.744404	0.667	0.857	1
Cox7a2	0.0415856	-0.458661	0.944	1	1
Slc1a3	0.0416078	-0.617947	0.5	0.786	1
Rpl37	0.0417451	-0.450542	1	1	1
Atl2	0.0417912	-0.384713	0.111	0.429	1
Slc25a46	0.0423213	0.557078	0.5	0.143	1
Spats2l	0.0429442	-0.55838	0.472	0.786	1
mt-Nd1	0.0430773	1.16708	0.972	1	1
Cep164	0.0431271	0.489773	0.667	0.286	1
Pex6	0.0434381	0.445304	0.5	0.143	1
mt-Nd4	0.0434702	1.32202	1	1	1
Cstb	0.0440585	-0.47698	0.667	0.714	1
Mrps21	0.0443041	-0.437472	0.861	0.929	1
Col9a1	0.0443343	0.72852	0.583	0.286	1
Igf2bp2	0.044666	-0.466469	0.75	0.929	1
Ckb	0.0451454	0.667048	0.833	0.714	1
Phax	0.0451957	0.486829	0.861	0.714	1
Slf2	0.045712	0.457376	0.5	0.143	1
Ncapd3	0.0457729	0.529305	0.5	0.143	1
Eif2s3y	0.0463189	-0.43197	0.25	0.429	1
Mmp23	0.0463554	0.571147	0.667	0.286	1
Pes1	0.046603	-0.538654	0.389	0.571	1
Bclaf1	0.0467922	0.434475	0.917	1	1
mt-Nd5	0.0469726	0.819367	0.833	0.929	1
Sgf29	0.0469959	-0.311236	0.167	0.5	1
Rpl17	0.0474223	-0.487693	1	1	1
Fau	0.0482376	-0.362203	1	1	1
Mrps24	0.0485175	-0.446441	0.667	0.929	1
Gapvd1	0.0489619	0.574918	0.861	0.571	1
Tti2	0.0491664	-0.28874	0.083	0.357	1
Rcn1	0.0497389	0.335155	0.917	1	1
Pnn	0.0497721	0.423865	0.861	0.929	1
Fam107b	0.0498586	-0.279104	0.333	0.714	1
Arrdc3	0.0499895	-0.508679	0.389	0.571	1
Gtf3c1	0.0502019	-0.451361	0.361	0.714	1
Sh3bp1	0.0502494	-0.368824	0.111	0.429	1
Irf2bp1	0.0508421	0.365275	0.5	0.143	1
Mfap2	0.0513725	0.63873	0.972	0.929	1
Rab24	0.0516251	0.643386	0.639	0.286	1
Plat	0.0516425	0.399147	0.694	0.857	1
Rint1	0.0517631	0.394387	0.5	0.143	1
N6amt1	0.0518124	-0.421241	0.278	0.5	1
Rpl35a	0.0518814	-0.434356	1	1	1
Rbbp7	0.0519511	-0.42006	0.778	1	1
Rplp2	0.0519772	-0.357334	1	1	1
Dctpp1	0.0520729	-0.264295	0.75	1	1
Hgsnat	0.0520841	0.256464	0.5	0.143	1
Map1lc3b	0.0523745	-0.421039	0.861	0.929	1
Ip6k1	0.0524476	0.313602	0.5	0.143	1
Nr2c2	0.0529384	0.327379	0.5	0.143	1
Ndufv3	0.0531979	-0.253697	0.75	1	1
Cars	0.0532626	-0.44475	0.167	0.429	1
Dsel	0.0534364	0.378828	0.389	0.071	1
Col6a2	0.0540545	0.380921	0.361	0.071	1
Ube2c	0.0541995	0.270873	0.5	0.786	1
Suclg2	0.0542085	-0.387547	0.333	0.571	1
Rwdd1	0.0542542	-0.54305	0.806	0.929	1
Gt(ROSA)26Sor	0.0545634	0.303731	0.389	0.071	1
Meis2	0.0548315	0.62865	0.944	0.929	1
Snap29	0.0548852	-0.355396	0.139	0.429	1
Psmd2	0.0550343	0.531003	0.889	0.857	1
Bin3	0.0550981	0.309479	0.389	0.071	1
Rpap3	0.0551878	-0.305678	0.278	0.643	1
Fam111a	0.055203	0.687096	0.639	0.286	1
Pspc1	0.0554601	-0.443765	0.444	0.571	1
Rpl30	0.0555293	-0.341863	1	1	1
Carhsp1	0.0555923	-0.301742	0.611	0.929	1
Tnnc1	0.0556966	0.380558	0.889	0.571	1
Aldh2	0.0559092	0.485959	0.722	0.643	1
B4galt4	0.0559166	0.254119	0.389	0.071	1
Lmo4	0.0559647	-0.543713	0.861	1	1
Mysm1	0.0560141	0.529619	0.583	0.214	1
Chmp1a	0.0562375	0.366335	0.583	0.214	1
Dap	0.0563644	0.356078	0.778	0.786	1
Bambi	0.0568901	-0.559311	0.889	0.929	1
Tmem45a	0.0570966	0.326133	0.389	0.071	1
Tyw1	0.0574732	0.325108	0.389	0.071	1
Eef1akmt2	0.0574782	-0.349712	0.222	0.571	1
Dnajc30	0.0578533	0.367492	0.389	0.071	1
Srfbp1	0.058342	-0.294469	0.083	0.357	1
Prdx3	0.0585598	-0.481001	0.5	0.786	1
Il11ra1	0.0590365	0.632091	0.75	0.429	1
4930513N10Rik	0.0592472	0.256899	0.167	0	1
Pars2	0.0592472	0.313103	0.167	0	1
Rgs5	0.0592472	0.262281	0.167	0	1
Sgsh	0.0592472	0.257192	0.167	0	1
Txnrd3	0.0592472	0.253828	0.167	0	1
Zfp119a	0.0592472	0.30992	0.167	0	1
Itga8	0.0592472	0.298281	0.167	0	1
Itfg1	0.0592851	0.344884	0.722	0.357	1
Trappc13	0.0594071	-0.451185	0.417	0.714	1
Ep400	0.0595904	0.620525	0.556	0.214	1
Usp3	0.0596226	-0.494608	0.528	0.857	1
Usp7	0.0597147	-0.411984	0.472	0.571	1
Neat1	0.0597218	-0.289701	0.139	0.071	1
Hnrnpab	0.060145	-0.439083	0.917	1	1
Eif3j1	0.0603537	-0.333723	0.778	1	1
Gap43	0.0604658	-0.577616	0.389	0.714	1
Dennd5b	0.0608066	0.47905	0.694	0.357	1
Psmb5	0.0610443	0.279308	0.889	1	1
Mtmr2	0.061197	-0.366177	0.306	0.429	1
Ccnt1	0.0613943	-0.426971	0.583	0.786	1
Rab8a	0.0617675	-0.424719	0.5	0.643	1
Rpl36	0.0621907	-0.410328	1	1	1
Ppp6r3	0.0622423	0.292476	0.639	0.286	1
Ilf2	0.0636958	-0.347352	0.778	1	1
Usp9x	0.0641713	0.694163	0.889	0.643	1
Rtf1	0.065024	-0.290481	0.778	1	1
Umps	0.0651664	-0.434646	0.556	0.857	1
Tmem123	0.0654644	-0.451228	0.417	0.571	1
Mrps9	0.0656041	0.270538	0.639	0.286	1
Rps19	0.0656448	-0.375452	1	1	1
Bag1	0.0662662	0.274171	0.861	0.929	1
Romo1	0.0666244	-0.455384	0.833	1	1
Ramp2	0.0668905	0.601168	0.972	0.857	1
Rnf187	0.0671566	0.474358	0.889	0.643	1
Nuak1	0.0672565	-0.354237	0.139	0.429	1
Mtmr6	0.0674121	-0.289125	0.139	0.429	1
Slc39a7	0.0675892	0.487955	0.806	0.643	1
Rps8	0.06775	-0.395407	1	1	1
H1fx	0.0696097	-0.274886	0.778	0.643	1
Rpl5	0.069671	-0.396754	1	1	1
Atf5	0.0700224	-0.392771	0.333	0.643	1
Pno1	0.0705533	-0.411537	0.528	0.786	1
Rnpep	0.0705712	0.351045	0.556	0.214	1
Otud5	0.0708619	-0.432749	0.361	0.643	1
Lysmd3	0.0720478	-0.251327	0.361	0.714	1
Tcf3	0.072081	0.445557	0.917	0.786	1
Emc7	0.0722188	-0.378196	0.528	0.857	1
Atp5g2	0.0723763	-0.412416	0.944	1	1
Taf7	0.0723957	-0.401887	0.25	0.571	1
Klhdc10	0.0724757	-0.300503	0.361	0.714	1
Piezo1	0.0726828	0.325287	0.361	0.071	1
Srp72	0.0727394	-0.519547	0.694	0.929	1
Trim26	0.0731078	0.350128	0.472	0.143	1
Actc1	0.0731501	-0.526944	1	0.929	1
Gpc6	0.0733063	0.571556	0.639	0.286	1
Atrx	0.073469	0.451493	0.944	0.857	1
Dbf4	0.0735068	0.525258	0.556	0.214	1
Gm42418	0.0737929	1.40424	1	0.929	1
Papola	0.0739992	-0.412244	0.861	1	1
Slc16a2	0.0741847	0.364793	0.472	0.143	1
Grina	0.0743253	0.341398	0.639	0.286	1
Usp5	0.0745465	-0.376395	0.583	0.857	1
Peli2	0.0746125	-0.374859	0.083	0.357	1
Aldh18a1	0.0752042	0.454363	0.472	0.143	1
Trmt1	0.0756442	0.372406	0.639	0.286	1
Isca2	0.0759534	-0.387231	0.444	0.714	1
Ngdn	0.0763675	0.435095	0.556	0.214	1
Tubgcp2	0.0765051	-0.268892	0.361	0.714	1
Lrp6	0.0765507	0.598219	0.694	0.357	1
Creb3l2	0.0765566	-0.359739	0.806	1	1
AU022252	0.0766917	0.330751	0.556	0.214	1
Rps12	0.07683	-0.410487	1	1	1
mt-Nd3	0.0768985	0.92104	0.944	1	1
Meaf6	0.0771097	0.430332	0.806	0.5	1
Hikeshi	0.077477	-0.25582	0.528	0.857	1
Rab3gap1	0.077506	0.313301	0.472	0.143	1
Efnb3	0.0779494	-0.310267	0.111	0.357	1
Pnkp	0.0779846	0.254661	0.361	0.071	1
Itgb1bp1	0.0785253	0.306637	0.472	0.143	1
Trp53	0.0788381	-0.293772	0.778	1	1
Nxpe3	0.0788958	-0.271741	0.111	0.357	1
Rpl14	0.0794749	-0.361231	0.972	1	1
Pgls	0.0796793	-0.368756	0.833	1	1
Mboat2	0.0804609	-0.33287	0.333	0.643	1
Rps27a	0.0806553	-0.411159	1	1	1
Pfdn5	0.0809755	-0.35886	0.917	1	1
Rpl41	0.080978	-0.39228	1	1	1
Cd63	0.0810046	0.270047	0.944	1	1
Rpl34	0.0813557	-0.412511	1	1	1
Atp5l	0.0818184	-0.385934	1	1	1
Mrc2	0.081923	0.435505	0.361	0.071	1
Thap12	0.0821937	0.401142	0.694	0.357	1
Rpl15	0.0823446	-0.343469	1	1	1
Gltp	0.0828799	0.441505	0.528	0.214	1
Ngly1	0.0830049	0.252808	0.361	0.071	1
Stard4	0.0830425	0.263347	0.361	0.071	1
Fam210b	0.0833651	-0.456223	0.278	0.5	1
Notch3	0.0840544	0.309537	0.361	0.071	1
Slc35c1	0.0842676	-0.299841	0.056	0.286	1
Hltf	0.0847194	0.270913	0.361	0.071	1
Snapc2	0.0849976	0.325011	0.361	0.071	1
Ldhb	0.0850726	0.466175	0.833	0.857	1
Shisa2	0.0851046	0.379687	0.361	0.071	1
Fam207a	0.0852209	-0.335377	0.306	0.643	1
Shprh	0.0852421	0.284996	0.361	0.071	1
Gas6	0.0853907	0.288068	0.361	0.071	1
Gsk3b	0.0856099	0.3406	0.861	0.929	1
Ncstn	0.0856885	-0.471409	0.333	0.5	1
Pcbp2	0.0861103	-0.447505	0.806	1	1
Cops9	0.0861527	-0.393248	0.833	1	1
Usp1	0.0863219	0.340144	0.694	0.357	1
Hdlbp	0.0867606	0.290668	0.944	1	1
Eno1	0.0869385	0.660159	0.833	0.786	1
Lsm5	0.0870627	0.47327	0.917	0.857	1
Unc5c	0.0874111	0.603427	0.75	0.571	1
Rpl38	0.0874135	-0.373925	0.944	1	1
Ywhaq	0.0875294	-0.348713	0.861	1	1
Sde2	0.0876948	-0.390506	0.389	0.714	1
6330403K07Rik	0.0886277	0.488053	0.694	0.429	1
Tm9sf2	0.0889367	0.482464	0.806	0.5	1
Capza2	0.0889822	-0.324914	0.833	1	1
Rab21	0.0892228	0.438751	0.75	0.429	1
Eea1	0.0892413	-0.269054	0.306	0.643	1
Pvr	0.0897943	-0.491094	0.083	0.286	1
Mdp1	0.0902616	0.335626	0.694	0.357	1
Smn1	0.0903163	-0.354886	0.556	0.857	1
Ncln	0.0904382	0.462835	0.611	0.286	1
Nadk2	0.0908191	0.43837	0.611	0.286	1
Adsl	0.0908451	-0.375789	0.389	0.5	1
Ppp2r1b	0.091172	-0.419974	0.333	0.571	1
Fgd4	0.0913729	0.264157	0.139	0	1
Col14a1	0.0913729	0.298778	0.139	0	1
Isoc2b	0.0913729	0.270592	0.139	0	1
Ppm1g	0.0915169	0.429666	0.694	0.357	1
Itm2b	0.0916009	0.329	0.917	1	1
mt-Atp6	0.0929139	1.33168	1	1	1
Scaf11	0.0931336	0.593637	0.917	0.714	1
9930104L06Rik	0.0936848	-0.253636	0.056	0.286	1
Rnpc3	0.0941473	-0.446508	0.278	0.429	1
Pdxdc1	0.094261	0.52972	0.639	0.357	1
Btbd10	0.0943129	-0.328149	0.222	0.5	1
Csrnp1	0.0946507	-0.443221	0.111	0.286	1
Cxadr	0.0947916	-0.346796	0.139	0.429	1
Fam120a	0.0949791	-0.328925	0.417	0.5	1
Rplp1	0.0951844	-0.347869	1	1	1
Sppl2a	0.0952872	-0.425989	0.361	0.643	1
Pmf1	0.0953154	0.368735	0.528	0.214	1
Tcf12	0.0960266	0.419785	0.917	0.786	1
Rps20	0.096199	-0.358092	1	1	1
Cebpzos	0.0964775	-0.296216	0.222	0.5	1
Rps17	0.0973786	-0.404458	0.972	1	1
4921524J17Rik	0.0975022	0.262045	0.75	0.429	1
Cbfa2t3	0.0976293	-0.398139	0.417	0.429	1
Vopp1	0.0979997	-0.360779	0.278	0.571	1
Mmp2	0.0982228	0.504999	0.889	0.714	1
Kdm1a	0.0982629	-0.451619	0.722	0.929	1
Apc	0.0984775	-0.305011	0.361	0.357	1
Lap3	0.0986241	-0.259514	0.556	0.857	1
Luc7l2	0.0990728	0.295726	0.917	1	1
Zcchc9	0.0991684	0.462475	0.528	0.214	1
Cox20	0.0994086	0.434403	0.75	0.429	1
Pdlim5	0.0995264	-0.445654	0.417	0.714	1
Rpl32	0.100344	-0.423138	1	1	1
Elob	0.100602	-0.375605	0.972	1	1
Id4	0.100698	-0.324975	0.056	0.286	1
Adam19	0.100735	0.323764	0.861	0.571	1
Zdhhc3	0.100846	0.490077	0.583	0.286	1
2900093K20Rik	0.101058	-0.279664	0.056	0.286	1
Pdlim2	0.101129	-0.275741	0.139	0.429	1
Ifitm2	0.101135	0.267635	0.944	1	1
Rnf34	0.101292	-0.442494	0.472	0.643	1
Grpel2	0.101559	-0.270043	0.167	0.429	1
Atp6v1a	0.102088	-0.385688	0.472	0.786	1
Smc2	0.102213	0.529886	0.861	0.571	1
Zkscan3	0.1023	0.445255	0.75	0.429	1
Polb	0.102343	-0.370583	0.417	0.643	1
Hs6st2	0.102388	-0.354242	0.222	0.5	1
Flot2	0.10294	-0.440322	0.306	0.571	1
Gprasp1	0.102976	0.379705	0.528	0.214	1
Gng12	0.10307	0.380568	0.611	0.286	1
Rps23	0.10311	-0.361975	0.972	1	1
Gmppb	0.103528	0.50288	0.5	0.214	1
Mrpl46	0.104013	-0.349172	0.5	0.786	1
Naa38	0.104248	-0.397194	0.583	0.857	1
Abracl	0.104288	-0.386185	0.861	1	1
Polr3k	0.104295	0.340985	0.778	0.857	1
Cers2	0.104972	-0.344773	0.667	0.929	1
Rnf168	0.105002	0.391392	0.611	0.286	1
Socs2	0.105209	-0.38554	0.556	0.857	1
B3galt6	0.105471	0.280276	0.444	0.143	1
Efna1	0.105645	-0.265068	0.056	0.286	1
Smim15	0.106083	0.315131	0.75	0.429	1
Dock6	0.106155	-0.353433	0.111	0.357	1
Ing2	0.106375	-0.294971	0.417	0.5	1
Rac1	0.106421	-0.422309	0.833	0.929	1
Actb	0.106652	-0.434479	1	1	1
Naa16	0.106911	0.395433	0.444	0.143	1
Atox1	0.107139	-0.372022	0.833	1	1
2022-03-05	0.108085	0.39116	0.778	0.643	1
Numbl	0.108505	0.282439	0.444	0.143	1
Taf10	0.108521	-0.344636	0.861	1	1
Dhx36	0.108945	0.455222	0.778	0.643	1
Tbc1d4	0.109548	0.276371	0.333	0.071	1
Caml	0.109927	-0.29145	0.472	0.786	1
Anapc10	0.110514	-0.359434	0.5	0.643	1
Bgn	0.110828	0.304948	0.806	0.5	1
Ncbp1	0.111075	0.361436	0.611	0.286	1
Gm11808	0.111199	-0.439853	0.75	0.929	1
Topbp1	0.111295	0.560329	0.778	0.5	1
Klhl6	0.11156	-0.386634	0.25	0.5	1
Fam91a1	0.111749	-0.464153	0.472	0.643	1
Ptpn13	0.111769	0.326832	0.333	0.071	1
Rtn1	0.111857	0.629217	0.75	0.571	1
2310009B15Rik	0.111867	-0.424433	0.389	0.643	1
Srsf5	0.111888	0.374227	0.972	1	1
Letm1	0.11211	-0.331448	0.389	0.571	1
Ptbp2	0.112378	0.33324	0.528	0.214	1
Gm2000	0.112471	-0.29351	0.556	0.857	1
Pik3r2	0.112607	0.263954	0.333	0.071	1
Prcc	0.112665	0.295125	0.444	0.143	1
Nfkb1	0.112819	-0.464912	0.306	0.571	1
Pld3	0.112853	0.274119	0.444	0.143	1
Bmp4	0.113018	0.389683	0.333	0.071	1
Wdtc1	0.113082	-0.298664	0.167	0.429	1
Edem1	0.113104	0.253913	0.528	0.214	1
Gabarapl2	0.113124	-0.410953	0.833	0.929	1
Atp1b3	0.11333	-0.317887	0.667	0.929	1
Elp5	0.113344	0.344911	0.611	0.286	1
B4galt3	0.11356	-0.31246	0.333	0.429	1
Zfp770	0.113655	0.343843	0.333	0.071	1
Trnt1	0.113784	-0.317309	0.472	0.786	1
Ube3c	0.114087	0.341409	0.333	0.071	1
Pfkl	0.114798	0.510061	0.639	0.5	1
Crls1	0.114841	-0.31018	0.333	0.643	1
Cct3	0.114931	0.38167	0.972	1	1
Zyx	0.115276	-0.371287	0.917	1	1
Iars2	0.115855	-0.328511	0.278	0.571	1
Mapk8ip3	0.116182	0.286463	0.333	0.071	1
Rps11	0.116584	-0.388099	1	1	1
Ppp1r15b	0.116592	0.339788	0.528	0.214	1
Bcap29	0.116614	-0.295032	0.222	0.5	1
Sidt2	0.117496	-0.308968	0.278	0.571	1
Cggbp1	0.118039	0.379345	0.75	0.643	1
Psmg3	0.1182	0.261719	0.667	0.357	1
Washc2	0.118996	0.355096	0.528	0.214	1
Cers5	0.119428	-0.377208	0.5	0.786	1
Gm10138	0.119889	0.266097	0.333	0.071	1
Col1a1	0.120071	1.07805	0.528	0.214	1
Micall1	0.120378	0.251229	0.333	0.071	1
Ccs	0.120469	0.379684	0.528	0.214	1
Dhx38	0.120548	0.334461	0.333	0.071	1
Agrn	0.120809	0.431977	0.5	0.214	1
Polr3f	0.120931	0.292124	0.333	0.071	1
Dscc1	0.12106	0.293284	0.333	0.071	1
Wdcp	0.12119	0.53544	0.333	0.071	1
Alkbh2	0.121288	-0.406894	0.167	0.357	1
Rarb	0.121368	0.297007	0.333	0.071	1
2510002D24Rik	0.121503	0.260881	0.333	0.071	1
Srbd1	0.121614	0.264228	0.333	0.071	1
Rab3ip	0.121864	-0.287486	0.194	0.429	1
Zfp655	0.122047	0.261476	0.333	0.071	1
Tfg	0.122169	-0.262241	0.667	0.929	1
Sh2b1	0.12224	0.267073	0.333	0.071	1
1810043G02Rik	0.122327	0.281194	0.333	0.071	1
Efhd2	0.123045	-0.456793	0.639	0.786	1
Sumo1	0.123341	-0.279927	0.861	1	1
Zcchc6	0.123405	0.565895	0.639	0.429	1
Cttnbp2nl	0.123437	-0.381333	0.472	0.5	1
Bfar	0.123768	0.446886	0.583	0.286	1
Ctsb	0.12386	-0.332043	0.861	1	1
Dapk3	0.123884	0.380937	0.583	0.5	1
Txndc5	0.124009	0.451956	1	1	1
Mcee	0.124396	-0.366738	0.444	0.714	1
Marcks	0.124455	-0.487782	1	1	1
Prr13	0.124574	-0.410198	0.306	0.571	1
Cnot9	0.125104	-0.379715	0.333	0.571	1
Pim3	0.126024	-0.353895	0.222	0.5	1
Rbm10	0.126394	0.383718	0.444	0.214	1
Taok3	0.126685	-0.391849	0.361	0.5	1
Tomm5	0.126806	-0.33966	0.861	1	1
Minpp1	0.126974	0.409049	0.667	0.357	1
Amdhd2	0.12729	-0.305521	0.306	0.5	1
Cnih1	0.127914	-0.492607	0.722	0.929	1
Actr1b	0.128326	-0.436207	0.556	0.786	1
Sbds	0.128474	-0.297851	0.5	0.5	1
Rpl26	0.128865	-0.373707	1	1	1
Ndufa5	0.12965	-0.354061	0.833	0.929	1
Msh2	0.130231	-0.345708	0.389	0.643	1
Map4k4	0.130242	-0.498768	0.806	0.929	1
Sypl	0.130338	-0.423655	0.528	0.714	1
Acbd6	0.130433	0.473218	0.694	0.429	1
Ipmk	0.130793	-0.333148	0.028	0.214	1
Thap1	0.131128	-0.266925	0.194	0.429	1
Ubxn4	0.131339	-0.428441	0.806	0.786	1
Cryz	0.131429	-0.290969	0.222	0.5	1
Ppp4r3a	0.131868	0.351488	0.667	0.357	1
Gid8	0.132144	0.357449	0.5	0.214	1
Atf3	0.132345	-0.318897	0.306	0.357	1
Cmtm3	0.132513	-0.332265	0.583	0.857	1
Zfyve16	0.132684	-0.292977	0.306	0.429	1
Tbl2	0.133849	-0.321625	0.083	0.286	1
2010107E04Rik	0.134089	-0.282302	0.944	1	1
Tcf4	0.135831	0.500576	0.861	0.786	1
Mterf4	0.136015	-0.308024	0.194	0.429	1
Commd4	0.136462	0.300152	0.667	0.357	1
Tma7	0.136737	-0.409889	0.917	1	1
Rbm6	0.136895	0.418197	0.667	0.357	1
Snrpc	0.137261	-0.334435	0.833	1	1
Vma21	0.137464	-0.331048	0.528	0.786	1
0610009B22Rik	0.138337	0.406958	0.556	0.286	1
Tob1	0.138795	-0.366798	0.25	0.429	1
Bcl10	0.139019	-0.438878	0.472	0.714	1
Tmed7	0.139493	0.431032	0.778	0.5	1
Hs3st1	0.139497	0.260637	0.417	0.143	1
Snu13	0.139572	-0.35318	0.917	1	1
Ubr2	0.13978	0.378382	0.667	0.357	1
Cdc14b	0.139812	-0.328425	0.306	0.5	1
Dnajb4	0.139814	-0.4015	0.306	0.571	1
Hnrnpa2b1	0.140174	0.38556	1	1	1
Gnl3l	0.140329	-0.314655	0.278	0.571	1
Tdp1	0.140605	0.273121	0.417	0.143	1
Tmem186	0.140805	0.380799	0.111	0	1
Ptgds	0.140805	0.592761	0.111	0	1
Carnmt1	0.141265	-0.289173	0.583	0.857	1
Zfand5	0.141436	-0.332022	0.833	1	1
Tyms	0.141625	0.563565	0.833	0.643	1
Cmtm8	0.141744	-0.405983	0.083	0.286	1
Arpc3	0.141943	-0.324724	0.861	1	1
Pcbp1	0.142635	-0.315863	0.889	1	1
Rps3	0.142936	-0.313388	1	1	1
C530008M17Rik	0.14303	0.318744	0.306	0.071	1
Tagln	0.144081	-1.30275	0.778	0.571	1
Mettl9	0.145106	0.285619	0.917	0.929	1
Cox7a2l	0.145172	-0.318788	0.833	1	1
Postn	0.14529	0.438019	0.889	0.643	1
Itpa	0.145451	-0.28729	0.583	0.857	1
Swap70	0.14559	-0.334477	0.139	0.357	1
Aste1	0.145796	-0.25193	0.083	0.286	1
Bptf	0.146628	-0.403425	0.694	0.929	1
Rgmb	0.147531	-0.383639	0.389	0.357	1
P3h3	0.1478	0.423323	0.75	0.5	1
Fkbp1a	0.147825	-0.393767	1	1	1
Foxp4	0.14836	0.415411	0.611	0.429	1
Erbb2	0.148389	0.343093	0.306	0.071	1
Ppm1m	0.148636	0.312608	0.5	0.214	1
Mcm6	0.148638	-0.253174	0.861	1	1
Pbx1	0.148651	-0.329013	0.778	0.786	1
Mgp	0.148762	1.178	0.389	0.143	1
Eno3	0.148961	0.380144	0.389	0.143	1
Nfya	0.148961	-0.337331	0.5	0.571	1
Ephb4	0.149016	0.462221	0.556	0.286	1
Prrc2b	0.149053	-0.338882	0.528	0.786	1
Atp6ap1	0.149114	-0.333167	0.472	0.714	1
Rrp7a	0.149187	-0.313427	0.417	0.714	1
Rtn3	0.149629	-0.284308	0.694	0.929	1
Cux1	0.150315	-0.398989	0.667	0.714	1
Tro	0.150333	0.459544	0.5	0.214	1
Shf	0.15049	0.316585	0.417	0.143	1
Afdn	0.150633	-0.368468	0.639	0.857	1
Loxl2	0.150698	0.283615	0.944	1	1
Itga6	0.151503	-0.404318	0.333	0.5	1
Znhit3	0.152198	0.339302	0.417	0.143	1
Mrpl17	0.152227	-0.329528	0.833	0.929	1
Nhp2	0.152307	-0.283055	0.694	0.929	1
Sertad1	0.152468	0.342454	0.5	0.214	1
Pard6g	0.152896	0.281907	0.5	0.214	1
Rps18	0.153071	-0.298125	1	1	1
Zfp322a	0.153344	0.369065	0.583	0.286	1
Ubn1	0.153415	0.32457	0.778	0.5	1
Gsn	0.153487	0.56148	0.389	0.143	1
Mbtps1	0.154287	0.361779	0.583	0.286	1
Nap1l1	0.1543	-0.306906	0.944	1	1
Ung	0.154879	0.371955	0.417	0.143	1
Apex1	0.155142	-0.401876	0.75	0.929	1
Mtpn	0.15521	-0.413582	0.806	0.929	1
Wtap	0.155255	-0.394717	0.556	0.786	1
Rps24	0.155298	-0.31603	1	1	1
Fam136a	0.155516	-0.332683	0.694	0.857	1
Nubpl	0.155969	-0.298639	0.25	0.5	1
Icam2	0.156106	-0.512056	0.528	0.714	1
Tubb2a	0.1563	-0.661682	0.611	0.857	1
Heg1	0.156343	0.329252	0.417	0.143	1
Abi1	0.156572	-0.420298	0.278	0.5	1
Rpl27a	0.156944	-0.310353	1	1	1
Ctnna3	0.157211	-0.312721	0.167	0.357	1
Triobp	0.157243	-0.273126	0.417	0.714	1
Ptprs	0.157456	0.608718	0.75	0.571	1
Lyrm2	0.157482	0.279798	0.5	0.214	1
Uqcrc1	0.157498	-0.30402	0.889	1	1
E2f4	0.157558	0.290401	0.5	0.214	1
Adamts10	0.157936	0.273002	0.417	0.143	1
Mgat1	0.15801	0.336133	0.417	0.143	1
Stx7	0.158118	0.296642	0.639	0.357	1
Il1rap	0.158148	-0.411894	0.028	0.143	1
Myh10	0.158967	0.278623	0.944	1	1
Mns1	0.15902	-0.260708	0.278	0.571	1
Emp3	0.159099	0.423069	0.778	0.5	1
AW549877	0.159239	-0.264982	0.167	0.429	1
4933434E20Rik	0.159371	-0.364233	0.556	0.786	1
Cntln	0.159607	0.329501	0.583	0.286	1
Rpl24	0.16017	-0.274266	1	1	1
Wnk4	0.160544	0.26186	0.306	0.071	1
Evi5	0.160682	-0.327527	0.611	0.857	1
Efna5	0.160775	-0.269583	0.167	0.429	1
Serp1	0.160789	-0.251323	0.694	0.929	1
Psmd11	0.160862	-0.289985	0.722	0.929	1
Tnik	0.160893	-0.346185	0.111	0.286	1
Gps1	0.161037	0.358275	0.833	0.571	1
Bag5	0.16113	0.329183	0.583	0.286	1
Trim32	0.161574	-0.270769	0.417	0.714	1
Fkbp9	0.162039	0.376264	0.833	0.857	1
Zmat2	0.162122	-0.392859	0.75	0.857	1
Kat7	0.162334	-0.297068	0.361	0.429	1
Nab1	0.162594	0.379889	0.5	0.214	1
Mycbp	0.162631	-0.374302	0.5	0.571	1
Gpatch4	0.162701	-0.35104	0.306	0.429	1
Sos2	0.16311	0.291971	0.5	0.214	1
Tmem230	0.163267	-0.431782	0.333	0.5	1
Tmem138	0.163575	-0.306084	0.306	0.429	1
Trp53rkb	0.163759	0.311021	0.306	0.071	1
Ddx17	0.164763	0.347794	0.806	0.571	1
Dmap1	0.165043	0.258014	0.5	0.214	1
Gpbp1l1	0.165373	-0.271569	0.222	0.5	1
Haus7	0.165644	0.349149	0.583	0.714	1
Cd320	0.165807	0.329588	0.5	0.214	1
Rack1	0.165863	-0.301427	0.972	1	1
2810001G20Rik	0.16606	-0.256394	0.167	0.429	1
Paip2	0.166176	-0.291993	0.861	1	1
Nfatc3	0.166194	0.307057	0.5	0.214	1
Tmem9b	0.166218	0.253354	0.306	0.071	1
Iars	0.16629	0.304661	0.5	0.214	1
Fubp1	0.166326	-0.452436	0.944	1	1
Chmp2b	0.16683	0.250619	0.5	0.214	1
Tmx2	0.167044	0.285462	0.5	0.214	1
Ube2i	0.167384	-0.39374	0.944	1	1
Mogs	0.167795	0.434483	0.389	0.143	1
mt-Nd6	0.16824	0.490569	0.306	0.071	1
Rpl13a	0.16831	-0.321813	0.972	1	1
Kif5b	0.168431	-0.384345	0.917	1	1
Cwf19l2	0.16864	0.267764	0.5	0.214	1
Lpcat3	0.168664	-0.295222	0.306	0.571	1
Rabgap1	0.169306	-0.376079	0.444	0.643	1
Tmbim4	0.169516	-0.357236	0.583	0.714	1
Fam98b	0.169723	-0.347419	0.444	0.643	1
Hivep2	0.170094	0.358191	0.306	0.071	1
Atp6v1d	0.170295	-0.370837	0.583	0.643	1
Tug1	0.170372	0.405694	0.556	0.286	1
Mzt1	0.170639	-0.328131	0.444	0.714	1
Polr3gl	0.170644	0.251114	0.306	0.071	1
Safb	0.171055	0.369632	0.778	0.5	1
Plac1	0.171086	-0.462988	0.222	0.5	1
Usp29	0.171335	0.27513	0.306	0.071	1
Trmt13	0.171388	0.343526	0.306	0.071	1
Arhgap11a	0.171459	0.489407	0.306	0.071	1
P4hb	0.171912	-0.368916	0.889	1	1
Sesn3	0.172671	-0.509303	0.444	0.5	1
Vgll4	0.172972	-0.412882	0.694	0.857	1
Zfp768	0.173463	0.459836	0.389	0.143	1
Dmwd	0.17383	0.519672	0.611	0.357	1
Decr2	0.174073	-0.252399	0.167	0.357	1
Dnajb9	0.175012	-0.320058	0.472	0.643	1
Sap30bp	0.175618	-0.398272	0.361	0.571	1
Mrpl36	0.17707	-0.334998	0.694	0.714	1
Dtx2	0.177759	-0.283468	0.222	0.357	1
Ap3s2	0.177825	-0.264158	0.194	0.357	1
Zfp36l1	0.178597	-0.362016	0.778	0.929	1
Eng	0.178907	-0.362589	0.806	0.786	1
Mdh2	0.179122	-0.289077	0.861	1	1
Rps26	0.180023	-0.301349	1	1	1
Tcta	0.180239	-0.31292	0.083	0.286	1
Mpped2	0.180436	0.427737	0.75	0.5	1
Wdr70	0.180651	0.439436	0.472	0.214	1
Clpp	0.182173	-0.357761	0.583	0.786	1
Eif3d	0.182228	0.358386	0.889	0.857	1
Mecp2	0.182763	-0.311449	0.333	0.5	1
Vcl	0.182766	-0.268899	0.722	0.929	1
Rtraf	0.18313	-0.341439	0.889	1	1
Gstm1	0.183489	-0.300803	0.194	0.429	1
Mtdh	0.183933	-0.307502	0.861	1	1
Zfp334	0.184946	-0.287089	0.139	0.357	1
Rpl9	0.185742	-0.256669	1	1	1
Rpl4	0.186006	-0.316558	1	1	1
Trim59	0.186138	0.462747	0.667	0.429	1
Rpl27	0.186427	-0.296801	0.917	1	1
Sec24a	0.187101	-0.360941	0.278	0.5	1
Dpm2	0.187626	0.27001	0.639	0.357	1
Olfml3	0.187662	0.430391	0.722	0.643	1
Chpf	0.187682	0.48701	0.389	0.143	1
Pdcd6	0.187891	-0.285123	0.75	0.714	1
Hbegf	0.188033	-0.426345	0.139	0.357	1
Hmgcl	0.188633	-0.25613	0.444	0.714	1
Tmem126a	0.189128	-0.350011	0.5	0.714	1
1810037I17Rik	0.18932	-0.261331	0.861	1	1
Zeb2	0.189362	0.662412	0.806	0.643	1
Chst11	0.189915	-0.339859	0.25	0.286	1
Adamts1	0.189986	0.511143	0.472	0.214	1
Tubb3	0.190242	-0.611044	0.556	0.786	1
Tbx2	0.190488	0.463432	0.389	0.143	1
Riok1	0.191124	0.33396	0.639	0.357	1
Tmem50a	0.191466	0.435246	0.917	0.857	1
Fscn1	0.192736	-0.258264	0.861	1	1
Spred1	0.194016	-0.313703	0.444	0.714	1
Uqcr10	0.194064	-0.310464	0.917	0.929	1
Robo2	0.194065	0.434997	0.639	0.357	1
Leo1	0.19409	-0.271695	0.611	0.857	1
Clptm1	0.194696	0.426567	0.694	0.429	1
Fbxl7	0.194808	0.612019	0.75	0.643	1
Rbbp4	0.195042	-0.361585	0.944	1	1
Cyc1	0.195046	-0.293394	0.861	0.929	1
Fam96a	0.195139	-0.326698	0.694	0.857	1
Fzd2	0.19549	0.461032	0.722	0.714	1
Bex3	0.195693	-0.339645	0.944	1	1
Amotl2	0.195773	-0.295199	0.417	0.643	1
Tmf1	0.196436	-0.414211	0.528	0.714	1
Prr3	0.196546	-0.252011	0.361	0.643	1
Rpl23a	0.19675	-0.274975	0.972	1	1
Rps15a	0.197047	-0.30149	1	1	1
Rpl12	0.197384	-0.310804	0.972	1	1
Rps13	0.197464	-0.311997	1	1	1
Cd47	0.197786	0.314546	0.639	0.357	1
Prkci	0.198975	-0.352781	0.167	0.286	1
Mindy2	0.19975	0.493609	0.389	0.143	1
Rps27l	0.199801	-0.255531	0.861	1	1
Sipa1l1	0.20037	0.46743	0.667	0.571	1
Timm22	0.200401	-0.294807	0.722	0.929	1
Cd2bp2	0.200414	0.30678	0.694	0.429	1
Kdm2a	0.200443	0.369378	0.611	0.429	1
Bud31	0.201245	0.3572	0.694	0.714	1
Gfer	0.201664	-0.264765	0.417	0.5	1
Eif3h	0.201684	-0.340399	0.889	1	1
Cox19	0.201801	-0.291544	0.472	0.5	1
Ebpl	0.202304	-0.356932	0.611	0.786	1
Arid4a	0.202776	0.477164	0.639	0.429	1
Ccnd3	0.202879	0.540419	0.833	0.714	1
Usp15	0.203044	-0.361331	0.333	0.571	1
Ptpn6	0.203335	-0.257019	0.194	0.286	1
Chordc1	0.20375	0.469143	0.75	0.5	1
Setd1b	0.203959	-0.286564	0.361	0.571	1
Polr2f	0.204741	-0.283907	0.889	1	1
Rnf139	0.205025	0.2986	0.278	0.071	1
Cd151	0.205415	-0.251798	0.611	0.857	1
Eif4g1	0.205675	0.346449	0.917	0.929	1
Mid1	0.205677	-0.333162	0.167	0.357	1
Tsr2	0.205765	-0.285648	0.194	0.429	1
Nek9	0.205799	-0.27067	0.306	0.571	1
Cwc27	0.207001	0.268919	0.389	0.143	1
Clns1a	0.207658	-0.264586	0.75	0.929	1
Mus81	0.207676	0.274738	0.389	0.143	1
Spg21	0.207843	-0.321549	0.5	0.571	1
Ccnb2	0.208184	-0.438811	0.472	0.5	1
Bnip3	0.208449	0.342365	0.556	0.286	1
Adarb1	0.208953	0.43079	0.389	0.143	1
Zfp275	0.209429	0.270753	0.389	0.143	1
2610001J05Rik	0.209586	-0.322484	0.528	0.643	1
Cldnd1	0.209694	-0.330884	0.667	0.857	1
Nrbp1	0.209871	-0.324538	0.583	0.714	1
Amn1	0.210255	-0.283202	0.306	0.571	1
Gpr107	0.210826	0.326028	0.528	0.286	1
Atat1	0.210827	0.360345	0.556	0.286	1
Gtf2i	0.211193	0.287606	0.806	0.786	1
Igdcc3	0.211582	-0.289342	0.25	0.357	1
Dkk3	0.211733	0.319726	0.389	0.143	1
Hba-a2	0.211837	0.770636	0.917	0.857	1
Vps26a	0.211915	-0.275936	0.333	0.571	1
Fam50a	0.212158	-0.330548	0.556	0.714	1
Sirt7	0.212296	0.303575	0.389	0.143	1
Vdac3	0.212959	-0.264606	0.861	1	1
Gnaq	0.212984	-0.291275	0.528	0.786	1
Trp53bp1	0.213025	-0.327713	0.25	0.5	1
Impact	0.213316	-0.332975	0.222	0.429	1
Daam1	0.213683	-0.303557	0.444	0.429	1
BC003965	0.213868	-0.380664	0.444	0.571	1
Cd59a	0.214287	0.30706	0.278	0.071	1
Caprin1	0.214474	0.443522	0.972	0.929	1
Ap4m1	0.214784	0.287302	0.389	0.143	1
Gm49336	0.214852	-0.347767	0.25	0.357	1
Fnta	0.215301	-0.342931	0.389	0.643	1
Ciz1	0.21534	0.286662	0.389	0.143	1
Cdc42se2	0.215479	0.33784	0.556	0.286	1
Mtch1	0.215515	0.287358	0.972	1	1
Pgk1	0.215718	-0.293911	0.944	1	1
Mpp1	0.216015	0.257061	0.389	0.143	1
Syne1	0.216028	0.265577	0.389	0.143	1
Haus3	0.216148	-0.307176	0.278	0.5	1
Alg9	0.216266	-0.355497	0.278	0.357	1
Cdk7	0.216279	-0.305273	0.5	0.643	1
Mlf2	0.216631	-0.347646	0.917	1	1
Uqcrb	0.216687	-0.319689	0.972	1	1
Luzp1	0.218096	0.450987	0.694	0.571	1
Phb	0.218389	-0.29394	0.472	0.5	1
Gna11	0.218438	-0.341272	0.667	0.786	1
Nrk	0.218475	0.40261	0.556	0.286	1
Lhfpl2	0.218799	0.299706	0.472	0.214	1
Hspb1	0.218878	-0.415984	0.472	0.571	1
Ing1	0.218946	-0.260591	0.444	0.714	1
Tspan13	0.219725	-0.332102	0.667	0.857	1
Tbccd1	0.21977	-0.271712	0.194	0.429	1
Tbx5	0.219932	-0.298341	0.139	0.214	1
Csnk2b	0.219971	-0.302207	0.722	0.929	1
Spata24	0.220039	-0.251182	0.278	0.5	1
Decr1	0.220277	0.391391	0.639	0.5	1
Flnb	0.220497	0.402571	0.694	0.429	1
Cep68	0.220641	-0.255904	0.194	0.429	1
Cep170	0.220836	-0.329108	0.389	0.643	1
Ap2b1	0.221099	-0.399013	0.5	0.714	1
Kmt5c	0.22129	-0.255552	0.25	0.429	1
Ptdss2	0.221542	0.343935	0.556	0.286	1
B3gnt5	0.221564	0.440858	0.556	0.286	1
Ei24	0.221614	-0.286645	0.472	0.571	1
H19	0.221628	-0.338186	0.972	1	1
Dctn4	0.22187	-0.328934	0.667	0.857	1
Gon4l	0.222923	0.384866	0.528	0.357	1
Cltc	0.223769	0.323941	0.778	0.857	1
Dab2ip	0.223912	0.302508	0.694	0.429	1
Ndufa3	0.224533	-0.34511	0.75	0.929	1
Ndst1	0.224695	0.290975	0.278	0.071	1
Pnpla8	0.224763	0.360588	0.694	0.429	1
Rsu1	0.224962	-0.341754	0.75	0.929	1
Synrg	0.2255	-0.289419	0.139	0.214	1
Elp3	0.225755	-0.281181	0.444	0.571	1
Smtn	0.225898	-0.344416	0.278	0.357	1
Fignl1	0.226103	0.417797	0.611	0.643	1
Rps14	0.226266	-0.273902	1	1	1
Noa1	0.22654	-0.258849	0.222	0.429	1
Sqstm1	0.226671	0.336151	0.611	0.357	1
Map1b	0.226904	-0.651256	0.944	1	1
Sox4	0.227071	-0.348126	0.944	1	1
Tacc1	0.22727	0.395039	0.556	0.429	1
Gsr	0.227397	0.329981	0.472	0.214	1
Mark3	0.227699	0.305605	0.694	0.429	1
Gapdh	0.228275	-0.25423	1	1	1
2022-03-02	0.228565	-0.291198	0.444	0.5	1
Sbk1	0.229003	0.268239	0.472	0.214	1
Naa15	0.229398	0.406735	0.806	0.714	1
Cenpi	0.229662	0.283786	0.278	0.071	1
Ubqln1	0.229735	-0.321855	0.556	0.786	1
Metrn	0.229876	0.40936	0.639	0.643	1
Ndufa4	0.230013	-0.284823	1	1	1
Nfe2l1	0.23017	0.386828	0.722	0.5	1
Pstk	0.230213	-0.300251	0.472	0.714	1
Bud23	0.230317	-0.285542	0.556	0.786	1
Abhd4	0.230318	-0.257976	0.194	0.429	1
Anxa6	0.230899	0.426916	0.889	0.786	1
Mllt10	0.232375	0.329987	0.611	0.357	1
Tra2a	0.23295	-0.294457	0.889	0.857	1
Aimp2	0.233595	-0.312274	0.556	0.643	1
Tsfm	0.233696	-0.278216	0.5	0.714	1
Slc16a1	0.234207	-0.364937	0.389	0.571	1
Txndc9	0.234443	-0.307229	0.778	0.929	1
Rcsd1	0.234542	0.392208	0.722	0.714	1
Dkc1	0.234788	-0.38948	0.583	0.786	1
Fam76a	0.234885	0.267364	0.361	0.143	1
Pfn1	0.235093	-0.271344	0.972	1	1
Hectd4	0.23528	0.3039	0.278	0.071	1
Ercc3	0.235301	0.28638	0.278	0.071	1
Rilpl1	0.235625	-0.329814	0.278	0.357	1
Nudt14	0.236139	0.335952	0.611	0.357	1
Srpk2	0.236162	-0.316004	0.639	0.714	1
Nrip1	0.236167	-0.315311	0.722	0.786	1
Golt1b	0.236197	-0.272999	0.583	0.643	1
Cdca4	0.237228	-0.28756	0.389	0.643	1
Letmd1	0.237652	-0.264845	0.111	0.286	1
Paxx	0.237855	-0.282208	0.139	0.286	1
Gmps	0.238358	-0.319859	0.778	0.786	1
Ier3	0.238861	-0.407329	0.194	0.214	1
Ufsp2	0.239037	-0.368165	0.5	0.643	1
Sf1	0.239498	-0.341985	0.639	0.786	1
Suz12	0.239591	0.435172	0.667	0.429	1
Sec61b	0.239714	-0.344663	0.917	1	1
Sdad1	0.239803	0.273094	0.361	0.143	1
Col5a2	0.24023	0.48002	0.806	0.786	1
Paip1	0.240398	0.256252	0.639	0.643	1
Hnrnpc	0.240829	-0.374747	0.917	1	1
Med14	0.242278	-0.263615	0.472	0.5	1
Atxn2	0.242643	-0.320586	0.417	0.643	1
Cycs	0.243107	-0.309877	0.972	1	1
Rpl10	0.24341	-0.259141	0.972	1	1
Slc9a1	0.244029	-0.283414	0.139	0.214	1
Marcksl1	0.24408	-0.290101	0.917	1	1
Trip13	0.244287	-0.30538	0.472	0.5	1
Top2a	0.24438	0.399636	0.611	0.357	1
Fam117b	0.244439	-0.266071	0.194	0.357	1
Brap	0.244817	-0.256328	0.167	0.357	1
Kars	0.245108	0.306071	0.75	0.5	1
Suv39h2	0.245237	0.31371	0.361	0.143	1
Faf2	0.245252	0.36514	0.5	0.357	1
Aaas	0.245516	-0.25123	0.278	0.5	1
Dpp3	0.245735	0.430247	0.694	0.714	1
Kif1bp	0.245755	0.284307	0.444	0.214	1
Erc1	0.246597	0.339737	0.528	0.286	1
Ptms	0.246688	-0.34802	0.917	1	1
Atp2b4	0.246955	0.336419	0.25	0.071	1
D8Ertd738e	0.248121	0.27675	0.889	0.929	1
Nosip	0.248291	-0.292472	0.25	0.429	1
Nfx1	0.249079	-0.326196	0.389	0.571	1
Ntmt1	0.249826	-0.256899	0.583	0.571	1
Epha3	0.250455	0.506586	0.694	0.5	1
Ccl25	0.251065	0.256231	0.361	0.143	1
Vcan	0.251155	0.629419	0.972	1	1
Tor1aip2	0.25142	-0.354513	0.694	0.857	1
H2afz	0.251427	0.267616	1	1	1
Dbi	0.252083	0.409097	0.972	1	1
Cep295	0.252614	0.407637	0.444	0.214	1
Timm8a1	0.252997	-0.253657	0.639	0.714	1
Nkap	0.25364	0.346662	0.667	0.429	1
Tlnrd1	0.253891	0.333226	0.611	0.357	1
Clasp1	0.253911	0.34607	0.611	0.357	1
Pet100	0.254324	-0.375951	0.472	0.643	1
Arhgap1	0.254702	-0.299378	0.389	0.571	1
Serpinb6a	0.254772	-0.276145	0.639	0.643	1
Trip12	0.254905	0.366239	0.778	0.571	1
Ndufs1	0.255177	-0.295825	0.417	0.571	1
Psma4	0.255628	-0.292916	0.917	1	1
Zfp57	0.255801	-0.310794	0.222	0.429	1
Hjurp	0.256093	0.378274	0.611	0.714	1
Fam149b	0.2561	0.33278	0.444	0.214	1
Agap3	0.256202	0.350349	0.361	0.143	1
Ubash3b	0.256738	-0.294965	0.278	0.5	1
Fbxo5	0.256791	0.451532	0.5	0.429	1
Ddx3x	0.257908	-0.276151	0.75	0.929	1
Cherp	0.258264	-0.271006	0.389	0.643	1
Map3k1	0.258311	-0.292789	0.333	0.571	1
Lsm7	0.25877	0.382723	0.889	0.857	1
Mpg	0.259363	-0.292228	0.528	0.643	1
R3hcc1	0.259698	0.315748	0.528	0.286	1
Bcl7b	0.260193	-0.270288	0.417	0.643	1
Nup107	0.260591	0.322714	0.417	0.214	1
Rnmt	0.261419	0.255317	0.611	0.357	1
Snrpg	0.261476	-0.293149	1	1	1
Rpl10a	0.261885	-0.253767	0.972	1	1
Slc37a3	0.261943	-0.300026	0.389	0.5	1
Eif2s3x	0.262703	0.346917	0.639	0.429	1
Abcg2	0.262745	-0.312574	0.556	0.786	1
Etv5	0.263076	0.263176	0.25	0.071	1
Avpi1	0.263219	0.275241	0.361	0.143	1
Mdfi	0.263366	0.311561	0.528	0.286	1
Klf3	0.263474	0.347058	0.75	0.786	1
Ddt	0.263626	0.372614	0.611	0.357	1
Sdha	0.264226	-0.288789	0.75	0.929	1
Copa	0.264237	0.253421	0.944	0.857	1
Pacsin2	0.264424	0.401154	0.611	0.357	1
Rras	0.264824	-0.262545	0.75	0.929	1
Zfp467	0.264845	0.361022	0.361	0.143	1
Btbd7	0.264865	0.445573	0.694	0.5	1
Pgrmc2	0.265105	-0.254004	0.556	0.786	1
Gigyf2	0.265128	-0.268894	0.389	0.643	1
Fubp3	0.265173	-0.262849	0.417	0.643	1
Rpl36a-ps1	0.266392	-0.337661	0.417	0.571	1
Upf3b	0.266593	0.405574	0.694	0.571	1
Atp6v1e1	0.266863	-0.260739	0.75	0.786	1
Exoc3	0.266953	0.335989	0.667	0.429	1
Lyar	0.267223	-0.262197	0.639	0.857	1
Ints8	0.267625	-0.285033	0.306	0.5	1
Mapk9	0.26769	-0.25917	0.278	0.429	1
Eva1b	0.26784	0.464005	0.75	0.571	1
Ube2l3	0.26822	-0.344906	0.833	0.929	1
Cd276	0.268717	-0.254817	0.361	0.5	1
Cfdp1	0.268814	-0.296569	0.75	0.929	1
Spns1	0.269125	0.390596	0.611	0.5	1
Ugcg	0.269181	-0.256678	0.444	0.5	1
Psd3	0.269282	0.282603	0.611	0.357	1
Banf1	0.269335	0.311416	0.944	0.857	1
Zzz3	0.26936	0.363731	0.583	0.357	1
AU019823	0.26984	0.387768	0.444	0.214	1
Picalm	0.269917	-0.303318	0.583	0.786	1
0610012G03Rik	0.270084	-0.392931	0.778	0.786	1
Sh3bgrl3	0.270126	-0.261224	0.917	1	1
Dlk1	0.270127	0.879072	0.194	0.214	1
Atp5f1	0.270284	-0.28038	0.917	1	1
Ap3m1	0.270621	-0.269461	0.5	0.714	1
Snhg12	0.27118	-0.293992	0.528	0.571	1
Pgm2l1	0.271612	0.280563	0.25	0.071	1
Itm2c	0.271929	0.464573	0.722	0.571	1
Vta1	0.271972	-0.364139	0.417	0.643	1
Gigyf1	0.273156	-0.252552	0.25	0.357	1
Twist1	0.273402	0.457212	0.944	1	1
Esyt2	0.273952	0.329093	0.361	0.143	1
Fam49b	0.274072	0.41629	0.694	0.643	1
Mybbp1a	0.274505	0.375546	0.722	0.5	1
Hspa9	0.27456	-0.318037	0.806	0.929	1
Armc1	0.277062	-0.326131	0.639	0.786	1
Psmc1	0.277373	-0.26516	0.639	0.857	1
Golga4	0.277511	0.369311	0.667	0.643	1
Rpf2	0.278383	0.381337	0.444	0.214	1
Dpysl3	0.278522	0.365847	0.917	0.929	1
Axl	0.278944	0.267163	0.444	0.214	1
Sin3a	0.279289	0.331434	0.361	0.143	1
Kif26b	0.279449	0.319151	0.333	0.143	1
Calcoco1	0.27958	-0.267648	0.167	0.357	1
Rpl6	0.279697	-0.257134	0.972	1	1
Rev3l	0.280329	0.33496	0.361	0.143	1
Blm	0.280361	0.323506	0.583	0.357	1
Ttc1	0.280574	-0.266419	0.556	0.786	1
Mphosph8	0.280695	-0.287746	0.667	0.786	1
Fem1c	0.281131	-0.279024	0.361	0.5	1
Gtf2h4	0.281541	0.326096	0.528	0.286	1
Cnot11	0.282001	-0.262393	0.361	0.571	1
Mcam	0.282116	0.363819	0.611	0.643	1
Nop14	0.283042	-0.37721	0.5	0.643	1
Hsf2	0.283244	-0.261232	0.333	0.429	1
Abr	0.283567	0.293771	0.361	0.143	1
Znrd1	0.284266	0.300385	0.722	0.5	1
Lemd2	0.284434	0.291344	0.444	0.214	1
Id1	0.284809	0.540148	0.917	0.857	1
Zfp445	0.285269	0.464266	0.639	0.429	1
Ablim1	0.285545	-0.272306	0.111	0.286	1
Dnaja2	0.285563	-0.29555	0.889	0.929	1
Gpx8	0.285725	0.250935	0.75	0.714	1
Sall2	0.286054	0.322457	0.361	0.143	1
Naa10	0.286072	0.396547	0.667	0.5	1
Gen1	0.286111	0.330181	0.25	0.071	1
Reep4	0.286659	0.345355	0.361	0.143	1
mt-Nd4l	0.286805	0.59536	0.722	0.5	1
Xylt2	0.287084	0.299719	0.361	0.143	1
Thumpd1	0.287348	0.349726	0.556	0.357	1
Hebp1	0.287793	-0.268483	0.417	0.643	1
Zbtb37	0.287935	0.280564	0.361	0.143	1
Kmt5a	0.288466	-0.407998	0.722	0.857	1
Tmem214	0.288544	0.307691	0.556	0.429	1
Pex3	0.29038	0.343917	0.25	0.071	1
Smpdl3a	0.290465	0.352026	0.444	0.286	1
Nfib	0.290828	0.338139	0.944	0.929	1
Gbf1	0.291317	0.33112	0.528	0.286	1
Shisa5	0.291333	0.307049	0.583	0.357	1
Mpdu1	0.291465	-0.269828	0.583	0.643	1
Slc16a3	0.291671	0.510494	0.667	0.571	1
Clspn	0.292299	0.458275	0.583	0.429	1
Anapc7	0.292431	0.261668	0.528	0.286	1
Ran	0.293178	-0.274832	1	1	1
Psph	0.294224	-0.261423	0.278	0.429	1
Zfp330	0.294864	0.324814	0.528	0.286	1
Uchl3	0.294942	-0.26383	0.639	0.643	1
Hectd1	0.294951	0.359813	0.833	0.643	1
Dchs1	0.295312	0.48369	0.5	0.286	1
Rpl9-ps6	0.295708	-0.257179	0.472	0.571	1
Stxbp6	0.295851	0.328235	0.417	0.214	1
Snai2	0.296382	0.420289	0.444	0.214	1
Mocs2	0.296522	-0.353073	0.417	0.571	1
Uba5	0.296633	-0.329746	0.583	0.714	1
Coro1b	0.296988	-0.319493	0.694	0.714	1
U2af1	0.298727	-0.316731	0.972	1	1
Ninj1	0.298812	0.314971	0.444	0.214	1
Cryab	0.29913	0.257103	0.667	0.429	1
Pdap1	0.299222	-0.257933	0.917	1	1
Basp1	0.299752	-0.395321	0.917	1	1
Timp3	0.299768	-0.441536	0.528	0.714	1
Dazap1	0.299867	0.347228	0.833	0.714	1
Rpl31	0.300077	-0.304886	0.944	1	1
Tex10	0.300737	0.294699	0.444	0.214	1
Parva	0.301191	0.341361	0.556	0.429	1
Ppcs	0.301461	-0.266595	0.194	0.286	1
Smurf2	0.301784	0.25337	0.444	0.214	1
Trim27	0.301996	0.527853	0.75	0.714	1
Slc24a5	0.302031	0.4033	0.583	0.5	1
Ubqln2	0.302625	-0.289151	0.472	0.571	1
Col4a1	0.30282	-0.253651	0.833	0.786	1
Agtpbp1	0.302905	-0.253265	0.139	0.286	1
Fam118b	0.302971	0.261067	0.444	0.214	1
Exoc7	0.302991	0.278868	0.444	0.214	1
Exosc5	0.303221	0.346548	0.583	0.357	1
Erf	0.303234	0.33529	0.611	0.429	1
Uri1	0.303434	0.254473	0.667	0.429	1
Brca2	0.303544	0.294171	0.444	0.214	1
Cenpn	0.304255	0.298922	0.25	0.071	1
Stk11	0.304255	0.303041	0.417	0.286	1
Hmgn5	0.304438	-0.320793	0.361	0.571	1
Pde1a	0.304489	0.405348	0.667	0.429	1
G3bp2	0.305352	0.311847	0.944	0.857	1
Pura	0.306094	-0.269333	0.389	0.429	1
Stag2	0.306371	0.322225	0.667	0.429	1
Dlc1	0.306435	0.392806	0.889	0.786	1
P3h4	0.306557	0.417199	0.75	0.643	1
Tsc22d4	0.307632	0.315355	0.611	0.5	1
Lpar6	0.307902	-0.261751	0.25	0.429	1
Fmr1	0.307905	0.368415	0.694	0.643	1
Herc2	0.308201	0.257731	0.556	0.571	1
Igfbp2	0.308265	-0.352058	0.222	0.429	1
Washc1	0.308769	0.268778	0.417	0.214	1
Tgfbi	0.309119	0.831833	0.639	0.5	1
Mier1	0.309559	0.334314	0.722	0.5	1
Tpp2	0.309625	0.315659	0.75	0.571	1
Rad21	0.309631	0.35655	0.667	0.429	1
Arid3a	0.310181	-0.25843	0.333	0.429	1
Tbc1d12	0.310803	0.255084	0.25	0.071	1
Pex5	0.311417	-0.281293	0.222	0.429	1
Pxdc1	0.311606	0.391412	0.639	0.429	1
Tpm4	0.311914	-0.438517	0.972	1	1
Rell1	0.312125	-0.272701	0.361	0.5	1
Eif4h	0.312212	0.339167	0.944	0.857	1
Appl2	0.312507	0.393362	0.222	0.071	1
Siah1b	0.313373	0.299235	0.25	0.071	1
Itgb1	0.313861	0.308016	0.972	1	1
Kat8	0.314166	-0.291789	0.306	0.429	1
Brk1	0.314245	-0.340563	0.778	0.929	1
Hmox2	0.314759	0.441395	0.722	0.571	1
Trps1	0.314949	0.288755	0.5	0.286	1
Me2	0.315366	-0.280796	0.361	0.5	1
Xpo6	0.315512	0.38807	0.5	0.286	1
Med1	0.315683	-0.279366	0.444	0.571	1
Entpd7	0.315902	-0.290442	0.389	0.571	1
Parp6	0.316126	0.252569	0.25	0.071	1
Pum3	0.316161	-0.261229	0.583	0.643	1
Pop7	0.316483	-0.354958	0.528	0.643	1
Plod1	0.317022	0.358891	0.5	0.286	1
Fbxo45	0.317197	0.261522	0.5	0.286	1
Cxcr4	0.317858	-0.382097	0.139	0.214	1
Phc2	0.318897	0.371913	0.75	0.571	1
Nfil3	0.319005	-0.284928	0.083	0.214	1
Xpo4	0.319242	0.331862	0.5	0.286	1
Akap9	0.319507	0.303446	0.778	0.786	1
Nmd3	0.319715	0.287809	0.333	0.143	1
Fbxl6	0.319858	0.352655	0.417	0.214	1
Isoc1	0.319962	-0.314171	0.444	0.643	1
Mtap	0.320474	-0.285363	0.667	0.786	1
Guk1	0.320545	0.337148	0.75	0.643	1
Tmed1	0.320839	0.330407	0.667	0.5	1
Prkag1	0.321076	0.311417	0.639	0.429	1
Cdk13	0.321134	-0.313443	0.528	0.643	1
Tfb1m	0.321305	0.421273	0.333	0.143	1
Klhl24	0.321465	-0.28122	0.472	0.643	1
Papss2	0.321542	0.83586	0.5	0.357	1
Timm13	0.322413	-0.276233	0.917	1	1
Lamb1	0.322675	0.365068	0.722	0.5	1
Hpf1	0.323724	0.272712	0.75	0.714	1
Sdhd	0.325502	0.268115	0.833	0.643	1
Ints13	0.325628	-0.254383	0.306	0.357	1
Eif3a	0.326599	-0.289709	0.972	1	1
Ppp1r7	0.326772	0.320197	0.556	0.5	1
Tbx18	0.328227	-0.704027	0.083	0.214	1
Bsg	0.328857	0.268935	0.972	1	1
Mtx1	0.329045	0.331307	0.722	0.5	1
Sh3pxd2a	0.329282	-0.416139	0.389	0.5	1
Ccdc107	0.329414	0.320877	0.5	0.286	1
Cdk6	0.329452	-0.284661	0.444	0.571	1
Clint1	0.329828	0.353638	0.75	0.643	1
Ftsj3	0.329964	0.314425	0.722	0.5	1
Ubfd1	0.330802	0.268534	0.722	0.5	1
Kmt2d	0.331905	-0.258338	0.222	0.429	1
Cdc16	0.332453	0.271496	0.889	0.786	1
Pih1d1	0.332612	-0.378946	0.444	0.571	1
Dda1	0.332785	-0.29168	0.5	0.714	1
Cdc37	0.333656	0.268435	0.917	0.929	1
Pde4a	0.333954	-0.274962	0.194	0.357	1
Ssh1	0.334059	0.274146	0.417	0.214	1
Dtymk	0.334074	0.319339	0.889	0.786	1
Cog5	0.334378	-0.291465	0.222	0.357	1
Cmss1	0.334933	0.278951	0.333	0.143	1
1110004F10Rik	0.335	0.259338	0.972	0.929	1
Hspa5	0.335616	0.375929	0.972	1	1
H2afx	0.336249	-0.299339	0.75	0.643	1
Cdk16	0.337201	-0.317402	0.528	0.714	1
Rrbp1	0.337406	0.467087	1	1	1
Dnm3os	0.338287	0.263791	0.333	0.143	1
Prkacb	0.338489	0.284558	0.611	0.643	1
Pigp	0.338702	-0.354807	0.611	0.714	1
Mrps36	0.339363	0.284533	0.722	0.5	1
Atf1	0.339484	-0.34229	0.444	0.571	1
Kif26a	0.339792	-0.319807	0.25	0.286	1
Mum1l1	0.339801	-0.311278	0.389	0.571	1
Ostc	0.340965	-0.288731	0.861	0.929	1
Etf1	0.341236	-0.266595	0.694	0.786	1
Nelfcd	0.34237	0.272117	0.5	0.286	1
Cuedc1	0.342379	0.336068	0.333	0.143	1
Lrrc20	0.342845	-0.309495	0.111	0.286	1
Gcsh	0.343279	-0.262549	0.639	0.714	1
Ncbp2	0.343414	-0.277047	0.694	0.857	1
Copb1	0.344138	-0.269491	0.806	0.929	1
Brd7	0.344489	0.390436	0.694	0.571	1
Sf3b5	0.344622	0.34242	0.917	0.786	1
Mbnl2	0.344773	0.348211	0.667	0.5	1
Zfp991	0.344952	-0.262549	0.083	0.214	1
Prim2	0.345484	0.339376	0.306	0.143	1
Tusc2	0.345709	-0.252547	0.278	0.429	1
Wdr1	0.345845	-0.340684	0.806	0.857	1
Kif21a	0.346204	0.282324	0.222	0.071	1
Fam171a2	0.346271	0.278124	0.417	0.214	1
Dnajc10	0.346294	-0.304996	0.583	0.786	1
Atp5k	0.347054	-0.256749	0.944	1	1
Smc1a	0.347064	0.330831	0.917	0.929	1
Dkk1	0.347115	-0.284291	0.056	0.143	1
Jam3	0.347411	0.316579	0.583	0.357	1
Gtf2a2	0.347792	-0.30067	0.806	0.857	1
Tshz2	0.348234	0.407583	0.333	0.143	1
Ccny	0.348771	0.371191	0.639	0.429	1
Gm20498	0.348917	-0.266792	0.083	0.143	1
Sall3	0.351529	-0.305042	0.361	0.5	1
Tnrc18	0.351559	0.294762	0.583	0.357	1
Dars	0.353028	-0.316216	0.472	0.643	1
Mecom	0.353235	0.290556	0.889	0.714	1
Lzts2	0.354116	0.269857	0.583	0.357	1
St13	0.354479	-0.258792	0.889	0.929	1
Nelfb	0.354886	0.331744	0.639	0.429	1
Tinagl1	0.354995	0.312333	0.5	0.286	1
Lrfn4	0.355475	0.406286	0.333	0.143	1
Gyg	0.355634	-0.403801	0.861	0.929	1
Meg3	0.356107	0.69664	0.972	0.857	1
Hadhb	0.356134	0.311197	0.694	0.571	1
Pola1	0.356174	0.353769	0.417	0.214	1
Ak3	0.357683	-0.322716	0.333	0.5	1
Utp11	0.357693	0.305318	0.778	0.571	1
Peak1	0.358085	-0.255512	0.194	0.357	1
Jagn1	0.35842	-0.254263	0.667	0.643	1
Ccdc80	0.358988	0.362744	0.667	0.714	1
Tmem63b	0.359377	-0.30364	0.389	0.571	1
Msl1	0.359447	0.292175	0.639	0.429	1
Chd2	0.360445	0.446236	0.556	0.357	1
1700020I14Rik	0.360673	0.373514	0.778	0.643	1
Mapre1	0.360812	-0.279744	0.944	0.929	1
Pecam1	0.361417	-0.333018	0.361	0.429	1
Esd	0.36228	0.32199	0.861	0.786	1
Taf6l	0.362509	-0.267704	0.556	0.714	1
Zfp101	0.362698	0.265138	0.361	0.214	1
Cpsf6	0.363044	0.38644	0.833	0.714	1
Tbc1d5	0.363408	0.307821	0.333	0.143	1
Me1	0.363425	-0.262266	0.444	0.5	1
Cald1	0.363693	-0.35479	0.917	1	1
Mgst1	0.363839	0.295595	0.306	0.143	1
Ppp4r3b	0.364673	0.29921	0.5	0.571	1
Clic4	0.366469	-0.285979	0.694	0.857	1
Angptl2	0.366587	0.287293	0.5	0.286	1
Hip1	0.366667	0.284849	0.5	0.286	1
Apmap	0.36698	0.297633	0.333	0.143	1
Dna2	0.367253	0.357759	0.278	0.143	1
Stag1	0.367326	0.295615	0.694	0.5	1
Pabpn1	0.367892	0.258835	0.833	0.643	1
Ndufs8	0.368119	-0.388703	0.694	0.714	1
Ppp1r10	0.368233	-0.27528	0.306	0.429	1
Ugp2	0.368278	0.303632	0.944	0.857	1
Pkia	0.368367	0.301559	0.417	0.214	1
Zc3h15	0.368431	-0.268338	0.806	0.929	1
Stx18	0.368559	0.25239	0.556	0.357	1
Rap1a	0.36901	0.380638	0.778	0.643	1
Cenpq	0.369185	0.309675	0.389	0.286	1
Procr	0.37022	-0.3105	0.083	0.214	1
Dnajc25	0.37095	0.294685	0.5	0.286	1
Mxra7	0.371176	-0.250655	0.472	0.571	1
Skp1a	0.371529	-0.322634	0.806	0.857	1
Kif2c	0.371638	0.473796	0.306	0.143	1
Clca3a1	0.371705	0.26643	0.222	0.071	1
Npepps	0.372408	0.352614	0.639	0.5	1
App	0.372767	0.276112	0.889	0.857	1
Frmd6	0.372792	0.255744	0.5	0.286	1
Lrrc41	0.373019	0.271477	0.556	0.357	1
Ilkap	0.373056	-0.278167	0.667	0.857	1
Nxf1	0.373178	0.34372	0.889	0.786	1
Srsf1	0.373451	0.271686	0.861	0.929	1
Nup88	0.373512	-0.272835	0.472	0.643	1
Phf20	0.373628	0.375388	0.583	0.5	1
Tardbp	0.373741	0.284021	0.917	0.929	1
Nup93	0.37405	0.271334	0.5	0.286	1
Ezh2	0.374377	0.355283	0.917	0.786	1
Sec14l1	0.37438	0.283149	0.5	0.286	1
Rnf126	0.374516	0.371575	0.694	0.571	1
Gm26917	0.374886	0.5518	0.556	0.357	1
Msh6	0.375738	0.319691	0.5	0.286	1
Sirt2	0.375877	-0.252692	0.361	0.5	1
Ier5l	0.377184	0.253931	0.5	0.286	1
Narfl	0.378143	0.325418	0.222	0.071	1
Nid2	0.378948	0.463107	0.528	0.357	1
Gm16286	0.381162	0.361507	0.806	0.714	1
Stx4a	0.381668	0.352554	0.5	0.286	1
Supt16	0.381776	0.286045	0.917	0.929	1
Fkbp4	0.383356	0.325713	0.972	0.929	1
Plxnb2	0.383702	0.381129	0.417	0.286	1
Tal1	0.383737	-0.257395	0.222	0.357	1
Psmg1	0.384352	-0.25092	0.417	0.571	1
Eif3e	0.384594	-0.287206	0.944	1	1
Papss1	0.385364	0.317374	0.694	0.571	1
Edf1	0.385942	0.310932	0.889	0.929	1
Cops4	0.386696	-0.285129	0.722	0.857	1
Fbn2	0.387937	0.268677	0.944	1	1
Nfia	0.388065	-0.30359	0.833	0.929	1
Atp6v0d1	0.388381	-0.331222	0.667	0.786	1
Casc4	0.38839	-0.284244	0.306	0.429	1
Ddi2	0.388744	-0.250449	0.444	0.643	1
Apeh	0.388811	0.267172	0.417	0.214	1
Itsn1	0.389622	-0.256003	0.361	0.5	1
Cyp20a1	0.389732	-0.275569	0.417	0.429	1
Cnot3	0.391232	-0.251598	0.556	0.571	1
Slc35b1	0.391416	-0.252392	0.611	0.786	1
Sdhaf4	0.391962	0.270519	0.639	0.429	1
Mpp5	0.392035	0.364599	0.583	0.429	1
Zbtb1	0.393711	-0.278307	0.444	0.643	1
E2f5	0.39387	-0.287788	0.361	0.571	1
Cdc6	0.394313	0.423533	0.389	0.214	1
Mapk3	0.394517	0.26159	0.639	0.429	1
L3mbtl3	0.394722	-0.275408	0.417	0.571	1
Adgra3	0.394837	0.354926	0.528	0.357	1
Odc1	0.394883	-0.283327	0.917	0.929	1
Klf2	0.395214	0.65832	0.278	0.286	1
6720489N17Rik	0.396169	-0.255957	0.083	0.214	1
Ptpra	0.396948	0.309142	0.639	0.429	1
Ptprd	0.397478	0.471253	0.472	0.357	1
Zfp521	0.397765	-0.251969	0.194	0.357	1
Rpl36a	0.397864	-0.263893	1	1	1
Sparc	0.398611	0.341304	1	1	1
Alad	0.399169	0.262961	0.639	0.429	1
Gjc1	0.400962	0.292316	0.667	0.643	1
Dek	0.403884	0.348308	0.889	0.929	1
Plpp3	0.404133	-0.373061	0.167	0.286	1
Ebna1bp2	0.404335	-0.272286	0.694	0.857	1
Ranbp10	0.405403	0.426177	0.222	0.071	1
Hdac3	0.405415	0.315179	0.694	0.714	1
Tprgl	0.405729	0.330486	0.667	0.571	1
Skp2	0.406056	0.333679	0.694	0.5	1
Zfpm1	0.406378	-0.28698	0.528	0.714	1
Gpc1	0.406773	0.404438	0.611	0.5	1
Mcm7	0.407298	0.441297	0.806	0.786	1
Rap2a	0.408356	0.283376	0.472	0.357	1
C1qbp	0.408368	-0.348928	0.806	0.929	1
Wdr6	0.408637	0.366828	0.556	0.357	1
Ddx51	0.408717	0.292526	0.222	0.071	1
Rpa3	0.409088	-0.262119	0.722	0.857	1
Serinc1	0.409172	0.386293	0.833	0.857	1
Ccdc50	0.410263	0.350191	0.833	0.714	1
Trim28	0.410352	0.296638	1	1	1
Lman1	0.410759	0.285137	0.778	0.786	1
Rab7	0.410859	0.322283	0.694	0.571	1
Trappc3	0.411078	0.265099	0.528	0.357	1
Setx	0.411992	-0.256162	0.389	0.5	1
Ddx52	0.412137	-0.273963	0.417	0.571	1
Mical1	0.412608	-0.286092	0.417	0.571	1
Pbdc1	0.41306	0.429234	0.694	0.571	1
Nono	0.413069	-0.261431	0.944	0.929	1
Ppm1b	0.413232	0.273943	0.472	0.286	1
Hbb-bh1	0.413711	0.29083	0.306	0.143	1
Uhrf2	0.414181	0.300281	0.75	0.571	1
S100a16	0.414344	-0.263209	0.306	0.286	1
Hba-a1	0.41546	0.583659	0.944	0.929	1
Ssfa2	0.41576	-0.280721	0.25	0.429	1
Snrnp48	0.415892	0.331801	0.806	0.643	1
Degs1	0.4162	-0.26993	0.75	0.857	1
Ada	0.417083	-0.277452	0.25	0.429	1
Col6a1	0.418196	0.280381	0.389	0.214	1
Ddit3	0.418309	-0.293077	0.278	0.429	1
Fdft1	0.420149	-0.293207	0.389	0.571	1
Prkaca	0.42041	0.295362	0.611	0.429	1
Topors	0.420718	0.411091	0.694	0.5	1
Osbpl9	0.421741	0.289176	0.611	0.429	1
Tmem33	0.421837	0.352943	0.611	0.571	1
Edil3	0.422252	0.365172	0.694	0.643	1
Rasgrp2	0.423103	0.318233	0.306	0.143	1
Smad4	0.42329	-0.28382	0.722	0.786	1
Cpne3	0.423531	0.266759	0.472	0.286	1
Atg4b	0.424039	-0.262316	0.472	0.5	1
Lrpap1	0.425946	0.390821	0.722	0.643	1
Atp5h	0.427033	-0.255274	0.944	1	1
Cdk9	0.428056	0.421923	0.75	0.643	1
Paics	0.428087	0.275066	0.861	0.857	1
Nup153	0.42936	-0.290532	0.222	0.286	1
Sec23a	0.42945	-0.258679	0.611	0.786	1
Pja2	0.433512	0.286103	0.75	0.571	1
Yipf3	0.437065	0.292466	0.694	0.5	1
Ankrd1	0.437074	-0.452467	0.139	0.286	1
Tspan8	0.437432	-0.439942	0.306	0.429	1
Akt1s1	0.438276	0.285014	0.722	0.714	1
Lgals7	0.44094	-0.564754	0.056	0.143	1
Ufl1	0.442236	-0.267871	0.444	0.571	1
Akr1b8	0.442562	-0.341306	0.528	0.714	1
Tmem110	0.44326	-0.254524	0.306	0.429	1
A430005L14Rik	0.443912	0.333	0.389	0.214	1
Bmp2	0.445176	-0.443638	0.25	0.357	1
Alkbh1	0.445907	0.386121	0.611	0.5	1
Ndufaf7	0.446875	0.275563	0.306	0.143	1
Api5	0.447156	0.264678	0.611	0.429	1
Dzip3	0.447457	0.273668	0.556	0.357	1
Adgrg6	0.448064	-0.290895	0.583	0.643	1
Cdk5rap2	0.448718	0.276769	0.556	0.357	1
Hsd17b11	0.449189	0.365024	0.75	0.571	1
Nop53	0.449462	-0.314344	0.583	0.714	1
Bmyc	0.449485	0.268628	0.556	0.357	1
Jun	0.449891	-0.397392	0.806	0.929	1
Tgfb2	0.451592	-0.520042	0.722	0.857	1
BC005561	0.45207	0.262673	0.583	0.429	1
Tmem30a	0.452122	0.32212	0.722	0.571	1
Bcl9	0.452562	0.335806	0.472	0.286	1
Nedd1	0.452646	0.318778	0.361	0.214	1
Fkbp10	0.455055	0.303685	0.833	0.714	1
Rasl11b	0.45518	0.278588	0.778	0.714	1
Lrrk1	0.455192	0.271401	0.306	0.143	1
Mrpl58	0.455921	-0.276663	0.75	0.857	1
Snx18	0.456172	0.396126	0.667	0.5	1
Vangl1	0.457083	-0.305359	0.333	0.5	1
Senp6	0.457274	0.275234	0.889	0.786	1
Mfap4	0.457926	0.672588	0.417	0.357	1
Pcolce	0.458004	0.286006	0.75	0.571	1
Hmgb3	0.458524	0.341567	0.944	0.857	1
Clmp	0.459063	0.380852	0.583	0.5	1
Cdc45	0.460056	0.264256	0.389	0.214	1
Mmp15	0.460368	0.269428	0.417	0.286	1
Meis3	0.461153	-0.253834	0.194	0.286	1
Cmpk1	0.461295	0.25397	0.833	0.857	1
Igbp1	0.461384	0.258826	0.583	0.429	1
Fbn1	0.46316	0.296773	0.889	0.857	1
Fbxw2	0.464064	0.296927	0.611	0.5	1
Cgnl1	0.464564	0.377073	0.889	0.786	1
Hbb-y	0.464607	0.474119	0.944	1	1
Haus6	0.464836	0.252319	0.306	0.143	1
1810058I24Rik	0.465918	-0.364441	0.861	0.857	1
Tnfrsf12a	0.465985	-0.258042	0.25	0.357	1
Yy1	0.467074	0.36537	0.722	0.643	1
Tpx2	0.46728	-0.319374	0.417	0.357	1
Mycbp2	0.467382	0.258219	0.75	0.571	1
Bex4	0.468146	-0.304147	0.556	0.643	1
Cep83	0.468381	0.423901	0.639	0.571	1
Msi2	0.469272	-0.308802	0.806	0.857	1
Gtf3c3	0.469277	0.256843	0.361	0.214	1
Cep250	0.472085	0.265498	0.389	0.214	1
Col11a1	0.473408	0.27239	0.361	0.214	1
Psmd12	0.474022	0.318164	0.917	0.857	1
Slc25a11	0.474459	0.328089	0.806	0.643	1
Fam172a	0.47449	0.258645	0.472	0.286	1
Rapgef6	0.474791	0.26448	0.417	0.286	1
Etnk1	0.476024	0.252284	0.472	0.286	1
Slc38a1	0.476967	0.328079	0.75	0.571	1
Chd1	0.477568	0.274762	0.722	0.571	1
Dusp6	0.478668	-0.260927	0.25	0.429	1
Afap1l1	0.479435	0.342692	0.444	0.286	1
Kif11	0.479941	0.393977	0.389	0.214	1
Synpo	0.482053	0.257205	0.389	0.214	1
Dhrs7	0.483055	0.311611	0.278	0.143	1
Commd2	0.483349	0.26485	0.528	0.429	1
Traf4	0.483737	0.259781	0.806	0.643	1
Wnk1	0.484518	0.282307	0.833	0.786	1
Mxd4	0.484827	-0.281173	0.611	0.643	1
Rnd2	0.484986	-0.342907	0.667	0.643	1
Sgk3	0.485404	0.274597	0.194	0.071	1
Dnmt1	0.485838	0.252549	0.694	0.714	1
Ubac2	0.486284	0.31891	0.417	0.357	1
Pdcd5	0.486925	0.301236	0.944	0.929	1
Rlim	0.487478	-0.278463	0.5	0.571	1
Ctcf	0.490914	0.26961	0.806	0.643	1
S100a6	0.490961	-0.351983	0.472	0.429	1
Zranb1	0.492315	-0.287046	0.611	0.643	1
Stx5a	0.492735	-0.298215	0.556	0.714	1
Acat1	0.492874	0.276999	0.667	0.571	1
Cdca2	0.493085	0.355038	0.278	0.143	1
Ccdc61	0.493117	0.337044	0.25	0.143	1
Slc38a2	0.493303	0.264701	0.944	1	1
Mrpl3	0.493957	0.279902	0.583	0.429	1
Sar1b	0.494086	0.256277	0.722	0.571	1
Smu1	0.494297	0.367031	0.833	0.786	1
Grsf1	0.494768	0.316765	0.639	0.5	1
Cyba	0.496292	0.286855	0.806	0.714	1
Ddx46	0.49875	0.263799	0.722	0.643	1
Prpf31	0.499366	0.267768	0.583	0.5	1
Armcx3	0.500313	0.385429	0.722	0.571	1
Tomm20	0.500411	-0.26365	0.972	1	1
Tmem5	0.500446	-0.27059	0.472	0.571	1
Pfas	0.50231	0.308074	0.278	0.143	1
Mesd	0.502328	0.287067	0.778	0.643	1
Plec	0.503212	0.439932	0.5	0.357	1
Trappc6a	0.503744	-0.263674	0.417	0.571	1
Lbh	0.507303	0.293615	0.611	0.429	1
Tcf7l2	0.507658	0.259333	0.611	0.429	1
Nmral1	0.509829	0.279798	0.5	0.429	1
Phc1	0.512683	0.251734	0.306	0.214	1
Phf2	0.513623	-0.311968	0.306	0.429	1
Skil	0.513829	0.313503	0.722	0.643	1
Ltbr	0.515243	0.279525	0.5	0.357	1
Col1a2	0.516886	1.07232	0.611	0.643	1
Mxra8	0.517136	0.285819	0.278	0.143	1
Dmtf1	0.518757	0.291553	0.417	0.286	1
Arpc1b	0.51959	-0.417819	0.861	0.929	1
Dclk1	0.519622	-0.376987	0.111	0.143	1
Vkorc1	0.520388	0.254005	0.667	0.571	1
Spg7	0.521928	0.269983	0.528	0.357	1
Sptssa	0.523664	-0.354843	0.722	0.786	1
Tmem121	0.524449	0.251639	0.194	0.071	1
Selenom	0.525298	0.310684	0.639	0.5	1
Traf7	0.525569	-0.257497	0.417	0.571	1
Mki67	0.529176	0.399678	0.444	0.429	1
Rnf115	0.530266	0.267483	0.611	0.5	1
Mrpl14	0.531786	-0.266646	0.778	0.857	1
Polr3d	0.532252	-0.259699	0.583	0.714	1
Lars2	0.534485	0.250996	0.361	0.214	1
Mef2c	0.535565	0.422966	0.333	0.214	1
B230307C23Rik	0.536269	0.311455	0.167	0.071	1
Pycrl	0.541703	0.254356	0.528	0.357	1
Itga4	0.545315	0.279593	0.722	0.571	1
2700081O15Rik	0.546662	0.253659	0.528	0.357	1
Spopl	0.546709	0.261858	0.417	0.286	1
Nsmce3	0.54745	0.25284	0.583	0.429	1
Ino80b	0.548821	0.270732	0.361	0.286	1
Snx17	0.548991	0.30003	0.833	0.714	1
Phlda1	0.549697	-0.387551	0.778	0.857	1
Usp14	0.551444	0.261758	0.778	0.786	1
Nin	0.5524	-0.282747	0.361	0.429	1
Ndufs3	0.553447	-0.270459	0.75	0.786	1
Sec63	0.558563	0.290745	0.778	0.714	1
Mcm2	0.560987	0.329155	0.694	0.571	1
Egr1	0.561437	0.38464	0.278	0.143	1
Cap1	0.561564	-0.266056	0.417	0.571	1
Wdr92	0.561623	0.262543	0.278	0.214	1
Fabp3	0.561666	0.27296	0.444	0.286	1
Mgat4b	0.562069	0.255487	0.444	0.286	1
Arl6ip6	0.56238	0.434251	0.611	0.5	1
Gemin7	0.567516	0.301737	0.667	0.571	1
Bola3	0.56882	0.280796	0.722	0.714	1
Fndc3b	0.56919	0.42671	0.722	0.571	1
Preb	0.569555	0.268666	0.583	0.429	1
Ppp1r12c	0.570281	0.28351	0.361	0.214	1
Palld	0.570992	-0.250965	0.583	0.643	1
Gpc3	0.572286	0.314962	0.778	0.643	1
Bcl7c	0.574912	0.26915	0.722	0.643	1
Rars	0.576907	0.294948	0.722	0.571	1
Strn3	0.5786	0.379844	0.778	0.714	1
Pam	0.579649	-0.285803	0.417	0.5	1
Krt8	0.58132	-0.309157	0.111	0.214	1
Itgb5	0.581612	0.378013	0.806	0.714	1
Svbp	0.58167	0.274684	0.75	0.714	1
Nemf	0.581816	0.279547	0.639	0.571	1
Klf4	0.584359	0.296234	0.222	0.143	1
Ddx54	0.585641	0.283768	0.639	0.5	1
Rbp1	0.586461	0.474618	0.778	0.643	1
H2afv	0.588897	-0.251287	0.944	1	1
Bicc1	0.588975	0.258525	0.528	0.5	1
Igfbp4	0.594719	0.351315	0.861	0.857	1
Sdc2	0.596919	-0.315236	0.361	0.357	1
Ilk	0.598625	-0.297495	0.722	0.714	1
P4ha2	0.601601	0.30191	0.5	0.357	1
Sbno1	0.605091	0.268825	0.778	0.786	1
Hba-x	0.605327	0.343754	0.611	0.571	1
Cyp51	0.606354	-0.250031	0.389	0.429	1
Cnot6	0.609356	0.292774	0.861	0.857	1
Atg4c	0.610932	0.259265	0.139	0.071	1
Dnajc1	0.614784	0.254024	0.528	0.5	1
Ccna2	0.614961	-0.323269	0.472	0.5	1
Gm14226	0.617167	-0.255603	0.25	0.214	1
Rp9	0.621228	0.25169	0.778	0.714	1
Gmnn	0.622558	0.283939	0.806	0.714	1
Fntb	0.622967	0.256153	0.25	0.143	1
Ctsz	0.625019	0.287276	0.778	0.786	1
Thbs1	0.626145	0.281414	0.778	0.643	1
Zw10	0.633198	0.266682	0.333	0.214	1
Fam168b	0.633893	0.312083	0.639	0.571	1
Tulp4	0.634275	0.25729	0.5	0.357	1
Sulf1	0.636792	0.282185	0.25	0.143	1
Pym1	0.63695	0.261966	0.389	0.286	1
Mob1b	0.637946	0.253288	0.639	0.5	1
Ncapd2	0.638691	0.254038	0.5	0.357	1
Pmp22	0.640264	0.382963	0.556	0.429	1
Tle1	0.640322	0.353111	0.5	0.357	1
Med19	0.642403	0.293622	0.778	0.714	1
Arl5b	0.64401	0.319405	0.472	0.357	1
Depdc5	0.645555	0.304475	0.25	0.143	1
Dcn	0.649662	0.71827	0.25	0.143	1
Malat1	0.649744	0.717897	1	1	1
Arih1	0.652942	0.252883	0.667	0.643	1
Atp1a1	0.654036	0.315324	0.861	0.786	1
Lum	0.657851	0.513307	0.25	0.143	1
Spag9	0.660612	0.266648	0.833	0.857	1
Msmo1	0.660825	-0.280415	0.194	0.286	1
Msx1	0.663043	-0.260062	0.667	0.786	1
Mta2	0.67254	0.274406	0.556	0.429	1
Robo1	0.675676	0.250848	0.472	0.357	1
Ptk7	0.676435	0.257981	0.611	0.5	1
Slc25a51	0.677697	0.27939	0.444	0.357	1
Trak2	0.682961	0.257596	0.222	0.143	1
Prpf4b	0.68928	0.362149	0.861	0.857	1
Cnpy3	0.692715	0.261168	0.472	0.357	1
Trim35	0.69289	0.299162	0.806	0.714	1
F2r	0.693327	0.26451	0.75	0.643	1
Ttn	0.701503	0.254143	0.444	0.357	1
Apoe	0.710905	-0.605783	1	1	1
Dync1h1	0.712831	0.263713	0.75	0.643	1
Eln	0.712849	1.3065	0.139	0.071	1
Ptn	0.715047	0.5362	0.694	0.571	1
Lrp1	0.715438	0.261916	0.472	0.429	1
Adh5	0.716528	0.250273	0.861	0.786	1
Csnk1g3	0.71797	0.279853	0.583	0.5	1
Myl3	0.720174	0.342464	1	1	1
Junb	0.727711	0.283879	0.306	0.214	1
Ranbp2	0.736747	0.261783	0.611	0.5	1
Ackr3	0.737552	0.316143	0.583	0.5	1
Ndufv1	0.737897	0.306034	0.722	0.643	1
Jup	0.740517	0.296606	0.361	0.286	1
Atad2	0.757144	0.265715	0.639	0.571	1
Cnn2	0.776004	-0.417191	0.778	0.857	1
Rsf1	0.78595	-0.250002	0.667	0.714	1
Limch1	0.787626	0.32528	0.694	0.643	1
Flrt2	0.794505	-0.250763	0.222	0.286	1
Ccnt2	0.80087	0.317439	0.528	0.429	1
Slc35a3	0.803007	0.298361	0.222	0.143	1
Cenpf	0.813252	0.334102	0.444	0.357	1
Kpnb1	0.813389	0.251903	0.944	0.929	1
Cdc20	0.836984	-0.308015	0.333	0.357	1
Tppp3	0.844748	0.428405	0.111	0.071	1
Cpe	0.845711	0.269611	0.167	0.143	1
Slc38a4	0.846968	0.256075	0.778	0.714	1
Hnrnpll	0.862846	0.254795	0.694	0.643	1
Pdk1	0.86765	0.304333	0.194	0.143	1
Capn6	0.887696	0.301081	0.472	0.5	1
Hspa1a	0.906448	0.517813	0.583	0.571	1
Pik3c2a	0.92783	0.265723	0.306	0.286	1

## Sheet: e10.5_wt1mutant_ventricularcm
	p_val	avg_log2FC	pct.1	pct.2	p_val_adj
Xist	2.79822e-29	2.00981	0.773	0.107	8.66776e-25
Eif2s3y	3.14238e-10	-0.408658	0.108	0.452	9.73385e-06
Cited2	7.26486e-09	-0.691445	0.735	0.893	0.000225036
Igf2r	1.64604e-08	0.737569	0.958	0.952	0.000509879
Myl7	1.82818e-08	-0.709338	1	1	0.000566296
Ldha	5.93801e-08	-0.498368	1	1	0.00183936
Crip1	1.35915e-07	-0.68795	0.938	0.952	0.00421009
Sec61g	3.03853e-07	-0.37143	0.942	0.964	0.00941216
Tln2	9.00881e-07	0.457045	0.688	0.381	0.0279057
Myl6	8.13553e-06	-0.423901	0.996	1	0.252006
Cited1	1.08067e-05	1.01637	0.562	0.321	0.334747
Id2	2.32473e-05	-0.397085	0.796	0.964	0.720109
Gpx3	2.43586e-05	-0.45605	0.95	0.976	0.754531
Cryab	2.52022e-05	-0.3551	0.973	0.976	0.780662
Myl4	3.25954e-05	-0.270593	1	1	1
Efnb3	3.82105e-05	0.518213	0.638	0.393	1
Tnc	3.85512e-05	-0.5392	0.015	0.143	1
Angpt1	4.33654e-05	0.25982	0.454	0.19	1
Ddx3y	4.43967e-05	-0.315386	0.142	0.345	1
Sema3c	5.04374e-05	-0.539209	0.254	0.429	1
Pgam1	5.26011e-05	-0.295276	0.988	1	1
Gm47283	5.69025e-05	-0.520312	0.412	0.679	1
Myl1	6.44516e-05	-0.605782	0.858	0.917	1
Ddt	8.02551e-05	-0.459963	0.688	0.798	1
Cst3	8.19046e-05	-0.323063	0.969	1	1
Akt1	8.42602e-05	0.382375	0.873	0.69	1
Id3	8.67591e-05	-0.455411	0.438	0.702	1
Tmem88	0.000142255	-0.286827	0.231	0.44	1
Hectd1	0.00015137	0.39924	0.785	0.571	1
Rasl11b	0.000178942	-0.423061	0.465	0.702	1
Mif	0.000182696	-0.286921	1	0.988	1
Shisa2	0.000214929	-0.488164	0.177	0.381	1
Acta1	0.000330007	-0.794135	0.731	0.869	1
Ubl5	0.000336053	-0.259749	0.923	0.917	1
Krt8	0.000382961	-0.481374	0.335	0.512	1
Hsp90b1	0.000400537	0.286096	0.973	1	1
Eno3	0.000439503	-0.385264	0.854	0.929	1
Aldoa-ENSMUSG00000030695	0.000467778	-0.267177	0.992	0.988	1
Tpm2	0.000639037	-0.358524	0.692	0.75	1
Ndufc1	0.000681636	-0.283765	0.977	0.988	1
Auts2	0.000685818	0.257895	0.558	0.321	1
Selenow	0.000691937	-0.352607	0.923	0.952	1
Uchl1	0.000704335	-0.4519	0.758	0.881	1
Nedd8	0.000757967	-0.290427	0.919	0.988	1
Map3k20	0.000787453	0.370776	0.738	0.571	1
Cd59a	0.000838472	0.320225	0.562	0.333	1
Basp1	0.000879441	-0.330585	0.365	0.524	1
Atp5e	0.000899147	-0.312927	0.977	0.976	1
Ndrg2	0.000903879	-0.311256	0.627	0.833	1
Meis1	0.00107049	0.315553	0.681	0.512	1
Ppp1r17	0.00112068	-0.342028	0.381	0.429	1
Rpl9-ps6	0.00113815	-0.317692	0.396	0.524	1
Tnnc1	0.00119133	-0.26578	1	1	1
Gm16286	0.00121708	0.324467	0.704	0.607	1
Nav2	0.0012489	0.311557	0.604	0.393	1
Kcnq1ot1	0.00128636	0.477045	0.927	0.821	1
mt-Co1	0.00137568	0.647986	0.992	0.976	1
Fhod3	0.00147223	0.364159	0.638	0.452	1
Map1lc3a	0.00150092	-0.380094	0.796	0.893	1
Prkaa2	0.0015113	0.341016	0.727	0.536	1
Stbd1	0.00151457	0.299894	0.619	0.405	1
Apoe	0.00157606	-0.429825	0.573	0.75	1
Slco3a1	0.0016972	-0.340978	0.477	0.679	1
Isyna1	0.00171752	0.342693	0.754	0.595	1
S100a11	0.00176664	-0.400776	0.642	0.774	1
Col2a1	0.00183991	-0.507136	0.769	0.857	1
Dnajc11	0.00188083	0.267533	0.454	0.262	1
Hspd1	0.00242254	0.31226	0.969	0.988	1
Ilk	0.00243204	-0.337128	0.765	0.893	1
Hmga2	0.00244848	-0.417647	0.831	0.869	1
Cyr61	0.00285155	-0.463408	0.523	0.679	1
Ccnd1	0.00300053	0.32984	0.565	0.357	1
Ankrd1	0.00305677	-0.531511	0.831	0.905	1
Plagl1	0.00305855	0.381536	0.854	0.714	1
mt-Nd3	0.00308295	0.482064	0.973	0.929	1
Efhd2	0.00320335	-0.326738	0.723	0.833	1
Plekhj1	0.00324104	0.311898	0.7	0.536	1
Dirc2	0.00349783	-0.274846	0.196	0.345	1
Bri3	0.00370873	-0.254669	0.908	0.881	1
Bnip3	0.00371269	-0.260191	0.835	0.869	1
Rbm24	0.00399317	0.284471	0.942	0.869	1
B4galt6	0.00399724	-0.332966	0.427	0.548	1
U2surp	0.004065	0.269009	0.815	0.762	1
Myl9	0.0041417	-0.331081	0.985	1	1
Tnnt1	0.0044057	-0.348709	0.731	0.857	1
Bmp2	0.00474395	-0.408251	0.212	0.393	1
Bnip3l	0.00477718	-0.260038	0.862	0.94	1
Tomm5	0.00479407	0.270245	0.869	0.845	1
Atp1a1	0.00480566	-0.311629	0.965	0.988	1
Cyba	0.00482795	-0.260649	0.812	0.857	1
Rac1	0.00499873	-0.286993	0.831	0.869	1
Nfib	0.00503557	0.263478	0.773	0.607	1
Myl12a	0.00508013	-0.266465	0.954	0.988	1
Cdt1	0.00508787	0.312646	0.369	0.226	1
Itm2a	0.00530058	-0.985042	0.692	0.738	1
Pfdn5	0.00546786	-0.289031	0.908	0.94	1
Mb	0.00565767	0.291583	0.504	0.31	1
Arpc1b	0.00632101	0.270682	0.458	0.298	1
Gadd45gip1	0.00696678	0.261184	0.862	0.786	1
Hspb1	0.00704979	-0.271534	0.981	0.988	1
Polr2a	0.00719067	-0.294822	0.396	0.488	1
Slc6a8	0.00744879	-0.289333	0.254	0.405	1
Mef2a	0.00745226	0.315258	0.788	0.75	1
Ppp3cb	0.00768872	0.259057	0.681	0.5	1
Lgals1	0.0080517	-0.424975	0.7	0.738	1
Snap47	0.00856614	-0.275913	0.565	0.726	1
Ndufb4	0.00859214	-0.255314	0.946	0.964	1
Slc16a3	0.00862277	-0.296123	0.869	0.905	1
Tceal9	0.00916775	-0.273167	0.954	0.964	1
Adcy6	0.00925036	0.298977	0.404	0.238	1
mt-Nd1	0.00986829	0.499226	0.977	0.976	1
Tcn2	0.0102558	-0.263555	0.292	0.381	1
Nav1	0.0102938	0.314124	0.565	0.476	1
Krt19	0.0103204	-0.264737	0.192	0.345	1
Ube2e1	0.0106776	-0.270331	0.512	0.619	1
Nnat	0.0110551	-0.350544	0.304	0.452	1
Ncl	0.0111816	0.330386	0.942	0.857	1
Tmx4	0.0112213	0.264807	0.619	0.44	1
Slc25a13	0.0114602	0.265355	0.596	0.524	1
Adamts9	0.0118577	0.277664	0.462	0.345	1
Cacna1d	0.0122608	-0.280277	0.285	0.333	1
Mical2	0.012515	0.295116	0.738	0.583	1
Cox6a2	0.0126691	-0.27851	0.973	0.988	1
Dctpp1	0.0129986	0.353882	0.792	0.679	1
Fhl1	0.013143	-0.344303	0.585	0.702	1
Tcap	0.0138278	-0.294924	0.773	0.857	1
mt-Nd5	0.0139531	0.522464	0.931	0.845	1
Hmgcr	0.0150476	0.280043	0.481	0.357	1
Ppp1r9a	0.0151804	0.25837	0.492	0.405	1
Serinc3	0.015247	-0.307255	0.723	0.833	1
Cox7a1	0.0157135	-0.302352	0.812	0.857	1
Peg3	0.0160179	-0.412239	0.854	0.857	1
Dlk1	0.0160775	-0.460502	0.1	0.19	1
Tmem147	0.0162313	-0.276851	0.712	0.821	1
Frmd4b	0.0162667	-0.283529	0.35	0.393	1
Nop56	0.0164341	0.316326	0.742	0.607	1
Hspa5	0.0174232	0.274137	0.992	1	1
Sec62	0.0175507	-0.355242	0.827	0.869	1
Gstm4	0.0181152	-0.276972	0.131	0.214	1
Trim44	0.0181869	0.265483	0.685	0.571	1
Ddx3x	0.0186387	0.305468	0.865	0.774	1
Gja1	0.01972	0.411126	0.4	0.286	1
Dlgap4	0.0202614	-0.259711	0.45	0.56	1
Rassf5	0.0206653	-0.252815	0.488	0.5	1
mt-Nd6	0.0210256	0.260717	0.273	0.143	1
Caprin1	0.0210757	0.253224	0.854	0.798	1
Lta4h	0.0210844	0.27266	0.619	0.5	1
Dstn	0.0223715	-0.334527	0.996	1	1
Dbi	0.0224329	-0.277809	0.954	0.988	1
Irx2	0.0228949	-0.269591	0.154	0.274	1
Manf	0.0229284	0.31669	0.873	0.869	1
Irx4	0.0230523	0.283108	0.523	0.393	1
Lsm5	0.0233578	-0.252353	0.758	0.821	1
Pgam2	0.0236136	-0.357546	0.931	0.929	1
Hopx	0.0237065	-0.258713	0.735	0.845	1
Cd24a	0.0238274	-0.369311	0.727	0.762	1
Slc16a1	0.024783	0.253081	0.654	0.5	1
Mest	0.0253119	0.318029	0.8	0.655	1
mt-Co2	0.025554	0.507832	1	0.988	1
Wasl	0.0272662	0.250227	0.565	0.417	1
Asb2	0.0274771	-0.256575	0.865	0.94	1
Tagln	0.0290732	-0.473183	0.915	0.929	1
Nppb	0.0295475	-0.790356	0.392	0.393	1
Dok4	0.0299807	-0.257792	0.412	0.56	1
Eif4g1	0.0303404	0.301492	0.85	0.762	1
Hnrnpd	0.0315014	0.275759	0.904	0.845	1
mt-Atp6	0.0328332	0.520717	1	0.988	1
Calr	0.0331033	0.250007	0.985	0.952	1
Gcc2	0.0332688	0.252569	0.365	0.238	1
Utrn	0.0365925	0.300816	0.565	0.452	1
Thra	0.0366951	0.254153	0.792	0.69	1
Ucp2	0.0367156	0.275789	0.388	0.262	1
Bmp4	0.037333	-0.483364	0.212	0.321	1
Atrx	0.0384854	0.279171	0.896	0.821	1
mt-Nd2	0.040405	0.530534	0.985	0.976	1
Nrp1	0.044125	0.251116	0.696	0.631	1
N4bp2	0.0452196	0.302928	0.615	0.512	1
Hbs1l	0.0452638	-0.250605	0.469	0.583	1
Sptbn1	0.0464431	0.284257	0.923	0.857	1
Csrp3	0.0471362	-0.297962	0.996	1	1
Mtss1	0.0477401	0.255232	0.773	0.655	1
Selenos	0.0493011	-0.278023	0.665	0.75	1
Pclaf	0.0502535	0.367185	0.658	0.524	1
C1qbp	0.0530336	0.262567	0.938	0.893	1
Fus	0.0557239	0.275283	0.946	0.905	1
Mrpl33	0.0575052	0.29989	0.919	0.893	1
mt-Nd4l	0.060668	0.258719	0.792	0.667	1
Cnn1	0.0613616	-0.261495	0.823	0.917	1
Thbs4	0.0730375	-0.275416	0.327	0.452	1
Msmo1	0.0739283	0.252497	0.477	0.345	1
Tnni2	0.0744942	0.346467	0.346	0.286	1
Olfml2b	0.0777414	-0.25414	0.381	0.488	1
Lig1	0.0779008	0.28536	0.581	0.536	1
Lrrc10	0.0841669	-0.288592	0.596	0.702	1
Ddc	0.0954903	0.324212	0.312	0.262	1
Vcan	0.103521	0.354219	0.923	0.881	1
Zfp106	0.107571	0.269805	0.808	0.738	1
Cck	0.109245	-0.802671	0.142	0.202	1
Ctgf	0.110041	-0.32575	0.388	0.488	1
Malat1	0.113006	0.379168	0.996	0.988	1
Mob1b	0.117674	0.254281	0.688	0.571	1
Hbb-bh1	0.13539	-0.302908	0.15	0.083	1
Dcp1b	0.143649	-0.259994	0.312	0.369	1
Meg3	0.153197	-0.719384	0.654	0.714	1
mt-Co3	0.153505	0.443001	1	1	1
Casq1	0.182687	0.27982	0.708	0.607	1
Map1b	0.202796	0.251755	0.858	0.786	1
Rrm2	0.220209	0.269778	0.6	0.5	1
Hba-a1	0.233544	1.08717	0.938	0.881	1
mt-Nd4	0.267094	0.438618	0.985	0.964	1
Itga6	0.275973	-0.257132	0.546	0.56	1
Hbb-bt	0.288734	1.34888	0.873	0.81	1
mt-Cytb	0.295116	0.385553	0.996	0.988	1
Hba-x	0.405787	-1.04311	0.508	0.536	1
Hbb-y	0.445885	-0.971527	0.969	0.988	1
Top2a	0.48063	0.272948	0.496	0.44	1
Hbb-bs	0.856156	1.20882	0.988	0.988	1
Hba-a2	0.870206	1.24453	0.823	0.845	1

## Sheet: e11.5_wt1mutant_endoec
	p_val	avg_log2FC	pct.1	pct.2	p_val_adj
Xist	6.89004e-19	-3.19032	0.04	1	2.13426e-14
Ddx3y	2.85656e-12	0.702677	0.8	0	8.84847e-08
Eif2s3y	1.2896e-10	0.595977	0.72	0	3.99468e-06
Kdm5d	7.4004e-08	0.347615	0.56	0	0.00229235
Rcsd1	6.89042e-05	-0.628294	0.84	1	1
Eva1a	0.000136493	-0.457757	0.24	0.735	1
Ggta1	0.000200887	-0.639971	0.84	0.971	1
Ubqln2	0.000233891	-0.388683	0.44	0.912	1
Tpi1	0.000265988	-0.52465	0.96	0.971	1
Rbfa	0.000302127	-0.265914	0.44	0.912	1
Emc1	0.000308538	0.374581	0.72	0.235	1
Zfp451	0.000362792	0.35418	0.72	0.765	1
Hspa1a	0.000382695	-1.28588	0.52	0.912	1
Sgk1	0.000662424	0.668476	0.88	0.618	1
Fblim1	0.000731297	-0.324654	0.68	1	1
mt-Nd1	0.000737522	0.388874	0.92	1	1
Dlk1	0.000787785	-1.29335	0.68	0.706	1
Gpx7	0.00118094	-0.437494	0.56	0.941	1
Dph3	0.00130329	0.446627	1	0.706	1
Oaf	0.00132384	0.327094	0.8	0.941	1
Lsm14b	0.00165425	-0.327967	0.48	0.882	1
Pgk1	0.00200054	-0.512486	0.96	0.971	1
Cd59a	0.00211113	0.4515	0.84	0.706	1
Gata6	0.00241161	-0.532618	0.88	1	1
Colec11	0.00262566	-0.478117	0.4	0.824	1
Hnrnpul1	0.00264973	-0.466759	0.8	0.971	1
Nr3c1	0.00271359	0.469494	0.8	0.529	1
Hspa1b	0.0027235	-0.630121	0.28	0.676	1
Eno1	0.00292316	-0.542156	0.92	1	1
Homer3	0.0030195	0.462092	0.88	0.735	1
Rnf138	0.003302	-0.258219	0.44	0.853	1
Mrpl22	0.003677	-0.343651	0.64	0.941	1
Kifap3	0.0040898	-0.420228	0.4	0.765	1
mt-Nd2	0.00416748	0.29993	0.92	1	1
Pygb	0.00436839	-0.314119	0.4	0.794	1
Igfbp5	0.00546341	1.58351	0.84	0.735	1
Gm47283	0.00591789	0.526064	0.88	0.618	1
Slc25a11	0.00592897	-0.332381	0.8	1	1
Csf2ra	0.00597751	-0.325407	0.16	0.529	1
Atf4	0.00617973	-0.285675	0.68	0.971	1
Zkscan3	0.00632789	0.564679	0.84	0.971	1
Mycbp	0.00651778	0.374503	0.8	0.735	1
Meg3	0.00675879	-1.0316	0.68	0.941	1
Lrp1	0.00680965	-0.256784	0.24	0.647	1
Wbp1	0.00715362	-0.398657	0.72	0.912	1
Fam167b	0.00767309	0.446243	0.68	0.353	1
Zeb1	0.00822455	0.342951	0.88	0.971	1
Efnb2	0.00838969	-0.41424	0.68	0.941	1
Sike1	0.00854731	-0.473087	0.52	0.853	1
Cenpx	0.0086672	0.360043	0.96	0.912	1
Ptbp1	0.00885095	-0.393593	0.92	1	1
Gabarapl2	0.00892816	0.255026	0.88	1	1
Cspp1	0.00901798	0.302681	0.72	0.676	1
Ddx42	0.00957974	-0.263416	0.8	1	1
Polr2m	0.00973477	-0.365309	0.96	1	1
Spr	0.00977575	0.464677	0.96	0.765	1
Tgfb1	0.0106819	0.303759	0.84	0.971	1
Rap1a	0.0109141	0.411037	0.96	0.941	1
Tspan6	0.0111875	0.301826	0.92	1	1
Eef2	0.0115993	-0.403473	0.96	1	1
Zswim8	0.0118842	0.430392	0.76	0.559	1
Xbp1	0.0122588	0.420979	0.96	0.882	1
Ik	0.0126677	-0.300468	0.72	0.971	1
Zfp697	0.0127945	0.283886	0.76	0.471	1
Aen	0.0128933	0.329112	0.68	0.5	1
Bag1	0.0129429	0.335212	0.96	0.971	1
Atat1	0.0130224	-0.252761	0.4	0.765	1
Nat9	0.0130439	0.289727	0.76	0.382	1
Oxct1	0.0131981	-0.327428	0.84	1	1
Vapb	0.0136346	-0.258705	0.84	1	1
Sost	0.0137732	-0.424458	0.28	0.647	1
Hic1	0.0138098	-0.512462	0.32	0.647	1
Cyr61	0.0139477	-0.557918	0.32	0.676	1
Ablim1	0.0144941	-0.314902	0.6	0.912	1
Hs2st1	0.0148182	0.289305	0.76	0.794	1
Pqbp1	0.0148822	0.363316	0.84	0.647	1
2410002F23Rik	0.0160936	-0.261694	0.48	0.824	1
Fkbp1a	0.0161004	0.509781	1	0.971	1
Itpa	0.0169944	0.250628	0.84	0.912	1
Ndufc1	0.0171065	0.413882	1	1	1
Ccnd2	0.0176956	-0.599695	0.92	0.912	1
Dennd2a	0.0177754	-0.348224	0.48	0.824	1
Otud5	0.0179808	-0.289183	0.44	0.706	1
Hmgcs1	0.0180671	-0.529601	0.48	0.794	1
Trim47	0.0181839	-0.433195	0.84	0.941	1
Glo1	0.0185652	0.36337	0.88	0.941	1
Asns	0.0193669	-0.268536	0.52	0.853	1
Pspc1	0.0195843	-0.30778	0.44	0.706	1
Sox4	0.0199099	-0.474343	0.92	1	1
Mex3d	0.0201966	-0.279841	0.4	0.735	1
Plekho1	0.0205136	0.379213	0.92	0.912	1
Serf2	0.0209447	0.280968	1	1	1
4921524J17Rik	0.0210023	0.312083	0.84	0.882	1
Psmd13	0.0227158	-0.291026	0.88	1	1
Evl	0.0230974	-0.269453	0.68	0.941	1
Cd38	0.0239909	0.374255	0.72	0.588	1
Prrc2c	0.0241353	-0.392731	0.92	1	1
Zfp398	0.0253469	0.270094	0.48	0.176	1
G0s2	0.0255308	-0.302988	0.24	0.588	1
Serinc1	0.0260581	-0.35045	0.88	0.971	1
Pop4	0.0262152	-0.309009	0.72	0.912	1
Mettl26	0.0276578	-0.352725	0.64	0.794	1
Kdr	0.0280085	0.416212	0.88	0.941	1
Kdm5b	0.0280652	-0.371571	0.76	0.971	1
Tbc1d2b	0.0283756	0.273444	0.36	0.088	1
Gamt	0.0284932	-0.334327	0.64	0.853	1
Sf3b2	0.0285121	-0.409386	0.92	1	1
Mbd3	0.0285316	0.261804	0.88	0.971	1
Tpd52	0.0286335	-0.323303	0.6	0.824	1
Txn2	0.029418	-0.279702	0.76	0.971	1
Gpc6	0.0303539	-0.262088	0.08	0.353	1
Saraf	0.0304429	0.329305	0.88	0.882	1
Nkain4	0.031385	-0.497637	0.6	0.676	1
Itga6	0.0328398	0.290698	0.92	1	1
Snapin	0.0331495	-0.257806	0.32	0.647	1
Sar1a	0.0332107	0.267715	0.92	1	1
Cdo1	0.0332255	0.379385	0.12	0	1
Slc35a4	0.0333591	0.251101	0.84	0.588	1
Ckap4	0.03415	-0.315163	0.88	1	1
Tsr1	0.0342258	0.443143	0.76	0.441	1
Rsrc2	0.0346182	-0.335651	0.92	1	1
Purb	0.0355624	-0.294923	0.88	1	1
Pnrc2	0.0355723	-0.254903	0.8	0.971	1
Fh1	0.0359696	-0.273128	0.76	0.941	1
Nt5c3b	0.0365305	0.290991	0.92	0.824	1
Ankrd50	0.037061	-0.384683	0.52	0.794	1
Peli1	0.0373149	0.37753	0.84	0.765	1
N4bp3	0.037462	0.282882	0.4	0.118	1
Fam133b	0.0377699	0.269518	0.88	0.618	1
Fam8a1	0.038427	0.350983	0.64	0.5	1
Daam1	0.0385776	-0.341785	0.64	0.853	1
Hip1	0.0386873	-0.303522	0.76	0.794	1
Lyar	0.039493	0.269268	0.84	0.941	1
Ndufaf4	0.0400816	0.262706	0.84	0.618	1
Eif3f	0.0403163	-0.323525	0.96	1	1
Cir1	0.0409719	-0.265912	0.44	0.735	1
Cdk7	0.0410265	0.316129	0.84	0.618	1
Usp14	0.0411089	0.396734	0.92	0.912	1
Mrpl57	0.0418084	-0.26913	0.72	0.941	1
Lpcat1	0.0421028	-0.282007	0.56	0.824	1
Stk3	0.0428689	0.334382	0.76	0.706	1
Atp5h	0.0429759	0.258881	1	0.971	1
Pim1	0.0438423	-0.366805	0.48	0.706	1
Naa20	0.0441757	0.350376	0.96	0.941	1
Pja2	0.0444763	-0.29309	0.72	0.941	1
Klf3	0.0448863	-0.368535	0.8	0.941	1
Zfp532	0.0450153	-0.255844	0.4	0.706	1
Oat	0.0450808	-0.298144	0.68	0.912	1
Adipor1	0.0453229	-0.289762	0.8	0.971	1
mt-Nd4	0.0459279	0.460239	0.96	1	1
Aqr	0.0460301	0.38008	0.76	0.588	1
Tmeff1	0.0461148	0.25139	0.72	0.412	1
Dlc1	0.0468792	-0.251134	0.88	1	1
Socs6	0.0468983	-0.252245	0.4	0.706	1
Serpinh1	0.0471311	-0.316277	0.96	1	1
Mycn	0.0471365	0.257893	0.24	0.382	1
1110004F10Rik	0.0482676	-0.294139	0.96	1	1
Col4a2	0.0486225	-0.410546	0.88	1	1
Mllt3	0.0488972	-0.255185	0.52	0.735	1
Zcchc7	0.0490628	0.323732	0.72	0.471	1
Spns1	0.0490988	-0.250096	0.64	0.882	1
Snx10	0.0502172	-0.294985	0.24	0.529	1
Bex4	0.0511968	-0.491075	0.76	0.941	1
Cetn3	0.0514993	-0.28892	0.92	0.971	1
Ftl1-ps1	0.0515384	0.317994	0.84	0.647	1
Psmd3	0.0519881	0.336547	1	0.941	1
Mgp	0.0522267	0.694763	0.8	0.765	1
Rabif	0.0522465	-0.284372	0.48	0.706	1
Prkd3	0.0523841	0.272607	0.64	0.647	1
Slc9a3r2	0.0523985	0.310629	0.84	0.941	1
Rdm1	0.0533178	-0.300857	0.28	0.559	1
Asap1	0.0544741	0.269738	0.88	0.912	1
Osgep	0.0545749	-0.272317	0.8	0.941	1
Capns1	0.0546742	0.322964	1	1	1
Nsdhl	0.0553477	-0.262677	0.24	0.5	1
Leprotl1	0.0555088	-0.255277	0.6	0.765	1
Mtdh	0.0561984	-0.271417	0.88	1	1
Cenpc1	0.0563162	-0.346846	0.4	0.618	1
Pgm2	0.0570433	-0.276724	0.72	0.882	1
Ccdc50	0.057133	0.380796	0.96	0.941	1
Git2	0.0574409	-0.286673	0.64	0.824	1
Gm42418	0.0576297	0.91175	1	1	1
Hexa	0.0578719	-0.297855	0.84	0.971	1
Fscn1	0.0588334	-0.275189	0.92	0.971	1
Pcdh7	0.0590559	0.299744	0.8	0.824	1
Ccny	0.0592885	0.292008	0.84	0.735	1
Slc29a1	0.0596797	0.250743	0.92	0.971	1
Lrp5	0.0614088	0.312518	0.64	0.559	1
Eif2s1	0.0615331	0.407451	1	0.941	1
Fbxo18	0.0630238	-0.338518	0.68	0.882	1
Nhp2	0.0632672	0.388381	1	0.941	1
Rps2	0.0636692	-0.292084	1	1	1
Dnmt3a	0.0642702	-0.349313	0.88	0.971	1
Cited2	0.0652188	-0.363175	0.64	0.882	1
Ppdpf	0.0655608	0.29834	1	0.971	1
Strn4	0.0670787	0.268647	0.92	0.735	1
Wdr12	0.0674905	0.415056	0.72	0.5	1
Dnpep	0.0676024	-0.333617	0.72	0.912	1
Timm17b	0.0677051	0.281465	0.88	0.912	1
Psmc2	0.0682085	0.270058	0.96	0.941	1
Hes6	0.0685666	-0.264053	0.52	0.765	1
Arfgef1	0.0703971	0.283421	0.84	0.853	1
Ttc19	0.0714612	0.251758	0.68	0.441	1
Smad7	0.0719405	-0.402342	0.76	0.912	1
Pcbp4	0.072137	-0.293674	0.8	0.941	1
Rcn1	0.0726224	0.32817	1	0.941	1
Tspan2	0.0733778	0.429519	0.64	0.441	1
Nop56	0.0738399	0.298217	0.88	0.941	1
Cmpk1	0.0744446	0.284708	0.96	0.941	1
Irak1	0.0760087	-0.264707	0.56	0.765	1
Gfpt1	0.0767987	0.289135	0.8	0.618	1
Nnat	0.078209	-0.259907	0.48	0.765	1
Itga2b	0.0784144	0.254048	0.2	0.029	1
Nts	0.0787722	0.695914	0.16	0.059	1
Psme1	0.079062	-0.279249	0.88	0.971	1
Smad6	0.0790756	-0.311337	0.6	0.853	1
Slc39a10	0.0792475	0.269924	0.76	0.765	1
Traf4	0.0800892	0.277023	0.92	0.971	1
Sh3bp5	0.0804069	0.394684	0.92	0.882	1
Hspb11	0.0804903	-0.269076	0.68	0.882	1
Ppat	0.0807612	0.305089	0.68	0.706	1
Phkg2	0.0813671	0.319368	0.52	0.412	1
Ddx21	0.082605	0.371364	0.84	0.706	1
Ggps1	0.082626	0.316162	0.64	0.676	1
Limd2	0.0827005	-0.261349	0.92	1	1
Irf2	0.0827806	0.256297	0.68	0.559	1
Rab4a	0.0832524	0.317785	0.88	0.676	1
Ythdc1	0.0836924	-0.270828	0.84	0.971	1
Bgn	0.0847285	-0.457478	0.92	0.912	1
Nf1	0.0850073	-0.263295	0.56	0.735	1
Adgrl2	0.0853398	0.343195	0.84	0.824	1
Cltc	0.0860544	0.327698	0.96	1	1
Tma16	0.0867331	0.32368	0.64	0.382	1
Ift43	0.0867569	-0.25674	0.56	0.824	1
Rab21	0.0869301	0.292562	0.92	0.912	1
Thoc7	0.087241	-0.319034	0.88	0.941	1
Tshz2	0.0872588	0.253722	0.8	0.853	1
Gopc	0.087405	0.275557	0.68	0.647	1
Mcrip1	0.0876069	-0.296654	0.88	0.971	1
Ncbp1	0.089064	0.302373	0.8	0.794	1
Cpsf4	0.0897362	0.289654	0.44	0.441	1
Gstm5	0.0901355	-0.274584	0.44	0.706	1
Anp32a	0.0903569	-0.261944	0.96	0.971	1
Map2k3	0.0905209	0.326498	0.96	0.882	1
Minos1	0.0907123	0.251945	0.96	0.971	1
Imp3	0.0908202	0.281234	0.96	0.941	1
Mical2	0.0940414	-0.351184	0.84	0.971	1
Atic	0.0942858	0.283504	0.76	0.765	1
Yrdc	0.0955307	0.341044	0.68	0.588	1
Rsl24d1	0.0955875	0.258647	0.92	0.853	1
Irx6	0.0971234	-0.489858	0.48	0.647	1
Nol11	0.0982312	0.287985	0.76	0.735	1
Hspd1	0.0985762	0.362511	1	1	1
Ppp4r3a	0.0989075	0.353874	0.92	0.765	1
Ctla2a	0.0994858	0.604383	0.96	0.882	1
Rbmxl1	0.0996982	0.368319	1	0.971	1
Ddx56	0.100769	0.26478	0.64	0.735	1
Arhgap29	0.101488	-0.252397	0.76	0.941	1
Ptms	0.101512	-0.406988	0.88	0.971	1
Trmt112	0.101934	-0.281164	0.88	0.941	1
Oard1	0.102177	0.299204	0.84	0.794	1
Tln2	0.102537	0.263266	0.6	0.412	1
Ubr7	0.103031	0.302087	0.68	0.5	1
Mageh1	0.103495	0.257513	0.88	0.912	1
Sdc4	0.103781	-0.273589	0.16	0.382	1
Mcm5	0.104078	0.262901	0.92	0.706	1
Uck1	0.104681	0.292801	0.6	0.412	1
Rmdn2	0.105001	0.265799	0.36	0.147	1
Ifitm2	0.105085	0.261058	1	1	1
Hmcn1	0.106821	0.434927	0.72	0.676	1
Dazap1	0.107185	-0.25686	0.92	0.971	1
Atp6v1a	0.107322	-0.25118	0.84	0.941	1
Sec62	0.107739	0.269761	0.96	0.971	1
Cnbp	0.108162	0.281135	1	1	1
Zbtb7a	0.108666	-0.275996	0.76	0.824	1
Cited1	0.108775	0.255411	0.28	0.088	1
Eif6	0.110125	0.254947	0.96	0.941	1
Eif2s2	0.111299	0.254301	0.96	1	1
Commd1	0.112055	0.320395	0.96	0.941	1
Ube2d1	0.113728	0.401233	0.8	0.765	1
Hbb-bt	0.113921	0.493257	1	0.971	1
Fli1	0.114219	0.269865	0.92	0.912	1
Ppil1	0.114542	0.284307	0.84	0.853	1
Rcn3	0.116034	-0.348327	0.84	0.971	1
Tmem204	0.116551	0.365165	0.64	0.647	1
Paics	0.116685	-0.289673	0.92	0.971	1
Ccdc115	0.116877	0.296869	0.84	0.676	1
Fn1	0.117174	-0.384843	0.96	1	1
Hsp90aa1	0.11739	-0.344652	0.96	1	1
Cdk5rap2	0.118111	-0.251554	0.28	0.529	1
Fubp3	0.118352	0.29551	0.68	0.647	1
Ucp2	0.118532	0.328372	0.88	0.765	1
Des	0.119238	0.356375	0.44	0.206	1
Timm10	0.119693	0.264699	0.76	0.765	1
Fabp3	0.119749	0.295718	0.44	0.5	1
Trip4	0.1198	0.283603	0.6	0.441	1
Ppm1f	0.120025	0.298741	0.76	0.735	1
Cfap36	0.121004	-0.385917	0.64	0.824	1
Rpa2	0.123814	0.275123	0.76	0.735	1
Mtx3	0.123994	0.254062	0.28	0.088	1
Vdac3	0.125466	0.316219	1	0.971	1
2310033P09Rik	0.125726	0.373373	0.88	0.735	1
Tnnc1	0.126489	-0.256617	0.8	0.941	1
Galnt1	0.127217	-0.293437	0.88	0.971	1
Pts	0.127478	0.331624	0.8	0.676	1
Scd2	0.12812	-0.289738	0.92	0.941	1
Arpc5l	0.128754	0.279894	0.96	0.912	1
U2af1	0.128977	0.286369	1	0.971	1
Ciapin1	0.129464	0.310362	0.76	0.676	1
Sys1	0.130039	-0.254649	0.72	0.882	1
Ola1	0.133819	0.27441	0.96	0.971	1
Sh3glb1	0.134173	0.262324	1	1	1
Dusp3	0.13454	0.425316	0.88	0.794	1
Zfp292	0.135192	-0.423807	0.84	0.941	1
Ly6h	0.135388	-0.260712	0.16	0.353	1
H2afy2	0.136544	-0.258365	0.84	0.882	1
Gap43	0.137192	0.377601	0.76	0.794	1
Dusp1	0.137245	-0.288817	0.4	0.647	1
Msi2	0.13842	-0.343399	0.8	0.912	1
Maea	0.139268	0.288022	0.88	0.824	1
2810004N23Rik	0.140026	0.290809	0.88	0.794	1
Mpnd	0.140588	-0.311202	0.72	0.853	1
Csnk2b	0.140602	0.320938	1	0.941	1
Tgfb2	0.141126	0.534272	0.68	0.5	1
Gas6	0.142243	0.259132	0.52	0.382	1
Cebpd	0.142262	0.259617	0.56	0.441	1
Ubl4a	0.142288	0.298043	0.8	0.676	1
Grwd1	0.145136	0.318826	0.6	0.441	1
Mfap2	0.145418	-0.272046	0.92	1	1
Taf7	0.145851	0.294909	0.64	0.5	1
Galnt18	0.147534	0.307797	0.4	0.206	1
Rnf141	0.147618	-0.272617	0.64	0.824	1
Dpysl3	0.147765	-0.280329	0.84	0.941	1
1700123O20Rik	0.147964	0.346404	0.92	0.824	1
Gm30648	0.148375	0.383119	0.84	0.853	1
Klhl24	0.149171	-0.283195	0.36	0.588	1
Trp53i11	0.149305	0.298023	0.72	0.588	1
Gimap9	0.149349	-0.281495	0.44	0.647	1
Eps15	0.149617	0.26971	0.76	0.618	1
Osgin2	0.150479	0.383219	0.48	0.324	1
Arcn1	0.151273	-0.269582	0.84	0.912	1
D8Ertd738e	0.152964	0.32247	1	1	1
Atf3	0.153556	-0.432262	0.32	0.559	1
Trim26	0.153897	0.284961	0.76	0.765	1
Vamp3	0.153984	0.375592	0.92	0.941	1
Dbr1	0.156442	0.265992	0.48	0.324	1
Dapk2	0.157398	-0.297502	0.2	0.382	1
Itm2a	0.1579	-0.290704	0.88	0.941	1
Ecsit	0.158887	0.250556	0.36	0.353	1
Med28	0.162411	0.267443	0.92	0.941	1
Bod1l	0.16272	0.291523	0.92	0.882	1
S100a13	0.163939	0.286363	0.84	0.824	1
Mrps26	0.164917	0.255742	0.84	0.882	1
Lrpap1	0.167546	0.313871	0.84	0.794	1
Akirin2	0.168471	0.375926	0.92	0.853	1
Ccar1	0.168738	-0.250572	0.88	0.971	1
H2-T22	0.169593	0.280656	0.44	0.294	1
Psmc3	0.17008	0.300857	0.96	0.971	1
Myh10	0.170499	-0.282449	0.92	1	1
Phf20	0.171083	0.263228	0.72	0.618	1
Kctd17	0.172466	0.285176	0.52	0.353	1
Nudc	0.172866	0.277468	0.96	1	1
Ttc1	0.17359	0.297425	0.8	0.647	1
Epn1	0.175646	0.376722	0.96	0.882	1
Hspb1	0.179894	-0.495798	0.44	0.676	1
Abcf1	0.180017	0.252812	0.96	0.882	1
Pigp	0.180099	-0.268672	0.88	0.941	1
Rassf1	0.182427	0.260274	0.8	0.794	1
Rchy1	0.182938	0.268373	0.88	0.824	1
Rbm22	0.183772	0.329517	0.76	0.824	1
Car4	0.184104	-1.19185	0.08	0.206	1
Igf1	0.185016	0.417636	0.88	0.794	1
Dguok	0.186374	0.266909	0.76	0.647	1
Lhfp	0.188956	-0.29144	0.92	1	1
Sdhaf1	0.190141	0.257055	0.68	0.618	1
Bphl	0.192159	0.315587	0.44	0.559	1
Peg3	0.193514	-0.325447	0.88	0.971	1
Cachd1	0.194798	0.281812	0.44	0.235	1
Tceal9	0.194846	-0.370376	0.96	1	1
Atad2	0.195769	0.310259	0.64	0.647	1
Nxt1	0.195993	0.381034	0.8	0.706	1
Fxn	0.196207	0.285492	0.6	0.618	1
Nxf1	0.196455	0.298439	0.96	0.971	1
Acyp2	0.196605	0.285355	0.52	0.353	1
Dusp22	0.19724	0.257368	0.52	0.471	1
Mal	0.198836	0.277877	0.28	0.176	1
Rnf219	0.199043	0.270001	0.76	0.647	1
Rap2a	0.199765	0.286293	1	0.912	1
Kpna3	0.200581	0.293436	0.76	0.588	1
Tdg	0.201214	0.301342	0.88	0.765	1
Itga1	0.202074	-0.348785	0.72	0.882	1
Ctsl	0.202301	-0.431703	0.92	1	1
Scyl1	0.202726	0.275776	0.6	0.441	1
Anxa5	0.202835	-0.30879	0.96	1	1
Srp14	0.203533	0.252082	0.96	0.971	1
Sdha	0.204109	0.375007	0.96	0.971	1
Tex30	0.204679	0.254485	0.72	0.529	1
Taf11	0.205431	0.251388	0.84	0.735	1
Diaph3	0.205944	-0.273495	0.36	0.559	1
Zfp706	0.209497	0.331613	1	0.971	1
Fam212a	0.211363	0.343005	0.88	0.853	1
Loxl2	0.212096	-0.265869	0.88	0.912	1
Dctn2	0.212388	-0.295707	0.92	0.971	1
Hba-a2	0.212931	0.786571	1	1	1
Scoc	0.213576	0.255489	0.92	0.882	1
Pigyl	0.213661	0.255614	0.68	0.529	1
Cfh	0.214266	0.323534	0.68	0.676	1
Eva1b	0.214364	0.276078	0.96	0.971	1
Ppp1r15a	0.215077	-0.260095	0.4	0.618	1
2810474O19Rik	0.217841	-0.303108	0.8	0.882	1
Casp3	0.218878	0.259813	0.84	0.824	1
Ugp2	0.21896	0.359827	0.92	0.912	1
Igfbp2	0.220461	-0.266088	0.44	0.559	1
Hilpda	0.220907	0.315553	0.72	0.676	1
Cdk2	0.221499	0.306756	0.72	0.647	1
Nfkbia	0.222559	-0.26613	0.68	0.824	1
Rad23a	0.223832	0.329111	0.76	0.824	1
Mef2c	0.228012	0.26806	0.84	0.824	1
Chd2	0.228044	-0.299527	0.6	0.735	1
Ranbp1	0.228687	0.258946	1	0.971	1
Ube2b	0.229734	-0.266575	0.88	0.941	1
Tnfrsf1a	0.230125	0.257791	0.88	0.853	1
Plscr3	0.231032	0.308637	0.8	0.853	1
Stab1	0.232107	0.282257	0.92	0.824	1
Rab1a	0.232302	0.282093	0.96	0.971	1
Wsb2	0.2326	0.259311	0.88	0.735	1
Uri1	0.237088	0.280318	0.72	0.618	1
Hba-a1	0.237597	0.404803	1	1	1
Csrp2	0.238871	-0.348993	0.92	0.971	1
Zbtb12	0.239121	0.271175	0.72	0.529	1
Dctpp1	0.240925	0.304525	0.92	0.824	1
Lonp1	0.241146	0.385404	0.72	0.559	1
Clec14a	0.241591	0.250065	0.68	0.765	1
Rhou	0.245424	-0.26141	0.88	0.971	1
Ghr	0.246108	0.295551	0.76	0.735	1
Ppp4r2	0.24627	0.348117	0.96	0.912	1
2810402E24Rik	0.249625	0.276097	0.36	0.206	1
Hbb-bs	0.250631	0.514232	1	1	1
Txnl1	0.251439	0.307592	0.96	0.971	1
Tnks	0.252536	-0.255324	0.76	0.853	1
Tnnt2	0.253821	0.442838	0.96	0.912	1
Ankrd17	0.254037	-0.326204	0.84	0.882	1
Usp5	0.258721	-0.277024	0.68	0.824	1
Kdm6b	0.258812	-0.250034	0.68	0.794	1
Mettl1	0.259786	0.273974	0.68	0.765	1
Cdc42ep2	0.263772	0.265766	0.68	0.647	1
Snrpb	0.264714	0.253627	1	0.971	1
Habp4	0.266677	0.257832	0.36	0.206	1
Dpp4	0.268718	0.25587	0.56	0.353	1
Mxd4	0.270551	-0.278738	0.92	0.941	1
Pigu	0.271142	0.259927	0.52	0.382	1
Sbf2	0.273859	-0.267128	0.6	0.765	1
Bub3	0.274108	-0.27664	0.84	0.941	1
Ccdc80	0.275711	-0.282018	0.88	0.971	1
Tmem19	0.278409	0.258284	0.48	0.353	1
Ubxn7	0.278419	0.309055	0.64	0.588	1
Nmt2	0.280583	0.252845	0.84	0.794	1
AY036118	0.28086	0.39365	0.6	0.5	1
Lgals1	0.280868	-0.347594	0.96	1	1
Mospd3	0.281578	0.261332	0.44	0.324	1
Xpo6	0.28367	0.286003	0.64	0.559	1
Ldhb	0.284043	0.265843	0.8	0.765	1
Sf3b4	0.284944	0.387722	0.92	0.824	1
H2afj	0.28539	0.274971	0.92	0.941	1
Hnrnph3	0.286145	-0.253368	0.8	0.912	1
H1fx	0.286808	0.340469	0.92	0.794	1
Bex1	0.287152	-0.334475	0.76	0.794	1
Hp1bp3	0.287837	-0.320367	0.88	0.941	1
Pbdc1	0.29248	0.260186	0.88	0.824	1
Vapa	0.293805	0.250099	1	0.971	1
Tomm7	0.296064	0.263136	1	0.971	1
Klk8	0.297681	0.280221	0.92	0.882	1
Nucks1	0.301594	-0.346063	0.84	0.941	1
Adsl	0.303275	0.360998	0.8	0.676	1
Rexo2	0.307559	0.317743	0.92	0.824	1
Ddx39	0.310665	0.250829	0.88	0.765	1
Tubb6	0.312358	-0.268436	0.36	0.559	1
Psmd11	0.314556	0.396031	0.96	0.971	1
Limch1	0.315361	-0.28485	0.48	0.676	1
Rad51	0.318605	0.482161	0.4	0.324	1
I830077J02Rik	0.323598	0.386496	0.36	0.206	1
Clta	0.323976	0.3463	1	1	1
Tinagl1	0.325406	0.421301	0.4	0.412	1
Mall	0.325813	0.267466	0.36	0.265	1
Lzts2	0.326153	0.256093	0.76	0.647	1
Psme2	0.326717	0.284853	0.92	0.912	1
Pdlim3	0.328569	-0.491099	0.72	0.824	1
Ckb	0.329562	0.403241	1	1	1
Pbx1	0.332107	-0.276241	0.84	0.912	1
Car8	0.335309	0.333912	0.88	0.882	1
Atp5k	0.335959	0.260481	1	0.971	1
Larp7	0.336753	-0.277887	0.76	0.882	1
Ndufc2	0.345096	0.251373	1	1	1
Exoc3l	0.346979	0.374789	0.48	0.441	1
Thbs1	0.347632	0.49805	0.12	0.176	1
Irx5	0.348378	-0.320114	0.84	0.941	1
Dapp1	0.350597	0.343018	0.24	0.294	1
Rhoc	0.357165	0.325615	1	0.971	1
Calm1	0.364296	0.294408	1	1	1
Ints8	0.364952	0.26227	0.48	0.353	1
P3h4	0.366361	-0.250563	0.56	0.706	1
Adgrg6	0.366378	-0.253532	0.88	0.941	1
Pyurf	0.36834	0.288644	0.76	0.706	1
Fxyd5	0.376392	0.458015	0.8	0.853	1
Gja4	0.377916	-0.616806	0.76	0.824	1
Ckap2	0.380431	-0.258696	0.28	0.441	1
Actn2	0.385117	0.257243	0.28	0.206	1
St13	0.388299	0.27693	0.96	0.971	1
Hbb-y	0.394667	0.505368	1	1	1
Rapgef5	0.40391	-0.270383	0.88	0.941	1
Lockd	0.404373	-0.340454	0.28	0.382	1
Slc3a2	0.409289	0.253448	0.84	0.794	1
Smpx	0.414475	0.348744	0.24	0.265	1
Bace2	0.418609	0.317313	0.88	0.824	1
Bex3	0.419501	-0.323768	1	1	1
Hba-x	0.43208	0.482315	1	0.941	1
Fam111a	0.433012	0.260498	0.76	0.676	1
Nelfcd	0.440734	0.28267	0.8	0.853	1
Nsmce4a	0.441842	0.277618	0.96	0.912	1
Malat1	0.445772	-0.323923	0.96	1	1
Ing4	0.447381	-0.267627	0.68	0.794	1
Clns1a	0.449039	0.283228	0.96	0.941	1
Isyna1	0.458887	-0.259979	0.6	0.735	1
Myl2	0.463487	0.339528	1	0.971	1
Cpe	0.465052	0.267985	0.88	0.941	1
Meaf6	0.466745	0.330193	0.8	0.765	1
Cdkn1b	0.468472	0.262226	0.44	0.471	1
Tuba1c	0.476737	-0.268739	0.52	0.676	1
Gins2	0.486161	0.265976	0.76	0.676	1
Fabp5	0.490312	0.29377	1	1	1
Gldc	0.512107	-0.300656	0.44	0.5	1
Enah	0.527965	-0.280329	0.76	0.824	1
Smagp	0.530649	0.392993	0.96	0.941	1
Eef1e1	0.535915	0.302817	0.8	0.765	1
Gsta4	0.538101	-0.343967	0.88	0.941	1
Ccnb2	0.543995	-0.376178	0.44	0.5	1
Ednrb	0.549607	0.279522	0.96	0.912	1
Tmem176a	0.550964	0.260778	1	0.971	1
Gng11	0.566002	0.255851	0.96	0.941	1
Prc1	0.569207	-0.396305	0.28	0.412	1
Neat1	0.591454	-0.25422	0.2	0.294	1
Jun	0.606433	-0.387563	0.84	0.882	1
Myl7	0.606606	0.319925	0.64	0.559	1
Fjx1	0.609274	0.317742	0.4	0.382	1
Nusap1	0.628565	-0.258867	0.32	0.324	1
Grk3	0.634698	-0.262969	0.12	0.118	1
Arl6ip1	0.672896	-0.328268	0.92	0.971	1
Hbegf	0.679588	-0.27894	0.28	0.324	1
Nop10	0.696414	0.266914	1	1	1
Gabpb1	0.706553	0.263545	0.72	0.647	1
Cenpa	0.710041	-0.326243	0.52	0.588	1
Rnh1	0.778483	0.263553	0.8	0.794	1
mt-Cytb	0.789522	0.327763	1	1	1
Cenpf	0.796889	-0.573362	0.48	0.471	1
Malsu1	0.827887	0.332709	0.76	0.706	1
Mki67	0.858324	-0.310351	0.4	0.471	1
Pclaf	0.880161	0.344434	0.76	0.706	1
Rbp1	0.891601	0.258124	0.96	0.971	1
mt-Co3	0.899826	0.305473	1	1	1
Cdkn1c	0.953345	-0.305031	1	1	1
Actc1	0.962595	0.51829	1	1	1
Top2a	0.992873	-0.28674	0.52	0.529	1
Tpm1	0.999358	0.278962	1	1	1

## Sheet: e11.5_wt1mutant_fb
	p_val	avg_log2FC	pct.1	pct.2	p_val_adj
Xist	2.25517e-10	-3.29969	0.059	0.895	6.98562e-06
Ddx3y	7.22698e-07	0.739194	0.735	0.053	0.0223863
Eif2s3y	3.96109e-06	0.586654	0.559	0	0.122699
Pgk1	5.78445e-05	-0.787272	1	0.947	1
Odc1	0.000151483	-0.371894	0.971	0.737	1
Kdm5d	0.000177008	0.321106	0.412	0	1
P4ha2	0.000224173	-0.929303	0.412	0.895	1
Bccip	0.000326828	0.50324	0.912	0.421	1
Gpi1	0.000411047	-0.62909	1	1	1
Aldh16a1	0.000480166	-0.441784	0.176	0.684	1
Snrpa1	0.000589288	0.669778	0.971	0.684	1
Tubb2b	0.000887189	-0.387974	1	0.842	1
Phf5a	0.000935556	0.548068	1	0.789	1
Pgm2	0.00101901	-0.768952	0.618	0.737	1
Ube2k	0.00109396	0.508694	1	0.684	1
Ddx46	0.00123928	0.672513	0.941	0.632	1
Nudt4	0.00159693	0.30207	0.882	0.421	1
Prdx5	0.00163938	0.511404	0.971	0.684	1
Lix1l	0.00177464	0.25752	0.941	0.526	1
Rcn2	0.00178952	0.639491	0.971	0.684	1
Srp54a	0.00204182	0.29957	0.559	0.105	1
Rnf4	0.00204399	0.499176	0.824	0.579	1
Arl6ip1	0.00205605	-0.700654	0.941	0.737	1
Hsbp1	0.00250004	0.607443	0.971	0.737	1
Eno1	0.00261653	-0.624472	0.941	0.842	1
Snx9	0.00273009	0.515464	0.647	0.211	1
Srsf6	0.00289495	0.590163	1	0.842	1
Cnot9	0.00305227	0.362773	0.647	0.211	1
Gpr180	0.00342186	0.513198	0.735	0.316	1
Snrpc	0.00378747	0.525665	0.971	0.684	1
Ilk	0.00388844	0.302859	0.971	0.632	1
Slc16a3	0.00410985	-0.722118	0.765	0.789	1
Psma7	0.00436288	0.423715	0.971	0.947	1
Hist1h1b	0.00437506	0.783888	0.441	0.474	1
Egln3	0.00475017	-0.636291	0.147	0.579	1
Arid5b	0.00494335	-0.656539	0.794	0.947	1
Cnbp	0.00499126	0.429973	1	0.895	1
Abcf2	0.00536352	0.517963	0.706	0.368	1
Trmt10b	0.00566336	-0.253901	0.118	0.526	1
Snx3	0.00578259	0.307578	1	0.737	1
Ankrd37	0.00578541	-0.379567	0.059	0.421	1
Ilf2	0.00586903	0.421997	1	0.737	1
Vegfa	0.00587022	-0.587885	0.235	0.579	1
Katnb1	0.00595944	-0.291132	0.088	0.474	1
Drap1	0.00610071	0.312609	1	0.737	1
Mydgf	0.00622488	0.266547	1	0.737	1
Ndufa7	0.00627596	0.338304	1	0.737	1
Arf5	0.0062924	0.465151	1	0.895	1
Fuca1	0.00634573	0.431915	0.853	0.579	1
Kdm3a	0.00635342	-0.575393	0.441	0.789	1
Scd2	0.00636548	-0.403377	0.941	0.789	1
Ubald2	0.0064111	-0.4438	0.882	0.737	1
Ndufa4l2	0.00643723	-0.9935	0.088	0.474	1
Hspa8	0.00659808	0.549165	1	1	1
Adcy4	0.00697205	0.34032	0.412	0.053	1
Sumo3	0.00713389	0.469234	0.971	0.684	1
B3gnt5	0.00725166	-0.468771	0.353	0.789	1
Vamp8	0.00725778	0.532977	0.882	0.632	1
Zfp704	0.00733806	-0.310415	0.824	0.632	1
Tpi1	0.00739323	-0.77941	0.971	1	1
Mcrip1	0.00741414	0.427421	1	0.789	1
Acat1	0.00742379	0.49095	0.912	0.579	1
Rtcb	0.00752245	0.365214	0.971	0.684	1
Gna11	0.00790235	0.598042	0.912	0.737	1
Eny2	0.00813687	0.629433	0.941	0.684	1
Stx5a	0.00814616	0.447691	0.912	0.632	1
Rfc3	0.00831896	0.51016	0.912	0.579	1
Mrpl21	0.00857174	0.522316	0.941	0.632	1
Pfkl	0.00866722	-0.566862	0.853	0.895	1
Psme3	0.00901367	0.428888	0.765	0.526	1
Sem1	0.00917421	0.570069	1	0.895	1
Mmp2	0.00930986	0.506791	1	0.842	1
Rad23b	0.00942602	0.41932	0.971	0.684	1
Ube2b	0.00994066	-0.54646	0.882	0.947	1
Ddrgk1	0.0101113	0.457069	0.853	0.579	1
Adipor1	0.0104205	0.490337	0.912	0.632	1
Bnip3	0.0107902	-0.802203	0.618	0.737	1
Eif3l	0.0108806	0.380374	0.971	0.684	1
Med10	0.0112857	0.498294	0.824	0.579	1
Atp5e	0.0121278	0.437471	1	0.789	1
Jpt1	0.0122201	-0.564364	0.971	0.895	1
Igfbp2	0.0122989	-1.22277	0.235	0.579	1
Ctsl	0.0123524	0.541577	1	0.789	1
Luc7l	0.0123773	0.421176	0.941	0.684	1
Zfp639	0.0127423	0.405962	0.676	0.316	1
B2m	0.0128877	0.411838	0.971	0.684	1
Igf2r	0.0129437	-0.392254	0.971	0.842	1
Adarb1	0.0130944	-0.638644	0.471	0.737	1
Ppa1	0.013144	0.471576	0.941	0.737	1
Zfp938	0.0133999	-0.321083	0.118	0.474	1
Nutf2	0.0134482	0.299883	0.676	0.263	1
Irf2bpl	0.0140845	-0.314438	0.794	0.632	1
Exosc8	0.0142715	0.333556	0.971	0.684	1
Eif3g	0.0143429	0.417899	0.941	0.737	1
Oip5	0.0146185	-0.366248	0.088	0.421	1
Gpx1	0.0150529	0.607397	0.971	0.737	1
Pls3	0.0150913	0.443454	0.794	0.421	1
Ap3s1	0.0151782	0.357873	0.941	0.632	1
Sugt1	0.01521	0.403982	0.971	0.737	1
Brms1	0.0153978	0.344641	0.588	0.263	1
Bex1	0.0154101	-0.665407	0.382	0.579	1
Necap1	0.0158891	-0.577937	0.324	0.684	1
Ddx17	0.0159381	-0.472698	0.971	0.947	1
Tet3	0.0159506	-0.554471	0.618	0.789	1
Rgs7bp	0.0160695	0.292723	0.382	0.053	1
Hypk	0.0160775	0.459223	0.971	0.737	1
Ppil2	0.0165769	0.465021	0.912	0.684	1
Ap1s1	0.016694	0.363038	0.971	0.737	1
S100a11	0.0167342	0.518706	1	0.789	1
Srm	0.0167889	0.507883	0.912	0.579	1
Ppp1r12a	0.0170309	-0.367552	0.941	0.789	1
Sf3b4	0.0171686	0.365628	0.882	0.526	1
Hcfc2	0.017412	0.274437	0.441	0.105	1
Lamp2	0.0175225	0.466216	0.912	0.632	1
Rabac1	0.0176932	0.394444	0.941	0.632	1
Chic2	0.0176983	0.414024	0.912	0.737	1
Pim3	0.0177222	-0.437418	0.412	0.789	1
Med13l	0.0180251	-0.492141	0.588	0.895	1
Abce1	0.0182083	0.460486	0.912	0.684	1
Aff3	0.0183534	-0.287263	0.059	0.368	1
Slc38a5	0.0183681	0.270196	0.353	0.053	1
Cdc42ep5	0.0189993	0.295357	0.912	0.579	1
Polr2g	0.0192312	0.430582	0.941	0.684	1
Bclaf1	0.0193681	0.26483	1	0.789	1
Pdia3	0.0198563	0.449483	1	0.947	1
Med17	0.0199458	0.263518	0.5	0.158	1
Glod4	0.0200137	-0.286701	0.912	0.842	1
Dnajc11	0.0200313	-0.393061	0.5	0.737	1
Ost4	0.0201866	0.303009	1	0.789	1
Anxa5	0.0202384	0.284256	1	0.789	1
Tpr	0.0202613	0.251504	1	0.789	1
Fscn1	0.0202619	0.274613	1	0.789	1
Wdr74	0.0203197	0.320136	0.765	0.421	1
Brd2	0.0204306	0.496691	0.912	0.684	1
Ccl25	0.0205088	0.314608	0.588	0.211	1
Tnrc6c	0.0205665	-0.606455	0.882	0.842	1
Prdx1	0.0206296	0.349741	1	1	1
Ak1	0.0207147	0.427947	0.676	0.474	1
Orc6	0.0208257	0.5091	0.912	0.684	1
Dynlrb1	0.0211199	0.477924	0.971	0.737	1
B9d1	0.0211533	0.387885	0.559	0.263	1
P4ha1	0.0211967	-0.25643	0.794	0.684	1
Pole3	0.0212634	0.357466	0.824	0.684	1
Lrig2	0.0213644	-0.402782	0.147	0.474	1
Rsbn1	0.0228323	-0.643015	0.676	0.842	1
Higd2a	0.0228942	0.503772	0.912	0.684	1
Ptges2	0.0231576	0.317232	0.618	0.263	1
Tmod3	0.0231823	-0.418249	0.912	0.947	1
Smarca4	0.0234213	-0.541219	0.912	0.947	1
Rab1b	0.0238473	0.277231	0.794	0.421	1
Vegfc	0.0238576	0.356553	0.794	0.421	1
Uqcrb	0.0242026	0.419616	0.971	0.895	1
Arfrp1	0.024339	0.404796	0.765	0.579	1
Fkbp8	0.0244353	0.289836	1	0.842	1
Hspb1	0.0246341	-0.80809	0.647	0.579	1
Rbbp7	0.0249066	0.442635	0.971	0.737	1
Sh3gl1	0.0251557	0.408751	0.882	0.579	1
Bgn	0.0252283	0.542712	0.971	0.737	1
Wnk1	0.0252961	-0.428478	0.941	0.895	1
Creb5	0.0253051	-0.5538	0.765	0.737	1
Sptan1	0.0254891	0.328592	0.941	0.684	1
Rbp1	0.025597	0.650392	1	0.842	1
Phf10	0.0258679	0.262077	0.618	0.263	1
Serf1	0.0262106	0.349366	0.971	0.737	1
Sumo1	0.0262879	0.365289	1	0.842	1
Dnajc19	0.0264274	0.372856	0.912	0.632	1
Tmem45a	0.0266907	-0.370399	0.559	0.632	1
Cxcl12	0.0270704	-0.570277	0.118	0.105	1
Hmgcr	0.0270832	-0.846548	0.706	0.842	1
Mum1	0.027137	-0.573315	0.647	0.895	1
Chtf8	0.0271549	0.353287	0.912	0.684	1
Ndufa5	0.0272099	0.444978	0.971	0.789	1
Gtpbp2	0.027699	-0.575122	0.441	0.737	1
Yipf5	0.0278423	0.390265	0.824	0.684	1
Spcs2	0.027865	0.423863	1	0.842	1
Zfpl1	0.027923	0.307123	0.794	0.474	1
Orc4	0.0282727	0.330166	0.765	0.474	1
Zfand5	0.0288365	0.296189	0.971	0.737	1
Csnk2a1	0.0289479	-0.441602	0.941	0.895	1
Kif22	0.0293949	-0.33108	0.618	0.579	1
Pkm	0.0294914	-0.549338	1	1	1
Dtymk	0.029831	0.346879	0.971	0.737	1
Ado	0.0301784	0.353991	0.765	0.474	1
Thyn1	0.0306185	-0.360574	0.765	0.789	1
Ddt	0.0308433	0.401944	0.676	0.421	1
Aup1	0.030887	0.343027	0.647	0.316	1
Gnas	0.0309393	0.317283	1	1	1
1110065P20Rik	0.0311069	0.428823	0.882	0.684	1
Cd63	0.0311639	0.383643	0.941	0.947	1
Rps11	0.0311936	0.39729	1	0.947	1
Rsl24d1	0.0315288	0.424831	0.853	0.632	1
Rexo1	0.03202	0.277664	0.853	0.526	1
Spata5	0.0320885	0.28828	0.412	0.105	1
Bcas2	0.0323781	0.34401	1	0.842	1
Naca	0.0324127	0.352206	1	1	1
Tnpo3	0.0325608	0.463714	0.882	0.632	1
Arl6ip5	0.0326971	0.307094	0.765	0.421	1
Abcb10	0.0329164	-0.27949	0.294	0.211	1
Rrp8	0.032922	0.334296	0.618	0.579	1
Ankrd44	0.033245	-0.32269	0.5	0.368	1
Cox6c	0.0334208	0.398054	1	0.947	1
Rsl1d1	0.0335558	0.471871	0.941	0.789	1
Ccdc25	0.033559	0.405145	0.853	0.632	1
Reep5	0.0337474	0.393407	0.971	0.789	1
Tsix	0.0337926	-0.365787	0.029	0.263	1
Mdh2	0.0340729	0.395596	1	0.842	1
Cks1b	0.0342368	-0.433611	0.941	0.947	1
Cenpb	0.0342452	0.396292	0.735	0.684	1
Dnajc7	0.0343547	0.271285	0.971	0.737	1
Timp2	0.0345415	0.493704	0.912	0.842	1
Rif1	0.034952	0.541372	0.794	0.579	1
C1d	0.0350608	0.399669	0.912	0.632	1
Guf1	0.0352618	0.405714	0.765	0.526	1
Sec23ip	0.0355517	0.353798	0.735	0.421	1
Akap13	0.0356017	-0.612388	0.765	0.842	1
Selenow	0.0356076	0.356365	1	0.842	1
Arhgap12	0.0359357	-0.552913	0.382	0.632	1
Cln6	0.0360189	0.309494	0.471	0.158	1
Hmbs	0.0361216	0.4236	0.824	0.526	1
Fam192a	0.0362688	0.355585	0.824	0.526	1
Furin	0.0362883	-0.48326	0.765	0.684	1
Gpbp1l1	0.0363116	-0.40671	0.353	0.684	1
Fxr1	0.0365704	0.460346	0.941	0.684	1
Zfhx3	0.0366272	-0.480391	0.735	0.842	1
Tmem14c	0.0369359	0.504806	0.941	0.789	1
Ncstn	0.0370391	-0.472092	0.382	0.684	1
Cops5	0.037184	0.323499	0.941	0.684	1
Fam3c	0.0374303	0.346511	0.941	0.684	1
mt-Co1	0.0374842	-0.843922	1	0.947	1
Dad1	0.0376246	0.443759	0.971	0.842	1
2410002F23Rik	0.0377741	0.407569	0.735	0.474	1
Cycs	0.037973	0.362676	1	0.842	1
Rer1	0.0382173	0.290774	0.971	0.737	1
Pdcd5	0.0386688	0.335602	0.971	0.737	1
Pdzd11	0.0388261	0.312831	0.882	0.579	1
H2afx	0.0391913	-0.3319	0.941	0.789	1
Cbx3	0.0391958	-0.297131	1	0.947	1
Pofut2	0.0393065	0.294122	0.971	0.737	1
Cetn3	0.039485	0.291187	0.971	0.737	1
Cdk1	0.0400762	-0.576435	0.824	0.842	1
Myl4	0.0401485	-0.446467	0.971	0.842	1
Flnc	0.0402843	-0.53458	0.235	0.421	1
Ftl1	0.0405595	0.34162	1	1	1
Rpl36al	0.0414475	0.309405	1	0.895	1
Pbx1	0.0415895	-0.720886	0.824	0.947	1
Ppp1r14b	0.0417738	0.354296	1	0.895	1
Prc1	0.0419475	-0.663733	0.618	0.579	1
Psmc3ip	0.0420222	0.303514	0.618	0.263	1
Btbd7	0.0420501	-0.712192	0.676	0.842	1
Zfp64	0.0420519	0.262423	0.559	0.368	1
Adam19	0.0421499	-0.328454	0.824	0.789	1
Rbx1	0.0423255	0.28933	1	0.842	1
Csnk1a1	0.0424276	0.280895	1	0.842	1
Nfkbiz	0.0424606	-0.492425	0.206	0.421	1
Mthfs	0.0426064	-0.25834	0.118	0.421	1
Zfp36l1	0.0426064	-0.265937	0.882	0.737	1
Morc3	0.0426628	0.342418	0.647	0.526	1
Nfib	0.0427315	-0.38843	1	0.947	1
Mtdh	0.0429211	0.393126	1	0.842	1
Rad54l2	0.0429495	0.283756	0.647	0.368	1
Surf4	0.0433482	0.410587	0.882	0.684	1
Ube2a	0.0433662	0.432653	0.882	0.684	1
Ccdc59	0.0434114	-0.404156	0.824	0.789	1
Kif23	0.0436018	-0.695492	0.324	0.579	1
Sec61b	0.0438089	0.310084	1	0.842	1
Rps4x	0.0440961	0.351365	1	0.947	1
Plagl1	0.0442266	0.484628	0.441	0.526	1
Calm2	0.044231	-0.259556	1	0.895	1
Selenbp1	0.0442951	-0.445595	0.235	0.474	1
Kpna2	0.0442963	-0.600739	0.471	0.579	1
Ndufb4	0.0446857	0.518153	0.941	0.737	1
Krtcap2	0.0447536	0.446176	0.971	0.789	1
Rchy1	0.044901	0.401606	0.706	0.421	1
Commd6	0.0452109	0.313126	0.794	0.632	1
Sox4	0.045247	-0.484513	1	0.947	1
Afap1l1	0.0453498	-0.618986	0.5	0.789	1
Hjurp	0.0455929	-0.26464	0.853	0.684	1
Trib2	0.0456694	0.346278	0.529	0.211	1
Pde1a	0.0458559	0.421891	0.794	0.474	1
Lsm5	0.0459694	0.362284	0.941	0.684	1
Arl15	0.0459807	-0.283906	0.059	0.316	1
Pfdn5	0.0459947	0.447654	0.971	0.789	1
Sar1a	0.0461987	0.38616	0.971	0.789	1
Scarf2	0.0465412	0.377805	0.706	0.474	1
Ocrl	0.0465822	-0.311902	0.324	0.263	1
Adrm1	0.0472963	0.333072	0.853	0.579	1
Arfgap3	0.0473467	0.253685	0.706	0.368	1
Uevld	0.04768	-0.300847	0.088	0.368	1
Fzd2	0.0477374	-0.46822	0.882	0.895	1
Tead2	0.0477876	-0.277123	0.941	0.895	1
Rbm15	0.0479728	0.34351	0.618	0.368	1
Atox1	0.0479851	0.511672	0.912	0.684	1
Nrd1	0.0480259	0.386406	0.882	0.632	1
Anapc5	0.0480266	0.355404	1	0.842	1
Slc10a7	0.0482864	-0.406919	0.206	0.526	1
1810022K09Rik	0.0483078	0.340664	0.941	0.684	1
Yipf3	0.0486094	0.363932	0.824	0.579	1
D16Ertd472e	0.0487962	0.326094	0.588	0.368	1
U2af1	0.0488015	0.346631	0.971	0.842	1
Rars	0.0495023	0.501618	0.824	0.579	1
Zfp638	0.0498316	-0.648324	0.824	0.947	1
Trub2	0.0504711	0.284521	0.382	0.105	1
Ehmt1	0.0505538	-0.488655	0.882	0.789	1
Ubc	0.0506175	0.344099	1	0.842	1
Pdrg1	0.0507663	0.318497	0.765	0.632	1
Stx6	0.0511092	-0.281811	0.676	0.526	1
Mrpl39	0.0516577	0.292416	0.676	0.421	1
Tubb3	0.0518146	-0.799456	0.618	0.526	1
Cmtm7	0.0518852	0.418535	0.824	0.579	1
Tnnt2	0.0520864	-0.914864	0.941	1	1
Kdelr2	0.0521421	0.355632	1	0.842	1
Pgap2	0.0523715	-0.398195	0.588	0.842	1
Rock2	0.0523957	-0.522333	0.941	1	1
Os9	0.052611	0.312202	0.794	0.474	1
Dcn	0.052723	1.08655	0.588	0.263	1
Eloc	0.0531873	0.407066	0.971	0.789	1
Wars	0.0532491	0.253183	0.559	0.263	1
Dpp8	0.0533425	0.344074	0.618	0.316	1
Dtd1	0.0535606	-0.443549	0.382	0.579	1
Vps52	0.054017	0.289504	0.5	0.211	1
Uqcrc2	0.0546052	0.45141	0.941	0.737	1
Plk2	0.0547116	0.406168	0.706	0.474	1
Spen	0.0548434	0.268756	0.5	0.316	1
Eif4h	0.0558235	0.380653	1	0.895	1
Clic4	0.0558791	-0.464929	0.882	0.947	1
Zkscan1	0.0560246	0.375117	0.735	0.421	1
Syncrip	0.0563591	0.384499	0.941	0.737	1
Psmb6	0.0565805	0.313487	1	0.842	1
Ndufb7	0.0566053	0.258739	1	0.842	1
Tmem128	0.0568086	0.471088	0.765	0.474	1
Srsf9	0.0568252	-0.345491	0.971	0.947	1
Ppp2r3d	0.056966	-0.303837	0.294	0.632	1
Fbxo3	0.0570891	0.318858	0.588	0.263	1
Dcun1d5	0.0570925	0.289536	0.971	0.789	1
Sec24a	0.0571159	-0.282477	0.206	0.526	1
Arid4b	0.0573675	0.344035	0.971	0.789	1
Uchl1	0.0573783	0.279196	0.735	0.737	1
Tubb4b	0.0581021	-0.395434	1	0.895	1
Pdgfra	0.0581129	-0.439446	0.882	0.842	1
Alg5	0.05835	0.319076	0.794	0.526	1
Fbxo21	0.0587414	0.298353	0.471	0.474	1
Commd7	0.0589575	0.384198	0.853	0.632	1
Use1	0.0591339	0.367173	0.853	0.632	1
Ndufaf4	0.0592154	0.352276	0.676	0.526	1
Txnl1	0.0596924	0.368272	0.941	0.789	1
Mthfd1l	0.0597156	-0.407712	0.235	0.526	1
Mrpl41	0.0598735	0.320748	0.824	0.526	1
Fth1	0.0598785	0.468325	0.971	0.947	1
Arhgap5	0.0599165	-0.495069	0.941	0.947	1
Plk1	0.060039	-0.742053	0.412	0.632	1
Rab5c	0.0604024	0.326973	0.912	0.684	1
Ttc28	0.0605375	-0.490521	0.647	0.895	1
Fdps	0.0605798	-0.676251	0.676	0.895	1
Triobp	0.0606055	-0.398218	0.676	0.684	1
Brd8	0.0608834	-0.675037	0.676	0.842	1
Abhd17c	0.0611671	0.378651	0.647	0.421	1
Hmgb3	0.0613384	0.256611	1	0.842	1
Ets1	0.0615478	-0.67181	0.765	0.842	1
Yif1b	0.0618113	0.396008	0.941	0.737	1
Aldoa-ENSMUSG00000030695	0.0618476	-0.466472	1	0.947	1
Rps27	0.0619773	0.303793	1	0.842	1
Rbmx	0.0620572	-0.402349	0.824	0.895	1
Timm50	0.0622889	0.354021	0.853	0.632	1
Ncapd2	0.0626139	-0.401654	0.588	0.632	1
Trappc5	0.0626457	0.36106	0.824	0.526	1
Ipo7	0.0627196	0.341322	0.706	0.526	1
Cxxc1	0.063032	0.266551	0.676	0.368	1
Gnptab	0.0632463	0.292053	0.441	0.158	1
Tdg	0.0637388	-0.650766	0.824	0.947	1
Wdr82	0.0638651	-0.463195	0.588	0.789	1
Dnlz	0.0640703	0.348838	0.824	0.579	1
Adam9	0.0645212	-0.43148	0.382	0.632	1
Cd2ap	0.0650009	0.278966	0.618	0.632	1
Bmper	0.0654408	-0.448535	0.559	0.474	1
Ak4	0.0655326	-0.358419	0.147	0.421	1
Kif3a	0.0657437	-0.492424	0.765	0.895	1
Pex6	0.0662684	-0.254575	0.412	0.737	1
Gm17056	0.0665494	-0.2601	0.118	0.053	1
Ctnna1	0.0672093	-0.35045	0.912	1	1
Rpl28	0.0673525	0.300794	1	1	1
Ptbp3	0.0680404	-0.490014	0.706	0.895	1
Map1b	0.0680632	-0.704101	0.912	0.842	1
Rnaset2b	0.0682498	-0.4455	0.441	0.632	1
Dnttip1	0.068424	0.309448	0.853	0.579	1
Ppp1r14c	0.0685715	0.316826	0.765	0.474	1
Hspa1a	0.068611	-0.794538	0.735	0.632	1
Polr2k	0.0688428	0.32607	0.941	0.737	1
Srpr	0.0688634	0.379044	0.882	0.684	1
Clk3	0.0689146	0.307602	0.676	0.421	1
Nkap	0.0692223	-0.539908	0.588	0.737	1
Tpx2	0.0693047	-0.634407	0.559	0.789	1
Casc3	0.0693929	-0.475993	0.471	0.632	1
Tle2	0.0696686	0.275625	0.588	0.316	1
Dock4	0.0698835	-0.292695	0.176	0.474	1
Ewsr1	0.07006	0.302558	0.971	0.789	1
Mrpl18	0.0704376	0.423407	0.912	0.737	1
Mbd6	0.0707561	-0.399102	0.176	0.421	1
Arap1	0.0708815	-0.520414	0.088	0.316	1
Tmem115	0.0710117	0.265242	0.588	0.421	1
Rabl6	0.0711511	0.389122	0.824	0.684	1
St6galnac6	0.0712763	0.301638	0.529	0.526	1
Emb	0.0714802	-0.284298	0.265	0.579	1
Gnl2	0.0715667	0.316423	0.676	0.368	1
Snx17	0.0717397	-0.350652	0.941	0.895	1
Ncoa2	0.0717594	0.256952	0.471	0.211	1
Sdhaf1	0.0722539	-0.356966	0.618	0.632	1
Atp2b1	0.072267	-0.525657	0.912	0.947	1
Mpv17	0.0732083	0.300936	0.676	0.421	1
1110004F10Rik	0.0735552	0.418002	0.941	0.789	1
Ddit4	0.0735743	-0.355365	0.353	0.632	1
Coq10b	0.0736067	0.266943	0.765	0.474	1
Pmp22	0.0736385	0.364009	0.735	0.421	1
Ubtd1	0.0736684	0.307847	0.412	0.158	1
Vamp3	0.0736708	-0.359533	0.794	0.947	1
Cpne3	0.0737468	-0.361519	0.5	0.684	1
Casp8ap2	0.0737585	0.288457	0.824	0.526	1
Bace1	0.0742475	0.265082	0.559	0.421	1
Hprt	0.0745993	0.394602	0.824	0.579	1
Acot7	0.0747502	0.324232	0.735	0.421	1
Ankmy2	0.0748551	0.264417	0.618	0.368	1
Prdm2	0.0754776	0.29059	0.735	0.474	1
Rnf115	0.0766132	0.340494	0.735	0.526	1
Ipo4	0.076784	0.37668	0.735	0.474	1
Xrn2	0.0768885	-0.395914	0.912	0.947	1
Dynll1	0.0772223	0.379272	1	0.947	1
Alkbh5	0.0774743	-0.318702	0.765	0.789	1
Rnf8	0.0776252	0.266938	0.676	0.368	1
Iars	0.0776656	-0.420471	0.529	0.789	1
Cdc25b	0.077843	-0.27065	0.118	0.368	1
Noc2l	0.0783199	0.323077	0.824	0.579	1
Api5	0.0787281	-0.504961	0.559	0.789	1
Mat2a	0.0792593	0.377996	0.971	0.895	1
L3mbtl3	0.0797682	0.331827	0.529	0.368	1
Cbll1	0.0797759	-0.345701	0.353	0.632	1
Myl3	0.0800956	-0.532695	0.853	1	1
Pbrm1	0.0803837	-0.28907	0.912	0.842	1
Tbcel	0.0803848	-0.359129	0.324	0.579	1
Atf2	0.0804485	-0.329457	0.559	0.842	1
Irs1	0.0806994	-0.361985	0.529	0.526	1
Gtf2i	0.0815738	0.30976	0.971	0.789	1
Cst3	0.0819467	0.290606	1	0.895	1
Porcn	0.0825557	-0.277776	0.118	0.368	1
Glipr2	0.0828267	0.530159	0.882	0.684	1
Adamts10	0.0829309	0.298439	0.647	0.526	1
Zfp110	0.0836214	-0.38248	0.206	0.474	1
Rnaseh2c	0.0836442	0.367874	0.941	0.789	1
Plod2	0.0837118	-0.298149	0.912	0.789	1
Rpl4	0.0837248	0.265872	0.971	0.947	1
Dazap1	0.0837685	0.318743	0.912	0.684	1
Lonp2	0.0838029	0.403511	0.588	0.316	1
Dkc1	0.0839683	0.397317	0.824	0.737	1
1110008F13Rik	0.0840212	0.393628	0.912	0.684	1
Mgp	0.0840297	1.03208	0.824	0.632	1
Clasp2	0.084273	-0.371704	0.471	0.684	1
Mrpl3	0.0844177	0.274289	0.824	0.632	1
Cul1	0.0847447	0.325833	0.912	0.684	1
Vps35	0.0847629	-0.336302	0.765	0.789	1
Calm1	0.0850952	0.348661	1	0.895	1
Rpl13	0.0852525	0.290594	1	1	1
Cyb5r4	0.0852544	0.331854	0.706	0.579	1
Cggbp1	0.0852787	-0.536519	0.824	0.895	1
Cdk16	0.0854534	0.347514	0.706	0.526	1
Glul	0.0854607	0.332164	0.647	0.526	1
Ppdpf	0.0856901	0.364786	0.971	0.789	1
Selenof	0.0857412	0.296116	1	0.895	1
Rad21	0.0858509	-0.434571	0.765	0.895	1
Msl2	0.0861967	-0.521234	0.471	0.737	1
Rsu1	0.0863922	0.371487	0.941	0.737	1
Angel2	0.0866996	-0.339876	0.588	0.842	1
Gpc6	0.0869677	-0.665266	0.647	0.684	1
Psmd12	0.0870079	0.26513	0.971	0.789	1
Cdan1	0.0871282	-0.440539	0.206	0.474	1
Akr1a1	0.0871788	0.338149	0.971	0.895	1
Phf20	0.0875695	-0.402992	0.706	0.842	1
Ccdc18	0.0876471	-0.404626	0.294	0.579	1
Ythdf2	0.0883877	0.34277	0.853	0.579	1
Nom1	0.0887659	0.392243	0.647	0.368	1
Son	0.0890103	-0.405557	0.971	1	1
Reep4	0.0893069	-0.310303	0.471	0.474	1
Anln	0.0896258	-0.293343	0.324	0.632	1
Myl9	0.0898077	0.32904	0.853	0.579	1
Sdc2	0.0898801	0.419597	0.735	0.579	1
Fam162a	0.0898853	-0.51794	0.971	0.947	1
Fip1l1	0.089973	0.369109	0.971	0.842	1
Rnh1	0.0901731	-0.317544	0.882	0.789	1
Cyc1	0.090188	0.283954	0.971	0.789	1
Rps7	0.0901909	0.285929	1	0.895	1
Serpinf1	0.090205	0.326832	0.794	0.526	1
Sdf4	0.090752	0.262312	0.912	0.684	1
Herc4	0.0908178	-0.360924	0.441	0.684	1
Cited2	0.0908743	-0.527378	0.647	0.789	1
St6gal1	0.0911576	-0.308209	0.059	0.263	1
Zfp148	0.0911969	0.265299	0.853	0.579	1
Rpl15	0.0913855	0.293594	1	1	1
Lrrk1	0.0914862	-0.465662	0.294	0.316	1
Sap18	0.0916875	0.299596	0.912	0.684	1
Cerk	0.0918648	-0.385303	0.353	0.368	1
Rps5	0.0920372	0.272596	1	0.947	1
Large1	0.0921651	-0.345041	0.324	0.632	1
Trim44	0.0923157	-0.464072	0.882	0.895	1
Spag9	0.0923915	-0.641314	0.794	0.895	1
Enc1	0.0928627	-0.565555	0.765	0.789	1
Fn1	0.0928756	-0.653595	0.971	0.947	1
Pycr2	0.0929692	-0.474716	0.735	0.789	1
Agfg2	0.0930772	-0.341722	0.235	0.474	1
Ndufaf8	0.0930877	-0.540888	0.618	0.789	1
Zdhhc21	0.0931437	0.254521	0.5	0.211	1
Rhobtb3	0.0932438	-0.428604	0.794	0.895	1
Pja2	0.093445	-0.459876	0.794	0.947	1
Psma3	0.0934775	0.278287	0.971	0.895	1
Pin1	0.0935078	0.259937	0.971	0.789	1
Jmjd8	0.0937737	-0.309398	0.5	0.737	1
Smndc1	0.0937768	0.308826	0.853	0.684	1
Pnrc1	0.0938269	-0.30373	0.824	0.737	1
Rex1bd	0.0940043	0.281019	0.882	0.632	1
Malsu1	0.0940337	0.299801	0.676	0.421	1
Ubxn1	0.0941714	0.270293	1	0.895	1
Pgam1	0.0947843	-0.365193	0.971	0.947	1
Tpgs2	0.0949104	0.289934	0.735	0.526	1
Tmsb4x	0.0949809	0.375482	1	1	1
Vill	0.0953999	-0.273135	0.029	0.211	1
Wdr83os	0.0954125	0.299012	0.941	0.737	1
Laptm4b	0.0954322	0.524737	0.765	0.526	1
Slbp	0.0954869	0.268617	0.971	0.789	1
Zmat2	0.0955134	0.367366	0.912	0.737	1
Csnk1e	0.0956705	-0.401432	0.971	1	1
Pan3	0.0956849	0.292984	0.618	0.316	1
Gnb2	0.0958544	0.319322	1	0.947	1
Chd2	0.0962732	-0.469414	0.647	0.684	1
Tpt1	0.0963693	0.311904	1	1	1
Zfp651	0.0964596	-0.258385	0.324	0.263	1
Fcgrt	0.0964709	0.382014	0.529	0.316	1
Ptk2	0.0966117	-0.313247	0.647	0.579	1
Sparcl1	0.0969024	0.262353	0.353	0.105	1
Nop10	0.0972167	0.344994	0.971	0.842	1
Tkt	0.0974325	0.3315	0.971	0.789	1
Prnp	0.0976886	0.268275	0.559	0.368	1
Washc5	0.0978419	-0.325644	0.294	0.579	1
Fam91a1	0.0979326	0.338051	0.618	0.474	1
Pdpk1	0.0982249	-0.525827	0.559	0.789	1
Rnd2	0.098722	0.282187	0.765	0.474	1
Hunk	0.0991068	-0.33983	0.235	0.526	1
Rps8	0.0995638	0.270081	1	1	1
Slc35e1	0.09961	0.271675	0.559	0.316	1
Ubl5	0.0997757	0.315403	0.971	0.789	1
Tmco1	0.0997814	0.320307	0.882	0.684	1
Irak1	0.0999987	-0.301495	0.588	0.684	1
Nxt1	0.100016	0.358312	0.794	0.579	1
Lhfpl2	0.100041	-0.297426	0.647	0.579	1
1700020I14Rik	0.100085	-0.481349	0.853	0.947	1
Mettl1	0.100731	0.305203	0.824	0.737	1
Arnt2	0.100773	-0.279539	0.088	0.316	1
Zfp644	0.101708	-0.253597	0.912	0.842	1
Mrps33	0.102582	0.284449	0.971	0.789	1
Smim19	0.102866	-0.338684	0.618	0.632	1
Enox2	0.103582	-0.319923	0.118	0.368	1
Nampt	0.103649	-0.329651	0.265	0.526	1
Mta2	0.103684	0.320123	0.794	0.632	1
Odf2l	0.104001	-0.392972	0.265	0.526	1
Map1lc3b	0.104155	0.250973	0.971	0.789	1
Snu13	0.104232	0.287781	0.971	0.789	1
Rpl35a	0.104296	0.342382	1	0.947	1
Qk	0.104857	-0.54301	0.824	0.895	1
Prelid1	0.104865	0.270239	0.971	0.789	1
Tmem51	0.105116	-0.428528	0.147	0.368	1
Rpp30	0.105251	0.34503	0.706	0.579	1
Hnrnpab	0.105314	0.339826	0.971	0.842	1
Tysnd1	0.105374	0.314597	0.529	0.316	1
Tmem176b	0.10551	0.286107	1	0.895	1
Pinx1	0.10604	0.26995	0.559	0.474	1
Copz1	0.106048	0.265657	0.912	0.684	1
Tspan31	0.106722	0.275222	0.912	0.684	1
Mex3a	0.106801	-0.46824	0.794	0.842	1
2022-03-06	0.107482	-0.445726	0.471	0.579	1
Maged2	0.108391	0.29523	0.971	0.789	1
Limd1	0.108399	0.372114	0.765	0.526	1
Brwd1	0.108545	-0.38438	0.706	0.684	1
Dnajb11	0.108696	0.298279	0.912	0.684	1
Cby1	0.108773	0.313632	0.647	0.421	1
Arpc5	0.108829	0.29105	0.971	0.789	1
Top3b	0.108833	-0.341848	0.412	0.632	1
Psmb3	0.10885	0.298195	0.971	0.789	1
Stau1	0.110172	0.319862	0.706	0.526	1
Nsfl1c	0.110282	0.264786	0.912	0.684	1
Smim15	0.110355	0.323453	0.588	0.474	1
Rpl27	0.110854	0.359351	0.971	0.947	1
Cnpy2	0.111006	0.368209	0.971	0.842	1
Ndufv1	0.111143	0.293284	0.912	0.684	1
Polr3d	0.111173	0.296421	0.706	0.421	1
Sdha	0.111232	-0.363291	0.853	0.947	1
Ilvbl	0.11142	-0.36508	0.588	0.632	1
Rab9	0.11152	0.364853	0.765	0.579	1
Anxa6	0.111541	0.34469	0.941	0.737	1
Rab31	0.111599	0.274695	0.618	0.474	1
Ruvbl1	0.11179	0.300333	0.912	0.684	1
Tpgs1	0.11183	-0.409502	0.529	0.684	1
Nit2	0.111881	0.256069	0.647	0.474	1
Mcm7	0.112343	0.360241	0.853	0.632	1
Bcap31	0.112407	0.262842	0.941	0.737	1
Slc2a1	0.112661	-0.477886	0.559	0.684	1
Alg10b	0.113481	-0.317652	0.412	0.684	1
Kdm5c	0.113761	-0.258901	0.441	0.684	1
Snx21	0.114109	-0.410272	0.412	0.632	1
Usp10	0.114506	0.252882	0.676	0.421	1
Emcn	0.114609	-0.459604	0.088	0.105	1
Prcc	0.114661	-0.566042	0.382	0.632	1
Gucy1b1	0.114847	0.417272	0.412	0.158	1
Elof1	0.114858	0.281331	0.912	0.684	1
Phc1	0.114879	-0.263734	0.471	0.737	1
Gtf2a2	0.115044	0.277453	0.941	0.737	1
Cox4i2	0.115357	-0.421505	0.353	0.474	1
Anapc1	0.115371	-0.291487	0.735	0.684	1
Nop56	0.115987	0.269063	0.941	0.737	1
Ergic3	0.116022	0.386914	0.882	0.684	1
Ik	0.116073	0.256449	0.941	0.737	1
Cstb	0.116177	0.252148	0.941	0.737	1
Elob	0.116182	0.339183	1	1	1
Elp4	0.116215	0.300247	0.471	0.316	1
Mif	0.116323	-0.401465	1	0.947	1
Stk17b	0.116384	-0.420624	0.5	0.684	1
Gramd3	0.116678	-0.368165	0.471	0.421	1
Tesk1	0.116792	0.280962	0.559	0.368	1
Cdkn1c	0.11694	-0.353391	1	0.895	1
Kansl2	0.117096	0.31534	0.765	0.579	1
Npc2	0.117263	0.257729	1	0.895	1
Tbrg1	0.117274	0.298309	0.941	0.737	1
Ptp4a2	0.117689	0.256559	1	0.895	1
Nop14	0.11782	0.277058	0.824	0.579	1
Pafah1b3	0.117846	0.279744	0.941	0.737	1
E130309D02Rik	0.117964	0.265892	0.588	0.474	1
Itih5	0.118171	-0.33814	0.176	0.421	1
Cdc20	0.11832	-0.555547	0.588	0.579	1
Col18a1	0.118452	-0.463101	0.971	0.895	1
Cars	0.11853	-0.371795	0.412	0.632	1
Pdlim7	0.118643	0.262553	0.941	0.737	1
Dnajc3	0.118814	0.285727	0.912	0.737	1
Cep70	0.119145	-0.282065	0.294	0.579	1
Rspo3	0.119448	-0.334413	0.353	0.316	1
Pfdn4	0.119675	0.307179	0.853	0.684	1
Cic	0.120038	-0.376909	0.706	0.632	1
Arih1	0.12009	-0.579368	0.765	0.895	1
Tsr3	0.120219	0.302548	0.706	0.474	1
Golim4	0.120273	0.331382	0.971	0.842	1
Nisch	0.120438	-0.431648	0.941	0.947	1
Rps26	0.12058	0.255591	1	0.947	1
Fam167a	0.1212	-0.515211	0.118	0.211	1
Cacul1	0.121218	-0.375208	0.412	0.579	1
Rps29	0.12141	0.298707	1	0.947	1
Smpx	0.121469	0.276419	0.441	0.211	1
Elovl6	0.121527	-0.335902	0.618	0.526	1
Fbxo38	0.12167	-0.395897	0.294	0.474	1
Tmem9b	0.121772	-0.287124	0.353	0.632	1
Psmd14	0.121825	0.420521	0.853	0.632	1
Brip1os	0.121866	0.260094	0.794	0.526	1
Rhou	0.122201	-0.684944	0.853	0.947	1
Ppp1r11	0.122577	0.358138	0.853	0.737	1
Zcchc3	0.122676	0.324977	0.882	0.737	1
Gpaa1	0.1231	0.272162	0.824	0.632	1
Taf12	0.123419	0.319461	0.735	0.526	1
Grn	0.123698	0.263535	0.794	0.579	1
Bend5	0.123724	-0.331432	0.5	0.526	1
Rpl18a	0.123734	0.257016	1	1	1
Hint2	0.124277	0.297413	0.706	0.526	1
Gmppa	0.124443	-0.315353	0.265	0.526	1
Cep295	0.124477	-0.355523	0.588	0.684	1
Bscl2	0.124672	0.263632	0.441	0.316	1
Ano6	0.124994	0.268753	0.529	0.316	1
Tada3	0.125246	0.265175	0.588	0.316	1
Rrp1b	0.125326	0.32565	0.529	0.316	1
Dab2ip	0.125382	-0.602401	0.765	0.895	1
Birc2	0.126466	-0.292964	0.353	0.632	1
Rarg	0.126547	-0.360907	0.324	0.579	1
Dbi	0.126795	0.690429	1	1	1
Cox17	0.12715	0.336082	0.824	0.632	1
Stard7	0.127595	-0.315372	0.471	0.737	1
Zbtb20	0.127614	-0.382648	0.5	0.737	1
Hook3	0.127753	-0.319736	0.824	0.842	1
Gcn1l1	0.127804	0.269513	0.676	0.421	1
Osbpl1a	0.128149	-0.303815	0.471	0.737	1
Atp5j2	0.128188	0.35144	1	0.947	1
Lcmt1	0.128332	-0.381418	0.471	0.737	1
Etv5	0.128458	-0.361014	0.382	0.526	1
Gm20604	0.128695	0.250514	0.5	0.263	1
Apobec2	0.129027	-0.443038	0.294	0.368	1
Tacc3	0.129836	-0.461763	0.559	0.684	1
Auts2	0.130469	-0.307956	0.912	0.895	1
Pdk1	0.130517	-0.410675	0.441	0.684	1
Ndufaf2	0.130861	0.282585	0.824	0.579	1
Mbd2	0.130882	-0.440014	0.706	0.895	1
Ptp4a3	0.130899	0.307549	0.618	0.368	1
BC052040	0.130943	-0.371929	0.265	0.474	1
Ptpra	0.131021	-0.26737	0.765	0.737	1
Psrc1	0.131251	-0.291628	0.206	0.474	1
Tma7	0.131412	0.377202	0.971	0.895	1
Zfp24	0.132116	0.353336	0.676	0.526	1
Heca	0.132262	-0.284859	0.235	0.474	1
Klhl22	0.132394	0.267561	0.618	0.368	1
Isca1	0.132482	0.265007	0.471	0.368	1
Bcat2	0.132544	-0.60642	0.529	0.684	1
Sccpdh	0.132708	-0.337643	0.588	0.789	1
Cramp1l	0.133017	0.270609	0.5	0.316	1
Sdk2	0.13337	-0.473682	0.235	0.368	1
Dchs1	0.133688	0.291652	0.676	0.474	1
Nr2f6	0.133826	-0.39409	0.735	0.895	1
Desi2	0.133882	0.28909	0.706	0.474	1
Mmadhc	0.133953	0.259702	0.735	0.632	1
Eif3j1	0.134092	0.322118	0.882	0.737	1
Zdhhc12	0.134164	-0.264673	0.529	0.789	1
Eid1	0.134331	0.297255	0.971	0.895	1
Plekho1	0.134337	-0.366303	0.853	0.842	1
Mrpl32	0.13448	0.400357	0.853	0.684	1
Chek1	0.134586	0.27199	0.5	0.316	1
Gm47283	0.134713	0.349898	0.794	0.684	1
Lsm12	0.134806	0.256581	0.912	0.737	1
Pa2g4	0.135119	0.34278	0.971	0.842	1
Ranbp1	0.135606	0.299762	1	0.947	1
Psmb4	0.136123	0.357908	0.941	0.789	1
Rplp0	0.136292	0.262321	1	1	1
Rpl24	0.136342	0.256956	1	1	1
Rnf111	0.136649	-0.349311	0.5	0.737	1
Hbp1	0.136723	-0.370369	0.765	0.842	1
Atp5l	0.136806	0.3171	0.971	0.895	1
Rilpl1	0.136831	0.251809	0.471	0.263	1
Phip	0.137339	-0.265137	0.912	0.895	1
Mrps6	0.137344	0.486373	0.676	0.421	1
Xab2	0.137619	0.253476	0.618	0.368	1
Ormdl3	0.138147	0.284946	0.824	0.632	1
Socs6	0.138235	-0.374605	0.676	0.789	1
Rpl35	0.138334	0.30815	0.971	0.842	1
Ccdc12	0.139359	0.262589	0.765	0.632	1
Vdac1	0.139555	-0.250803	1	0.947	1
Tmem147	0.139612	0.360159	0.824	0.684	1
Wsb2	0.139633	-0.595786	0.794	0.895	1
Kctd6	0.139763	-0.306465	0.147	0.368	1
Bloc1s6	0.139832	0.260451	0.559	0.316	1
Hbb-y	0.139859	-0.859281	1	1	1
Zc2hc1a	0.140234	-0.331243	0.735	0.684	1
Cenpf	0.140423	-0.759456	0.559	0.684	1
Dlgap5	0.140481	-0.413137	0.471	0.684	1
Spidr	0.140959	-0.348825	0.382	0.579	1
Nfkbia	0.141132	0.396295	0.794	0.684	1
Hmgb2	0.141337	-0.335155	1	0.947	1
Sox6	0.141691	-0.502631	0.529	0.684	1
Blvrb	0.142215	0.264276	0.735	0.474	1
Utrn	0.142278	-0.391051	0.618	0.789	1
Gemin7	0.142306	-0.25776	0.824	0.789	1
Zfp945	0.142544	-0.316648	0.382	0.579	1
Ckap2l	0.142919	-0.436602	0.471	0.632	1
Ssu72	0.144078	0.310076	0.912	0.737	1
Kif26b	0.144415	-0.402738	0.559	0.632	1
Mgat4b	0.144788	-0.484352	0.588	0.684	1
Comt	0.144888	0.343868	0.824	0.684	1
2410018L13Rik	0.145347	0.284818	0.529	0.368	1
Slc39a6	0.145554	0.259759	0.824	0.579	1
Glo1	0.14616	0.334779	0.941	0.789	1
Mrps26	0.146457	0.346219	0.676	0.474	1
Rbm8a	0.14661	0.415932	0.941	0.789	1
4833439L19Rik	0.146896	0.316408	0.706	0.579	1
Tmem39a	0.147451	0.279339	0.676	0.421	1
Fam173a	0.147945	-0.402578	0.794	0.842	1
Clstn1	0.148414	-0.425726	0.559	0.789	1
Rps9	0.148483	0.28604	1	0.947	1
Osbpl11	0.148618	-0.349562	0.441	0.474	1
Gps1	0.148662	0.315426	0.882	0.737	1
Cops7a	0.150139	-0.518531	0.794	0.895	1
Zfp593	0.150413	0.301729	0.618	0.474	1
Exosc3	0.15067	-0.274237	0.529	0.684	1
Sdccag3	0.150975	0.287722	0.647	0.474	1
Golga7	0.150981	-0.300232	0.882	0.947	1
Nolc1	0.151082	0.270823	0.853	0.684	1
Sbno1	0.151561	-0.383717	0.794	0.895	1
Pkn2	0.152999	-0.408256	0.941	0.947	1
Dyrk1a	0.153372	0.306363	0.559	0.368	1
Myl12a	0.153826	0.330505	0.971	0.895	1
S100a10	0.15412	0.34148	1	0.895	1
Ostc	0.154468	0.257974	1	0.895	1
Ldlr	0.154605	-0.399618	0.206	0.421	1
Epb41l1	0.15514	-0.337345	0.147	0.316	1
Plcb1	0.155437	-0.385835	0.412	0.684	1
Gsk3b	0.155638	-0.340274	0.941	0.947	1
Pwwp2a	0.155928	-0.37152	0.735	0.842	1
Mpc1	0.156433	0.313702	0.853	0.632	1
Ptgfrn	0.157437	-0.355076	0.294	0.526	1
Rtn4	0.157486	-0.475939	1	1	1
Acvr2b	0.157499	-0.345571	0.5	0.684	1
Tmem234	0.157686	0.317038	0.941	0.842	1
Glrx3	0.157726	0.350515	0.971	0.947	1
Wisp1	0.157916	-0.342975	0.382	0.368	1
Trrap	0.158148	-0.321657	0.706	0.789	1
Arhgap28	0.158232	-0.432625	0.647	0.842	1
Mapk1ip1l	0.15843	-0.609301	0.676	0.842	1
Rpl10a	0.159783	0.254518	1	0.947	1
Ralgps2	0.160837	-0.376765	0.5	0.737	1
Mboat2	0.161281	-0.438294	0.529	0.737	1
S100a16	0.161398	0.251854	0.235	0.053	1
Ccdc86	0.161416	0.310793	0.676	0.526	1
Ssbp2	0.161479	-0.429868	0.647	0.789	1
Serf2	0.162063	0.298028	1	0.947	1
Slc25a13	0.162355	-0.334088	0.324	0.526	1
Ptov1	0.162365	0.324788	0.971	0.842	1
Zfp36l2	0.162591	-0.323661	0.647	0.579	1
Polr3k	0.162681	0.342964	0.794	0.579	1
Zfp281	0.163473	-0.340363	0.5	0.737	1
Hacd1	0.164209	0.321785	0.706	0.632	1
Zcchc11	0.164348	-0.370005	0.794	0.947	1
Mcu	0.164651	0.265898	0.382	0.316	1
Atad1	0.165035	-0.303889	0.559	0.684	1
Josd2	0.165072	-0.375328	0.706	0.842	1
Rasip1	0.165943	-0.964185	0.059	0.211	1
Brk1	0.166003	0.322376	0.941	0.789	1
Gas7	0.166351	0.273668	0.5	0.368	1
Bcar1	0.166598	-0.302634	0.324	0.579	1
Smarcd3	0.168292	0.351589	0.647	0.526	1
Fam43a	0.168707	-0.443072	0.294	0.421	1
Mosmo	0.16877	0.270609	0.706	0.474	1
Vcpip1	0.168967	-0.394461	0.412	0.632	1
Rara	0.168973	-0.310591	0.382	0.632	1
Bcl7a	0.169623	-0.445445	0.529	0.632	1
Smu1	0.169698	0.285628	0.853	0.684	1
Ift43	0.169927	0.269592	0.735	0.684	1
Sec61g	0.17028	0.27118	1	0.947	1
Rnaset2a	0.170984	0.273109	0.794	0.579	1
Slc25a53	0.170988	-0.332805	0.029	0.158	1
Psmc5	0.170994	0.255613	0.941	0.789	1
Csf1	0.171667	-0.329092	0.294	0.211	1
Lzts2	0.172163	-0.528031	0.676	0.789	1
1810013L24Rik	0.173461	-0.279925	0.353	0.421	1
Bad	0.173708	0.331614	0.794	0.632	1
Clptm1	0.174025	0.279755	0.706	0.632	1
Gspt1	0.174209	0.28077	0.941	0.789	1
Wdr26	0.17423	-0.251142	0.853	0.842	1
Hif1an	0.174429	0.284989	0.529	0.316	1
Msmo1	0.174546	-0.345072	0.441	0.368	1
Cnn3	0.175024	0.279994	0.971	0.842	1
Eif2s1	0.175165	0.376321	0.971	0.842	1
Wwp2	0.175342	-0.330137	0.294	0.474	1
Cnih4	0.17595	0.350379	0.912	0.737	1
Fndc3a	0.176008	-0.308316	0.735	0.789	1
Lrrc41	0.17614	0.31227	0.618	0.421	1
Abhd14a	0.176484	0.260533	0.706	0.526	1
Tsnax	0.176949	0.251085	0.853	0.684	1
Cpe	0.177722	0.349505	0.382	0.368	1
Tmed5	0.177961	0.325333	0.735	0.579	1
Intu	0.178031	-0.536779	0.029	0.158	1
Hba-a2	0.178091	-0.630194	0.941	1	1
Ash1l	0.178133	-0.35199	0.824	0.842	1
Fam114a1	0.178393	0.308446	0.706	0.579	1
Cwf19l2	0.17892	0.30078	0.588	0.421	1
H3f3a	0.178945	0.250562	1	1	1
Itm2b	0.178966	0.320657	1	0.947	1
Snapc3	0.17914	0.298282	0.588	0.421	1
Zc3h7a	0.179774	-0.293954	0.588	0.632	1
Igbp1	0.180023	0.280614	0.824	0.632	1
Gpx7	0.180122	0.316956	0.824	0.684	1
Cdca8	0.180358	-0.606368	0.706	0.789	1
Hsd17b11	0.180683	0.268416	0.676	0.421	1
Srsf2	0.180931	0.263596	1	0.947	1
Tgs1	0.181017	-0.31717	0.882	0.842	1
Klhl28	0.181865	-0.258191	0.382	0.368	1
Ifitm3	0.182278	0.359502	0.618	0.421	1
Mtmr10	0.182436	-0.352962	0.118	0.263	1
Eln	0.183071	-0.358868	0.647	0.474	1
Fbxw2	0.183505	-0.276041	0.676	0.684	1
Arrdc3	0.183912	-0.277169	0.618	0.579	1
Fam110b	0.184296	0.25267	0.676	0.684	1
Cep55	0.184348	-0.266647	0.353	0.421	1
Smarca1	0.184681	0.263411	0.765	0.579	1
Retreg3	0.184733	-0.25608	0.529	0.526	1
R3hcc1	0.184789	0.263947	0.706	0.579	1
Sptbn1	0.185226	-0.323979	1	0.947	1
Susd6	0.185265	-0.298491	0.265	0.421	1
Lrp10	0.185371	-0.281189	0.559	0.474	1
Dnajc9	0.185676	0.286039	0.882	0.684	1
Wasf2	0.18658	0.255831	0.853	0.632	1
Cnot3	0.186639	0.263966	0.853	0.684	1
Cnot6	0.186657	0.263692	0.941	0.789	1
Sf1	0.187357	0.280472	0.824	0.632	1
Utp14b	0.187533	-0.32279	0.265	0.474	1
Mcm4	0.1876	0.318926	0.824	0.737	1
Clu	0.187693	-0.408331	0.441	0.474	1
Wsb1	0.187814	-0.317486	0.853	0.842	1
Trappc6b	0.187976	-0.318193	0.765	0.737	1
Prkar2b	0.18862	-0.340593	0.118	0.316	1
Psmc4	0.189168	0.345385	0.941	0.789	1
Specc1l	0.189282	-0.385466	0.441	0.684	1
Mknk2	0.189443	0.253894	0.647	0.421	1
Bora	0.189777	-0.402398	0.5	0.579	1
Akr1b3	0.190073	0.344227	0.882	0.684	1
Tshz2	0.190164	-0.41231	0.294	0.368	1
Nectin2	0.190238	0.293337	0.647	0.684	1
Ppm1a	0.190433	-0.340494	0.765	0.895	1
Rpl10	0.190435	0.25787	0.971	0.895	1
Smarca2	0.19054	0.287249	0.765	0.579	1
Itm2a	0.190612	0.505223	0.912	0.737	1
Sdhd	0.191061	0.293518	0.882	0.684	1
Scrib	0.191359	-0.363372	0.471	0.579	1
Lyrm2	0.191497	0.268714	0.706	0.474	1
Map4k3	0.191882	-0.335334	0.382	0.632	1
Rad54l	0.191998	0.251145	0.471	0.263	1
Tmem138	0.192278	0.306656	0.676	0.474	1
Rps27l	0.192679	0.337385	0.941	0.842	1
Mnat1	0.192703	0.26202	0.706	0.579	1
Col9a2	0.19281	-0.263437	0.441	0.368	1
Grhpr	0.192861	-0.507002	0.529	0.684	1
Pfkp	0.193316	-0.312409	0.382	0.526	1
Ttc37	0.194272	-0.474734	0.353	0.526	1
Crcp	0.194499	0.289698	0.441	0.263	1
Ptpn2	0.194562	0.267329	0.706	0.474	1
Psma6	0.194789	0.31278	0.941	0.789	1
Itga5	0.195363	-0.390756	0.647	0.842	1
Tm7sf3	0.196141	-0.303708	0.706	0.632	1
Spint2	0.196206	0.325543	0.765	0.526	1
Arhgef40	0.196305	-0.447067	0.824	0.842	1
Vstm4	0.196345	0.322768	0.382	0.263	1
Usp1	0.196776	0.325256	0.794	0.579	1
Jcad	0.197042	-0.300289	0.206	0.421	1
Top2a	0.19711	-0.588705	0.706	0.737	1
Ivns1abp	0.19723	0.336966	0.794	0.737	1
Cep192	0.197947	-0.320225	0.441	0.684	1
Bag6	0.198763	-0.397713	0.794	0.895	1
Baz2b	0.198997	-0.288267	0.912	0.789	1
mt-Nd6	0.199536	-0.381493	0.5	0.737	1
Slirp	0.199976	0.272885	0.853	0.684	1
Hist3h2ba	0.200456	-0.293873	0.029	0.158	1
Rere	0.200756	-0.322273	0.5	0.737	1
Myl2	0.201265	-0.330439	1	0.947	1
Rab11a	0.201966	0.306551	0.824	0.632	1
Atad5	0.203882	0.279586	0.559	0.421	1
Vcan	0.204414	-0.33747	0.971	0.895	1
Hk2	0.205145	-0.536889	0.353	0.526	1
Otud7b	0.205196	-0.254763	0.5	0.737	1
Mysm1	0.206457	-0.311406	0.647	0.737	1
Coasy	0.206462	-0.348725	0.412	0.632	1
Med14	0.206579	-0.301944	0.471	0.684	1
Ccnh	0.206697	0.256623	0.824	0.632	1
Nf1	0.207754	-0.368197	0.471	0.684	1
Hmmr	0.20837	-0.612133	0.5	0.632	1
H3f3b	0.208414	-0.275832	1	1	1
Aspscr1	0.20852	0.351028	0.912	0.737	1
Bub3	0.208988	-0.349914	0.912	0.842	1
Tomm20	0.209476	0.275854	0.971	0.842	1
Fam208a	0.209868	-0.256142	0.706	0.579	1
Sparc	0.209994	0.25481	1	0.947	1
Apex1	0.210308	0.304208	0.882	0.684	1
Map4k4	0.211191	-0.329931	0.971	0.947	1
Cmtm4	0.211311	-0.276181	0.382	0.632	1
Egln1	0.211665	-0.379785	0.588	0.737	1
Rasl11a	0.212632	0.43277	0.471	0.263	1
Imp3	0.213229	0.263686	0.912	0.737	1
Gm8797	0.213472	-0.301241	0.441	0.632	1
Rac1	0.214156	0.299944	0.941	0.789	1
Usp50	0.214177	-0.290118	0.353	0.474	1
Nsa2	0.215921	0.321135	0.941	0.789	1
Apoe	0.216404	-0.567733	0.971	0.947	1
Limk1	0.217445	-0.306761	0.235	0.421	1
Vcam1	0.217607	0.495607	0.647	0.684	1
Chaf1a	0.218731	0.258126	0.676	0.474	1
Cotl1	0.219119	-0.540923	0.794	0.895	1
Atg101	0.219536	0.290096	0.618	0.579	1
Tial1	0.219837	-0.25311	0.765	0.789	1
Cdk2	0.2199	0.253817	0.647	0.526	1
Cnpy4	0.220072	0.293047	0.765	0.579	1
Emc10	0.220213	0.302529	0.941	0.842	1
Hba-a1	0.220492	-0.604984	1	1	1
Nlk	0.220511	0.254301	0.559	0.421	1
Cdk5rap2	0.220616	-0.318797	0.5	0.737	1
Uaca	0.221271	-0.417211	0.353	0.526	1
Kif18a	0.223416	-0.337881	0.206	0.368	1
Txnip	0.223465	0.31992	0.794	0.632	1
Sfxn1	0.223544	0.294997	0.706	0.632	1
Gramd1a	0.223928	-0.476959	0.618	0.737	1
Impad1	0.224154	-0.380896	0.765	0.895	1
Bmi1	0.224218	-0.298295	0.5	0.526	1
Mrpl49	0.22465	0.263752	0.794	0.632	1
Ube2j1	0.224701	0.272525	0.382	0.421	1
Poldip3	0.225034	-0.404398	0.676	0.842	1
Zfp771	0.225587	0.270389	0.765	0.579	1
Mfap4	0.225734	0.413712	0.794	0.737	1
Xiap	0.226097	-0.357481	0.618	0.632	1
Slc25a46	0.226248	-0.332511	0.412	0.526	1
Wdr83	0.227093	-0.525915	0.5	0.632	1
Smc4	0.227369	-0.42061	0.794	0.842	1
Fam60a	0.227505	-0.2696	0.824	0.789	1
Snrpa	0.227683	0.260266	0.941	0.789	1
Mapre1	0.228107	0.342876	0.941	0.789	1
Kif2a	0.228743	-0.402358	0.794	0.947	1
Pcmtd1	0.229006	-0.267828	0.529	0.737	1
Hspa12b	0.22994	-0.31137	0.206	0.421	1
Haus4	0.231076	0.301065	0.588	0.421	1
U2af2	0.231285	0.259552	0.882	0.737	1
Kdm7a	0.231872	-0.287241	0.353	0.421	1
Mkln1	0.231926	-0.309213	0.588	0.789	1
Zfp26	0.232425	-0.296392	0.441	0.368	1
Cdk12	0.232817	0.298797	0.735	0.632	1
Clcn3	0.233201	-0.381896	0.588	0.632	1
Nhp2	0.233233	0.316818	0.853	0.684	1
Eif4e2	0.234075	0.259708	0.941	0.789	1
Aaed1	0.234261	0.344865	0.912	0.789	1
Nenf	0.234577	-0.286454	0.912	0.895	1
Sqstm1	0.234937	0.313418	0.824	0.632	1
Ube2c	0.235271	-0.852841	0.676	0.684	1
Plp2	0.235435	0.28521	0.912	0.737	1
Tcp1	0.235658	0.287963	0.941	0.789	1
Cwc15	0.236152	0.356151	0.912	0.737	1
Smco4	0.236496	-0.267633	0.5	0.368	1
Gnb5	0.236734	-0.2619	0.294	0.526	1
Sod2	0.237588	0.284432	0.794	0.632	1
Nradd	0.237677	-0.263004	0.471	0.684	1
Meg3	0.237818	-0.44843	1	0.947	1
Pcsk7	0.238332	-0.279716	0.176	0.368	1
Zfp710	0.238426	-0.321523	0.412	0.421	1
Tarbp2	0.238461	-0.377863	0.647	0.737	1
Tecr	0.24	0.264196	0.941	0.789	1
Cbfb	0.240865	-0.4082	0.765	0.842	1
Socs7	0.241824	-0.283229	0.353	0.368	1
Stim2	0.241862	-0.268379	0.382	0.263	1
Myl6	0.242196	0.376857	1	0.947	1
Metrn	0.24256	0.296519	0.735	0.579	1
Rnf44	0.243179	-0.250057	0.353	0.526	1
Ptn	0.243341	0.469527	0.971	0.842	1
Cdca2	0.243823	-0.336359	0.353	0.579	1
Plpp3	0.244276	0.292216	0.412	0.211	1
Tmem159	0.244504	-0.326727	0.382	0.579	1
Mtx1	0.24458	-0.252411	0.5	0.579	1
Pop7	0.245042	-0.507084	0.676	0.789	1
Lrrc8a	0.245131	0.311097	0.588	0.368	1
Srek1	0.245174	-0.250221	0.794	0.842	1
Sh3glb2	0.245371	-0.338161	0.471	0.632	1
Eif4a3	0.246086	0.255938	0.912	0.737	1
Antxr2	0.246718	-0.446013	0.412	0.474	1
Sh2b1	0.248081	-0.278975	0.353	0.421	1
Wdfy3	0.248281	-0.291129	0.441	0.526	1
Man2a2	0.248428	-0.386892	0.735	0.684	1
Zcchc6	0.248816	-0.269532	0.706	0.684	1
Dnaja2	0.248901	0.295825	0.912	0.789	1
Kmt2b	0.251605	-0.268181	0.471	0.684	1
Sorcs2	0.251755	-0.359813	0.176	0.211	1
Gfod2	0.252316	-0.282904	0.265	0.474	1
Serhl	0.253038	-0.467272	0.206	0.368	1
Slc9a3r1	0.253432	-0.306445	0.147	0.263	1
Pkd1	0.254287	-0.290843	0.265	0.474	1
Map7d1	0.254662	-0.305598	0.912	0.947	1
Dmwd	0.255023	-0.398458	0.706	0.684	1
Exoc6b	0.255252	-0.30593	0.294	0.474	1
Lmnb2	0.255466	-0.270854	0.471	0.684	1
Actg1	0.255875	-0.314536	0.912	1	1
Timm8b	0.255986	0.289075	0.912	0.789	1
Rsf1	0.255993	-0.366962	0.794	0.895	1
Mex3d	0.256091	-0.256872	0.588	0.737	1
Psmd7	0.256649	0.257637	0.971	0.895	1
Rsbn1l	0.257141	-0.268879	0.735	0.684	1
mt-Nd5	0.257166	-0.535221	0.971	0.947	1
Atf7ip	0.257309	-0.258941	0.794	0.737	1
Zfp422	0.257327	0.300664	0.765	0.632	1
Phgdh	0.257771	0.276739	0.794	0.579	1
Pex3	0.25798	-0.305979	0.235	0.421	1
Lgals1	0.258173	0.410119	1	1	1
Sec61a1	0.258436	0.290869	0.824	0.737	1
Pcf11	0.258514	-0.356114	0.588	0.789	1
Sp4	0.260028	-0.290546	0.147	0.263	1
Zfyve21	0.260416	-0.270089	0.529	0.579	1
B230219D22Rik	0.260525	-0.294751	0.912	0.895	1
Tgfb1i1	0.261024	-0.296156	0.824	0.842	1
Ebf1	0.261489	-0.455366	0.676	0.789	1
Arf4	0.261573	0.252906	0.971	0.947	1
Shisa5	0.263116	-0.320093	0.676	0.684	1
Ctsa	0.263273	0.277697	0.765	0.579	1
Fkbp2	0.263508	0.264359	0.735	0.684	1
Amacr	0.263778	-0.272597	0.294	0.368	1
Lmo4	0.264119	-0.261452	0.941	0.895	1
Nop58	0.264579	0.270148	0.941	0.895	1
Strn3	0.264923	-0.319476	0.912	0.947	1
Adgrl1	0.267826	-0.313521	0.529	0.684	1
Rock1	0.268159	-0.396867	0.853	0.895	1
Cltc	0.268639	-0.345699	0.882	0.895	1
Rpl31	0.269187	0.280712	0.971	0.895	1
Taf2	0.269554	-0.394566	0.529	0.632	1
Slc25a36	0.27027	-0.297341	0.618	0.789	1
Tmsb10	0.270895	0.269168	1	1	1
Atp6v1a	0.272171	0.257101	0.706	0.632	1
Mfge8	0.273931	0.47143	0.765	0.684	1
Gon4l	0.274002	-0.31973	0.676	0.842	1
Tmem70	0.274819	0.261743	0.794	0.632	1
Git2	0.275606	-0.382614	0.588	0.737	1
Rnf10	0.276306	0.363982	0.912	0.789	1
Rab14	0.276449	-0.257251	0.971	1	1
Actc1	0.277486	-0.808821	0.971	0.947	1
Idi1	0.277684	-0.376789	0.324	0.368	1
Taf3	0.279117	0.262198	0.647	0.526	1
Ehd1	0.27937	0.292452	0.882	0.737	1
Egr1	0.279843	0.457931	0.676	0.474	1
Bmf	0.279965	-0.293956	0.294	0.421	1
Pdlim2	0.280476	0.30857	0.471	0.316	1
Xrn1	0.280702	-0.379642	0.588	0.789	1
Prdm4	0.281503	-0.334879	0.324	0.526	1
Fbxl6	0.28236	0.26021	0.706	0.579	1
Vrk1	0.282444	0.28508	0.676	0.474	1
Eif4g3	0.282613	-0.313494	0.824	0.737	1
1010001N08Rik	0.282776	-0.305902	0.471	0.684	1
Mex3b	0.283029	-0.272872	0.765	0.737	1
Ep300	0.283667	-0.276	0.676	0.684	1
Btd	0.284741	-0.304948	0.382	0.579	1
Cadm1	0.285274	-0.329983	0.118	0.263	1
Abl1	0.286491	-0.281575	0.529	0.737	1
Pdlim1	0.28724	0.338065	0.735	0.632	1
Bag3	0.288459	-0.33359	0.471	0.474	1
Nes	0.289305	-0.409735	0.676	0.842	1
Pkd2	0.289319	-0.322314	0.647	0.737	1
Mgst3	0.290256	0.320287	0.559	0.368	1
Clca3a1	0.290391	0.349702	0.588	0.526	1
Slc25a20	0.29046	-0.87527	0.559	0.421	1
Ddx1	0.291041	-0.328182	0.912	0.895	1
Cr1l	0.291193	-0.333536	0.559	0.579	1
Nectin3	0.291446	-0.26708	0.765	0.684	1
Kdm2b	0.292065	-0.370811	0.647	0.789	1
Psmb1	0.292455	0.267884	0.971	0.895	1
Afdn	0.292472	-0.31679	0.794	0.842	1
Scaf11	0.292519	0.286547	0.912	0.789	1
Chd3	0.292726	-0.290821	0.441	0.579	1
D10Wsu102e	0.293789	-0.529503	0.765	0.842	1
Tlk1	0.293904	-0.330234	0.588	0.684	1
Nusap1	0.29445	-0.517905	0.471	0.632	1
Klf4	0.294795	-0.325381	0.265	0.368	1
Kpnb1	0.295923	-0.303428	0.853	0.947	1
Timm44	0.297433	0.300369	0.647	0.474	1
Stk24	0.299623	-0.26286	0.471	0.632	1
Afg3l1	0.301057	-0.264222	0.676	0.684	1
Tanc1	0.302164	-0.385872	0.441	0.526	1
Cenpq	0.303082	-0.297576	0.529	0.684	1
Tnni3	0.303514	-0.560973	0.618	0.737	1
Ets2	0.306175	-0.449803	0.353	0.526	1
Cald1	0.30711	-0.506479	0.882	0.895	1
Cep83	0.307163	-0.274575	0.676	0.684	1
Cdh13	0.308178	-0.328414	0.294	0.368	1
Tnrc6b	0.308534	-0.287858	0.853	0.842	1
Nkain4	0.310663	0.252451	0.853	0.684	1
Pea15a	0.310822	0.350903	0.824	0.684	1
Cdkn2d	0.31187	-0.3931	0.5	0.579	1
Lpar4	0.312409	-0.378028	0.324	0.474	1
Tmem108	0.313065	0.313835	0.559	0.368	1
Spdl1	0.313464	-0.405363	0.353	0.526	1
Kif13a	0.314367	-0.254047	0.294	0.474	1
Mus81	0.314945	-0.258919	0.235	0.421	1
Tiam1	0.315457	-0.29798	0.412	0.421	1
Fbn2	0.31672	-0.391433	0.971	0.947	1
Crip1	0.316775	0.346866	0.912	0.789	1
Ddx6	0.317719	-0.275706	0.853	0.895	1
Nab2	0.318262	-0.281275	0.647	0.737	1
Cntrl	0.319509	-0.290843	0.441	0.579	1
Sgpl1	0.319917	-0.281982	0.324	0.526	1
Fam117b	0.321543	-0.264875	0.382	0.474	1
Ndel1	0.322291	-0.253423	0.735	0.684	1
Mrps36	0.322556	0.256283	0.912	0.789	1
Ampd2	0.322675	-0.281068	0.176	0.316	1
Msh2	0.324296	0.267048	0.676	0.579	1
Tln1	0.324303	0.274349	0.912	0.789	1
Dusp8	0.324537	-0.250661	0.5	0.474	1
Sik1	0.324596	-0.26422	0.059	0.158	1
Tmem64	0.325552	-0.288025	0.676	0.842	1
Dnal4	0.325558	-0.290596	0.588	0.737	1
Asph	0.325719	-0.4199	0.647	0.789	1
Msantd4	0.326777	-0.447737	0.618	0.737	1
Ddc	0.327504	-0.297948	0.118	0.211	1
Topors	0.327754	-0.251302	0.676	0.842	1
Limk2	0.327892	-0.335435	0.294	0.474	1
Knstrn	0.32944	-0.303473	0.5	0.526	1
Unc45a	0.330088	-0.257204	0.382	0.474	1
Rai1	0.33012	-0.32268	0.529	0.579	1
Etnk1	0.330368	-0.466883	0.529	0.684	1
Ccnb1	0.331636	-0.430077	0.559	0.632	1
Rbm4b	0.33243	-0.419984	0.765	0.737	1
Cdc6	0.33383	0.258872	0.382	0.211	1
Pcna	0.334408	0.391898	0.735	0.632	1
Ccng2	0.334922	-0.271296	0.5	0.632	1
Rwdd1	0.336129	0.250049	0.912	0.789	1
Rrnad1	0.336723	-0.308187	0.382	0.526	1
Ube2l3	0.33673	0.276342	0.912	0.789	1
Eif6	0.336782	0.262312	0.882	0.842	1
Iws1	0.337277	-0.370601	0.706	0.842	1
Cul7	0.338785	-0.325661	0.559	0.737	1
Ifi27	0.339947	0.268761	0.5	0.316	1
Herc6	0.340904	-0.328246	0.147	0.263	1
Col1a1	0.341516	-0.446226	0.912	0.842	1
Ulk2	0.342964	-0.361034	0.5	0.526	1
Kmt2e	0.34463	-0.306553	0.882	0.842	1
Mpc2	0.344924	0.269976	0.912	0.789	1
Smc2	0.344968	-0.374605	0.853	0.947	1
mt-Nd1	0.345067	-0.720296	1	0.947	1
Rnf215	0.345498	-0.252059	0.529	0.526	1
Map1s	0.346035	-0.262757	0.324	0.526	1
Gigyf1	0.346198	-0.331897	0.382	0.526	1
Meis2	0.347279	-0.366739	0.971	0.947	1
Rps6ka3	0.347371	-0.301847	0.324	0.474	1
Clock	0.347468	-0.278556	0.5	0.526	1
mt-Cytb	0.349157	-0.343729	1	0.947	1
Nxf1	0.349542	0.268399	0.853	0.842	1
Ssbp4	0.349557	-0.376353	0.735	0.842	1
Hic1	0.350047	0.302775	0.353	0.211	1
Vangl1	0.350945	-0.279264	0.353	0.526	1
Ireb2	0.351344	-0.263921	0.618	0.789	1
Cad	0.351352	-0.309861	0.382	0.474	1
Arpc4	0.351594	0.30874	0.941	0.895	1
Ap4m1	0.353006	-0.382969	0.529	0.684	1
Bub1b	0.353738	-0.363644	0.471	0.632	1
Rpe	0.354904	-0.300858	0.412	0.526	1
Clcn6	0.357443	-0.278556	0.088	0.211	1
Apoo	0.357937	-0.293203	0.588	0.684	1
Zfp664	0.359344	-0.281711	0.647	0.684	1
Cript	0.360243	0.293458	0.794	0.632	1
Bicd2	0.360274	-0.292111	0.529	0.684	1
Slc4a4	0.360375	-0.359614	0.382	0.579	1
Fbxl3	0.360455	-0.284207	0.559	0.526	1
Dab2	0.361404	-0.338972	0.441	0.632	1
Fam172a	0.361602	-0.309384	0.618	0.684	1
Gtf2ird1	0.362349	-0.466016	0.618	0.684	1
Kank2	0.36248	-0.332243	0.706	0.684	1
Atp13a2	0.362712	-0.488586	0.353	0.474	1
Rcor2	0.363335	-0.321977	0.353	0.474	1
Hist1h3c	0.363416	0.326174	0.412	0.316	1
Ankrd50	0.364055	-0.380524	0.618	0.737	1
Mrps21	0.364625	0.317441	0.853	0.737	1
Gm37494	0.364817	-0.261173	0.618	0.526	1
Agpat4	0.365261	-0.314052	0.647	0.789	1
Lyar	0.365341	0.278587	0.824	0.684	1
Tnnt1	0.367729	0.28423	0.353	0.211	1
Slc25a25	0.368122	-0.26568	0.235	0.421	1
Cyba	0.368356	0.306895	0.882	0.789	1
BC005561	0.369206	-0.377746	0.794	0.895	1
Kif16b	0.369329	-0.251259	0.324	0.368	1
Usp19	0.369599	-0.296092	0.5	0.579	1
Ldha	0.370794	-0.457979	1	1	1
Prrc2a	0.371308	-0.283855	0.882	0.895	1
Zfp62	0.372015	-0.25666	0.412	0.526	1
Rbl2	0.372492	-0.257536	0.294	0.316	1
Vars	0.372802	0.253266	0.647	0.579	1
D5Ertd579e	0.373507	-0.389707	0.559	0.684	1
Dhrs7	0.373846	-0.28152	0.412	0.474	1
Zfand2b	0.374034	0.291444	0.471	0.316	1
Cdh2	0.374925	0.260698	0.765	0.579	1
Acsf2	0.376459	-0.275278	0.147	0.263	1
Palld	0.376465	-0.280706	0.824	0.842	1
Zfp687	0.378041	-0.2725	0.235	0.368	1
Wipi1	0.379041	-0.274209	0.765	0.842	1
Rb1cc1	0.379318	-0.334305	0.618	0.789	1
Tax1bp1	0.380916	0.281858	0.912	0.789	1
P3h3	0.381662	-0.360734	0.824	0.789	1
H19	0.382363	0.378765	1	0.947	1
Rhoq	0.382601	-0.375633	0.618	0.684	1
Rpa2	0.383164	0.293442	0.735	0.579	1
Lum	0.383565	0.405147	0.706	0.526	1
Fam212a	0.384335	0.285326	0.794	0.632	1
Hba-x	0.384897	-0.28505	0.824	0.947	1
Zmynd8	0.384959	-0.293972	0.647	0.737	1
Gata4	0.386668	-0.256814	0.794	0.842	1
Klf13	0.387075	-0.262632	0.676	0.789	1
Cks2	0.387645	-0.4359	0.853	0.842	1
Crk	0.388783	-0.325562	0.735	0.789	1
Rdh10	0.389934	-0.315843	0.118	0.158	1
Depdc1a	0.39017	-0.345554	0.294	0.474	1
Sox11	0.391706	-0.284282	0.912	0.895	1
Ppp6r3	0.392669	0.348309	0.765	0.684	1
Apool	0.392911	-0.322021	0.735	0.632	1
Dlg2	0.396284	-0.269131	0.265	0.421	1
Myl12b	0.396591	0.284406	0.882	0.737	1
Pnrc2	0.39715	-0.280106	0.588	0.737	1
AI314180	0.398646	-0.290508	0.588	0.737	1
Agps	0.398781	-0.271426	0.5	0.632	1
Trmt1	0.399095	-0.272506	0.5	0.579	1
Ccdc141	0.399221	0.264068	0.441	0.263	1
Nek7	0.399349	-0.295456	0.588	0.737	1
Grk6	0.40022	-0.269554	0.559	0.737	1
Nfatc4	0.400261	-0.350538	0.471	0.579	1
Ncam1	0.401578	-0.319257	0.912	0.947	1
Hspg2	0.403392	-0.269833	0.765	0.842	1
Myc	0.403503	0.302409	0.529	0.421	1
Raph1	0.405209	0.274095	0.765	0.632	1
Cenpe	0.405308	-0.272709	0.441	0.632	1
Birc6	0.405515	0.269299	0.824	0.684	1
Lama4	0.405559	-0.265655	0.676	0.789	1
Dcaf5	0.407278	-0.27725	0.265	0.368	1
Pdgfrb	0.407644	-0.306983	0.618	0.789	1
Stk38	0.407914	-0.26426	0.824	0.895	1
Ptpn11	0.409006	-0.348762	0.794	0.789	1
Dhx16	0.410133	-0.262079	0.353	0.526	1
Inhba	0.410969	-0.538133	0.529	0.632	1
Mzt1	0.411512	-0.251565	0.647	0.789	1
Csrp3	0.412005	-0.553469	0.647	0.684	1
Insig1	0.412623	-0.339759	0.206	0.263	1
Nus1	0.412657	-0.382252	0.618	0.684	1
Fnip1	0.413566	-0.254214	0.353	0.474	1
Il6st	0.413759	-0.334515	0.529	0.632	1
Nln	0.414586	-0.251636	0.441	0.526	1
Ube2l6	0.414627	0.304617	0.618	0.526	1
Lsp1	0.417533	0.332017	0.412	0.368	1
Rnf145	0.418033	-0.253908	0.588	0.737	1
Dek	0.419881	0.258062	0.971	0.895	1
Fgd5	0.421486	-0.451802	0.088	0.211	1
Tm2d3	0.422106	0.345914	0.559	0.474	1
Tgif1	0.423012	-0.291217	0.647	0.684	1
Nup153	0.423378	-0.251542	0.559	0.632	1
Ate1	0.423765	-0.273305	0.618	0.632	1
Sgo2a	0.42447	-0.294987	0.471	0.632	1
Lypla1	0.425192	-0.378695	0.588	0.684	1
Cdkal1	0.427076	-0.253117	0.471	0.632	1
Ccna2	0.428214	-0.32884	0.588	0.684	1
Pbx3	0.42902	-0.321252	0.824	0.789	1
Dok4	0.43148	-0.28457	0.294	0.421	1
Zfp652	0.432866	-0.448252	0.559	0.684	1
Amotl1	0.434568	-0.29429	0.676	0.789	1
Fam111a	0.434596	0.25319	0.529	0.421	1
Aurkb	0.434679	-0.256104	0.559	0.579	1
Ptprg	0.434679	-0.347154	0.559	0.684	1
Sfrp1	0.43516	-0.306089	0.765	0.684	1
Ogt	0.436438	-0.280013	0.941	0.947	1
Npm3	0.438672	0.278171	0.765	0.684	1
Gyg	0.438729	0.267109	0.941	0.842	1
Cdh11	0.439183	-0.254871	0.882	0.947	1
Slc7a1	0.43948	-0.348881	0.471	0.526	1
Hist1h2ae	0.439853	0.307341	0.588	0.632	1
Elf2	0.439922	-0.278737	0.706	0.632	1
mt-Co3	0.441742	-0.653654	1	0.947	1
Sdf2l1	0.444687	-0.371168	0.5	0.632	1
Erbin	0.447168	-0.254718	0.588	0.684	1
H1f0	0.447734	-0.265672	0.824	0.895	1
Akt1	0.447869	-0.347168	1	1	1
Lnpep	0.449042	-0.298335	0.412	0.579	1
Dst	0.449388	-0.306796	0.765	0.737	1
Hat1	0.450537	0.270768	0.735	0.632	1
Plagl2	0.451166	-0.266167	0.353	0.474	1
Cgnl1	0.451542	-0.372882	0.794	0.684	1
Igf1	0.453697	0.376936	0.882	0.789	1
Fyttd1	0.453735	-0.258587	0.794	0.842	1
Aurka	0.454491	-0.273407	0.441	0.474	1
Zfp513	0.456313	-0.27532	0.235	0.316	1
Gngt2	0.456815	-0.405888	0.412	0.526	1
Tie1	0.462814	-0.318398	0.059	0.158	1
Lcorl	0.464564	-0.338425	0.265	0.421	1
Col9a3	0.464689	-0.402932	0.765	0.895	1
Gas1	0.470344	-0.473489	0.765	0.737	1
Gan	0.470413	-0.344192	0.441	0.526	1
Malat1	0.471149	-0.662943	1	1	1
Tjap1	0.471613	-0.287958	0.471	0.526	1
Jup	0.474207	-0.318766	0.382	0.474	1
Sat2	0.474463	-0.266203	0.206	0.211	1
Blm	0.475973	0.294728	0.588	0.526	1
Nbeal1	0.476909	-0.266351	0.676	0.789	1
Sash1	0.477675	-0.284382	0.441	0.579	1
Slc25a11	0.484265	-0.257	0.765	0.789	1
Cck	0.486343	-0.302269	0.088	0.105	1
Arl5b	0.489528	-0.25064	0.618	0.632	1
Alg1	0.492134	-0.276412	0.412	0.421	1
Shisa2	0.494141	0.258663	0.676	0.526	1
Hmgcs1	0.494338	-0.369136	0.676	0.684	1
Ninl	0.497289	0.261827	0.294	0.211	1
Zfp655	0.497337	-0.3226	0.206	0.316	1
Sfrp2	0.500534	0.290999	0.265	0.263	1
Kdm2a	0.500705	-0.277087	0.676	0.789	1
Itga6	0.500967	-0.542098	0.471	0.579	1
Ecm1	0.501518	-0.306088	0.676	0.737	1
Pimreg	0.501973	-0.264514	0.441	0.526	1
Mb	0.503291	-0.325443	0.176	0.211	1
Bst2	0.503525	-0.359413	0.147	0.263	1
Crebrf	0.50375	-0.257411	0.324	0.368	1
Setd3	0.504367	-0.265395	0.676	0.789	1
Zcchc9	0.50503	0.253129	0.618	0.526	1
Sacs	0.506057	-0.377206	0.412	0.474	1
Igsf3	0.506882	-0.45592	0.824	0.842	1
Myl7	0.50713	-0.342876	0.735	0.842	1
Hspa1b	0.508174	-0.425102	0.559	0.684	1
Mpst	0.509678	-0.265784	0.412	0.474	1
Tcf21	0.51072	0.406817	0.647	0.579	1
Scaf8	0.512339	-0.263463	0.324	0.474	1
Nop9	0.513178	-0.257484	0.529	0.526	1
Fsd1l	0.514466	-0.267452	0.147	0.211	1
Arid5a	0.515505	-0.327634	0.353	0.474	1
Plat	0.517096	0.329313	0.676	0.526	1
mt-Nd4	0.517968	-0.386128	0.971	1	1
Lrrfip1	0.518231	-0.433803	0.353	0.316	1
Siah1a	0.518833	-0.275346	0.618	0.737	1
Rai14	0.518846	-0.338457	0.676	0.789	1
Jarid2	0.519416	-0.281884	0.676	0.737	1
Jun	0.519712	-0.325365	0.853	0.842	1
Plce1	0.52125	-0.283221	0.647	0.789	1
Fignl1	0.521676	-0.264333	0.588	0.737	1
Dna2	0.523159	-0.476187	0.265	0.316	1
Mafg	0.52481	-0.275663	0.706	0.789	1
Skil	0.525243	-0.358436	0.676	0.789	1
Rab21	0.526081	-0.51714	0.735	0.737	1
Tjp2	0.527424	-0.29087	0.441	0.474	1
Tnik	0.530571	-0.25208	0.353	0.421	1
Peg12	0.538028	-0.251163	0.382	0.421	1
Smad5	0.538474	-0.260272	0.824	0.789	1
Fat4	0.541731	-0.255066	0.5	0.526	1
Carm1	0.543668	-0.282465	0.676	0.737	1
Yap1	0.543694	-0.266573	0.647	0.684	1
Ccnt2	0.54684	-0.431004	0.765	0.842	1
Hbb-bt	0.549147	-0.407594	1	1	1
Cenph	0.551833	-0.362428	0.529	0.632	1
Hif1a	0.554006	-0.316884	0.735	0.789	1
Map2k5	0.556182	-0.319173	0.441	0.526	1
Zpr1	0.556903	-0.298782	0.618	0.632	1
Ankrd17	0.55847	-0.318899	0.794	0.842	1
Akap10	0.560761	-0.302919	0.206	0.316	1
Mef2a	0.562793	-0.278265	0.794	0.895	1
Sec16a	0.563207	-0.302411	0.471	0.579	1
Smad7	0.568176	-0.277846	0.853	0.895	1
Fbxo28	0.569297	-0.31834	0.471	0.526	1
Asap1	0.570059	-0.284665	0.706	0.737	1
Slc39a10	0.573357	-0.253586	0.735	0.842	1
Bmp2	0.578272	-0.311049	0.529	0.579	1
Ttbk2	0.581925	-0.272653	0.206	0.263	1
F2r	0.584339	-0.32099	0.824	0.842	1
Nebl	0.584535	-0.384775	0.147	0.211	1
Ubap2	0.585494	-0.33662	0.794	0.737	1
Tyms	0.585948	0.259835	0.765	0.632	1
Usp46	0.587261	-0.486682	0.647	0.684	1
Strbp	0.588659	-0.296618	0.588	0.632	1
Mgst1	0.58988	0.291986	0.5	0.421	1
Racgap1	0.590513	-0.308798	0.588	0.684	1
Mgat2	0.591525	-0.345562	0.765	0.789	1
Cpsf2	0.59254	-0.325164	0.735	0.842	1
Pdgfc	0.595601	-0.266907	0.324	0.316	1
Uspl1	0.59791	-0.297805	0.471	0.526	1
Arid3b	0.599296	-0.34784	0.118	0.211	1
Tmem259	0.606683	0.252542	0.735	0.632	1
Pam	0.613659	0.29693	0.647	0.579	1
Col5a1	0.615818	0.25595	0.824	0.737	1
Angpt1	0.619272	-0.310414	0.265	0.368	1
Fam96b	0.619596	-0.277315	0.735	0.789	1
Gucy1a1	0.620055	0.301122	0.206	0.105	1
Dicer1	0.622841	-0.269963	0.853	0.842	1
Spred1	0.627071	-0.326294	0.647	0.737	1
Clec14a	0.627477	-0.371599	0.235	0.211	1
Myh6	0.633599	-0.305143	0.265	0.263	1
Rhox5	0.635557	0.324521	0.147	0.105	1
Egfl7	0.641013	-0.432551	0.706	0.789	1
Chmp1b	0.641296	-0.257135	0.471	0.579	1
Hnrnpf	0.642428	-0.281616	1	1	1
Stmn4	0.644444	-0.376961	0.118	0.211	1
Mrps34	0.650056	-0.286987	0.794	0.842	1
Tuba1c	0.655394	-0.270113	0.735	0.684	1
Tbx2	0.656916	-0.272617	0.235	0.316	1
Wdr86	0.657723	-0.286199	0.118	0.158	1
Psme4	0.669345	-0.348991	0.735	0.684	1
Socs2	0.672546	0.367284	0.794	0.684	1
Olfml2b	0.673077	-0.270801	0.324	0.421	1
Azin1	0.674551	-0.353995	0.824	0.842	1
Slc16a2	0.677489	-0.293872	0.471	0.526	1
Icam2	0.678786	-0.319939	0.471	0.526	1
Limch1	0.692637	0.302538	0.824	0.737	1
Nav1	0.711656	-0.265248	0.765	0.789	1
Gipc1	0.71605	-0.262933	0.647	0.632	1
Stk11ip	0.718349	-0.260672	0.235	0.316	1
Col1a2	0.722113	-0.358634	0.941	0.895	1
Flrt2	0.726178	-0.291555	0.471	0.474	1
Upf2	0.728947	-0.279759	0.588	0.632	1
mt-Nd2	0.732546	-0.617982	0.971	1	1
Ubr4	0.737447	-0.369888	0.618	0.684	1
Slk	0.738697	-0.27304	0.765	0.789	1
Col4a1	0.744007	0.26529	0.824	0.789	1
Usp47	0.745825	-0.287227	0.882	0.895	1
Sdc1	0.747388	-0.325764	0.735	0.789	1
Clspn	0.747967	-0.280446	0.618	0.684	1
Fbxl7	0.766871	-0.395435	0.824	0.895	1
Dlk1	0.769847	-0.338606	0.353	0.368	1
Golgb1	0.78029	-0.252608	0.853	0.895	1
Akap9	0.780679	-0.281459	0.824	0.789	1
Cebpb	0.789491	-0.318757	0.618	0.632	1
Actg2	0.792692	-0.32564	0.147	0.211	1
Skp2	0.796718	-0.319489	0.765	0.737	1
Bmx	0.802088	-0.250459	0.324	0.316	1
Zfp329	0.805139	-0.260075	0.588	0.632	1
Ppp6c	0.806043	-0.322103	0.588	0.632	1
Nfe2l1	0.827701	-0.257306	0.706	0.737	1
mt-Nd3	0.835146	-0.407376	0.971	0.947	1
Hbb-bs	0.838101	-0.395789	1	1	1
Ankrd1	0.844731	-0.312855	0.265	0.316	1
2900097C17Rik	0.889919	-0.278188	0.853	0.842	1
mt-Co2	0.904196	-0.651988	1	1	1
Car3	0.932301	-0.345425	0.353	0.316	1
mt-Atp6	0.934729	-0.460964	1	1	1
Gapdh	0.960014	-0.345018	1	1	1

## Sheet: e11.5_wt1mutant_ventricularcm
	p_val	avg_log2FC	pct.1	pct.2	p_val_adj
Xist	2.2707e-38	-2.17042	0.078	0.967	7.03373e-34
Eif2s3y	2.279e-23	0.516712	0.688	0	7.05942e-19
Ddx3y	2.46629e-22	0.526318	0.773	0.05	7.63957e-18
Alpk2	4.71129e-06	0.412423	0.922	0.85	0.145937
Bcr	7.30324e-06	-0.584989	0.461	0.767	0.226225
Rnaset2b	2.17154e-05	-0.287826	0.562	0.867	0.672657
Glo1	4.9072e-05	0.300226	0.945	0.967	1
Selenbp1	9.23796e-05	-0.379901	0.469	0.683	1
Myl7	0.000281472	-0.554381	1	1	1
Tfrc	0.000292762	-0.377309	0.664	0.833	1
Upp1	0.000416144	-0.346339	0.594	0.717	1
Eef1a2	0.000448516	0.464384	0.695	0.683	1
Mapk1	0.000535585	-0.263874	0.781	0.95	1
Fitm1	0.000581031	0.407312	0.852	0.833	1
Meis1	0.000664742	0.26138	0.844	0.85	1
Pgk1	0.000823856	-0.379894	1	1	1
Sorbs2	0.000827637	0.40124	0.977	0.983	1
Ldha	0.00103178	-0.379318	1	1	1
Hprt	0.00108261	-0.260184	0.898	0.983	1
Chchd10	0.00123459	-0.30674	0.984	1	1
Socs2	0.00142742	-0.291901	0.336	0.483	1
Kcnk3	0.00153539	0.439062	0.672	0.45	1
Ywhaz	0.00158353	-0.251638	0.945	1	1
P4ha1	0.00163299	-0.252654	0.625	0.85	1
Mylk3	0.00184788	-0.268023	0.938	1	1
Fyttd1	0.0019619	-0.258232	0.914	0.983	1
Sars	0.00208813	-0.342396	0.812	0.95	1
Aprt	0.00215067	-0.260675	0.906	1	1
Krt19	0.00225185	-0.595787	0.461	0.65	1
Bnip3	0.00225606	-0.47276	0.906	0.983	1
Ehbp1l1	0.00306335	0.317254	0.898	0.883	1
Manf	0.00317457	-0.311314	0.938	1	1
Hk2	0.00322986	-0.278747	0.781	0.933	1
Hdac5	0.00323594	0.26445	0.719	0.6	1
Anp32a	0.00326291	-0.274616	0.945	1	1
Dcakd	0.00329768	-0.262501	0.797	0.917	1
Mif	0.00354144	-0.311977	1	1	1
Pfdn4	0.00365987	-0.270851	0.75	0.917	1
Fdps	0.00369995	-0.355389	0.844	0.95	1
Fam162a	0.00377025	-0.349643	0.984	1	1
Apoe	0.00387433	-0.370568	0.695	0.833	1
Gm47283	0.0042724	0.397143	0.773	0.717	1
Ppm1k	0.00436521	0.250733	0.734	0.617	1
Eno3	0.00449943	-0.265522	0.922	1	1
Grhpr	0.00465223	-0.31274	0.828	0.95	1
Fos	0.00475631	-0.431105	0.289	0.533	1
Ptp4a3	0.00481368	-0.277891	0.844	0.933	1
D10Wsu102e	0.00486677	-0.269252	0.633	0.8	1
Med10	0.00490708	-0.263948	0.805	0.933	1
Txnl1	0.00494727	-0.257063	0.914	1	1
Pla2g16	0.00502074	0.319655	0.867	0.833	1
Ckb	0.00505536	-0.377542	0.969	1	1
Slc2a1	0.00514631	-0.360507	0.969	0.983	1
Rasl11b	0.00521089	-0.35751	0.609	0.8	1
Higd1a	0.00556276	-0.37471	0.953	0.967	1
Ier3	0.00571774	-0.646662	0.422	0.55	1
Ppp1r3b	0.00601446	-0.25899	0.664	0.8	1
mt-Nd4	0.00644282	0.469569	1	0.983	1
Dpysl3	0.00685439	0.345876	0.953	0.983	1
Mb	0.00709489	0.573149	0.766	0.817	1
Galk1	0.00739358	-0.28661	0.875	0.95	1
Cpe	0.00811759	0.268448	0.75	0.717	1
Fign	0.00852842	0.250466	0.703	0.617	1
Ndufa4l2	0.00864276	-0.599661	0.094	0.267	1
Zbtb20	0.00887402	0.313252	0.898	0.917	1
Nrap	0.00972559	0.282164	0.633	0.517	1
Npm1	0.00980559	-0.31264	1	1	1
Ddc	0.0105053	0.459816	0.336	0.383	1
Id3	0.0110562	-0.269845	0.469	0.7	1
Cdkn1a	0.0113246	-0.335119	0.336	0.5	1
Lrrc10	0.0113267	-0.380307	0.828	0.917	1
Unc5b	0.0113688	-0.315206	0.742	0.883	1
Col12a1	0.0119105	-0.272264	0.359	0.55	1
mt-Cytb	0.0119225	0.376896	0.992	1	1
Abra	0.0127579	-0.294464	0.477	0.6	1
Tagln2	0.0127707	-0.36917	0.578	0.75	1
Ccnd2	0.0133244	-0.443491	0.922	0.983	1
Cox4i2	0.0135646	-0.47858	0.281	0.467	1
Itm2a	0.0137726	0.331694	0.836	0.783	1
Grb14	0.0137899	0.280008	0.773	0.633	1
Plod2	0.0148337	-0.2661	0.695	0.867	1
Scd2	0.0149657	-0.257538	0.953	0.95	1
Phlda1	0.0154037	-0.296967	0.547	0.717	1
Phgdh	0.0154076	-0.251335	0.656	0.783	1
Dusp8	0.0155192	0.268841	0.445	0.283	1
Bsg	0.0171787	-0.325759	0.984	1	1
Ntn1	0.0185145	0.275735	0.453	0.4	1
Plrg1	0.0185883	-0.259178	0.508	0.633	1
Cfap20	0.0198528	-0.250427	0.898	0.967	1
Gadd45g	0.0200386	-0.305706	0.68	0.833	1
Jund	0.0202076	0.260003	0.977	0.983	1
Gal	0.0216622	0.508034	0.125	0.017	1
Gtsf1	0.0227329	0.452008	0.352	0.233	1
Igfbp2	0.0233793	-0.337658	0.688	0.75	1
Crip1	0.025041	-0.381568	0.938	0.967	1
Fabp5	0.025945	-0.4233	0.797	0.833	1
Pgm2	0.0260172	-0.279732	0.938	0.967	1
Lyz2	0.0262412	0.409183	0.305	0.317	1
5430431A17Rik	0.0302305	0.485083	0.969	0.967	1
Cited1	0.0312056	0.746749	0.781	0.783	1
mt-Nd2	0.0335822	0.406272	1	0.967	1
Itm2b	0.0337099	0.281884	0.969	0.983	1
Lama4	0.0342691	0.281746	0.906	0.85	1
Ankrd1	0.0346831	-0.757113	0.906	0.917	1
mt-Nd1	0.0354587	0.334635	0.992	0.983	1
Cpne5	0.036214	0.288371	0.531	0.333	1
Serpinb6b	0.0440293	-0.418003	0.406	0.533	1
Pdia6	0.048618	-0.285968	0.93	0.983	1
Ubc	0.0531637	-0.255401	0.938	0.967	1
Clu	0.0534098	-0.639126	0.68	0.833	1
Cdk4	0.054733	-0.257588	0.93	0.983	1
Fhl2	0.0561728	-0.251529	0.922	0.967	1
Mt1	0.0585289	-0.475226	0.773	0.867	1
Slit2	0.059055	0.348684	0.328	0.167	1
Mgarp	0.0602693	-0.269975	0.375	0.5	1
Hspa5	0.0714904	-0.253088	0.984	0.983	1
Txnip	0.078962	0.25434	0.648	0.533	1
mt-Atp6	0.0829683	0.322077	1	0.983	1
Sln	0.0912782	-0.530935	0.07	0.15	1
Tgfb2	0.101262	-0.550936	0.648	0.717	1
Fbxl22	0.107795	0.32257	0.922	0.95	1
mt-Co1	0.111822	0.264972	1	0.967	1
H2afv	0.113543	0.253609	0.969	0.917	1
Rnaseh2b	0.114543	-0.261251	0.805	0.9	1
Cck	0.117715	-0.315767	0.047	0.117	1
Cdkn1c	0.12755	0.31363	0.984	1	1
Kif20b	0.14045	0.271295	0.414	0.317	1
Gyg	0.152935	0.253869	0.992	1	1
Hand1	0.155188	0.301623	0.492	0.383	1
Tnni2	0.168924	-0.604052	0.406	0.5	1
Gm13889	0.173206	-0.281479	0.188	0.267	1
Chit1	0.178428	-0.270761	0.086	0.133	1
Nppb	0.202764	-1.00642	0.609	0.717	1
mt-Nd5	0.232359	0.278942	0.984	0.967	1
Bmp2	0.24121	-0.319736	0.18	0.183	1
Cacna2d2	0.288296	-0.282223	0.516	0.6	1
Cenpe	0.294063	0.266781	0.391	0.283	1
Prc1	0.353657	0.281814	0.477	0.367	1
Cenpf	0.356112	0.392894	0.523	0.567	1
Igfbp5	0.358827	-0.356369	0.914	0.9	1
Tnfrsf12a	0.365807	-0.341478	0.602	0.633	1
Top2a	0.370355	0.329422	0.656	0.7	1
Ctgf	0.377844	-0.384408	0.578	0.617	1
Csrp2	0.403135	-0.275596	0.977	1	1
Hspa1a	0.412469	-0.25202	0.43	0.533	1
Ttn	0.476448	0.266538	0.992	0.983	1
Arl6ip1	0.507005	0.25079	0.953	0.95	1
Rspo3	0.67492	-0.366947	0.172	0.2	1
Myh6	0.730733	0.360623	0.969	0.983	1
Gm42418	0.750066	0.258643	1	1	1
Myl1	0.804124	-0.309622	0.898	0.9	1

## Sheet: e14.5_wt1mutant_atrialcm
	p_val	avg_log2FC	pct.1	pct.2	p_val_adj
Xist	3.29308e-24	-3.46599	0.038	0.892	1.02006e-19
Ddx3y	9.86406e-17	0.572137	0.744	0	3.05549e-12
Igfbp2	1.19869e-13	1.42802	0.872	0.459	3.71306e-09
Eif2s3y	1.49171e-09	0.440105	0.487	0	4.62071e-05
Ppp1r1b	1.80533e-09	0.498176	0.615	0.054	5.59219e-05
Tnnt1	2.11361e-09	2.42518	0.923	0.838	6.54711e-05
Rps2	6.18482e-09	0.746459	1	0.973	0.000191581
Hsp90ab1	3.19687e-08	0.571488	1	1	0.000990262
Uty	3.61511e-08	0.253582	0.423	0	0.00111982
Pdlim7	7.64635e-08	-0.804188	0.897	0.946	0.00236853
Rpl18	1.2341e-07	0.598947	1	1	0.00382276
Kcnj8	1.3868e-07	0.338455	0.5	0.027	0.00429574
Rps19	2.93156e-07	0.72848	1	0.973	0.00908079
Rpl3	3.52134e-07	0.610798	0.974	1	0.0109077
Rps3	3.86727e-07	0.639302	1	0.973	0.0119792
Rplp0	4.59595e-07	0.61081	0.987	1	0.0142364
Hsd17b4	5.03298e-07	0.741975	0.897	0.595	0.0155902
Rpsa	5.1551e-07	0.648154	1	0.973	0.0159684
Gyg	6.22659e-07	0.652996	0.949	0.946	0.0192875
Ankrd1	9.73237e-07	-1.59038	0.91	1	0.030147
Rack1	1.1562e-06	0.561764	0.987	1	0.0358144
Zmat5	1.86402e-06	0.320642	0.744	0.243	0.0577399
Rpl10a	2.01735e-06	0.604569	1	1	0.0624894
Mgst1	2.02242e-06	0.617591	0.897	0.649	0.0626464
Acaa2	2.12307e-06	0.588707	0.974	0.919	0.0657643
Vim	2.37394e-06	0.554861	1	1	0.073535
Rps9	2.43704e-06	0.571337	1	0.973	0.0754899
Rps16	2.53193e-06	0.581009	0.987	0.973	0.0784289
Homer2	2.84485e-06	0.59042	0.91	0.757	0.0881221
Rpl15	2.9508e-06	0.551267	1	1	0.0914039
Tbc1d16	3.07353e-06	0.440884	0.782	0.324	0.0952057
Hspb7	8.27954e-06	0.804877	1	0.946	0.256467
Rps8	8.8072e-06	0.525344	1	1	0.272812
Rras	9.71318e-06	-0.540122	0.667	0.811	0.300876
Creb5	1.0024e-05	-0.548127	0.167	0.514	0.310503
Smarce1	1.00423e-05	0.537751	0.962	0.676	0.31107
Prdx6	1.3292e-05	0.463208	0.936	0.973	0.411733
Casq1	1.45021e-05	-0.909568	0.603	0.73	0.449217
mt-Nd5	1.7084e-05	-0.742353	0.974	0.919	0.529195
Nes	2.32646e-05	-0.63141	0.359	0.595	0.720643
Zwint	2.36493e-05	-0.31751	0.923	0.784	0.73256
Ezr	3.06477e-05	0.481434	0.859	0.514	0.949343
Rnase4	3.19888e-05	0.30637	0.526	0.108	0.990885
Lxn	3.57457e-05	0.520923	0.808	0.432	1
Rps18	4.04446e-05	0.523782	1	1	1
Rpl18a	4.14755e-05	0.522015	1	0.973	1
Vapb	4.21734e-05	-0.320499	0.744	0.676	1
Mrpl19	4.26638e-05	0.412953	0.833	0.432	1
Tprgl	4.36864e-05	0.331314	0.923	0.568	1
Ndrg1	4.56917e-05	0.310264	0.462	0.081	1
Cacna2d2	4.74574e-05	-0.690956	0.603	0.892	1
Scn5a	4.87076e-05	-0.313512	0.141	0.541	1
Rpl13	5.18745e-05	0.444189	1	1	1
Kctd10	5.24449e-05	0.28259	0.705	0.27	1
Crip1	6.12971e-05	-0.558875	0.551	0.757	1
Myoz2	6.43119e-05	-0.555174	0.872	0.865	1
Cited1	6.71559e-05	0.815045	0.962	0.811	1
Selenbp1	7.35557e-05	0.522078	0.808	0.432	1
Tpp1	7.65682e-05	-0.259574	0.692	0.568	1
Eef1akmt2	8.21566e-05	0.278797	0.667	0.243	1
Ucp2	8.24403e-05	0.518373	0.808	0.432	1
Tnfrsf12a	8.42481e-05	-0.675569	0.295	0.595	1
Rpl9	8.93374e-05	0.46181	1	1	1
Ahnak	8.93783e-05	0.331588	0.744	0.324	1
Rps3a1	9.13997e-05	0.454676	1	0.973	1
Sox3	9.28191e-05	0.29424	0.538	0.135	1
Rps14	0.000100627	0.460091	1	1	1
Idh2	0.000107789	0.394213	1	0.973	1
Rpl5	0.000107994	0.438537	0.987	1	1
Rpl14	0.000114406	0.380861	1	1	1
Fkbp3	0.000118362	0.46751	0.987	0.919	1
Adam9	0.00012195	-0.360979	0.513	0.486	1
Itm2c	0.000124061	0.551165	0.936	0.784	1
Med1	0.000129333	0.410668	0.795	0.405	1
Ppp1ca	0.000132264	0.471833	0.949	0.865	1
Rae1	0.000135395	0.256058	0.897	0.541	1
Wdr12	0.00014673	0.293931	0.667	0.297	1
Rps15	0.000148359	0.424816	1	1	1
Tmem167	0.000151471	-0.478963	0.897	0.946	1
Eef1b2	0.000151964	0.479838	0.974	0.946	1
Rpl31	0.000155606	0.470155	0.987	0.946	1
Gng2	0.000160689	0.517466	0.859	0.595	1
Gps1	0.000162499	0.258177	0.833	0.459	1
Aldh1b1	0.000168662	0.539747	0.923	0.811	1
Chd7	0.0001731	-0.26519	0.897	0.784	1
Slco3a1	0.000180723	-0.450362	0.359	0.622	1
Plekhj1	0.000185693	0.389893	0.846	0.514	1
Sorbs2	0.000189695	-0.662198	0.949	1	1
Eif3d	0.000191144	0.400733	0.936	0.649	1
Nppb	0.000192433	-1.77031	0.372	0.676	1
Ipo5	0.000204476	0.495208	0.923	0.865	1
Gpx3	0.000206034	-0.671585	0.987	1	1
Hadh	0.000215845	0.375341	1	0.919	1
mt-Nd2	0.000217063	-0.707011	0.987	0.946	1
Npm1	0.000217875	0.410914	0.987	1	1
Rpl24	0.000226042	0.330895	0.987	1	1
Prdx1	0.000227968	0.43566	0.987	0.946	1
Rpl4	0.00022982	0.492036	0.987	0.946	1
Mrpl9	0.000235055	0.405367	0.808	0.459	1
Eef1a1	0.000235273	0.411066	1	1	1
Mcl1	0.000244114	0.403335	0.872	0.622	1
Bcl11a	0.000246066	0.391032	0.897	0.595	1
Eif3f	0.000255188	0.343236	0.949	0.919	1
Stbd1	0.000264453	0.514239	0.821	0.514	1
Tpi1	0.000283768	0.440375	1	0.973	1
Prmt1	0.000283985	0.526634	0.923	0.838	1
Rps4x	0.000289976	0.500267	1	0.973	1
Ndufb5	0.000299033	0.39323	1	0.892	1
Ckm	0.000315315	0.980935	0.949	0.676	1
Psmd1	0.000330594	0.434846	0.923	0.649	1
Mgp	0.000332975	0.662919	0.782	0.405	1
Entpd5	0.000336707	0.386495	0.846	0.486	1
Rpl19	0.000339432	0.450095	0.987	0.973	1
Aimp1	0.000356646	0.450601	0.962	0.757	1
mt-Nd3	0.000364264	-0.603916	0.987	0.946	1
Nme1	0.000369927	0.473642	0.974	0.784	1
Psma7	0.000378724	0.432106	0.987	0.919	1
Etv1	0.000390794	-0.683451	0.692	0.73	1
Fh1	0.000419206	0.428029	0.962	0.865	1
Rpl6	0.000448215	0.484904	1	0.973	1
Rps24	0.000449819	0.409087	1	1	1
Snrpa	0.000461124	0.431971	0.91	0.649	1
Hk2	0.000464201	-0.311416	0.372	0.243	1
Sord	0.000478324	0.3425	0.756	0.432	1
Rabgap1l	0.000481209	-0.571508	0.718	0.811	1
Eef1g	0.000497764	0.414103	1	0.892	1
Bcap29	0.000503925	0.337421	0.615	0.243	1
S100a1	0.000505581	-0.472076	0.744	0.757	1
Aldh18a1	0.000510196	0.285084	0.641	0.27	1
Itga1	0.000512813	-0.409383	0.577	0.676	1
Rpl8	0.000514749	0.425857	1	0.919	1
Sln	0.000521981	-0.71475	0.782	0.919	1
Reep5	0.000534495	0.407646	0.987	0.946	1
Rps7	0.000558782	0.53265	1	0.973	1
mt-Nd1	0.000583685	-0.687926	1	0.946	1
Rps5	0.000599538	0.463857	1	1	1
Rpl11	0.000614942	0.351373	1	1	1
Grb10	0.000620801	0.395636	0.974	0.919	1
Ash2l	0.000631421	0.353133	0.769	0.459	1
Ppp1cc	0.000646108	0.392809	0.949	0.73	1
Wnt5a	0.000694719	0.416286	0.615	0.324	1
Frmd5	0.000701073	-0.483835	0.295	0.514	1
Sf3b3	0.000710967	0.315759	0.833	0.486	1
Glrx3	0.000713007	0.395966	0.949	0.838	1
Eif4a1	0.000742919	0.275328	0.962	1	1
Wdr45b	0.000754403	0.2888	0.846	0.514	1
Arid2	0.000755067	0.324883	0.731	0.378	1
Rps12	0.000759246	0.478343	0.987	0.973	1
Dkk3	0.000766623	-0.356974	0.833	0.757	1
Hspa14	0.000771498	0.304827	0.821	0.486	1
Nfx1	0.000796155	-0.274636	0.5	0.459	1
Smpx	0.000804692	0.472773	0.987	0.946	1
Rpl29	0.000805947	0.374644	1	0.946	1
Polr2i	0.000835429	0.322675	0.885	0.568	1
Pabpc1	0.000881633	0.403507	0.949	0.919	1
Rhoc	0.000891148	-0.317425	0.872	0.865	1
Ssr3	0.000898589	-0.424459	0.923	0.946	1
Aco2	0.000920137	0.325088	1	0.892	1
Nppa	0.000935974	-0.925314	0.987	0.919	1
Vcp	0.000943876	0.416569	0.974	0.919	1
Parvb	0.000965046	-0.309274	0.474	0.595	1
Tagln	0.000965495	-1.21427	0.718	0.811	1
Mafg	0.00104801	-0.278679	0.526	0.486	1
mt-Nd4l	0.00104884	-0.419267	0.949	0.865	1
Txnip	0.00105145	0.364168	0.949	0.703	1
Tcea3	0.00106804	0.438875	0.872	0.568	1
Cald1	0.00110537	-0.344172	0.859	0.811	1
Dido1	0.00114565	-0.283625	0.679	0.622	1
Arxes2	0.00115445	0.305435	0.821	0.486	1
Csrp2	0.00116011	-0.688878	1	0.973	1
Gja1	0.00124852	-0.439108	0.897	0.73	1
Ogn	0.00125079	0.302584	0.423	0.108	1
Rps11	0.00127708	0.397131	1	1	1
Ntm	0.00128092	-0.579584	0.397	0.703	1
Cct4	0.0013003	0.351298	0.936	0.892	1
Nsd3	0.0013142	-0.443427	0.705	0.784	1
Eif2b5	0.00133141	0.264043	0.756	0.405	1
Cnn1	0.00133913	-0.523334	0.923	0.919	1
Ilk	0.00136148	-0.277355	0.91	0.811	1
Vsnl1	0.00139973	-0.848805	0.5	0.676	1
Tmem246	0.0014074	0.273097	0.795	0.459	1
Vdac1	0.00141025	0.252944	1	0.973	1
Rps21	0.00141164	0.382688	1	0.946	1
Chchd6	0.00143266	0.312716	0.731	0.405	1
Timm50	0.00144156	0.334879	0.833	0.514	1
Eno1	0.00145917	0.399761	0.949	0.973	1
Set	0.00146182	0.454667	0.987	0.946	1
Lars2	0.00148214	-0.832722	0.885	0.865	1
Cenpv	0.00150043	0.387954	0.744	0.459	1
Abcc8	0.00152772	0.257298	0.564	0.216	1
Dusp6	0.00154255	-0.267152	0.141	0.405	1
Fxyd1	0.00161198	-0.512822	1	1	1
Mrpl23	0.0016264	0.404954	0.949	0.811	1
Rps15a	0.00168318	0.440949	1	1	1
Paip1	0.00169609	0.253666	0.795	0.459	1
Tsc1	0.0017433	-0.283234	0.308	0.216	1
Tmem5	0.00177454	0.298173	0.846	0.541	1
Azin1	0.00179127	-0.389805	0.833	0.838	1
Tulp4	0.00185239	-0.373925	0.833	0.676	1
Adam33	0.00186183	-0.46672	0.141	0.378	1
Psmd8	0.00187384	0.435762	0.923	0.73	1
Psma6	0.00190506	0.323938	0.962	0.784	1
Cby1	0.00191597	0.283993	0.744	0.405	1
Fth1	0.00191601	0.341694	1	1	1
Furin	0.00192108	-0.385996	0.705	0.757	1
Pttg1ip	0.00192533	0.333229	0.821	0.541	1
Brix1	0.00194232	0.255485	0.718	0.378	1
Fau	0.00197767	0.354876	0.987	0.973	1
Lgmn	0.00204142	0.326099	0.885	0.622	1
Isoc1	0.00211892	0.40598	0.846	0.568	1
Mlf1	0.00213546	-0.259202	0.987	0.919	1
Dctd	0.00214156	0.270602	0.641	0.297	1
Cd59a	0.00218533	0.257152	0.667	0.324	1
Rtn4	0.00221519	0.444836	0.974	0.892	1
Mrps12	0.0022591	0.314986	0.885	0.595	1
Zfp326	0.00229409	0.312308	0.846	0.568	1
Eef1a2	0.00230474	-0.381147	0.282	0.622	1
Atxn2	0.00230664	-0.263466	0.846	0.703	1
Hbb-bt	0.00230758	-0.508532	1	0.973	1
Itch	0.00235064	-0.279527	0.667	0.622	1
Ncoa7	0.00235713	-0.26028	0.385	0.27	1
Alyref	0.00238853	0.387865	0.821	0.541	1
Rpl39	0.00239495	0.354736	0.987	1	1
Peli1	0.00239752	0.251858	0.718	0.378	1
Psmc2	0.00240184	0.389085	0.936	0.73	1
Ppip5k2	0.00241837	0.282806	0.782	0.459	1
Ndufa10	0.00253575	0.255011	1	0.892	1
AC133868.2	0.00256069	-0.264547	0.077	0.297	1
Cenpk	0.00257285	-0.323137	0.397	0.324	1
Usp29	0.00261454	-0.325245	0.577	0.622	1
Ehbp1	0.00262923	-0.272699	0.718	0.622	1
Mcam	0.00264726	-0.381711	0.821	0.811	1
Pfkp	0.00267608	-0.449909	0.846	0.892	1
Bfar	0.00272736	0.334343	0.718	0.432	1
Rpl37a	0.00274921	0.335944	1	0.946	1
Ccdc58	0.00275115	0.31267	0.808	0.622	1
Cox8b	0.00278652	-0.430061	0.564	0.622	1
Pdlim3	0.00282479	-0.435433	0.628	0.676	1
Eif2s3x	0.00283633	-0.26555	0.718	0.757	1
Igfbpl1	0.00285839	0.348848	0.821	0.514	1
Frem2	0.00291671	0.255068	0.756	0.432	1
Rad17	0.00291915	0.283343	0.744	0.432	1
Parm1	0.00296455	-0.401534	0.603	0.784	1
Ruvbl1	0.00296824	0.306786	0.718	0.405	1
Dctpp1	0.0029713	0.286749	0.897	0.622	1
Grb14	0.00299653	0.350161	0.949	0.73	1
Scamp3	0.00303304	0.336563	0.833	0.568	1
Eif4a3	0.00304061	0.2551	0.897	0.622	1
Wdr18	0.00304433	0.292828	0.885	0.622	1
Psap	0.00306268	0.384153	0.91	0.838	1
Tubb2b	0.00310545	0.506929	0.936	0.811	1
Fam46a	0.00311655	-0.618741	0.41	0.541	1
Igbp1	0.0031201	0.255186	0.821	0.514	1
Atp5b	0.00312573	0.257746	1	1	1
Antxr2	0.00314243	-0.253393	0.897	0.811	1
Mrpl45	0.00321668	0.343393	0.897	0.649	1
Eloc	0.00322492	-0.35007	0.962	0.946	1
Rpl27a	0.00325018	0.352781	1	1	1
Atpaf1	0.00332408	0.255995	0.821	0.514	1
Ccnt2	0.00334077	-0.393536	0.718	0.784	1
Cavin3	0.00336148	0.352834	0.859	0.568	1
Snw1	0.00344224	0.330339	0.885	0.676	1
Atp5c1	0.00353354	0.281351	1	1	1
Tmem245	0.00360043	0.28552	0.936	0.703	1
Bok	0.00364358	0.274923	0.628	0.324	1
Tubb4b	0.00374826	0.62294	0.962	0.757	1
Tcap	0.00375996	-0.554254	0.782	0.784	1
Clcn4	0.00383844	-0.281891	0.679	0.676	1
Btf3	0.00384469	0.422706	1	0.946	1
Itpr1	0.00385252	-0.276475	0.654	0.649	1
Eif4e	0.00394513	0.262966	0.936	0.703	1
Ctnnb1	0.00394816	0.286282	0.949	0.919	1
Picalm	0.00395995	-0.402832	0.731	0.811	1
Pdgfa	0.00396341	0.345073	0.897	0.757	1
H19	0.00402882	0.660956	0.974	0.865	1
Asxl2	0.00404806	-0.286472	0.692	0.73	1
Commd1	0.00413172	0.341452	0.897	0.784	1
Cmtm7	0.0041426	0.293115	0.667	0.351	1
Bzw2	0.0041701	0.324478	0.962	0.973	1
Trnau1ap	0.00418449	0.27594	0.833	0.541	1
Nudcd2	0.00420282	0.307648	0.885	0.622	1
Rpl12	0.00422399	0.42646	0.974	0.973	1
Ybx1	0.00422987	0.383341	1	1	1
Rpl34	0.00423366	0.34592	0.962	0.892	1
Pmpcb	0.00423574	0.369148	0.91	0.703	1
Rps26	0.00428779	0.409194	1	0.973	1
2900026A02Rik	0.00435853	-0.261183	0.385	0.432	1
Mier3	0.00436564	-0.269428	0.436	0.486	1
Nme4	0.00438181	0.276988	0.885	0.622	1
Naa20	0.00439641	0.282474	0.936	0.703	1
Npc2	0.00439775	0.407065	0.936	0.784	1
Lbh	0.00440025	-0.504866	0.615	0.649	1
Gamt	0.00441368	0.37773	0.859	0.622	1
Gpx4	0.00443503	0.36247	0.974	0.892	1
Rps23	0.00443514	0.407435	1	0.973	1
Cavin2	0.00444811	0.453034	0.859	0.622	1
Timp2	0.00453658	0.391212	0.885	0.73	1
Ppia	0.00467679	0.332107	1	1	1
Tspan13	0.00468271	-0.351085	0.577	0.703	1
Lamb1	0.00469366	0.405154	0.897	0.676	1
Zfp395	0.00485139	-0.272425	0.551	0.541	1
Snrnp27	0.00486025	0.311151	0.923	0.73	1
Ralgps2	0.00488551	0.33133	0.897	0.649	1
Zmat2	0.00488598	0.347682	0.897	0.676	1
Rpl10	0.00489	0.32342	0.987	1	1
Psmg4	0.00496784	0.337226	0.769	0.514	1
Znrd1	0.00508039	-0.335423	0.615	0.622	1
Rpl26	0.00511492	0.294963	0.974	1	1
Zfp579	0.00514603	-0.356551	0.333	0.514	1
Stard10	0.00523882	-0.539408	0.897	0.919	1
Chtop	0.00525787	0.315141	0.821	0.541	1
Tnni1	0.00526422	0.257744	1	1	1
0610009O20Rik	0.00538596	0.250149	0.808	0.514	1
Mrpl37	0.00548678	0.251477	0.731	0.432	1
Rpl13a	0.00549636	0.395974	0.936	0.838	1
Ap3b2	0.00550872	-0.282479	0.167	0.378	1
Endog	0.0055104	0.350645	0.769	0.486	1
Rps29	0.00556642	0.357914	1	1	1
Ppp2ca	0.00560163	0.255301	1	0.919	1
Pura	0.00561512	-0.283344	0.795	0.73	1
Neurl2	0.00565998	0.347717	0.731	0.486	1
Hs6st2	0.0057456	0.352483	0.756	0.459	1
Gphn	0.00577629	0.250184	0.551	0.243	1
Bcor	0.00584174	-0.301603	0.577	0.595	1
Emc10	0.00587971	0.376677	0.91	0.73	1
Psmd14	0.00588575	0.329913	0.846	0.595	1
Cct5	0.00592601	0.348198	0.962	0.892	1
Trim28	0.00597541	0.298088	0.91	0.703	1
Rps10	0.00598488	0.373588	1	0.973	1
Mrpl3	0.0059887	0.254141	0.808	0.514	1
Ing1	0.00604239	0.288497	0.692	0.378	1
Dhx9	0.00618116	0.285363	0.821	0.541	1
Stat3	0.00625567	-0.319536	0.603	0.676	1
Rps6	0.00625998	0.350191	0.987	1	1
N4bp2	0.00629962	0.273275	0.782	0.486	1
Nelfcd	0.00643703	0.269556	0.756	0.459	1
Fstl1	0.00645042	0.379952	0.974	0.892	1
Lmod2	0.0064967	-0.414081	0.756	0.811	1
Bnip3	0.00650876	0.300871	0.897	0.649	1
Rpn2	0.00656855	0.274421	0.897	0.649	1
Ormdl2	0.00657758	0.264937	0.692	0.405	1
Pcnp	0.00658812	0.355673	0.91	0.757	1
Rp9	0.00659721	0.327166	0.936	0.73	1
Anxa6	0.00664552	0.372553	0.962	0.865	1
Plac8	0.00666169	0.364791	0.128	0	1
Atic	0.00666802	0.284013	0.744	0.459	1
Ppil1	0.00667883	0.276231	0.897	0.649	1
Selenoh	0.00673374	0.449107	0.923	0.703	1
Dhrs7	0.00679463	0.298945	0.897	0.649	1
Rplp1	0.00708468	0.430484	1	1	1
Kmt5a	0.00714041	0.400025	0.885	0.676	1
Clip4	0.00717285	-0.403484	0.769	0.757	1
Xrn2	0.00725025	0.326816	0.872	0.649	1
Hint1	0.00731886	0.267349	1	0.973	1
Bcam	0.00737064	0.378996	0.897	0.784	1
Eif3l	0.00748093	0.344277	0.872	0.676	1
Dennd1a	0.0075195	-0.300275	0.372	0.514	1
Zfand3	0.00752815	-0.271318	0.846	0.865	1
Rpl37	0.00754254	0.36932	1	1	1
Akap6	0.00770048	-0.363341	0.615	0.649	1
Hey1	0.00771383	-0.286768	0.372	0.459	1
Suclg2	0.00771951	0.323768	0.872	0.649	1
Rpl7	0.00786187	0.331539	1	0.973	1
Birc6	0.007891	-0.350309	0.782	0.838	1
Nadk2	0.00789569	0.313664	0.808	0.541	1
Aak1	0.00796774	-0.320822	0.731	0.73	1
Rpl36a	0.00806606	0.338597	1	0.973	1
Eif3h	0.00810127	0.377518	0.949	0.865	1
Kpnb1	0.00812846	0.300501	0.962	0.784	1
Tacc1	0.00813327	-0.326899	0.718	0.73	1
Prpf19	0.00817226	0.273429	0.885	0.649	1
Raly	0.00819298	0.309078	0.897	0.676	1
Tmem14c	0.00833828	0.384865	0.936	0.784	1
Gsn	0.0083894	0.379286	0.923	0.73	1
Eci1	0.00843974	0.29206	0.949	0.811	1
Ubr4	0.00852548	-0.254537	0.603	0.703	1
Rtraf	0.00857486	0.333831	0.974	0.946	1
Insr	0.00875865	-0.349779	0.577	0.757	1
Tceal9	0.00886068	-0.314624	0.987	1	1
Pcm1	0.00915756	0.287392	0.923	0.703	1
Thap12	0.00925467	-0.265254	0.756	0.676	1
Rps27a	0.00929077	0.386862	1	0.973	1
Gpi1	0.00938783	0.323435	0.987	0.973	1
Cdkn1c	0.00940542	0.414559	0.949	0.865	1
Sspn	0.00948725	0.406939	0.91	0.703	1
Ryr2	0.00954365	-0.474851	0.949	0.946	1
Gsta4	0.00961946	0.355061	0.872	0.622	1
Selenot	0.00973551	0.317058	0.91	0.73	1
Hba-a2	0.00994325	-0.429814	0.949	1	1
Eif3c	0.0101429	0.306637	0.974	0.892	1
Clint1	0.010248	0.284582	0.833	0.595	1
Paics	0.0102938	0.366833	0.91	0.757	1
Hspd1	0.0103529	0.300689	0.987	0.946	1
Rgs6	0.0103684	-0.322255	0.385	0.622	1
Wdr33	0.0103989	0.25432	0.667	0.432	1
Cystm1	0.0104125	-0.314531	0.333	0.459	1
Tspan6	0.0104417	-0.260956	0.551	0.568	1
Igf2r	0.010598	0.497644	0.987	0.919	1
Hmg20a	0.0106271	-0.273195	0.692	0.703	1
Pnkd	0.0106511	0.408759	0.974	0.892	1
Hnrnpa2b1	0.0107878	0.340945	0.987	0.973	1
Eif1a	0.0109303	0.298073	0.769	0.486	1
Magohb	0.010947	0.256279	0.769	0.541	1
Thbs4	0.010958	-0.39898	0.346	0.459	1
Chmp4b	0.0109644	0.350335	0.936	0.811	1
Rpl22	0.0111085	0.301776	1	1	1
Eif5a	0.0112249	0.344023	0.987	0.973	1
Sh3bgr	0.0112703	0.286373	0.987	1	1
Rpl30	0.011279	0.297329	1	1	1
Rplp2	0.011288	0.305467	1	1	1
Nde1	0.0114261	0.30322	0.5	0.216	1
Pkm	0.0116711	0.388392	0.974	0.946	1
Galk1	0.0117908	0.321529	0.872	0.676	1
Rock1	0.0118185	0.295227	0.962	0.784	1
Mif	0.0118202	0.324525	1	0.973	1
Thoc3	0.011858	0.259508	0.731	0.486	1
Rpl41	0.0118782	0.394452	1	1	1
Rtcb	0.0120353	0.252813	0.846	0.595	1
Rpl32	0.0120712	0.39417	1	0.973	1
Ndufs7	0.0120853	0.282722	0.936	0.865	1
Srl	0.0121188	0.422948	0.859	0.622	1
Pam	0.0121607	-0.455767	0.974	0.919	1
Pigp	0.0122135	-0.255638	0.859	0.838	1
Tspan3	0.0124227	0.283277	0.974	0.892	1
Mylk	0.0124508	0.278676	0.269	0.054	1
Ssna1	0.0125587	0.298638	0.821	0.568	1
Spcs3	0.012607	-0.253602	0.59	0.486	1
Srsf7	0.0127226	0.38089	0.897	0.73	1
Gm47283	0.0128758	0.379731	0.667	0.405	1
Sin3b	0.0128793	0.29896	0.897	0.757	1
Marcksl1	0.0129579	0.280343	0.833	0.811	1
Pgam1	0.0130373	0.279913	1	1	1
Aldh7a1	0.0130611	0.253533	0.808	0.541	1
Clip1	0.0130845	-0.337017	0.654	0.784	1
Cap2	0.0131181	-0.318764	0.897	0.946	1
Prpf38b	0.0133348	-0.303942	0.808	0.757	1
Bmp10	0.0134148	-0.737426	0.423	0.568	1
Dmxl1	0.0134635	-0.251611	0.769	0.676	1
Dnajb14	0.0139926	0.25428	0.692	0.405	1
Rpl35	0.0141707	0.313522	0.974	0.838	1
Adm	0.0142773	-0.445996	0.449	0.541	1
Tcf25	0.0144854	-0.33763	0.923	0.946	1
Klf6	0.0145349	-0.260146	0.449	0.459	1
Ubxn1	0.0147272	0.274798	0.923	0.73	1
Rps17	0.0147525	0.326703	0.987	0.973	1
Gnao1	0.0147577	-0.256985	0.782	0.73	1
Ppp6r3	0.0147932	-0.2874	0.782	0.757	1
Apex1	0.0148157	0.257635	0.846	0.595	1
Bmyc	0.0151848	-0.26233	0.577	0.568	1
mt-Nd4	0.0152603	-0.655324	1	0.973	1
Ccdc50	0.0152902	-0.304223	0.808	0.784	1
Prrx2	0.0154837	-0.267764	0.821	0.784	1
Rpl23a	0.0155007	0.308163	0.987	0.973	1
Dap	0.0156071	0.357953	0.859	0.622	1
Timm8b	0.0157144	-0.300761	0.936	0.946	1
Mrpl33	0.0157266	-0.313438	0.923	0.946	1
Inpp4a	0.0157365	-0.257262	0.244	0.405	1
Tmem97	0.0158819	0.27964	0.603	0.324	1
Rpl28	0.0159018	0.259699	0.987	1	1
Snx27	0.0159412	0.27955	0.705	0.459	1
Cmya5	0.0160104	-0.47164	0.641	0.784	1
Nr2f2	0.0160284	0.308801	0.897	0.703	1
Pln	0.016105	0.401183	0.962	0.865	1
Jund	0.0161075	-0.323895	0.949	0.892	1
Hexim1	0.0165653	-0.361308	0.295	0.486	1
Cfl1	0.0166967	0.369641	1	1	1
Mrpl12	0.016794	0.336251	0.936	0.865	1
Rps20	0.0169185	0.345366	1	1	1
Rbms2	0.0170172	0.25843	0.795	0.541	1
Ik	0.0170686	0.297664	0.923	0.757	1
Elavl1	0.0171637	0.281679	0.872	0.703	1
Pgm5	0.0171679	0.345299	0.859	0.676	1
Cdh6	0.0172703	-0.262836	0.167	0.189	1
Clybl	0.0172893	0.250232	0.846	0.622	1
Syne1	0.0173008	-0.274946	0.564	0.568	1
Ehd1	0.0173538	0.266073	0.705	0.432	1
Cwc27	0.0173737	0.251259	0.5	0.27	1
Pdhb	0.0173827	0.260816	0.987	0.865	1
Mast4	0.0176194	-0.41903	0.833	0.865	1
Coro6	0.017969	-0.387253	0.564	0.649	1
Csrp3	0.0181142	0.285552	1	1	1
Nudt19	0.0182911	0.356378	0.846	0.649	1
Bcl7c	0.0184514	-0.27902	0.718	0.73	1
Dctn4	0.0188406	-0.41967	0.679	0.703	1
Eif1ax	0.0188644	0.259656	0.923	0.838	1
C730034F03Rik	0.0195457	-0.273606	0.115	0.054	1
Ppp1r14b	0.0196234	0.331404	0.962	0.865	1
Hba-a1	0.0197615	-0.446125	0.987	0.973	1
Usp14	0.019831	0.25718	0.91	0.757	1
Yif1b	0.0199097	0.253931	0.833	0.595	1
Arpc4	0.0202126	0.265189	0.885	0.676	1
Rpl21	0.0202394	0.319963	1	1	1
Phb2	0.0202744	0.287649	0.949	0.892	1
Maz	0.0204514	0.259152	0.808	0.568	1
Uts2b	0.0205112	-0.466819	0.359	0.405	1
Rps13	0.0205196	0.34593	1	0.973	1
Ssbp1	0.0205327	0.27906	0.923	0.757	1
Smim10l1	0.0206964	-0.411298	0.897	0.892	1
Cst3	0.0207647	-0.320275	1	0.946	1
Nedd4l	0.0208032	0.275531	0.846	0.622	1
Dab2ip	0.0209705	-0.315958	0.526	0.649	1
Slc38a2	0.0213992	-0.559643	0.949	0.892	1
Ntmt1	0.0215025	0.255873	0.718	0.459	1
Mbd3	0.0215233	0.279309	0.923	0.811	1
Ddx39b	0.0217241	0.35312	0.885	0.784	1
Hspa4	0.0217287	0.334143	0.923	0.784	1
Appbp2	0.0218283	0.329936	0.885	0.703	1
Tmem11	0.0227673	0.270895	0.821	0.595	1
Abhd18	0.0228407	-0.349959	0.513	0.486	1
Tubb5	0.0228771	0.429369	1	1	1
Adh5	0.0235716	0.260373	0.923	0.784	1
Hcfc1r1	0.0238509	-0.262166	1	0.946	1
Ubc	0.0238855	0.420518	0.962	0.865	1
Arf5	0.0241185	0.287435	0.987	0.946	1
Eif5b	0.0242402	-0.391049	0.936	1	1
Snrpa1	0.0243615	0.332935	0.846	0.649	1
Polr2e	0.0244188	0.251456	0.936	0.757	1
Col4a5	0.0245819	0.262583	0.872	0.676	1
Phgdh	0.0249073	0.29821	0.731	0.486	1
Cnot6l	0.025126	0.310697	0.795	0.568	1
Adprhl1	0.025312	-0.277982	0.859	0.784	1
Phactr2	0.0254523	0.318114	0.923	0.784	1
Casd1	0.0255023	-0.353763	0.679	0.703	1
Csrp1	0.0255408	-0.28854	0.821	0.784	1
Cdh13	0.0256034	0.287482	0.821	0.595	1
Pole3	0.0256388	0.283533	0.679	0.432	1
Hbb-bs	0.025737	-0.599946	0.987	1	1
Naa10	0.0263435	0.262333	0.846	0.703	1
Rpl36	0.0265544	0.284043	1	0.946	1
Anp32b	0.0268103	0.344082	0.949	0.919	1
Fam114a2	0.0273206	0.268364	0.833	0.622	1
Hopx	0.0278174	0.276253	0.974	0.838	1
Mlip	0.0281213	0.292345	0.91	0.838	1
Nrap	0.0282792	-0.314932	0.526	0.622	1
Itga6	0.0282957	-0.422471	0.859	0.865	1
Anxa2	0.0285957	0.265307	0.885	0.757	1
Palmd	0.0286368	-0.268222	0.385	0.324	1
Stip1	0.0286523	0.257053	0.897	0.703	1
Anxa7	0.0287227	-0.307827	0.769	0.703	1
Rps28	0.0288279	0.311578	0.974	0.946	1
Gdi2	0.0289461	0.290557	0.936	0.811	1
Mpp6	0.0297584	0.279662	0.91	0.757	1
Isyna1	0.0298117	0.329708	0.885	0.73	1
Ccnd1	0.0299327	-0.358209	0.256	0.405	1
Dusp8	0.0304381	-0.314358	0.115	0.297	1
Npm3	0.0305088	0.271492	0.859	0.703	1
Smad7	0.0305877	-0.377758	0.603	0.676	1
Ppp3ca	0.0306196	-0.279053	0.859	0.784	1
Cacybp	0.0307864	0.25589	0.962	0.838	1
Fndc3b	0.0308425	-0.259324	0.679	0.703	1
Atp6v1e1	0.0309824	0.339527	0.897	0.757	1
Cdc5l	0.0315134	0.297857	0.859	0.703	1
Ehbp1l1	0.0324319	-0.361733	0.846	0.838	1
Nt5dc2	0.0332227	0.361349	0.962	0.919	1
mt-Nd6	0.0334126	-0.418916	0.628	0.703	1
Ube4a	0.0334794	-0.267385	0.333	0.351	1
Eif4b	0.0339855	0.296474	0.923	0.784	1
Pnisr	0.0340073	-0.312717	0.91	0.865	1
Epc2	0.034101	-0.256058	0.564	0.595	1
Eif3i	0.0341105	0.256241	0.962	0.838	1
Atp1b3	0.0342144	-0.289875	0.526	0.568	1
Tuba1c	0.0347201	0.564928	0.654	0.486	1
Nedd4	0.0350742	0.260123	0.987	0.973	1
Prune2	0.0353447	-0.254517	0.385	0.514	1
Pgk1	0.0354601	0.345184	1	0.973	1
Prelid1	0.0358487	0.256654	0.949	0.811	1
Wbp1l	0.0358825	0.264573	0.603	0.351	1
Gtf3c1	0.0361917	0.261805	0.769	0.568	1
mt-Co1	0.0369615	-0.668795	0.987	0.973	1
Rpl22l1	0.0370708	0.290492	0.974	0.973	1
Exosc8	0.0371884	0.255327	0.731	0.486	1
Psme2	0.0374908	0.307476	0.897	0.757	1
Aplp2	0.0379718	0.346463	0.949	0.811	1
Msra	0.0380588	0.256578	0.667	0.486	1
Cct7	0.0387288	0.258964	0.949	0.838	1
Stk39	0.0390443	0.293165	0.923	0.865	1
Fam204a	0.0391244	0.268615	0.756	0.541	1
Srsf3	0.0393153	0.279887	0.949	0.946	1
Plk1	0.0395395	0.265606	0.282	0.324	1
Rpl17	0.0396031	0.355597	0.987	0.973	1
Gpc3	0.0396577	0.330801	0.923	0.838	1
Hbb-y	0.0397004	-0.487115	0.974	1	1
Gapdh	0.0398299	0.293066	1	1	1
Slc8a1	0.0398634	-0.268443	0.872	0.757	1
Smad6	0.0398668	-0.26276	0.269	0.405	1
Grb2	0.0400071	0.251407	0.936	0.784	1
Psmd7	0.0404521	0.290176	0.949	0.811	1
Phax	0.0407658	0.26502	0.756	0.541	1
Glod4	0.040832	0.286647	0.885	0.757	1
Manf	0.0411286	-0.275945	0.897	0.811	1
Tatdn1	0.0412812	-0.355518	0.654	0.73	1
Map1s	0.041408	0.268307	0.5	0.351	1
Lrrc4b	0.0414733	-0.26973	0.423	0.568	1
Pa2g4	0.0414757	0.352875	0.846	0.73	1
Arhgap31	0.0423613	-0.386459	0.885	0.838	1
Obscn	0.0428547	-0.255993	0.91	0.838	1
Rhobtb3	0.0432219	0.29788	0.756	0.541	1
5430431A17Rik	0.0435851	-0.524312	0.974	0.946	1
Slc17a7	0.0436893	-0.268763	0.244	0.378	1
Uqcrq	0.043895	-0.368585	1	1	1
Esf1	0.044082	0.271842	0.795	0.595	1
Spag7	0.0446491	-0.297877	0.91	0.946	1
Mob4	0.0457965	0.274415	0.897	0.73	1
Snx5	0.0459351	0.254122	0.872	0.784	1
Serpine2	0.0460572	-0.251345	0.769	0.757	1
Cox20	0.0463078	-0.29514	0.923	0.919	1
Idh3g	0.0464186	0.290823	0.923	0.892	1
Ppif	0.0465556	0.375296	0.833	0.73	1
Zfp445	0.046569	0.25718	0.744	0.514	1
Adk	0.0466254	0.250391	0.897	0.73	1
Mkln1	0.0468942	-0.266338	0.846	0.811	1
Tspan2	0.0471029	-0.27279	0.551	0.676	1
Hbb-bh1	0.047427	-0.374137	0.436	0.568	1
Pink1	0.0476939	0.259156	0.808	0.649	1
Lmntd1	0.0479451	-0.29032	0.551	0.649	1
Hectd1	0.0482587	0.297534	0.949	0.838	1
Farsb	0.0485416	0.285054	0.705	0.541	1
Ier3	0.0490533	-0.308542	0.744	0.73	1
Rangap1	0.0493486	0.310902	0.769	0.541	1
Bub3	0.0497996	0.268751	0.833	0.622	1
Synrg	0.0501309	-0.275095	0.5	0.514	1
Map1b	0.050299	-0.287405	0.949	0.919	1
Ctgf	0.0505135	-0.448832	0.282	0.378	1
Atp2b4	0.0513139	-0.250593	0.308	0.405	1
Nkx2-5	0.0516295	0.28217	0.949	0.865	1
Bub1b	0.0521047	0.278547	0.474	0.243	1
Hmgn1	0.0522176	0.288568	0.974	0.919	1
Nebl	0.0522541	0.282058	0.962	0.946	1
Itm2b	0.0526016	0.285105	0.974	0.892	1
Stt3a	0.0530277	-0.304911	0.577	0.622	1
Myh7	0.0535932	-0.592156	0.782	0.811	1
Enah	0.0538756	-0.344547	0.91	0.865	1
Gpx1	0.0538907	0.295483	0.923	0.811	1
Zswim8	0.0541328	-0.399619	0.462	0.568	1
Tpm1	0.0541954	-0.281116	1	1	1
Cast	0.0543959	0.270915	0.859	0.757	1
Bcr	0.0546372	-0.268503	0.231	0.351	1
Rbm8a	0.0549297	0.266683	0.897	0.757	1
Camta1	0.0557546	-0.530084	0.833	0.919	1
Ppa1	0.0559685	0.289245	0.795	0.622	1
Khdrbs1	0.0566272	0.271037	0.949	0.865	1
Hnrnpm	0.0578738	0.282857	0.923	0.865	1
Fhl2	0.0580237	0.299317	0.974	0.919	1
Hspb1	0.0583877	0.26206	1	0.973	1
Hcn4	0.058606	-0.306931	0.167	0.351	1
Esco2	0.0591138	-0.300741	0.256	0.324	1
Anp32e	0.0592715	0.386599	0.936	0.838	1
Hand2	0.0595363	0.287492	0.821	0.703	1
mt-Co2	0.0602458	-0.671153	1	0.973	1
Ppil4	0.0603148	0.261313	0.718	0.514	1
Zfp251	0.0604223	-0.425688	0.423	0.541	1
Ubxn2a	0.0622945	-0.423808	0.538	0.676	1
Mrpl14	0.062349	0.295286	0.885	0.73	1
Pmf1	0.0625295	0.275295	0.654	0.432	1
Trmt112	0.0627172	-0.259926	0.795	0.838	1
Naa35	0.0643716	-0.262722	0.795	0.892	1
Wdr13	0.0657553	-0.258701	0.526	0.541	1
1810058I24Rik	0.0658827	0.254279	0.974	0.892	1
Zfp638	0.0661179	-0.301119	0.808	0.784	1
2810403A07Rik	0.0666866	-0.256907	0.474	0.541	1
Casq2	0.0677065	0.272596	0.987	0.919	1
Sema3a	0.0683001	-0.277065	0.244	0.405	1
Dnaja1	0.0731636	0.296251	0.936	0.838	1
Celf2	0.0737018	-0.293229	0.897	0.892	1
Meis2	0.0772601	-0.318671	0.526	0.595	1
Gipc1	0.0781688	0.250019	0.692	0.568	1
Pimreg	0.0789568	0.372357	0.346	0.216	1
Adam10	0.0827475	0.272381	0.718	0.514	1
Ccng1	0.0871442	0.341729	0.897	0.784	1
Shox2	0.0874458	-0.277722	0.038	0.162	1
Hacd1	0.0886873	-0.27369	0.962	0.946	1
Akap9	0.0892286	0.252277	0.923	0.784	1
mt-Cytb	0.0899052	-0.57966	1	0.973	1
Psmb3	0.0901937	0.259111	0.962	0.865	1
Ogt	0.0916563	-0.287462	0.821	0.757	1
Mtus2	0.0926073	0.256414	0.91	0.784	1
Serp1	0.0933586	-0.277468	0.897	0.811	1
Gm16286	0.0935813	0.255162	0.885	0.784	1
Cd24a	0.0952067	0.283569	0.821	0.649	1
Snhg6	0.0972746	-0.295323	0.872	0.892	1
Aurka	0.0999766	0.306629	0.321	0.351	1
Ier5	0.100348	-0.262855	0.628	0.622	1
Cav1	0.100746	0.277887	0.91	0.784	1
Cdc20	0.100932	0.66715	0.449	0.324	1
Knstrn	0.102876	0.345103	0.436	0.405	1
Atp8a1	0.103876	-0.294635	0.256	0.378	1
Tshz1	0.108865	-0.25616	0.731	0.757	1
Tmem184b	0.111113	-0.257157	0.487	0.568	1
Luc7l2	0.111193	-0.406211	0.962	0.946	1
Lpgat1	0.112112	0.258864	0.897	0.811	1
Id2	0.114468	-0.366513	0.526	0.459	1
Tubb6	0.116517	0.284606	0.526	0.378	1
Rpl27	0.118805	0.25815	0.974	0.946	1
Zim1	0.120268	-0.260435	0.756	0.757	1
Tmem108	0.121239	-0.29796	0.295	0.459	1
Tmsb4x	0.127664	-0.352152	1	1	1
1810037I17Rik	0.133536	-0.25243	0.936	0.892	1
Gm15543	0.140768	-0.260991	0.462	0.568	1
Camk2d	0.144791	-0.426355	0.962	0.973	1
Myo9a	0.146335	-0.28345	0.603	0.676	1
Plk4	0.149534	-0.30331	0.423	0.405	1
Stmn1	0.152471	0.289965	0.987	0.919	1
Tia1	0.157804	-0.264727	0.885	0.865	1
Cul5	0.160084	0.283288	0.808	0.676	1
Mest	0.163587	-0.596543	0.936	0.919	1
Ndrg2	0.164597	-0.250995	0.897	0.892	1
Macf1	0.170548	-0.341269	0.897	0.892	1
Atp9b	0.173825	-0.26578	0.256	0.297	1
Pygm	0.188337	-0.275519	0.821	0.892	1
Hmgb2	0.1939	0.416524	0.923	0.811	1
Btg2	0.197821	-0.290846	0.59	0.541	1
Ccnb1	0.199428	0.455421	0.385	0.378	1
Rbpms	0.209091	-0.297733	1	1	1
Cenpe	0.209627	0.35044	0.346	0.189	1
Ccnd2	0.210668	0.306594	0.974	0.946	1
Sfpq	0.211779	0.265531	0.962	0.919	1
Tuba1b	0.216954	0.289877	0.974	0.973	1
Svil	0.217031	-0.347419	0.936	0.946	1
Cycs	0.222459	-0.290882	0.987	1	1
Nucks1	0.223622	0.28037	0.962	0.946	1
Snx3	0.227118	-0.268034	0.962	0.973	1
Myl2	0.238224	-0.35301	0.923	0.973	1
Vegfa	0.246034	-0.481503	0.397	0.459	1
Arl6ip1	0.255568	0.521711	0.897	0.784	1
Ddx50	0.266977	-0.315558	0.821	0.892	1
Nisch	0.267005	-0.263045	0.923	0.973	1
Racgap1	0.269554	0.365696	0.526	0.432	1
Tpx2	0.271311	0.319947	0.359	0.324	1
Prc1	0.272801	0.505449	0.372	0.378	1
Fbxo32	0.283162	-0.252977	0.564	0.676	1
Cenpa	0.28931	0.400402	0.641	0.486	1
Mki67	0.290132	0.348635	0.462	0.459	1
Meg3	0.292016	-0.404102	0.333	0.486	1
Col1a2	0.298875	-0.293857	0.167	0.189	1
Cdca8	0.30566	0.435269	0.487	0.459	1
Sgo2a	0.313091	0.255251	0.308	0.27	1
Lmod3	0.31541	-0.356581	0.372	0.405	1
Malat1	0.332006	-0.919932	0.987	1	1
Id3	0.370805	-0.307643	0.256	0.351	1
Cenpf	0.388717	0.668076	0.474	0.432	1
Kif23	0.395173	0.265372	0.385	0.27	1
Hmmr	0.404105	0.3633	0.41	0.351	1
Acta1	0.413458	-0.279742	0.436	0.486	1
mt-Co3	0.421965	-0.669056	1	1	1
Cdk1	0.423814	0.336358	0.59	0.459	1
mt-Atp6	0.429962	-0.614991	0.987	1	1
Ccnb2	0.491828	0.293126	0.538	0.432	1
Cks2	0.553639	0.523914	0.654	0.568	1
Ube2c	0.590166	0.427109	0.692	0.595	1
H2afx	0.65892	0.266462	0.731	0.649	1

## Sheet: e14.5_wt1mutant_endoec
	p_val	avg_log2FC	pct.1	pct.2	p_val_adj
Xist	4.38321e-218	-4.49869	0.027	0.967	1.35774e-213
Ddx3y	2.46883e-103	0.892491	0.658	0.013	7.64744e-99
Uty	8.80573e-55	0.395604	0.378	0.002	2.72766e-50
Kdm5d	9.00646e-45	0.382306	0.318	0.002	2.78984e-40
Cd59a	8.56191e-44	0.877464	0.863	0.619	2.65214e-39
Eif2s3y	2.66406e-38	0.38415	0.327	0.015	8.2522e-34
Tsix	8.1569e-28	-0.275399	0.003	0.24	2.52668e-23
Isg15	2.65214e-08	-0.48736	0.158	0.3	0.000821526
Ifitm3	1.50598e-07	-0.371289	0.863	0.894	0.00466493
Cav1	1.8214e-07	0.392667	0.839	0.754	0.00564196
Eif2s3x	2.91623e-07	-0.263992	0.452	0.585	0.00903332
Rtp4	6.687e-06	-0.300903	0.253	0.369	0.207136
Ptn	1.5521e-05	0.633277	0.634	0.546	0.480779
Bst2	3.65326e-05	-0.340507	0.774	0.815	1
Ckb	5.96573e-05	-0.277153	0.414	0.525	1
Akap12	7.52873e-05	-0.357297	0.655	0.698	1
Kcnq1ot1	0.000111131	-0.271712	0.976	0.965	1
Ccnd1	0.000118777	-0.387791	0.643	0.738	1
Tmem158	0.000139189	0.362075	0.289	0.212	1
Mgp	0.000140989	0.421864	0.899	0.863	1
Fxyd6	0.000214917	0.289568	0.378	0.275	1
Cldn11	0.000230363	0.27531	0.134	0.054	1
Ccnd2	0.000961988	-0.310182	0.851	0.877	1
Mfap5	0.00102458	0.316142	0.458	0.417	1
Gsta4	0.00302177	0.319002	0.649	0.59	1
Gm26917	0.00351068	-0.272194	0.521	0.588	1
mt-Nd5	0.00351979	-0.250986	0.994	0.994	1
Mif	0.00354584	-0.263852	0.878	0.898	1
Gja4	0.0042932	0.260407	0.58	0.537	1
Apoe	0.00446757	0.254444	0.973	0.971	1
Dlk1	0.00477439	0.542786	0.47	0.406	1
G0s2	0.0132992	0.279963	0.5	0.423	1
Eln	0.0154153	0.25749	0.461	0.365	1
Lars2	0.0256424	-0.27051	0.637	0.648	1
Nrg1	0.0380585	-0.268515	0.378	0.427	1
Stmn1	0.06988	0.251727	0.935	0.898	1
Hba-a2	0.154104	1.52432	0.991	0.973	1
Hbb-bt	0.571395	1.35065	0.994	0.99	1
Hba-a1	0.57772	1.57719	0.997	0.992	1
Hbb-bs	0.722415	1.56032	1	0.998	1
Nts	0.957742	-0.272867	0.238	0.244	1

[truncated: 4 more sheets: e14.5_wt1mutant_epi, e14.5_wt1mutant_fb, e14.5_wt1mutant_vasec, e14.5_wt1mutant_ventricularcm]
