# Supplementary material for: Single-cell transcriptomic analysis identifies murine heart molecular features at embryonic and neonatal stages
Source: Nat Commun. 2022 Dec 27;13:7960. doi: 10.1038/s41467-022-35691-7 (PMC9794824; doi:10.1038/s41467-022-35691-7)
Supplement: Supplementary file 15 — Supplementary Data 12 [file 41467_2022_35691_MOESM15_ESM.xlsx]

## Sheet: e14.5_tbx18mutant_atrialcm
Table S15. The genes that are abnormally expressed in Tbx18 mutants at each cell type and stage.
	p_val	avg_log2FC	pct.1	pct.2	p_val_adj
Rpl29	1.63172e-98	3.4153	0.982	0.223	5.05442e-94
Xist	4.9734e-50	-2.54649	0.009	0.824	1.54056e-45
Eif2s3y	9.20188e-32	0.796863	0.56	0.005	2.85037e-27
Ddx3y	1.91723e-20	0.627724	0.394	0.005	5.93881e-16
Gm47283	2.65596e-12	0.500935	0.294	0.016	8.22712e-08
Tspan13	2.36564e-11	-0.699853	0.174	0.553	7.32779e-07
Ccdc12	3.33058e-09	0.554892	0.606	0.346	0.000103168
Stmn1	4.23953e-09	-1.20913	0.688	0.819	0.000131324
Akr1e1	8.89502e-09	-0.369606	0.037	0.303	0.000275532
Mgst1	1.2113e-05	-0.460851	0.376	0.633	0.375213
Snap91	2.18247e-05	0.26216	0.596	0.324	0.676041
Arpp21	2.5554e-05	-0.294268	0.037	0.207	0.79156
Dynlt1f	3.59812e-05	-0.317412	0.073	0.277	1
Rps7	6.1431e-05	0.250609	1	1	1
Rnaseh2c	0.000119637	-0.433923	0.376	0.606	1
Mis18bp1	0.000140017	-0.306003	0.028	0.176	1
Cenpm	0.000168004	-0.403306	0.229	0.388	1
Sae1	0.000179594	-0.281202	0.477	0.516	1
Mki67	0.000190001	-0.5822	0.092	0.277	1
Cdk1	0.000218307	-0.736548	0.174	0.351	1
Top2a	0.000248192	-0.902391	0.229	0.309	1
Hnrnpl	0.000261731	-0.397168	0.587	0.777	1
Ckap2l	0.000263201	-0.435354	0.083	0.25	1
Mfsd14a	0.000310863	0.301873	0.358	0.154	1
Cenpp	0.000352551	-0.295402	0.064	0.229	1
Mettl23	0.000404461	0.319901	0.596	0.516	1
Babam1	0.000419972	-0.336068	0.284	0.5	1
Ssna1	0.000439097	-0.401239	0.431	0.596	1
Mrpl28	0.000439213	-0.353596	0.688	0.84	1
Spc25	0.000452956	-0.510219	0.156	0.271	1
Timm17a	0.000460197	0.337868	0.908	0.787	1
Nusap1	0.000518893	-0.459135	0.055	0.17	1
Ndufaf4	0.000651411	0.363266	0.697	0.527	1
Casq2	0.000869842	-0.278094	0.982	0.984	1
Snhg6	0.00087915	0.330896	0.606	0.388	1
Ccnb2	0.00088287	-0.531082	0.183	0.356	1
Mad2l1	0.000885452	-0.378527	0.165	0.287	1
Nsmce1	0.000977626	-0.368496	0.495	0.622	1
Usp20	0.00102951	0.322964	0.349	0.16	1
Ube2s	0.0010937	-0.453145	0.872	0.846	1
Col4a2	0.00112173	-0.315991	0.44	0.649	1
Pimreg	0.00113761	-0.279062	0.092	0.165	1
Anapc11	0.00114167	-0.30542	0.761	0.883	1
Cited1	0.00125807	-0.477987	0.798	0.824	1
Ube2c	0.00129017	-0.896747	0.312	0.468	1
Ccnb1	0.00148633	-0.503304	0.119	0.282	1
Kif20b	0.00149822	-0.321985	0.046	0.176	1
Rad21	0.00164259	-0.348673	0.532	0.553	1
Prdx4	0.00213857	-0.354531	0.688	0.782	1
Nsd2	0.0021771	-0.316282	0.294	0.473	1
Sdf4	0.00222732	-0.262407	0.44	0.644	1
Rrbp1	0.00223116	0.295474	0.596	0.484	1
Clcn5	0.00233856	-0.321852	0.339	0.441	1
Nsd3	0.00234637	-0.252819	0.165	0.346	1
Hmgb2	0.00261697	-0.857221	0.716	0.75	1
Pcmtd2	0.00265517	0.265916	0.349	0.176	1
Erlec1	0.00271104	-0.268748	0.376	0.505	1
Wnk1	0.00300829	-0.327491	0.661	0.782	1
Cenpf	0.00311219	-0.641629	0.138	0.298	1
Arl6ip1	0.00313952	-0.609773	0.486	0.537	1
Gpx3	0.00319687	-0.433631	0.991	1	1
Knl1	0.00324103	-0.294274	0.046	0.154	1
Rxfp1	0.00332192	0.380638	0.495	0.335	1
Ccna2	0.00345227	-0.528671	0.174	0.346	1
Cdkn2c	0.00350657	-0.307689	0.073	0.213	1
Smc4	0.00354519	-0.62688	0.44	0.559	1
Dazap2	0.0037034	-0.377511	0.532	0.681	1
C330027C09Rik	0.00370695	-0.314383	0.11	0.25	1
Knstrn	0.00376713	-0.374614	0.128	0.287	1
Prc1	0.00399053	-0.576348	0.156	0.229	1
Idnk	0.00439095	0.278721	0.339	0.186	1
App	0.00457579	-0.335716	0.78	0.862	1
Smc2	0.0047506	-0.468645	0.239	0.309	1
C130080G10Rik	0.00483818	0.413047	0.514	0.394	1
H2afv	0.00502766	-0.398675	0.844	0.883	1
Marcks	0.00522412	-0.337747	0.468	0.617	1
Npm1	0.00525727	0.27313	0.972	0.947	1
Snrnp70	0.00553588	0.312833	0.725	0.612	1
Pclaf	0.0055645	-0.609825	0.211	0.314	1
Tmpo	0.00568677	-0.372937	0.606	0.606	1
Lockd	0.00585791	-0.429702	0.257	0.394	1
Ifitm2	0.00591799	-0.354654	0.55	0.702	1
Cacna1c	0.00592799	-0.280394	0.239	0.41	1
Srp14	0.00602524	-0.257451	0.734	0.856	1
Cdca8	0.00636099	-0.501107	0.183	0.335	1
Cdca3	0.00649984	-0.498935	0.229	0.388	1
Xpo1	0.00703137	-0.309942	0.321	0.473	1
Birc5	0.00704597	-0.561712	0.239	0.399	1
Puf60	0.00721355	-0.320833	0.45	0.569	1
B230219D22Rik	0.00766826	-0.2568	0.706	0.755	1
Ndufa4l2	0.0082455	0.417688	0.147	0.064	1
Tipin	0.00840365	-0.262972	0.174	0.324	1
Dok4	0.00842266	0.313027	0.477	0.309	1
Ect2	0.00906548	-0.285611	0.101	0.234	1
Gja3	0.00942046	0.257744	0.349	0.213	1
Cks2	0.0102697	-0.704468	0.367	0.495	1
Ppp1cb	0.0108722	-0.27434	0.899	0.931	1
Prdx1	0.0120393	-0.277525	0.954	0.979	1
Cenpw	0.0121941	-0.370757	0.367	0.473	1
Tubb5	0.0124369	-0.462482	0.982	0.979	1
H2afz	0.0130748	-0.715237	0.954	0.941	1
Kif11	0.0132952	-0.258996	0.083	0.197	1
Racgap1	0.0153458	-0.37599	0.147	0.287	1
Trir	0.0157197	-0.301458	0.615	0.729	1
Thbs4	0.0157788	-0.292046	0.229	0.34	1
Spc24	0.017238	-0.303798	0.248	0.324	1
Tubb4b	0.0178605	-0.468447	0.761	0.856	1
Hsp90b1	0.0179646	-0.288546	0.963	0.968	1
Cct8	0.0189696	-0.261527	0.752	0.867	1
Itga6	0.0190756	-0.322731	0.486	0.596	1
Tpx2	0.0193503	-0.298399	0.11	0.229	1
Tcea3	0.020286	-0.259683	0.431	0.596	1
Robo1	0.0205346	0.252996	0.092	0.101	1
Bub3	0.020599	-0.259685	0.294	0.447	1
Cks1b	0.0212241	-0.415198	0.523	0.585	1
Kmt2e	0.0220171	0.28899	0.633	0.505	1
Ssrp1	0.0241224	-0.286071	0.339	0.468	1
Cenpa	0.0244862	-0.349492	0.284	0.441	1
Nucks1	0.0258205	-0.291146	0.817	0.771	1
Clic1	0.0265498	-0.279649	0.872	0.878	1
Gata6	0.027916	-0.260583	0.807	0.84	1
Slc22a1	0.0304615	0.329721	0.881	0.766	1
Cdkn2d	0.0306132	-0.324544	0.44	0.511	1
Tuba1b	0.0325171	-0.384697	0.982	0.989	1
Anln	0.0358083	-0.318345	0.165	0.245	1
Hist3h2ba	0.0387626	0.301654	0.312	0.218	1
Ccdc34	0.0414726	-0.337478	0.505	0.553	1
Rangap1	0.0443427	-0.27576	0.321	0.41	1
Malat1	0.0451069	0.367967	0.991	0.968	1
Vcan	0.045846	0.28442	0.275	0.25	1
Tuba1c	0.0460221	-0.253741	0.394	0.457	1
Nr2f1	0.0464641	-0.288654	0.431	0.505	1
Cd36	0.046721	-0.254863	0.624	0.729	1
Myl3	0.0482885	0.423093	0.991	0.963	1
Ryr2	0.0488385	0.287678	0.899	0.856	1
Rrm2	0.050226	-0.440449	0.284	0.346	1
Hmmr	0.0510077	-0.388908	0.165	0.255	1
Myh7	0.0533372	0.610898	0.789	0.729	1
Bcam	0.0571543	-0.254288	0.835	0.904	1
H2afx	0.0578711	-0.351185	0.312	0.372	1
Tnnt1	0.0578805	0.597505	0.725	0.622	1
Hmgn2	0.0622743	-0.288208	0.615	0.707	1
1810037I17Rik	0.0668797	-0.288536	0.807	0.867	1
Uts2b	0.0754389	-0.280642	0.266	0.394	1
Cenpe	0.0822414	-0.254683	0.11	0.191	1
Obscn	0.089498	0.26402	0.908	0.846	1
Dut	0.0952673	-0.254146	0.55	0.617	1
Jun	0.121952	0.315979	0.67	0.617	1
Sema3c	0.133475	0.25697	0.101	0.053	1
Adm	0.137843	0.300891	0.404	0.309	1
Bmp10	0.141714	-0.331629	0.523	0.628	1
Clu	0.144869	-0.315605	0.431	0.457	1
Gmnn	0.153269	-0.262462	0.22	0.287	1
Fbxo32	0.164107	0.254052	0.385	0.303	1
Cdc20	0.175917	-0.257628	0.128	0.213	1
Cpne5	0.201694	0.285475	0.523	0.5	1
Sfrp1	0.213906	-0.257421	0.624	0.665	1
Acta1	0.233652	0.505126	0.266	0.261	1
Tgfb2	0.257078	-0.254943	0.275	0.34	1
Id2	0.267738	0.339985	0.624	0.622	1
Dnajb1	0.327205	0.266617	0.358	0.335	1
Fabp5	0.39109	-0.537852	0.367	0.431	1
Bmp2	0.614376	-0.316505	0.11	0.149	1
Fabp4	0.627919	-0.553447	0.101	0.133	1
Hba-a2	0.778997	0.525508	0.826	0.803	1
Hbb-bs	0.786702	0.360824	0.972	0.963	1
Hba-a1	0.814901	0.470358	0.917	0.92	1
Myl2	0.827161	0.266171	0.991	0.984	1

## Sheet: e14.5_tbx18mutant_endoec
	p_val	avg_log2FC	pct.1	pct.2	p_val_adj
Rpl29	3.91922e-29	3.56988	1	0.343	1.21402e-24
Xist	2.76288e-23	-4.23119	0.042	1	8.55831e-19
Ddx3y	1.15494e-06	1.05636	0.396	0	0.0357755
Eif2s3y	0.000112617	0.550164	0.271	0	1
Mthfsl	0.000230219	0.580445	0.25	0	1
Tmem55b	0.000346571	-0.71376	0.042	0.371	1
Gm47283	0.000465287	0.60209	0.229	0	1
Tex30	0.000484522	-0.410565	0.062	0.371	1
Osmr	0.000555265	-0.577077	0	0.2	1
Mtus2	0.000555265	-0.439724	0	0.2	1
Acp1	0.000755822	0.752448	0.521	0.143	1
Manbal	0.00111679	0.503658	0.354	0.057	1
Rasgrp2	0.001339	-0.774165	0.021	0.286	1
Akap13	0.0015414	0.786422	0.604	0.571	1
Rab3gap2	0.00157278	-0.315427	0	0.171	1
Rhbdf2	0.00157278	-0.450905	0	0.171	1
Kcng2	0.00184367	0.61698	0.188	0	1
Mex3b	0.00184367	0.27712	0.188	0	1
Rtp4	0.00234986	-0.500791	0.021	0.257	1
Gpcpd1	0.002898	0.48164	0.292	0.029	1
Wdr75	0.00341402	-0.507158	0.062	0.343	1
Cdk2ap2	0.00352862	0.552653	0.292	0.029	1
Dennd3	0.00362253	0.367114	0.167	0	1
Uty	0.00362253	0.435083	0.167	0	1
Tmx4	0.00362253	0.455279	0.167	0	1
Ier5l	0.00439896	-0.360555	0	0.143	1
Dclre1a	0.00439896	-0.36319	0	0.143	1
B3galt4	0.00439896	-0.282965	0	0.143	1
Suv39h1	0.00439896	-0.327686	0	0.143	1
Rgs2	0.00439896	-0.259237	0	0.143	1
Trim34a	0.00439896	-0.363363	0	0.143	1
Thg1l	0.00439896	-0.27028	0	0.143	1
Stk10	0.00439896	-0.261686	0	0.143	1
Clca3a1	0.0046429	-0.26088	0.125	0.371	1
Eif3m	0.00470606	0.602916	0.708	0.571	1
Sec22b	0.00506787	0.719003	0.625	0.4	1
Comt	0.0055339	0.776161	0.542	0.257	1
Vegfa	0.00624514	-0.272967	0.021	0.2	1
Tgds	0.00648396	-0.512651	0.062	0.314	1
Abt1	0.00706864	0.305637	0.146	0	1
Frat2	0.00706864	0.28407	0.146	0	1
2310057M21Rik	0.00706864	0.319647	0.146	0	1
Tirap	0.00706864	0.346935	0.146	0	1
Rars2	0.00706864	0.268078	0.146	0	1
Ccdc12	0.00717706	0.758919	0.583	0.257	1
Ergic2	0.00762871	-0.773315	0.292	0.571	1
Ide	0.00834692	-0.668766	0.042	0.257	1
Ptpra	0.00974575	-0.298894	0.25	0.543	1
BC005537	0.010059	-0.524807	0.271	0.6	1
Prpf31	0.0103801	0.367157	0.25	0.029	1
Vps41	0.0107508	-0.585186	0.062	0.286	1
Clk1	0.0107754	0.388686	0.562	0.257	1
Rps27rt	0.0111563	0.646693	0.854	0.6	1
Cebpz	0.011378	-0.652356	0.271	0.571	1
Cox14	0.0115693	-0.494756	0.521	0.829	1
Ndrg1	0.0117622	0.883136	0.312	0.143	1
Ezh1	0.0119868	-0.479885	0.042	0.257	1
Qrich1	0.0120786	-0.461596	0.083	0.343	1
Gas2l3	0.0122036	-0.402047	0	0.114	1
Mib2	0.0122036	-0.361715	0	0.114	1
Tom1	0.0122036	-0.264841	0	0.114	1
Strada	0.0122036	-0.353362	0	0.114	1
Zswim7	0.0122036	-0.302581	0	0.114	1
Lrch1	0.0122036	-0.298304	0	0.114	1
Shmt1	0.0122036	-0.265436	0	0.114	1
Htra3	0.0122036	-0.342403	0	0.114	1
Epor	0.0122036	-0.279045	0	0.114	1
Hoxb4	0.0122036	-0.268322	0	0.114	1
Nkain4	0.0122444	-0.454967	0.188	0.486	1
Cyth2	0.0126532	-0.455065	0.104	0.371	1
Hs6st1	0.0132084	-0.503616	0.042	0.229	1
Lcorl	0.0133602	-0.45644	0.104	0.371	1
Gm3839	0.0137215	0.276673	0.125	0	1
Ncoa3	0.0137215	0.25941	0.125	0	1
Cox18	0.0137215	0.298016	0.125	0	1
Gatc	0.0137215	0.271904	0.125	0	1
Ggct	0.0137215	0.264626	0.125	0	1
Pemt	0.0137215	0.303215	0.125	0	1
Pus7	0.0137215	0.268374	0.125	0	1
9930021J03Rik	0.013792	0.58865	0.292	0.057	1
Inpp5k	0.0139882	-0.417462	0.042	0.257	1
Pkp2	0.0139911	-0.418984	0.042	0.257	1
Mgst1	0.0142923	-0.427608	0.146	0.429	1
Adipor2	0.0144275	-0.351959	0.167	0.429	1
Crip1	0.0147487	0.518921	0.958	0.743	1
Orc6	0.0155826	-0.480419	0.167	0.457	1
Psma3	0.0164243	0.439117	0.729	0.743	1
Trim25	0.0167246	-0.725345	0.208	0.429	1
Ik	0.0170147	0.575142	0.5	0.2	1
Bahcc1	0.0172571	-0.44523	0.021	0.2	1
Ccdc6	0.0174089	-0.50997	0.083	0.314	1
Sgce	0.0181959	-0.596339	0.167	0.371	1
Ostc	0.0182448	0.597169	0.896	0.743	1
Mtg2	0.0183953	-0.330829	0.021	0.2	1
Naf1	0.0185791	-0.594274	0.104	0.343	1
Pdzd11	0.0187587	0.41456	0.375	0.114	1
Mfsd5	0.0188645	0.324502	0.208	0.029	1
Ssbp2	0.019114	-0.45354	0.062	0.286	1
Ddx23	0.0191227	0.435461	0.229	0.029	1
Larp7	0.0196295	0.542387	0.417	0.143	1
Tsc22d4	0.0199377	-0.65357	0.25	0.543	1
Cdk5rap2	0.0199391	-0.425437	0.042	0.229	1
Ppp1cb	0.0204874	-0.580035	0.5	0.686	1
Runx1t1	0.0205844	-0.342715	0.021	0.2	1
Cramp1l	0.0211901	-0.494938	0.062	0.286	1
Emd	0.0214708	0.540253	0.417	0.143	1
Mrpl13	0.0215749	-0.334013	0.333	0.629	1
Igf1r	0.0221097	-0.607352	0.292	0.486	1
Gdi1	0.0221987	-0.370531	0.104	0.343	1
Arl4a	0.0222132	0.748078	0.646	0.371	1
Sec24c	0.0225171	-0.657727	0.083	0.229	1
Ythdc1	0.0226066	-0.597449	0.25	0.514	1
Sdf4	0.0228235	-0.539284	0.479	0.686	1
Slc29a1	0.0228588	0.662824	0.729	0.457	1
Eloa	0.0229203	-0.558136	0.188	0.429	1
Herc4	0.024527	-0.557771	0.104	0.343	1
Acvr2b	0.0251722	-0.460188	0.042	0.229	1
Gfpt1	0.0255283	-0.462195	0.208	0.486	1
Dhx16	0.0265593	0.314752	0.104	0	1
Tmem45a	0.0265593	0.251715	0.104	0	1
9430038I01Rik	0.0265593	0.257253	0.104	0	1
Gpatch1	0.0265593	0.294616	0.104	0	1
Kdm5d	0.0265593	0.287084	0.104	0	1
Lyrm1	0.0265593	0.253279	0.104	0	1
Spata24	0.0265593	0.26092	0.104	0	1
Stox2	0.0265593	0.30207	0.104	0	1
2410018L13Rik	0.0265593	0.277666	0.104	0	1
Cdyl2	0.0265593	0.289304	0.104	0	1
Dgkz	0.0272855	0.447093	0.438	0.171	1
Nsfl1c	0.0276494	0.615046	0.354	0.143	1
Kmt2d	0.0281593	-0.489177	0.104	0.343	1
Egln2	0.0284501	-0.471246	0.167	0.429	1
Hnrnpdl	0.0284508	-0.400014	0.521	0.8	1
Ccz1	0.0290162	0.595654	0.312	0.086	1
Slc25a16	0.0290456	0.334323	0.208	0.029	1
Fbxl5	0.0295129	-0.409557	0.146	0.4	1
Dgcr14	0.0297746	-0.334014	0.042	0.229	1
Dennd6a	0.0297927	-0.444593	0.125	0.371	1
Magi3	0.029893	-0.418718	0.167	0.429	1
Pds5a	0.0302327	-0.633544	0.312	0.571	1
Sorbs1	0.0303952	-0.443968	0.167	0.429	1
Slc35b2	0.030867	0.483169	0.292	0.229	1
Phf20l1	0.0312138	0.498965	0.604	0.314	1
Pkmyt1	0.0315811	-0.452737	0.021	0.171	1
Lman1	0.0319594	0.263208	0.583	0.686	1
Mbnl2	0.032133	-0.540761	0.479	0.743	1
Psma5	0.0323885	0.468512	0.688	0.4	1
Kif20b	0.0330296	-0.807913	0.104	0.2	1
Mrpl37	0.0332563	0.3788	0.312	0.086	1
Ube2e3	0.033901	0.267431	0.583	0.657	1
Tgfbr2	0.0340961	-0.568688	0.375	0.629	1
Atf2	0.0346013	0.441345	0.312	0.086	1
Stx6	0.034993	-0.565411	0.229	0.457	1
Vps29	0.0354477	0.40418	0.708	0.429	1
Rab7	0.0354764	-0.445274	0.521	0.629	1
Rae1	0.0356814	0.478564	0.396	0.143	1
Mettl9	0.0356984	-0.480671	0.375	0.657	1
Caap1	0.0357746	0.337619	0.208	0.029	1
Nmt2	0.0357774	-0.287067	0.292	0.543	1
Slc25a51	0.0360003	-0.577373	0.167	0.4	1
Fez2	0.036037	-0.375317	0.062	0.257	1
Usp39	0.0361519	0.476966	0.208	0.029	1
Tspyl1	0.0364858	0.546471	0.354	0.143	1
Zmym4	0.0365432	-0.519149	0.208	0.343	1
Tbl1xr1	0.0366294	-0.53638	0.083	0.229	1
Ptbp2	0.0375007	-0.343969	0.021	0.171	1
Usp25	0.0381049	-0.51972	0.25	0.486	1
Bckdk	0.0390453	-0.590412	0.083	0.286	1
Ptcd3	0.0391052	0.560847	0.292	0.086	1
Pptc7	0.0392783	-0.464493	0.042	0.2	1
Nrp1	0.0395242	-0.299875	0.75	0.657	1
Mfap5	0.039784	0.83524	0.562	0.286	1
Crybg3	0.0399831	0.617882	0.354	0.171	1
Phldb2	0.0401346	-0.497779	0.354	0.629	1
Tpm3-rs7	0.0404749	-0.413884	0.083	0.257	1
Purg	0.0404899	-0.328775	0.021	0.171	1
Ptprb	0.0405246	0.585808	0.396	0.486	1
Kif1c	0.0406714	-0.307112	0.125	0.343	1
Gm42418	0.0406957	-0.715435	0.917	0.886	1
Son	0.0407664	-0.458001	0.792	0.886	1
Tvp23b	0.040806	-0.504171	0.188	0.429	1
Gabarapl2	0.0409493	0.526547	0.583	0.514	1
Pcp4l1	0.0409636	-0.260786	0.021	0.171	1
Slc35c2	0.041036	-0.320879	0.062	0.257	1
Add3	0.0419976	0.581868	0.688	0.429	1
Xpr1	0.0424832	-0.321933	0.062	0.257	1
Ccnl1	0.0431525	0.327795	0.604	0.343	1
Mat2a	0.0434672	-0.462626	0.542	0.8	1
Tmem44	0.0434999	0.353498	0.292	0.086	1
Ano10	0.0446377	-0.328068	0.062	0.257	1
Dhx40	0.0446746	-0.364368	0.062	0.257	1
Smad2	0.0448576	-0.474147	0.125	0.343	1
Zfp608	0.0449346	-0.557434	0.104	0.286	1
Zfx	0.045116	-0.466488	0.125	0.343	1
2810403A07Rik	0.0451772	-0.264843	0.104	0.314	1
Mpc2	0.0453594	0.381877	0.75	0.486	1
Prelid3b	0.0454225	-0.526891	0.208	0.429	1
Kif5b	0.0457247	-0.33471	0.542	0.8	1
Rnd3	0.0461468	-0.267856	0.021	0.171	1
Trim12c	0.0463782	-0.532405	0.125	0.343	1
Polr2d	0.0467716	0.447238	0.292	0.086	1
Tm4sf1	0.0469822	0.488791	0.979	0.829	1
Fbxo42	0.047048	-0.402302	0.042	0.2	1
Phactr2	0.0472358	-0.466642	0.625	0.629	1
Selenof	0.0473277	0.544802	0.917	0.829	1
Abhd14a	0.0476697	0.446651	0.292	0.086	1
Rpl5	0.0482149	0.265875	0.979	1	1
Prpf39	0.049224	-0.357106	0.125	0.343	1
Hmox1	0.0500504	0.375536	0.25	0.057	1
Erp29	0.0500596	0.544302	0.833	0.771	1
Anxa3	0.050421	0.445642	0.521	0.257	1
Tmem11	0.0518309	0.389038	0.375	0.143	1
Ech1	0.0525909	-0.604924	0.208	0.429	1
Sec24b	0.0531796	-0.418352	0.104	0.286	1
Kdm5b	0.0532472	-0.386339	0.333	0.6	1
Zyg11b	0.0534214	0.527969	0.333	0.114	1
Pcnx3	0.0536789	-0.539773	0.083	0.257	1
Tnnc1	0.0538692	-0.445931	0.833	0.886	1
Msrb3	0.0538869	-0.349838	0.208	0.457	1
2510009E07Rik	0.0539855	0.482977	0.271	0.086	1
Gm10076	0.0547473	-0.432499	0.104	0.314	1
Tmem204	0.0548588	-0.431675	0.167	0.4	1
Plekhg5	0.0552797	-0.277692	0.062	0.229	1
Tmem189	0.0553335	-0.504586	0.125	0.314	1
Ddx24	0.0554435	-0.431511	0.5	0.743	1
Atp5k	0.0559472	0.397389	0.917	0.771	1
Hddc2	0.0565966	-0.406067	0.104	0.314	1
Larp1	0.0569936	0.440874	0.438	0.2	1
Tmem115	0.0571861	0.427773	0.292	0.086	1
Arl6ip6	0.0572522	0.43254	0.292	0.086	1
Uba6	0.0572981	-0.309301	0.104	0.314	1
Zfp800	0.0573738	0.370613	0.188	0.029	1
Hist3h2a	0.0575702	0.415391	0.188	0.029	1
Tns1	0.0575909	0.704679	0.396	0.371	1
Msl2	0.0578209	-0.267413	0.042	0.2	1
0610010F05Rik	0.0581047	-0.269051	0.042	0.2	1
Pet100	0.058622	-0.588697	0.333	0.457	1
Tax1bp1	0.0588875	-0.45717	0.625	0.771	1
Bckdhb	0.0589909	-0.369232	0.083	0.257	1
Orai3	0.0594504	-0.381108	0.146	0.371	1
Cd82	0.059672	-0.316146	0.042	0.2	1
Flna	0.059809	-0.543381	0.562	0.657	1
Fcho2	0.0599846	-0.399959	0.167	0.4	1
Mrpl14	0.0601905	0.537096	0.646	0.429	1
Stat1	0.0602724	-0.446449	0.125	0.343	1
Fam173b	0.0604424	0.308713	0.188	0.029	1
Nbn	0.0608874	0.319966	0.188	0.029	1
Acta2	0.060896	-0.476919	0.396	0.657	1
Ilk	0.0609109	-0.494582	0.438	0.657	1
Map3k10	0.0611021	0.360758	0.188	0.029	1
Tmem108	0.061176	-0.363123	0.771	0.943	1
Atp5a1	0.0613582	0.371896	0.979	0.914	1
Prrg2	0.0622968	0.565682	0.25	0.086	1
Ctsd	0.0624876	-0.429754	0.854	0.971	1
Phb	0.0628954	0.681056	0.375	0.171	1
Ythdf1	0.0641549	-0.442044	0.271	0.486	1
Phf13	0.0643417	-0.441112	0.062	0.229	1
Gdap2	0.0643555	-0.335596	0.021	0.143	1
Mavs	0.0647115	-0.337785	0.042	0.2	1
Ldhb	0.0650309	0.385633	0.438	0.2	1
Sympk	0.0651745	-0.4677	0.146	0.343	1
Spag9	0.0655196	0.552603	0.625	0.514	1
Hmgn2	0.0660476	-0.492317	0.479	0.714	1
Limk2	0.0661262	-0.373848	0.042	0.2	1
Entpd6	0.0663949	-0.406712	0.042	0.171	1
U2surp	0.0666864	-0.347449	0.375	0.629	1
Ufd1	0.0668812	-0.273726	0.229	0.457	1
Psmd10	0.0669625	0.502275	0.312	0.114	1
Uba3	0.0673586	0.31284	0.354	0.143	1
Prps1l3	0.0678032	-0.309374	0.021	0.143	1
Slc38a4	0.0679816	-0.461778	0.104	0.286	1
Washc1	0.0679927	0.437989	0.312	0.114	1
Tm9sf4	0.0680012	0.486277	0.354	0.143	1
Isg20l2	0.0680592	-0.257242	0.125	0.314	1
Tgfb1	0.0686367	0.586259	0.646	0.429	1
Hs3st4	0.0690004	-0.440846	0.062	0.229	1
Wdr43	0.0691017	0.52388	0.396	0.171	1
Gnl3	0.0692917	0.35255	0.396	0.171	1
Kirrel	0.0695148	-0.312366	0.042	0.2	1
Cdc23	0.0695998	-0.26474	0.146	0.343	1
Vegfc	0.0696338	-0.315595	0.042	0.2	1
Cul7	0.0697744	-0.293593	0.229	0.457	1
Haus3	0.0699333	-0.418796	0.083	0.257	1
Aurka	0.0701504	-0.286728	0.042	0.2	1
Nup155	0.0704253	-0.358945	0.125	0.257	1
Slf2	0.0704536	-0.401969	0.271	0.314	1
Surf2	0.0709046	-0.253291	0.042	0.2	1
Slc12a2	0.0711279	-0.483041	0.042	0.2	1
Impdh2	0.0713282	-0.304615	0.438	0.686	1
Hif1an	0.0715189	-0.427081	0.042	0.2	1
Agap1	0.0715351	0.624235	0.354	0.171	1
Pgk1	0.0717326	0.274928	0.771	0.543	1
Srsf11	0.0718453	-0.429295	0.625	0.829	1
Anxa4	0.0720783	0.551184	0.188	0.057	1
Ccne1	0.0724188	-0.409805	0.021	0.143	1
Nudt16l1	0.0728596	-0.355592	0.271	0.514	1
Sat1	0.0731807	0.494738	0.458	0.486	1
Pdcd2l	0.0735118	-0.342	0.062	0.229	1
Anxa6	0.0736556	-0.347722	0.604	0.829	1
Hmcn1	0.073692	0.658456	0.833	0.629	1
Kmt2a	0.0737886	-0.519621	0.188	0.4	1
Atf3	0.0741252	-0.359042	0.062	0.229	1
Plod3	0.0743574	-0.435396	0.271	0.514	1
Ilkap	0.0746663	-0.565124	0.229	0.4	1
Slc12a4	0.0747036	-0.392698	0.062	0.229	1
Mrps5	0.074965	0.595983	0.458	0.229	1
Cdk1	0.0751216	-0.871825	0.292	0.4	1
Rev1	0.0754	-0.323406	0.021	0.143	1
Tmem256	0.0757216	-0.579452	0.646	0.743	1
Pdzd8	0.0757732	-0.467532	0.167	0.371	1
Pgam1	0.0758683	0.36428	0.708	0.714	1
Ercc6l2	0.075963	-0.346829	0.062	0.229	1
Mthfd2	0.0760856	-0.364256	0.021	0.143	1
Fkbp5	0.0764305	0.42716	0.229	0.057	1
Eci1	0.0766889	0.535472	0.292	0.143	1
Tm2d1	0.0772522	-0.346394	0.271	0.514	1
Acads	0.0772524	0.470568	0.417	0.2	1
Uaca	0.0774095	-0.523183	0.271	0.486	1
Arhgdib	0.077431	0.413963	0.646	0.629	1
Fbxl22	0.0774649	-0.614413	0.146	0.314	1
Gpx7	0.0777576	0.377261	0.562	0.314	1
Pcnp	0.0779965	0.437238	0.562	0.314	1
Chmp4b	0.0781091	-0.319654	0.354	0.6	1
Casc3	0.0781913	-0.344228	0.062	0.229	1
Cldn5	0.0782464	-0.736867	0.042	0.171	1
Pbx3	0.0786663	0.31569	0.229	0.057	1
Ufsp2	0.078719	-0.435685	0.104	0.286	1
Rps3	0.0792223	0.259362	1	1	1
Mrpl58	0.0796707	-0.427814	0.354	0.6	1
Cox7a1	0.0799428	-0.473667	0.083	0.229	1
Upf3b	0.0805457	-0.480872	0.229	0.457	1
Rnft1	0.0806881	0.30836	0.229	0.057	1
Smtn	0.080849	-0.554905	0.167	0.371	1
Nol8	0.080887	0.488687	0.25	0.114	1
Gclm	0.0811548	-0.328106	0.229	0.457	1
Rgs19	0.081434	0.331691	0.312	0.114	1
Polr2l	0.0817103	-0.285735	0.062	0.229	1
Wbp1	0.0817376	-0.261298	0.188	0.4	1
Sft2d2	0.0824195	0.489374	0.354	0.143	1
Ugcg	0.0824466	-0.451802	0.229	0.371	1
Hus1	0.0826584	-0.301914	0.021	0.143	1
Pepd	0.08272	-0.310122	0.062	0.229	1
Ndufs3	0.0829052	0.522415	0.562	0.371	1
Zfp697	0.0831185	-0.447148	0.125	0.314	1
Ddb1	0.0831795	0.416069	0.812	0.629	1
Grb10	0.0832306	0.280756	0.583	0.6	1
Ctla2a	0.0836728	-0.380566	0.875	0.829	1
Stat3	0.0836748	-0.26221	0.167	0.371	1
4921524J17Rik	0.0837022	-0.460664	0.25	0.486	1
Cdca4	0.084086	-0.399348	0.062	0.229	1
Phf12	0.0841145	-0.416732	0.125	0.314	1
Izumo4	0.0841221	-0.256559	0.042	0.171	1
Usp48	0.0844777	-0.438036	0.104	0.257	1
Ormdl3	0.0845719	0.408451	0.271	0.086	1
Gm1673	0.0850984	-0.308647	0.792	0.943	1
Hadha	0.0853265	-0.519899	0.458	0.6	1
Nkap	0.0853699	0.504766	0.312	0.2	1
Hibadh	0.0855017	0.510593	0.458	0.229	1
Arxes1	0.0855827	-0.349451	0.042	0.171	1
Pcbd1	0.0857871	-0.380508	0.104	0.286	1
Arhgap5	0.0861374	-0.519272	0.354	0.571	1
Arhgef2	0.0862647	-0.432597	0.229	0.457	1
Rpl36al	0.0867744	0.419419	0.958	0.943	1
Trp53i11	0.0867788	-0.541144	0.312	0.4	1
Tagln2	0.0868112	0.454297	0.979	0.914	1
Ubr7	0.0868113	-0.282312	0.083	0.257	1
Amotl2	0.087038	-0.444993	0.208	0.429	1
Ube2e2	0.0871529	0.436637	0.354	0.143	1
Loxl2	0.0873622	-0.494377	0.438	0.514	1
Nufip1	0.0876213	-0.307593	0.062	0.229	1
Slc16a2	0.0876438	0.558053	0.438	0.229	1
Exosc1	0.0877662	0.355824	0.312	0.114	1
Ddi2	0.0877924	0.492226	0.312	0.114	1
Zfp593	0.087966	0.329401	0.167	0.029	1
Tgm2	0.0882897	-0.663889	0.229	0.4	1
Crat	0.0887256	-0.352782	0.062	0.229	1
Isyna1	0.0889474	-0.357029	0.062	0.229	1
Atad1	0.089248	-0.414309	0.167	0.314	1
Nin	0.0896594	0.305954	0.271	0.086	1
Utp11	0.0912091	-0.525066	0.354	0.571	1
Mrpl55	0.0912967	0.41066	0.312	0.114	1
Tshz2	0.0915223	-0.294781	0.542	0.771	1
Cisd1	0.091695	-0.350536	0.229	0.457	1
Tnks2	0.0918623	-0.512102	0.292	0.457	1
Aldh4a1	0.0919597	-0.280555	0.021	0.143	1
Dnajc2	0.092273	0.417123	0.375	0.314	1
Mpi	0.0923625	0.278877	0.167	0.029	1
Hnrnpr	0.0935769	-0.407573	0.458	0.686	1
Nid1	0.0938253	-0.381229	0.833	0.886	1
Suz12	0.0941607	-0.458919	0.208	0.429	1
Minos1	0.0942201	0.380251	0.812	0.829	1
AC160336.1	0.0943095	-0.252604	0.021	0.143	1
Ldah	0.0944037	0.287544	0.167	0.029	1
Rbpms2	0.0946578	-0.25191	0.021	0.143	1
Ipo9	0.0947904	-0.509017	0.167	0.371	1
Rab27a	0.0950202	0.353945	0.167	0.029	1
Paxbp1	0.0951885	0.467558	0.208	0.057	1
Timm8b	0.0953333	-0.313157	0.479	0.714	1
Gas1	0.0954901	-0.405428	0.021	0.143	1
Sri	0.0956572	0.37374	0.812	0.714	1
Ncapg	0.0962011	-0.409363	0.083	0.229	1
Usp38	0.097338	0.256962	0.167	0.029	1
Smim27	0.0973996	-0.450482	0.167	0.343	1
Bmp4	0.0975535	-0.357065	0.021	0.143	1
Atp5g2	0.09786	0.345405	0.958	0.943	1
Vkorc1l1	0.0985734	-0.424051	0.146	0.343	1
Rps6kb2	0.0985748	0.303708	0.167	0.029	1
Camk2n1	0.0992622	-0.458506	0.083	0.257	1
Npdc1	0.0994493	0.568789	0.521	0.371	1
Jdp2	0.0999554	0.347769	0.167	0.029	1
Iscu	0.100069	0.47212	0.562	0.343	1
Tlcd2	0.100192	-0.366923	0.104	0.171	1
Sin3a	0.100506	-0.380752	0.083	0.257	1
Apbb1	0.100567	-0.37032	0.021	0.143	1
Akr1b8	0.100784	0.256425	0.167	0.029	1
Terf2ip	0.100833	-0.423338	0.146	0.343	1
Lipo3	0.101119	0.270624	0.167	0.029	1
Mecom	0.101231	-0.471258	0.125	0.314	1
Stx16	0.101323	-0.330867	0.188	0.4	1
Tmem184c	0.101418	-0.32929	0.021	0.143	1
Pola1	0.101429	-0.352066	0.021	0.143	1
Dennd1a	0.101461	-0.429619	0.104	0.286	1
Nup98	0.101529	-0.292557	0.188	0.4	1
Bub3	0.101545	-0.460347	0.271	0.486	1
Nars	0.101622	-0.436152	0.229	0.429	1
Cdkn1a	0.101811	0.456292	0.167	0.114	1
Isg15	0.101927	-0.798169	0.042	0.171	1
Slc25a28	0.10196	-0.290236	0.021	0.143	1
Xbp1	0.10247	-0.459397	0.479	0.686	1
Eif3d	0.103436	0.343806	0.542	0.514	1
Carhsp1	0.103978	0.561977	0.354	0.171	1
Pafah1b1	0.104352	-0.43487	0.562	0.771	1
Pln	0.104583	0.409882	0.604	0.371	1
Eif1b	0.104674	-0.441527	0.5	0.6	1
Aqr	0.10515	-0.403926	0.125	0.314	1
BC005561	0.105231	-0.30201	0.146	0.343	1
1600012H06Rik	0.105554	-0.333754	0.167	0.371	1
Ackr3	0.105591	-0.603417	0.583	0.571	1
Ankrd44	0.105944	-0.414409	0.125	0.314	1
Pcgf5	0.106308	-0.333505	0.062	0.171	1
Ppp3r1	0.106591	-0.367213	0.104	0.286	1
Zbtb7a	0.106656	0.418102	0.292	0.229	1
Fem1b	0.106893	-0.292149	0.125	0.314	1
Med21	0.107113	-0.464168	0.417	0.543	1
Klhl3	0.107298	-0.342514	0.167	0.371	1
Cirbp	0.107698	-0.501593	0.25	0.457	1
Pogz	0.10931	-0.340091	0.042	0.171	1
Rnf139	0.109406	-0.287611	0.125	0.314	1
Dctn4	0.109437	-0.491115	0.271	0.457	1
Col18a1	0.109507	-0.291791	0.75	0.914	1
Fgd1	0.110024	-0.360459	0.083	0.229	1
Sh2b3	0.110213	0.460476	0.312	0.143	1
Tbc1d9b	0.110271	-0.302215	0.125	0.314	1
Wipi2	0.110272	-0.310649	0.146	0.343	1
Trappc1	0.110945	-0.453631	0.458	0.629	1
Cinp	0.111327	0.275113	0.292	0.114	1
Dgcr8	0.111965	0.291689	0.208	0.057	1
Cenpx	0.112009	0.412601	0.646	0.429	1
Twf2	0.112822	0.41906	0.375	0.171	1
Dctn1	0.112941	-0.385513	0.333	0.4	1
Unc13b	0.113207	0.491537	0.333	0.143	1
Tssc4	0.114262	-0.388738	0.146	0.314	1
Trf	0.114408	-0.573003	0.167	0.257	1
Dock4	0.114513	-0.434195	0.208	0.4	1
Pde4b	0.114525	0.280069	0.292	0.114	1
H2-D1	0.114609	0.296279	0.417	0.514	1
Rab13	0.114955	-0.403176	0.438	0.657	1
Oard1	0.115171	0.46722	0.375	0.171	1
Ndufaf2	0.115941	0.409753	0.354	0.171	1
Gpn1	0.116049	0.422381	0.25	0.086	1
Mtmr14	0.116355	-0.309559	0.042	0.171	1
Filip1l	0.117493	0.336004	0.271	0.257	1
Gjc1	0.117807	-0.46465	0.208	0.371	1
Copg2	0.118025	-0.334335	0.104	0.257	1
Tmbim4	0.118221	-0.428709	0.375	0.571	1
Gm49336	0.118643	-0.351027	0.104	0.257	1
Nek7	0.11898	0.373998	0.375	0.171	1
Upf1	0.119024	0.42384	0.417	0.229	1
Ndc80	0.119179	-0.340065	0.042	0.171	1
Cnot6l	0.119734	0.398235	0.375	0.171	1
Eral1	0.120648	-0.277539	0.042	0.171	1
Msl1	0.120682	-0.31757	0.292	0.514	1
Cuedc2	0.120847	0.380862	0.583	0.429	1
Sra1	0.121081	-0.407841	0.396	0.6	1
Efhd2	0.121177	0.268376	0.292	0.114	1
Psma2	0.12156	0.435961	0.75	0.6	1
Gzf1	0.121716	-0.302741	0.062	0.2	1
Zfp592	0.121909	-0.34645	0.042	0.171	1
Zkscan1	0.122231	0.491216	0.312	0.143	1
Flnb	0.122539	-0.346508	0.292	0.343	1
Timp1	0.122564	-0.506008	0.146	0.286	1
Ctdnep1	0.123278	-0.41709	0.25	0.457	1
Nova2	0.123505	0.288823	0.146	0.029	1
Coasy	0.123755	0.460836	0.188	0.086	1
Arcn1	0.123855	-0.293451	0.25	0.457	1
Nr3c1	0.124279	0.531936	0.417	0.257	1
Adsl	0.124327	0.338348	0.292	0.114	1
Slc35a2	0.124813	-0.406454	0.208	0.4	1
1700037H04Rik	0.124857	0.282705	0.208	0.057	1
Akap9	0.125221	0.488671	0.542	0.371	1
Xxylt1	0.125559	-0.306149	0.062	0.171	1
Fdx1	0.12569	-0.419739	0.229	0.429	1
Epha5	0.12601	-0.337118	0.021	0.114	1
Timm8a1	0.126246	0.44159	0.333	0.143	1
Myl9	0.127451	-0.259255	0.25	0.457	1
Smim7	0.127696	0.486328	0.562	0.371	1
Eif3i	0.12773	0.460554	0.771	0.6	1
Vps16	0.127901	-0.359765	0.062	0.2	1
Ndufaf1	0.128428	0.336046	0.208	0.057	1
Susd6	0.128432	0.289641	0.208	0.057	1
Cdr2l	0.128432	0.289085	0.208	0.057	1
Rapgef5	0.128645	0.527468	0.667	0.457	1
Nol11	0.128781	0.283239	0.25	0.229	1
Mki67	0.128786	-0.62553	0.167	0.2	1
Ackr4	0.129128	0.586309	0.292	0.2	1
Chm	0.129836	-0.274114	0.062	0.2	1
Hook3	0.129894	-0.453085	0.458	0.657	1
Mrps18c	0.130046	0.372508	0.438	0.229	1
Macf1	0.130379	-0.345204	0.729	0.743	1
Rbbp4	0.130437	0.253407	0.604	0.657	1
Pgd	0.130635	-0.34258	0.167	0.343	1
Bms1	0.130655	0.325792	0.333	0.143	1
Spats2l	0.131245	-0.320739	0.438	0.657	1
Nelfa	0.131248	-0.420162	0.188	0.371	1
Trip11	0.131423	-0.466118	0.271	0.429	1
Sidt2	0.131652	0.545043	0.271	0.143	1
Atat1	0.131687	-0.254243	0.062	0.2	1
Eef2kmt	0.132212	0.301757	0.25	0.086	1
Tlk2	0.132701	0.29441	0.25	0.086	1
Lysmd2	0.132805	-0.446137	0.25	0.429	1
Trim41	0.133193	-0.319385	0.062	0.2	1
Usp33	0.133373	-0.358483	0.083	0.229	1
Pole3	0.133732	-0.268837	0.208	0.4	1
Fbxw17	0.134653	-0.298128	0.062	0.2	1
Anxa7	0.134705	0.351657	0.25	0.086	1
Wipf2	0.134745	-0.375643	0.104	0.257	1
Rbbp7	0.134924	-0.490493	0.458	0.657	1
Prep	0.13555	0.261157	0.25	0.086	1
Apoc1	0.135595	-0.749758	0.25	0.457	1
Gnai3	0.13579	-0.447023	0.583	0.714	1
Cct5	0.136223	0.402359	0.729	0.629	1
Flot1	0.136224	-0.253943	0.042	0.171	1
Med31	0.136733	0.346314	0.292	0.114	1
Prnp	0.136866	-0.671167	0.25	0.457	1
Pkn2	0.136886	-0.34378	0.438	0.514	1
Ptpn4	0.136963	-0.294694	0.042	0.171	1
Rbm39	0.136997	-0.298178	0.917	0.971	1
Cggbp1	0.137291	0.383253	0.562	0.343	1
Asap1	0.137347	-0.370045	0.354	0.571	1
Pts	0.137482	0.49939	0.396	0.2	1
Zfyve9	0.137952	-0.391846	0.083	0.229	1
Rps18	0.137976	0.337854	1	1	1
Akirin1	0.138083	-0.377478	0.208	0.4	1
Rnf219	0.138204	0.288181	0.25	0.086	1
Wrb	0.138303	0.263385	0.25	0.086	1
Adam19	0.138382	0.332354	0.229	0.2	1
Gaa	0.138631	-0.257068	0.208	0.4	1
Htra2	0.138699	-0.281197	0.042	0.171	1
Ankra2	0.139096	-0.385697	0.083	0.229	1
Atp6v1a	0.139111	0.45969	0.479	0.314	1
Bex3	0.139291	0.368249	0.812	0.629	1
Mbtps2	0.139444	-0.276017	0.042	0.171	1
Msx1	0.139507	-0.25115	0.042	0.171	1
Tpx2	0.139758	-0.454732	0.188	0.257	1
Ptgfrn	0.140844	0.302642	0.146	0.029	1
Kctd3	0.141113	0.304276	0.146	0.029	1
Ptch1	0.141181	-0.251867	0.042	0.171	1
Dnajb1	0.14132	-0.25595	0.25	0.457	1
Rap2c	0.141708	-0.360173	0.229	0.429	1
Klhl36	0.141761	-0.286115	0.042	0.171	1
Tjap1	0.142033	-0.283761	0.042	0.171	1
Serinc1	0.142477	-0.460086	0.479	0.629	1
Cops5	0.14259	-0.379733	0.438	0.571	1
Il6st	0.14389	-0.394105	0.479	0.6	1
Brd7	0.144199	-0.347085	0.25	0.457	1
Wdr13	0.144265	-0.46153	0.062	0.143	1
Trabd	0.14449	0.400067	0.229	0.086	1
Scamp3	0.144518	-0.353541	0.25	0.457	1
Tuft1	0.144637	0.279219	0.146	0.029	1
Pxdc1	0.145538	0.434111	0.354	0.257	1
Klhl22	0.145832	0.371819	0.146	0.029	1
Chic2	0.146137	0.424179	0.396	0.2	1
Dcaf12l1	0.146337	0.502794	0.208	0.086	1
Zmiz1	0.147289	0.330676	0.333	0.486	1
Tmem214	0.147575	0.478739	0.354	0.2	1
Xpot	0.147636	0.261881	0.354	0.171	1
Shmt2	0.147805	-0.472323	0.062	0.171	1
Acsl3	0.147811	0.365028	0.125	0.029	1
Bag6	0.148256	0.411754	0.458	0.257	1
P3h4	0.148713	0.572364	0.438	0.286	1
Tm9sf3	0.14885	-0.297609	0.688	0.857	1
Nectin1	0.14911	-0.334432	0.021	0.114	1
E2f4	0.150081	-0.464873	0.146	0.257	1
Pcm1	0.150172	-0.513894	0.271	0.4	1
Cyp51	0.150269	-0.280462	0.021	0.114	1
Mcfd2	0.151105	0.411326	0.708	0.514	1
Cdca3	0.151148	-0.423112	0.146	0.229	1
Dusp12	0.151166	-0.363856	0.083	0.229	1
Rps5	0.151246	0.262951	1	1	1
Srek1	0.151563	-0.317099	0.229	0.429	1
Uba1	0.151747	-0.310146	0.417	0.629	1
Fos	0.151765	-0.644869	0.083	0.229	1
Gchfr	0.151891	0.299623	0.146	0.029	1
Atp6ap1	0.152013	-0.414344	0.396	0.543	1
Ubac1	0.152718	-0.399758	0.083	0.229	1
Psmd3	0.153319	0.3217	0.396	0.2	1
Rtraf	0.153543	0.437223	0.812	0.714	1
Sesn3	0.153566	0.373071	0.354	0.314	1
Aspscr1	0.154177	-0.457158	0.104	0.257	1
Hecw2	0.15435	0.453159	0.25	0.143	1
Galk2	0.15505	-0.360412	0.083	0.2	1
Urb2	0.155431	0.25645	0.146	0.029	1
Prrc2a	0.155935	-0.339275	0.438	0.543	1
Cyp2j6	0.156113	0.325182	0.188	0.057	1
Smarcb1	0.15614	0.250557	0.354	0.371	1
Ick	0.156161	0.410373	0.333	0.171	1
Pdgfrb	0.156234	-0.420353	0.146	0.314	1
Aurkb	0.15658	-0.585102	0.062	0.171	1
Mri1	0.156587	-0.336573	0.083	0.229	1
Slc36a4	0.156713	0.422477	0.188	0.057	1
Rap1b	0.157357	-0.352713	0.729	0.857	1
Stag1	0.15741	-0.372375	0.188	0.371	1
Marveld1	0.1576	0.456057	0.292	0.171	1
Tor1b	0.158206	-0.396511	0.188	0.371	1
Dcaf11	0.158453	-0.275971	0.083	0.229	1
Rnf10	0.158502	-0.29309	0.479	0.486	1
Haus8	0.158956	-0.367602	0.062	0.2	1
Fars2	0.159165	-0.317931	0.062	0.171	1
Junb	0.159546	-0.503839	0.146	0.229	1
Wdr82	0.15956	-0.293843	0.208	0.4	1
Dpp4	0.159815	0.798228	0.292	0.2	1
Rasal2	0.159839	-0.426319	0.229	0.371	1
Dlc1	0.160174	-0.382856	0.458	0.571	1
Gripap1	0.160511	-0.258667	0.062	0.2	1
Bmpr2	0.160526	-0.503296	0.458	0.629	1
Lmnb1	0.160673	-0.572277	0.354	0.371	1
Myo9b	0.160693	-0.333248	0.083	0.229	1
Ttc4	0.160901	-0.396297	0.167	0.343	1
Pum2	0.161075	-0.270891	0.333	0.543	1
Fam160a2	0.161438	-0.325708	0.021	0.114	1
Itga1	0.161535	0.466745	0.271	0.114	1
Med16	0.162013	-0.317294	0.062	0.2	1
Mrpl57	0.16219	0.430191	0.521	0.457	1
Atxn1l	0.162429	-0.268556	0.062	0.2	1
Ltbp4	0.162506	-0.310768	0.521	0.714	1
Med17	0.162527	0.324819	0.146	0.029	1
Fmo1	0.162616	-0.26026	0.021	0.114	1
0610009O20Rik	0.162789	0.349719	0.146	0.029	1
Abi1	0.163022	-0.375637	0.333	0.457	1
Ppp1r12a	0.163372	-0.421317	0.333	0.514	1
S100a13	0.164483	-0.266271	0.625	0.543	1
Synj1	0.164915	-0.289325	0.062	0.2	1
Creb5	0.164923	0.435991	0.375	0.343	1
Pan3	0.165109	-0.537719	0.146	0.286	1
Abl1	0.165598	-0.32119	0.208	0.4	1
Rnf165	0.165818	-0.313368	0.062	0.2	1
S100a1	0.165981	-0.383859	0.208	0.4	1
Samd8	0.16608	-0.293846	0.062	0.2	1
Ubl5	0.166318	0.254339	0.854	0.857	1
Nup205	0.16635	-0.274376	0.062	0.2	1
Armcx6	0.166657	-0.276885	0.062	0.2	1
Ahsg	0.16674	-0.68034	0.062	0.2	1
Nfs1	0.166929	0.266577	0.229	0.086	1
C130074G19Rik	0.167147	-0.277152	0.062	0.2	1
Tmem242	0.16727	-0.288069	0.188	0.371	1
Pimreg	0.167581	-0.507571	0.083	0.143	1
Atxn1	0.167828	0.286435	0.125	0.029	1
Rbm22	0.168168	0.421296	0.292	0.143	1
Bhlhb9	0.168578	-0.362664	0.167	0.286	1
Nol7	0.169096	0.363291	0.604	0.4	1
Nop53	0.169947	-0.39032	0.354	0.543	1
Slc35a4	0.170544	0.402368	0.208	0.086	1
Mpg	0.170783	-0.398155	0.167	0.229	1
Bace1	0.170893	0.292501	0.188	0.057	1
Eps15	0.170912	0.334332	0.354	0.171	1
Ube2f	0.171045	-0.321788	0.167	0.343	1
Rftn1	0.171193	-0.303203	0.042	0.143	1
Zfp532	0.171227	-0.330777	0.083	0.229	1
Bnip3	0.17168	-0.400134	0.125	0.229	1
Lin54	0.171769	-0.252426	0.021	0.114	1
Mast2	0.172026	-0.308553	0.125	0.257	1
Fbxo9	0.172392	0.288988	0.354	0.171	1
Dmtf1	0.172554	-0.36011	0.188	0.371	1
Aph1b	0.172614	-0.347882	0.083	0.229	1
Pdcd6	0.172872	0.442099	0.5	0.4	1
Tcim	0.172961	0.425725	0.167	0.057	1
Tcp1	0.172968	-0.391337	0.562	0.657	1
Fut8	0.173038	0.327218	0.208	0.086	1
Plagl1	0.173211	-0.500102	0.875	0.857	1
Polr2e	0.17353	-0.272826	0.604	0.6	1
Kdm2a	0.173953	-0.296293	0.312	0.343	1
Kctd2	0.174395	-0.251518	0.125	0.286	1
Cenpf	0.175113	-0.702851	0.167	0.257	1
Dnajb9	0.175118	-0.307294	0.167	0.343	1
Mrpl40	0.175141	-0.333805	0.188	0.371	1
Skap2	0.17522	-0.285173	0.104	0.257	1
Scfd1	0.175358	-0.387893	0.229	0.371	1
S100a10	0.175758	0.369981	0.875	0.8	1
Herpud1	0.175833	-0.372833	0.312	0.514	1
Nop16	0.175873	-0.323816	0.146	0.314	1
Setd7	0.176183	-0.350758	0.104	0.257	1
Psmg2	0.176231	0.260299	0.188	0.057	1
Gstm2	0.176263	-0.373841	0.104	0.229	1
Dpp8	0.176741	-0.273139	0.167	0.343	1
Afg3l2	0.176956	-0.294556	0.125	0.286	1
Kmt2c	0.177207	-0.320306	0.167	0.343	1
Ubxn4	0.177349	0.454054	0.583	0.457	1
Sf1	0.17772	-0.384686	0.354	0.543	1
Ube2h	0.177967	-0.404249	0.312	0.514	1
Igf1	0.178002	-0.659324	0.521	0.686	1
Hcfc1	0.178117	-0.357978	0.208	0.314	1
Zbtb8a	0.178164	-0.348437	0.042	0.143	1
Itsn1	0.178176	-0.454341	0.208	0.286	1
Mff	0.178326	0.349902	0.646	0.514	1
Ppp4r3a	0.178441	-0.259835	0.125	0.286	1
Pigp	0.178576	-0.366188	0.479	0.657	1
Zfp521	0.178598	-0.295499	0.312	0.514	1
Hspa12b	0.178606	0.293927	0.312	0.143	1
Arhgef25	0.178723	0.345054	0.104	0.029	1
Ube2s	0.178742	-0.478172	0.688	0.771	1
Sdc3	0.178813	-0.291204	0.083	0.229	1
Smpd1	0.178844	-0.291533	0.083	0.229	1
Erich1	0.178988	-0.270958	0.104	0.143	1
Drg2	0.17936	-0.25112	0.167	0.343	1
Fbxl20	0.179372	-0.283615	0.042	0.143	1
Exoc4	0.179855	-0.33569	0.104	0.257	1
Dcun1d5	0.180025	0.300208	0.542	0.343	1
Wbp4	0.180309	-0.435395	0.229	0.4	1
Ppp1r14a	0.180551	-0.42258	0.083	0.229	1
Naa25	0.180586	-0.27047	0.083	0.229	1
Arhgef17	0.180682	-0.339923	0.083	0.229	1
Gid4	0.18141	-0.315356	0.083	0.229	1
Nutf2	0.181597	-0.28492	0.083	0.229	1
Gskip	0.181606	-0.321346	0.146	0.314	1
Katna1	0.181683	-0.271064	0.083	0.229	1
Eif3f	0.181921	-0.258878	0.812	0.943	1
Daxx	0.182454	-0.280222	0.104	0.257	1
Hmg20a	0.182576	-0.429745	0.167	0.314	1
Uvssa	0.182989	0.402615	0.188	0.086	1
Tmem250-ps	0.183664	0.281766	0.312	0.143	1
Hist1h1c	0.183739	0.341408	0.229	0.086	1
Eif2ak2	0.183897	-0.353087	0.125	0.257	1
Atg101	0.184075	0.401752	0.271	0.114	1
Prkag2	0.184485	0.322761	0.167	0.086	1
Btbd1	0.184632	0.439218	0.458	0.286	1
Ndufab1	0.184747	0.285048	0.729	0.743	1
Sh2d3c	0.185345	-0.26983	0.104	0.257	1
Las1l	0.185376	0.26989	0.167	0.057	1
Hdac3	0.185749	0.385161	0.25	0.114	1
Hes6	0.186211	0.250351	0.229	0.086	1
Zfp329	0.186395	-0.406925	0.188	0.343	1
Gabpa	0.18652	0.258672	0.229	0.086	1
Rab5b	0.187833	-0.306507	0.125	0.286	1
Vps4a	0.187888	-0.272009	0.146	0.314	1
Tfdp2	0.188043	-0.389535	0.188	0.343	1
Igsf8	0.188077	-0.253593	0.042	0.143	1
Csnk1g1	0.188783	-0.32502	0.125	0.286	1
Prkab1	0.189095	-0.282652	0.125	0.286	1
Eif3g	0.189128	-0.385581	0.375	0.486	1
Tmod3	0.189264	-0.313563	0.583	0.771	1
Pfkl	0.189271	-0.311186	0.229	0.286	1
Mrpl32	0.190093	0.414074	0.458	0.286	1
Dnajc9	0.190107	-0.385088	0.125	0.257	1
Arid1b	0.190152	-0.277455	0.125	0.286	1
Rb1cc1	0.190484	0.464202	0.292	0.171	1
Mid2	0.190593	0.335647	0.146	0.057	1
Fam8a1	0.191102	-0.392465	0.208	0.371	1
Gpm6a	0.191631	0.545197	0.188	0.086	1
Abcb10	0.191994	-0.381187	0.104	0.171	1
Ndufa6	0.192136	0.40402	0.812	0.8	1
Rcan1	0.193081	0.401914	0.417	0.229	1
Txnl1	0.193104	0.385301	0.625	0.457	1
Morc3	0.193209	-0.336063	0.062	0.171	1
Exoc6b	0.193821	-0.508625	0.125	0.257	1
Exog	0.193873	-0.341119	0.062	0.171	1
Hbb-bs	0.193889	1.09159	0.979	0.943	1
Zfp280c	0.194413	-0.261519	0.062	0.143	1
Timp3	0.194975	-0.444431	0.625	0.771	1
Dazap1	0.195223	0.26862	0.583	0.6	1
Vps72	0.196143	0.336446	0.354	0.257	1
Hspb7	0.196828	0.372211	0.188	0.057	1
Efnb2	0.196904	-0.403748	0.479	0.629	1
Clk4	0.196937	0.291867	0.188	0.057	1
Chd3	0.196971	0.28869	0.25	0.229	1
Rasgef1b	0.197333	0.502251	0.438	0.257	1
Zfp428	0.197454	0.398319	0.271	0.114	1
Borcs8	0.197458	-0.429493	0.167	0.314	1
Get4	0.197547	0.278907	0.271	0.114	1
Mrps21	0.197651	0.408179	0.688	0.514	1
Ric1	0.198236	0.310297	0.125	0.029	1
Zfp260	0.19834	-0.264032	0.438	0.371	1
Ehd3	0.198351	-0.405736	0.021	0.114	1
Rab11a	0.198383	-0.256261	0.771	0.914	1
Ccdc102a	0.198414	0.279451	0.229	0.086	1
Ift74	0.198515	0.468917	0.208	0.086	1
Tbc1d8	0.198528	-0.35431	0.125	0.229	1
Atp11a	0.198836	0.339479	0.229	0.086	1
Bmt2	0.198968	0.346748	0.167	0.057	1
Sertad1	0.199307	0.278294	0.229	0.086	1
Galnt11	0.199424	0.368948	0.271	0.114	1
Nup93	0.199548	0.27112	0.229	0.086	1
Lias	0.200201	0.292463	0.271	0.114	1
Cdc42se2	0.20033	0.283431	0.271	0.114	1
Rab28	0.200429	0.276282	0.271	0.114	1
Dnaja1	0.200646	-0.35589	0.833	0.914	1
Wwp2	0.200874	-0.319157	0.042	0.143	1
Pmp22	0.201603	0.510777	0.562	0.4	1
Ap1s1	0.202595	-0.257974	0.375	0.571	1
Usp53	0.202618	-0.252928	0.021	0.114	1
Gmps	0.202913	0.318845	0.312	0.257	1
Tiprl	0.203312	0.343982	0.458	0.371	1
Smad5	0.204131	-0.386187	0.312	0.371	1
Kansl1	0.204359	-0.278589	0.208	0.229	1
Nsd3	0.204425	-0.257687	0.25	0.429	1
Ckm	0.204774	0.564167	0.438	0.286	1
Scaf11	0.205181	-0.260342	0.5	0.514	1
Hmgcs1	0.205209	0.320689	0.229	0.086	1
Inpp1	0.205278	0.302502	0.229	0.086	1
Slc10a7	0.205532	-0.298359	0.042	0.143	1
Sobp	0.205598	0.26236	0.229	0.086	1
Psmc3	0.20573	0.330915	0.583	0.514	1
Dctn3	0.206185	-0.308457	0.375	0.571	1
Col25a1	0.206663	-0.392429	0.042	0.143	1
Tpbg	0.20676	-0.376246	0.021	0.114	1
Afdn	0.206949	-0.367619	0.354	0.514	1
Stip1	0.206961	0.409338	0.479	0.314	1
Rbm3	0.206976	0.316767	0.917	0.8	1
Tnrc6a	0.207507	-0.39795	0.312	0.486	1
Cpt2	0.207589	-0.255558	0.021	0.114	1
1810032O08Rik	0.207618	-0.258469	0.021	0.114	1
Mink1	0.208162	-0.276982	0.062	0.171	1
Rpl7	0.208422	0.283561	1	1	1
Bcl7b	0.20868	0.449538	0.271	0.171	1
Gpatch2l	0.209063	0.264611	0.125	0.029	1
Phc1	0.210617	-0.282197	0.021	0.114	1
Ntm	0.211022	0.549139	0.104	0.114	1
St8sia2	0.211257	0.279437	0.125	0.029	1
Nudt13	0.211337	-0.251233	0.042	0.143	1
Maml1	0.21134	-0.315976	0.083	0.171	1
Fam13c	0.211469	0.250175	0.292	0.143	1
Senp7	0.211886	-0.343128	0.125	0.257	1
Rer1	0.211959	-0.30327	0.667	0.829	1
Med29	0.212269	-0.32023	0.271	0.457	1
Lgals1	0.212331	0.291134	0.583	0.714	1
Ascc2	0.213065	-0.349806	0.062	0.171	1
Odf2	0.213182	-0.341212	0.104	0.229	1
Chtf8	0.213326	-0.281389	0.271	0.343	1
Cenpe	0.213536	-0.541512	0.125	0.171	1
Nfu1	0.213809	0.379574	0.312	0.171	1
G3bp1	0.214868	-0.345143	0.479	0.657	1
Fn1	0.215221	-0.527688	0.896	0.971	1
Ankrd11	0.215585	-0.328494	0.604	0.714	1
Hint3	0.216288	-0.259133	0.167	0.2	1
Ptpre	0.216312	-0.375065	0.208	0.314	1
mt-Nd4l	0.216337	0.46554	0.521	0.371	1
Cnih4	0.216458	0.306692	0.479	0.429	1
Rfxap	0.216486	-0.297077	0.188	0.257	1
Mtx1	0.216687	0.44861	0.25	0.114	1
Rbak	0.216724	0.318074	0.125	0.029	1
Parvb	0.217981	-0.428099	0.333	0.514	1
Rnaset2a	0.218455	-0.275905	0.25	0.429	1
Uba7	0.218679	-0.402167	0.146	0.286	1
Ryr2	0.218931	0.387853	0.167	0.086	1
Tmem238	0.218995	0.361566	0.125	0.029	1
Ints1	0.219095	-0.279616	0.042	0.143	1
Adh5	0.219567	0.321063	0.458	0.543	1
Zfp945	0.220002	-0.305372	0.062	0.171	1
Alg10b	0.220434	-0.281023	0.188	0.257	1
Pea15a	0.220466	-0.370011	0.458	0.571	1
Hnrnph3	0.220644	-0.339928	0.312	0.429	1
Setd1b	0.221175	-0.311647	0.188	0.314	1
Fdps	0.22124	-0.511274	0.062	0.171	1
Zc3h14	0.221263	0.337929	0.354	0.2	1
Fdxr	0.221273	0.256523	0.125	0.029	1
Rufy3	0.221382	-0.340253	0.104	0.2	1
Topors	0.221651	-0.379524	0.188	0.343	1
Xrcc1	0.222177	-0.282793	0.125	0.171	1
Rtcb	0.222491	0.289132	0.438	0.4	1
Bambi	0.222631	-0.385597	0.25	0.429	1
Dip2b	0.222653	0.355308	0.25	0.114	1
Nkd1	0.222677	-0.407966	0.188	0.2	1
Exoc7	0.22275	-0.30748	0.083	0.171	1
Ddx50	0.222906	-0.557194	0.438	0.6	1
Cul1	0.223015	-0.473658	0.333	0.429	1
Mfsd1	0.223535	-0.293648	0.25	0.314	1
Naa15	0.223744	-0.375042	0.333	0.457	1
Tial1	0.224409	-0.372821	0.354	0.429	1
Sf3b6	0.224652	0.404354	0.667	0.571	1
Taf15	0.224709	-0.308236	0.208	0.343	1
Tbl1x	0.225374	-0.405761	0.292	0.457	1
Cers4	0.225699	-0.287504	0.25	0.429	1
Golph3l	0.226119	-0.300437	0.104	0.229	1
Apobec2	0.226766	-0.359465	0.083	0.2	1
4930453N24Rik	0.226798	-0.301977	0.229	0.257	1
Helz	0.227927	-0.360657	0.333	0.457	1
Gnl3l	0.228193	-0.30238	0.167	0.314	1
Afap1l1	0.228473	0.342386	0.75	0.571	1
Snrpb2	0.228546	-0.343699	0.438	0.6	1
Rel	0.22856	-0.28492	0.042	0.143	1
Fabp4	0.228692	-1.82158	0.208	0.171	1
Cntrl	0.228824	-0.294935	0.062	0.171	1
Pcdh7	0.229427	-0.299678	0.354	0.543	1
Ppm1l	0.230031	0.383809	0.188	0.086	1
Slc30a5	0.230259	0.41255	0.292	0.143	1
Dlst	0.231165	0.375058	0.417	0.286	1
Hexa	0.231387	0.353282	0.5	0.314	1
Ppil2	0.23161	0.389473	0.5	0.343	1
Atf5	0.231979	-0.276821	0.062	0.171	1
Srm	0.232359	0.396175	0.438	0.257	1
Twistnb	0.232865	-0.265498	0.292	0.286	1
Bod1l	0.233195	-0.355798	0.375	0.543	1
Ino80c	0.234085	0.320301	0.208	0.086	1
Abcg1	0.234629	0.447897	0.25	0.143	1
Fancl	0.234767	0.27987	0.125	0.029	1
Nup88	0.235343	-0.355691	0.146	0.286	1
Txndc17	0.235966	0.319888	0.667	0.571	1
Timm44	0.236666	0.373211	0.229	0.114	1
Gtf3c2	0.237081	-0.269125	0.208	0.257	1
Aatf	0.23714	-0.270122	0.042	0.143	1
Ggta1	0.23881	0.392308	0.583	0.4	1
Rtf1	0.239473	-0.329598	0.396	0.571	1
Itga9	0.239615	-0.373773	0.333	0.457	1
Plcb4	0.239706	0.391073	0.167	0.057	1
Emc4	0.240334	0.374839	0.375	0.229	1
Smarce1	0.240689	-0.267843	0.417	0.6	1
Ube2i	0.240712	-0.328952	0.729	0.8	1
Kansl3	0.240886	-0.288356	0.104	0.229	1
Irf2bpl	0.241215	0.318782	0.333	0.171	1
Tet3	0.241261	-0.315954	0.333	0.514	1
Ankrd46	0.241377	0.342725	0.333	0.171	1
Smim26	0.241449	-0.34834	0.208	0.371	1
C330007P06Rik	0.241864	0.390069	0.354	0.2	1
Capn2	0.242372	0.378311	0.583	0.4	1
Dcun1d2	0.242416	0.290798	0.125	0.029	1
Ftl1-ps1	0.24364	0.353803	0.333	0.229	1
Fam174b	0.243804	0.317027	0.208	0.171	1
Ndufa5	0.244151	-0.424663	0.688	0.743	1
Cep85l	0.244324	0.282763	0.146	0.057	1
Tjp1	0.244355	0.401501	0.333	0.171	1
Snrnp40	0.24463	-0.294657	0.188	0.343	1
Bvht	0.244958	-0.312455	0.083	0.2	1
Ranbp3	0.245525	0.392834	0.208	0.114	1
Chmp2b	0.245815	-0.347732	0.208	0.343	1
Ankrd16	0.246062	-0.286487	0.062	0.171	1
Tlk1	0.246279	-0.272864	0.333	0.514	1
Pomgnt1	0.246341	-0.465195	0.062	0.171	1
Nudt2	0.246354	0.29805	0.167	0.057	1
Sf3b2	0.246499	0.357979	0.688	0.571	1
Rtl8a	0.246625	-0.382417	0.271	0.429	1
Emc7	0.246757	0.390732	0.521	0.343	1
Ddost	0.246777	0.256936	0.75	0.657	1
Pik3ca	0.246979	0.325917	0.333	0.2	1
Eif2s1	0.24715	-0.334692	0.312	0.486	1
Gcnt1	0.247476	0.289907	0.146	0.057	1
Rnf14	0.247848	-0.292731	0.229	0.4	1
Med6	0.247912	-0.275434	0.188	0.257	1
Ankrd26	0.248096	-0.259975	0.062	0.114	1
Yy1	0.248125	-0.441752	0.5	0.657	1
Brms1l	0.248406	0.355161	0.146	0.086	1
Frmd6	0.249169	-0.323706	0.167	0.286	1
Igfbp5	0.249225	0.673225	0.792	0.629	1
Tnpo1	0.249306	0.453073	0.479	0.314	1
St3gal1	0.249919	0.339481	0.292	0.143	1
Fnbp1l	0.250307	-0.402943	0.396	0.571	1
Lpgat1	0.250449	0.314363	0.208	0.086	1
Ccdc77	0.25182	-0.280461	0.062	0.143	1
Kdelr3	0.251906	0.485892	0.354	0.229	1
Rbbp6	0.251983	-0.288228	0.417	0.6	1
St8sia1	0.252078	-0.300663	0.083	0.171	1
Dynll1	0.252945	0.250386	0.979	1	1
Atf7ip	0.253019	-0.298547	0.333	0.514	1
Rfc2	0.25335	-0.328043	0.188	0.314	1
Ibtk	0.253365	-0.309429	0.104	0.229	1
Irx5	0.253465	-0.328058	0.333	0.514	1
Uhrf1	0.253532	0.328522	0.167	0.057	1
Parva	0.253806	-0.291817	0.333	0.514	1
Dnajb12	0.25402	-0.295955	0.083	0.2	1
Katnbl1	0.254044	-0.344943	0.146	0.257	1
Znhit1	0.25412	-0.288321	0.333	0.514	1
Cib1	0.25414	-0.394608	0.188	0.343	1
Phb2	0.254201	0.251562	0.667	0.486	1
Polr1c	0.254219	-0.269137	0.167	0.229	1
Ikbkap	0.254318	0.289134	0.208	0.086	1
Raph1	0.254729	-0.394856	0.417	0.6	1
Lmo7	0.254904	0.454633	0.417	0.257	1
Tmem9	0.255026	0.288525	0.354	0.314	1
Pon2	0.255073	0.426125	0.458	0.286	1
Stab1	0.256003	-0.45815	0.542	0.686	1
Kbtbd2	0.256023	-0.297249	0.25	0.371	1
Dnal4	0.256372	-0.259159	0.083	0.2	1
Cul4a	0.256422	0.273186	0.271	0.229	1
Synpo2l	0.256443	0.306925	0.125	0.029	1
Otulin	0.256475	0.265052	0.292	0.143	1
Plod1	0.256963	-0.387194	0.25	0.371	1
Nbdy	0.257089	-0.359511	0.396	0.571	1
Tbp	0.257665	0.331733	0.167	0.057	1
Slc38a9	0.257793	0.325408	0.208	0.086	1
Tbc1d24	0.257798	-0.254189	0.083	0.2	1
Eef1g	0.257839	0.256291	0.958	0.914	1
2610318N02Rik	0.258064	0.266975	0.125	0.029	1
Alg9	0.258248	0.259689	0.167	0.057	1
Lamb1	0.258621	-0.404891	0.562	0.629	1
Selenon	0.259196	0.351585	0.375	0.229	1
As3mt	0.259337	0.327546	0.208	0.086	1
Ccdc82	0.259448	-0.286852	0.062	0.171	1
Kif23	0.259599	-0.351048	0.125	0.229	1
Grk6	0.259965	0.362936	0.229	0.114	1
Safb2	0.260314	-0.323823	0.188	0.343	1
Eif4ebp2	0.260466	-0.329519	0.208	0.371	1
Atg5	0.260499	0.276312	0.292	0.143	1
Abcd4	0.260529	-0.262663	0.042	0.143	1
Ccdc186	0.260907	0.310774	0.271	0.2	1
Rangrf	0.261306	0.25818	0.167	0.057	1
Ap3m1	0.261449	0.313072	0.292	0.143	1
Tmco1	0.261576	-0.325259	0.479	0.6	1
Iws1	0.261619	-0.401487	0.229	0.371	1
Nap1l4	0.261659	-0.461324	0.438	0.6	1
Rbms3	0.261809	0.269864	0.521	0.343	1
Ndufa1	0.262199	-0.307815	0.479	0.657	1
Atrnl1	0.263287	0.261505	0.104	0.029	1
Ralgapa2	0.263422	-0.312631	0.167	0.314	1
Rsbn1	0.263597	-0.304093	0.146	0.286	1
Arl8b	0.263635	-0.306965	0.208	0.371	1
Pkhd1l1	0.264196	-0.30099	0.083	0.2	1
Smarca4	0.264327	0.318141	0.688	0.514	1
H1f0	0.264419	0.290326	0.583	0.571	1
Arl15	0.264468	-0.344452	0.042	0.143	1
Acbd5	0.264746	0.299777	0.292	0.143	1
Tspan13	0.264803	0.281341	0.396	0.429	1
Nisch	0.264943	-0.266051	0.708	0.829	1
Sdc1	0.265154	0.405481	0.396	0.257	1
Ifi205	0.265276	0.350778	0.208	0.086	1
Enpp2	0.265281	-0.301773	0.062	0.171	1
Rrp15	0.266535	0.259232	0.292	0.143	1
Slc31a2	0.266703	0.35257	0.271	0.143	1
Dpy19l1	0.266846	-0.271777	0.083	0.2	1
Rbms2	0.267171	0.313325	0.396	0.229	1
Wdr83os	0.267265	-0.307201	0.521	0.686	1
Lsm12	0.267267	0.276799	0.292	0.143	1
Atp6v1b2	0.26733	0.305739	0.292	0.143	1
Ap2s1	0.267338	0.250252	0.667	0.629	1
Rassf3	0.267488	0.310615	0.25	0.2	1
Man2a1	0.267695	-0.37763	0.271	0.429	1
Snrpa1	0.267759	0.364874	0.396	0.314	1
Dlg5	0.267887	-0.357897	0.062	0.171	1
Nme7	0.268154	-0.326166	0.083	0.143	1
Got2	0.268253	0.267649	0.417	0.257	1
Smpdl3a	0.269105	0.3157	0.354	0.2	1
Pum1	0.269431	-0.309233	0.312	0.486	1
Ctsa	0.27006	0.406563	0.458	0.343	1
Daam1	0.270812	-0.363423	0.146	0.286	1
Col6a3	0.270856	0.468696	0.479	0.457	1
Insr	0.270905	0.428697	0.25	0.2	1
Mfsd10	0.27103	-0.322371	0.188	0.314	1
Creg1	0.271278	0.406571	0.375	0.229	1
Dhh	0.271385	-0.26416	0.125	0.114	1
Lrrc41	0.271773	0.275629	0.271	0.229	1
1700021F05Rik	0.272077	-0.263742	0.083	0.2	1
Ugdh	0.272502	-0.263336	0.229	0.229	1
Tax1bp3	0.27256	0.379124	0.521	0.371	1
Npat	0.272595	-0.250942	0.083	0.2	1
Slc25a3	0.272746	0.256228	0.938	0.829	1
Esf1	0.273168	-0.30076	0.312	0.486	1
Rad50	0.273808	0.293896	0.25	0.114	1
Ndufa2	0.273922	-0.254576	0.958	0.971	1
Tra2b	0.273946	-0.283979	0.583	0.657	1
Rbbp9	0.274296	-0.3234	0.125	0.229	1
Cycs	0.274467	-0.270657	0.792	0.914	1
Ptpn12	0.274508	0.375437	0.458	0.286	1
Wdr89	0.274678	-0.358798	0.75	0.857	1
Snhg12	0.275508	0.293534	0.354	0.314	1
Arrb1	0.276104	0.326024	0.25	0.114	1
Nmi	0.276112	-0.351692	0.188	0.229	1
Emc1	0.276325	-0.294754	0.146	0.286	1
Tet1	0.276387	-0.295133	0.146	0.257	1
Pofut2	0.276429	0.38385	0.458	0.314	1
Vta1	0.276877	-0.320552	0.229	0.371	1
Myo1b	0.277033	-0.299373	0.188	0.343	1
Hdgf	0.277329	-0.379927	0.542	0.629	1
Gtpbp4	0.277613	0.341099	0.354	0.2	1
Lypd6	0.277633	0.260809	0.167	0.057	1
Baz1a	0.27765	-0.324305	0.125	0.257	1
Mars	0.278241	0.302901	0.208	0.086	1
Mrpl4	0.278479	-0.282281	0.312	0.486	1
Fbrsl1	0.279586	-0.253956	0.083	0.2	1
Gapvd1	0.279945	-0.36462	0.271	0.429	1
Abca3	0.280436	-0.276979	0.083	0.171	1
Idh3g	0.28045	-0.310541	0.458	0.6	1
Mob1a	0.281079	0.477134	0.417	0.314	1
Asna1	0.2813	-0.37049	0.125	0.257	1
Hspa4l	0.281823	0.257809	0.25	0.114	1
Dcaf15	0.281847	-0.301108	0.104	0.171	1
Clpx	0.281948	-0.288983	0.104	0.229	1
Ube2g2	0.282374	0.370081	0.354	0.2	1
Cacfd1	0.282406	0.255112	0.208	0.086	1
Cox17	0.282436	0.370442	0.688	0.543	1
Ikbkb	0.282662	-0.289793	0.167	0.286	1
Csrp1	0.282788	-0.401682	0.333	0.486	1
Rapgef6	0.28285	-0.305552	0.125	0.229	1
Cnppd1	0.283063	0.316057	0.25	0.114	1
1700025G04Rik	0.283077	-0.259136	0.062	0.171	1
Rell1	0.28348	0.308327	0.208	0.086	1
Ptdss2	0.28349	-0.257776	0.104	0.229	1
Mrpl48	0.28362	0.26347	0.354	0.2	1
Hsf1	0.283629	0.275746	0.208	0.086	1
Supt5	0.283861	-0.287726	0.229	0.257	1
Pld1	0.284083	0.402448	0.167	0.086	1
Sf3b1	0.28424	0.264023	0.833	0.8	1
1700123O20Rik	0.284327	-0.294331	0.271	0.429	1
Pdcd7	0.284994	0.340787	0.271	0.171	1
Coq9	0.285187	-0.336827	0.188	0.314	1
Bmp6	0.285296	0.39219	0.271	0.229	1
Zfp771	0.28562	-0.252755	0.229	0.229	1
Ldlrap1	0.285668	0.280939	0.146	0.086	1
Arsa	0.285702	0.284146	0.208	0.086	1
Sec61a1	0.285775	0.281683	0.708	0.543	1
Spg21	0.285865	0.309357	0.271	0.143	1
Tcf4	0.285966	-0.32853	0.688	0.714	1
Hirip3	0.286142	-0.250745	0.083	0.2	1
Edil3	0.286143	-0.328335	0.083	0.171	1
Ppp1r37	0.286169	0.294605	0.208	0.086	1
Klhdc8b	0.286937	-0.309086	0.125	0.2	1
G0s2	0.287305	-0.314773	0.521	0.457	1
Sulf1	0.287329	0.627273	0.167	0.086	1
Vangl2	0.287586	-0.313419	0.125	0.257	1
Sdc4	0.287588	-0.392989	0.062	0.171	1
Pard6g	0.287683	-0.30117	0.146	0.286	1
Stk11	0.288015	0.298531	0.167	0.143	1
Gatd1	0.288646	-0.327562	0.208	0.343	1
Hscb	0.28938	0.292117	0.167	0.057	1
Vps33a	0.289909	-0.284827	0.083	0.2	1
Naa35	0.290386	-0.273522	0.146	0.286	1
Gadd45g	0.290746	-0.442143	0.125	0.257	1
Cse1l	0.291221	-0.312133	0.167	0.229	1
Pcdh1	0.291547	0.258155	0.167	0.057	1
Plgrkt	0.291621	0.299702	0.354	0.2	1
Abhd14b	0.291841	0.2954	0.146	0.057	1
Usp34	0.292029	-0.301143	0.438	0.571	1
Tceal9	0.292159	-0.268684	0.896	0.943	1
Kdm3a	0.292579	0.271198	0.146	0.057	1
Csk	0.293193	0.424419	0.354	0.229	1
Kif11	0.294063	-0.316364	0.083	0.171	1
Adk	0.295019	0.304847	0.438	0.314	1
Dr1	0.295189	-0.32029	0.167	0.257	1
Vamp5	0.295823	-0.331041	0.667	0.743	1
Coa6	0.296104	-0.269248	0.104	0.229	1
Gigyf2	0.296417	-0.294435	0.167	0.286	1
Ccdc50	0.296904	0.406411	0.604	0.486	1
Phgdh	0.296977	0.250237	0.104	0.029	1
Parg	0.297301	-0.265766	0.125	0.257	1
Icam2	0.297353	0.253876	0.896	0.914	1
Pggt1b	0.297528	0.292357	0.146	0.057	1
Tmem251	0.297531	0.266136	0.188	0.086	1
Sppl2b	0.297894	0.317603	0.146	0.057	1
Usp1	0.298852	-0.292245	0.292	0.286	1
Usp3	0.299542	-0.33621	0.271	0.429	1
Abce1	0.299855	-0.255253	0.292	0.457	1
Snrnp200	0.300097	0.339726	0.312	0.171	1
Pin4	0.300751	0.275167	0.354	0.2	1
Smim13	0.300972	-0.250999	0.146	0.286	1
Ptk7	0.301124	-0.28594	0.188	0.314	1
Lsm8	0.301381	-0.329719	0.292	0.457	1
Taf3	0.301429	-0.265069	0.208	0.229	1
Mettl1	0.302126	0.360235	0.292	0.171	1
Ddrgk1	0.302624	-0.292568	0.271	0.343	1
Dhx15	0.302664	0.310386	0.625	0.571	1
Wnt4	0.302827	-0.534088	0.208	0.2	1
Cbll1	0.303014	-0.271731	0.125	0.257	1
Tcf20	0.303057	0.255607	0.104	0.029	1
Nradd	0.303415	0.287776	0.188	0.114	1
Lztfl1	0.303784	-0.328322	0.167	0.286	1
Pde5a	0.303795	0.427374	0.104	0.029	1
Npm3	0.30399	-0.330003	0.229	0.314	1
Tnip1	0.304145	0.343728	0.188	0.086	1
Adgrg6	0.30447	-0.277788	0.646	0.657	1
Tsta3	0.304475	0.267259	0.271	0.143	1
Ran	0.304547	0.355297	0.896	0.886	1
Zfp652	0.306322	-0.282214	0.292	0.429	1
Commd6	0.306406	0.287992	0.333	0.286	1
Nfatc3	0.306547	-0.28708	0.125	0.257	1
Agrn	0.307023	0.297993	0.521	0.543	1
Serp1	0.307065	-0.394485	0.479	0.6	1
Maz	0.307106	-0.324253	0.333	0.429	1
Gemin6	0.307191	-0.256732	0.062	0.143	1
2410015M20Rik	0.307283	0.344878	0.792	0.686	1
Dut	0.307423	-0.425818	0.312	0.343	1
Actn4	0.307897	-0.333181	0.646	0.771	1
Vgll4	0.307901	0.426157	0.604	0.457	1
Mgrn1	0.307906	-0.305227	0.104	0.229	1
Actr1a	0.308182	-0.326934	0.229	0.314	1
Birc2	0.30819	-0.264148	0.125	0.257	1
Pdk1	0.308227	-0.317316	0.104	0.229	1
Tspo	0.309245	0.355161	0.646	0.6	1
Mtx2	0.30989	0.25198	0.438	0.4	1
Nufip2	0.310101	-0.3358	0.333	0.429	1
Gm34030	0.310148	-0.267761	0.104	0.229	1
Fam103a1	0.310731	0.288025	0.521	0.457	1
Hba-x	0.311209	-0.492213	0.438	0.571	1
Mrps14	0.311362	0.283565	0.646	0.486	1
Glrx2	0.31185	0.276311	0.417	0.257	1
Rela	0.312261	0.283197	0.188	0.086	1
Wdr61	0.312619	-0.352649	0.312	0.457	1
Ndel1	0.313159	0.425615	0.375	0.314	1
Kctd6	0.313242	-0.257097	0.062	0.143	1
Tsn	0.313264	-0.338226	0.5	0.657	1
Ppp2r2d	0.314726	0.354625	0.417	0.257	1
Ppid	0.31519	0.313748	0.479	0.314	1
Mydgf	0.315317	0.333615	0.604	0.6	1
Wdr37	0.315579	0.303449	0.188	0.086	1
Aak1	0.315907	-0.335759	0.292	0.429	1
Lrrc8c	0.316346	0.338794	0.417	0.286	1
Rras2	0.317671	-0.354699	0.188	0.286	1
Fbxw7	0.317931	0.330334	0.271	0.143	1
Alkbh8	0.318382	0.352567	0.208	0.114	1
Hax1	0.318696	0.322705	0.229	0.114	1
Tspan4	0.318836	-0.345101	0.5	0.629	1
Spats2	0.319105	-0.414839	0.312	0.429	1
E030030I06Rik	0.319933	0.25594	0.208	0.114	1
Lama4	0.320262	-0.269228	0.604	0.743	1
Myo1c	0.321103	0.466501	0.396	0.257	1
Ptrh2	0.321985	-0.299605	0.167	0.286	1
Metap2	0.322002	0.308057	0.688	0.6	1
Ttc3	0.322137	-0.318307	0.729	0.8	1
Ebf1	0.322608	-0.324046	0.688	0.657	1
Ago2	0.322976	-0.294741	0.292	0.4	1
Rgl2	0.32314	-0.259825	0.292	0.314	1
Fam91a1	0.323884	0.265346	0.292	0.2	1
Lima1	0.324116	-0.326766	0.396	0.543	1
Glyr1	0.324516	-0.27222	0.375	0.457	1
Rpain	0.324544	-0.310064	0.146	0.257	1
Snhg18	0.325483	0.369122	0.312	0.229	1
Rbp1	0.32589	0.287209	0.854	0.857	1
Zcrb1	0.326107	0.318949	0.646	0.514	1
Mrps28	0.326222	0.358869	0.354	0.229	1
Zbtb20	0.326461	-0.360979	0.438	0.6	1
Eif2s3x	0.32792	-0.319526	0.271	0.4	1
Zc3hav1	0.328493	-0.357658	0.146	0.257	1
Cnot3	0.329357	0.301261	0.438	0.371	1
Rnase4	0.329428	0.301417	0.146	0.057	1
Mbnl1	0.329494	0.478415	0.521	0.486	1
Herc2	0.329605	0.331606	0.354	0.229	1
Polr2j	0.329654	0.272097	0.646	0.486	1
Ei24	0.329854	0.356142	0.292	0.229	1
Rbm25	0.329903	-0.256536	0.729	0.8	1
Uap1	0.33007	0.289503	0.312	0.171	1
Zdhhc20	0.330142	0.342537	0.375	0.229	1
6330403K07Rik	0.33033	-0.354809	0.188	0.286	1
Card19	0.33044	-0.31243	0.208	0.343	1
Tmem135	0.330751	-0.309883	0.042	0.114	1
Pcmtd1	0.330939	0.3158	0.354	0.286	1
Tpst2	0.331099	0.351934	0.479	0.343	1
Arl13b	0.331443	0.338445	0.229	0.171	1
Farsa	0.331465	0.39084	0.375	0.229	1
Acbd3	0.331478	0.307439	0.438	0.371	1
Hbb-bt	0.332057	1.84275	0.75	0.857	1
Ier5	0.332167	-0.267552	0.125	0.143	1
Pip5k1c	0.333666	-0.294109	0.083	0.143	1
Rchy1	0.334061	-0.278854	0.271	0.343	1
Nuf2	0.334579	-0.295098	0.146	0.257	1
Capn6	0.334702	-0.356183	0.25	0.371	1
Mcu	0.335715	0.292428	0.125	0.086	1
Tmem63b	0.335824	-0.324968	0.208	0.286	1
Ccny	0.33657	-0.273241	0.312	0.4	1
Arglu1	0.337564	-0.286472	0.646	0.686	1
Vezt	0.337882	0.259033	0.188	0.143	1
Cfap20	0.3379	0.273844	0.354	0.314	1
Sh3bgr	0.338472	-0.308581	0.229	0.257	1
Arl5a	0.338929	0.305914	0.438	0.343	1
Ube2z	0.339166	-0.359801	0.271	0.4	1
Celf1	0.339283	-0.419274	0.312	0.457	1
Aebp1	0.339301	0.490032	0.271	0.143	1
Ccdc107	0.339595	-0.260026	0.229	0.371	1
Eif4e	0.340199	0.285014	0.562	0.4	1
Csnk2b	0.341284	0.275774	0.667	0.514	1
Srsf5	0.341773	0.279676	0.708	0.657	1
Sash1	0.341837	0.318593	0.396	0.257	1
Prpf38a	0.342267	0.341186	0.25	0.143	1
Ccdc22	0.342342	-0.276517	0.146	0.2	1
Cmtm8	0.342641	-0.306314	0.25	0.343	1
Plekha8	0.343101	0.283885	0.208	0.143	1
Trib1	0.344568	-0.284134	0.042	0.114	1
Timm10b	0.344587	0.337255	0.688	0.6	1
Slc44a1	0.345382	0.34826	0.312	0.2	1
Pdxdc1	0.345443	0.271378	0.208	0.171	1
Wdsub1	0.345476	0.300875	0.104	0.029	1
Rybp	0.345514	0.315383	0.271	0.143	1
Lpcat1	0.346627	-0.27438	0.167	0.286	1
Selenop	0.347175	-0.322025	0.542	0.629	1
Lifr	0.34727	-0.301693	0.25	0.4	1
Kmt2b	0.347536	0.280504	0.271	0.143	1
Zfp651	0.347759	0.268747	0.188	0.086	1
Mrpl23	0.348013	-0.409265	0.417	0.514	1
Nicn1	0.348911	-0.302677	0.208	0.314	1
Gsta4	0.349329	-0.420016	0.25	0.4	1
Lsm7	0.349647	-0.314707	0.479	0.629	1
Ywhaq	0.350484	-0.279347	0.75	0.857	1
Swt1	0.350651	-0.31691	0.167	0.257	1
Mtf2	0.351097	-0.348706	0.208	0.343	1
Bckdha	0.351534	0.307752	0.188	0.086	1
Zyx	0.351749	0.275855	0.5	0.343	1
Lamc1	0.351917	-0.417842	0.312	0.429	1
Tmem100	0.351976	0.277896	0.5	0.343	1
Zc3hc1	0.352238	0.263233	0.167	0.086	1
Alad	0.353013	0.264667	0.292	0.229	1
Larp4	0.353144	-0.3069	0.271	0.4	1
Lrig1	0.353265	0.264784	0.271	0.143	1
Gata4	0.354033	-0.325672	0.292	0.429	1
Sema3f	0.354342	0.314687	0.229	0.143	1
Ralgps2	0.354951	-0.314023	0.333	0.486	1
Agpat5	0.355975	-0.253645	0.208	0.257	1
Gata6	0.356043	-0.271689	0.542	0.686	1
Ankrd10	0.356072	0.329774	0.271	0.143	1
Chtop	0.356154	0.315264	0.396	0.314	1
Shkbp1	0.356294	0.250205	0.188	0.086	1
Phf23	0.356457	-0.343516	0.208	0.314	1
Ppp2r5e	0.356487	-0.335979	0.229	0.371	1
Gm11808	0.356558	-0.334427	0.729	0.8	1
Clcn3	0.356662	-0.345965	0.292	0.4	1
Kpna4	0.357136	0.251984	0.375	0.229	1
Rora	0.357243	0.277216	0.104	0.029	1
Dirc2	0.357245	-0.315388	0.146	0.257	1
Hipk1	0.357315	-0.366439	0.25	0.343	1
Stoml2	0.357362	0.262954	0.375	0.229	1
Ogdh	0.358278	0.252633	0.5	0.343	1
Hspb11	0.358344	0.308476	0.438	0.286	1
Fis1	0.358551	0.265937	0.875	0.8	1
Serf1	0.358743	0.322971	0.271	0.143	1
Pi4kb	0.358784	-0.266652	0.083	0.143	1
Ubl7	0.358943	0.274189	0.271	0.143	1
Virma	0.359836	0.279066	0.25	0.143	1
Set	0.359888	0.278296	0.896	0.8	1
Pcmtd2	0.360112	0.257127	0.271	0.143	1
Cxcl16	0.360399	0.308928	0.438	0.286	1
Tatdn1	0.360871	0.347612	0.25	0.143	1
Ddx27	0.360985	0.254715	0.292	0.2	1
Rsl24d1	0.361007	0.303602	0.292	0.2	1
Med4	0.361717	-0.290342	0.292	0.429	1
Fam114a2	0.361935	0.302933	0.333	0.2	1
Dmac1	0.361971	0.304576	0.479	0.343	1
Stmn1	0.362559	-0.671076	0.542	0.629	1
Soat1	0.363496	0.31244	0.417	0.314	1
Ccnb1	0.363767	-0.381847	0.104	0.2	1
Zrsr2	0.364168	0.317912	0.333	0.2	1
Usp19	0.364405	0.263064	0.271	0.143	1
Rab22a	0.364408	-0.34903	0.167	0.286	1
Trappc5	0.364506	-0.281838	0.375	0.486	1
Psip1	0.364837	-0.343754	0.333	0.486	1
Alkbh7	0.365582	-0.263543	0.167	0.229	1
Hsd17b10	0.3664	0.302749	0.583	0.429	1
Dhx36	0.36673	-0.256348	0.375	0.4	1
Sulf2	0.367684	0.373472	0.167	0.086	1
Smarcd1	0.368465	-0.269037	0.229	0.257	1
Gja1	0.368475	0.371805	0.292	0.171	1
Map3k1	0.369357	-0.277405	0.229	0.371	1
Rarg	0.369457	0.287563	0.125	0.057	1
Rnf185	0.369653	-0.263018	0.042	0.114	1
Hmgn5	0.370866	0.278679	0.417	0.371	1
Ints10	0.371004	-0.282174	0.062	0.143	1
Psme3	0.37106	0.31778	0.229	0.143	1
Mapk1	0.371594	-0.33087	0.417	0.571	1
Tmem70	0.371888	-0.286237	0.167	0.286	1
Stt3b	0.371965	-0.280904	0.479	0.629	1
Hyal2	0.37294	0.350401	0.583	0.514	1
Ckap5	0.373499	-0.401865	0.292	0.343	1
Gmcl1	0.373811	-0.270874	0.083	0.171	1
Yipf3	0.374208	0.284021	0.583	0.429	1
Kctd17	0.374551	-0.293957	0.146	0.229	1
Cep295	0.375348	-0.279121	0.104	0.2	1
Dock9	0.375741	0.280466	0.333	0.343	1
Pbxip1	0.377119	-0.288518	0.229	0.343	1
Zfp26	0.377819	0.265555	0.208	0.114	1
Map1b	0.377821	0.293599	0.583	0.429	1
Pyurf	0.377996	-0.280133	0.292	0.429	1
Rpl13a	0.378146	0.267892	0.771	0.714	1
Plin3	0.378239	0.353056	0.417	0.286	1
Ppih	0.378327	-0.300284	0.229	0.343	1
Lactb2	0.378637	0.287517	0.104	0.029	1
Sh3bgrl3	0.379052	0.250228	0.917	0.857	1
Exoc3l4	0.379072	0.308967	0.229	0.114	1
Gcsh	0.3795	-0.264003	0.208	0.314	1
Sae1	0.379506	-0.373534	0.458	0.543	1
Rfc1	0.379559	-0.272304	0.271	0.343	1
A2m	0.380222	-0.303665	0.042	0.114	1
Dok4	0.380837	-0.350192	0.208	0.343	1
Cdc42bpb	0.380902	-0.315378	0.333	0.457	1
Amotl1	0.382282	-0.414691	0.646	0.686	1
Psma6	0.382397	-0.320887	0.583	0.657	1
Ppif	0.382612	-0.259235	0.104	0.171	1
Gtf2h3	0.382653	0.282997	0.167	0.086	1
Twist1	0.382699	0.284321	0.146	0.114	1
Elp5	0.383199	-0.281206	0.25	0.371	1
Tubgcp2	0.383561	-0.265251	0.062	0.143	1
Kdm3b	0.383965	-0.259099	0.062	0.143	1
Psen2	0.384479	0.283496	0.25	0.143	1
Hmgn1	0.384633	0.263619	0.875	0.886	1
Mis18bp1	0.385266	-0.256741	0.083	0.171	1
Pthlh	0.385327	-0.532989	0.062	0.143	1
Adamts1	0.386946	0.285851	0.604	0.457	1
Sord	0.387941	0.317964	0.208	0.114	1
Prox1	0.388005	-0.299829	0.083	0.171	1
Chd6	0.388132	-0.261531	0.333	0.457	1
Top2a	0.388172	-0.676608	0.188	0.286	1
Trdn	0.388177	0.313262	0.104	0.029	1
Flrt2	0.388554	-0.328927	0.333	0.343	1
Lamtor3	0.388765	-0.283463	0.292	0.429	1
Cul3	0.388996	-0.307309	0.333	0.457	1
Drap1	0.389397	0.323629	0.604	0.543	1
Pelp1	0.389927	0.258998	0.229	0.114	1
Adarb1	0.39024	0.252109	0.104	0.029	1
Slc25a17	0.390274	-0.266418	0.188	0.314	1
Suclg2	0.390529	0.284205	0.229	0.114	1
Slc22a23	0.390794	-0.37227	0.229	0.343	1
Zfp637	0.391171	0.261139	0.229	0.114	1
Kti12	0.391268	0.278568	0.188	0.086	1
Pex11b	0.391282	0.263395	0.229	0.114	1
Psmc5	0.391826	0.366876	0.438	0.314	1
Prr12	0.392672	0.349505	0.25	0.171	1
Eif2ak1	0.392759	0.283648	0.146	0.057	1
Rsu1	0.392833	0.383701	0.771	0.686	1
Zfhx3	0.393205	0.282049	0.271	0.229	1
Thrap3	0.393216	-0.274999	0.562	0.6	1
Cbx6	0.393534	-0.306592	0.292	0.429	1
Atxn2	0.394141	-0.30028	0.208	0.343	1
Skil	0.394195	0.348494	0.271	0.171	1
Lamtor1	0.39435	-0.298798	0.479	0.486	1
Thbd	0.395354	0.517506	0.333	0.343	1
Spast	0.396066	-0.282123	0.146	0.2	1
Pmepa1	0.396249	-0.378994	0.167	0.257	1
Aamp	0.399698	-0.266812	0.5	0.6	1
Tcea1	0.40018	-0.304027	0.375	0.486	1
Mat2b	0.400289	0.314373	0.458	0.314	1
Wwc2	0.400458	0.266049	0.479	0.343	1
Gtf2a1	0.400659	0.379187	0.312	0.2	1
Dag1	0.402051	0.3437	0.354	0.229	1
Snx13	0.402166	0.297565	0.25	0.143	1
Eri3	0.402311	0.30213	0.354	0.229	1
Pdcd4	0.403052	-0.287437	0.312	0.457	1
Rnpep	0.403137	0.3283	0.208	0.114	1
Preb	0.403427	-0.260209	0.146	0.257	1
Grcc10	0.404093	0.262113	0.458	0.343	1
Gyg	0.404328	0.29277	0.542	0.4	1
Elf2	0.404685	-0.326175	0.438	0.543	1
Pygo2	0.405158	-0.308558	0.062	0.143	1
Cfh	0.40558	-0.436465	0.562	0.6	1
Txndc12	0.405813	0.306634	0.604	0.457	1
Atl2	0.405948	-0.294509	0.167	0.257	1
Trp53bp1	0.405978	0.257211	0.188	0.086	1
Enho	0.406884	0.264614	0.146	0.057	1
Golgb1	0.407197	0.255713	0.458	0.4	1
Zc3h13	0.407462	-0.278191	0.438	0.571	1
Mcm6	0.407483	-0.313621	0.188	0.314	1
Slc23a2	0.407847	0.258081	0.125	0.057	1
Tpcn1	0.408342	-0.31115	0.167	0.286	1
Entpd1	0.40883	0.268223	0.396	0.257	1
Syne2	0.409707	-0.40759	0.271	0.371	1
Nfkbia	0.409707	-0.31636	0.354	0.486	1
Ythdf3	0.409858	-0.307219	0.188	0.314	1
Sms	0.410244	0.264312	0.542	0.4	1
Col6a1	0.411972	-0.484783	0.104	0.114	1
Emp1	0.412139	0.37458	0.812	0.714	1
Cog8	0.41277	-0.306849	0.208	0.314	1
Fbxo11	0.413213	-0.271055	0.312	0.429	1
Psmd14	0.413354	0.369206	0.417	0.314	1
Mob4	0.41349	-0.310201	0.396	0.514	1
Ccl2	0.413903	-1.79057	0.208	0.143	1
Npr1	0.413931	-0.30196	0.188	0.314	1
Ctnnd1	0.414059	-0.275174	0.396	0.543	1
Cwc15	0.414096	0.295869	0.583	0.457	1
Tmcc1	0.414169	-0.281656	0.208	0.257	1
Fst	0.41442	-0.383356	0.042	0.114	1
Mrps6	0.414719	-0.260033	0.188	0.314	1
Fam171a2	0.415214	0.273213	0.417	0.343	1
Dnttip2	0.415931	0.297194	0.438	0.314	1
Gpc6	0.416318	0.262622	0.146	0.057	1
Mrpl27	0.416619	-0.252749	0.271	0.4	1
Casc4	0.416967	-0.310842	0.167	0.257	1
Tfpi2	0.41724	0.283151	0.146	0.057	1
Cnn3	0.417337	0.268658	0.75	0.657	1
Frrs1	0.418618	0.291724	0.333	0.229	1
Pbrm1	0.418883	-0.293819	0.604	0.686	1
Dapk3	0.419203	-0.257638	0.229	0.343	1
Aprt	0.419591	0.359708	0.75	0.657	1
Gimap9	0.419786	0.291522	0.271	0.229	1
Cited2	0.420105	0.338841	0.458	0.429	1
Tmem183a	0.420119	0.334917	0.271	0.171	1
Cd34	0.420202	0.313722	0.604	0.6	1
Pmvk	0.420356	-0.257559	0.229	0.343	1
Crls1	0.422263	-0.254809	0.125	0.2	1
Mlf1	0.422367	0.307761	0.167	0.086	1
Gtf2b	0.42245	0.262609	0.292	0.229	1
Rbm6	0.423104	-0.252539	0.312	0.371	1
Lamp1	0.423287	0.268984	0.833	0.857	1
Mrpl15	0.423568	0.350609	0.333	0.229	1
Chchd5	0.425132	0.287772	0.229	0.143	1
Med13l	0.425244	-0.285965	0.25	0.343	1
Neat1	0.425363	-0.306483	0.208	0.2	1
Zcchc9	0.42724	0.259919	0.229	0.171	1
Tgfb2	0.427294	0.465208	0.521	0.429	1
Gpx8	0.42769	-0.325426	0.188	0.286	1
Spr	0.428182	0.292039	0.438	0.314	1
Ext1	0.428721	-0.471851	0.271	0.4	1
BC004004	0.428734	0.335872	0.333	0.229	1
Anapc7	0.42883	0.266373	0.229	0.143	1
Megf6	0.430089	-0.303782	0.208	0.257	1
Lsm4	0.430185	0.329023	0.542	0.429	1
Uba5	0.430669	0.313584	0.354	0.229	1
Dstn	0.430861	0.364024	0.896	0.857	1
Nbl1	0.431686	0.386412	0.125	0.057	1
Chmp2a	0.431769	-0.251416	0.521	0.657	1
Ccl7	0.43219	-1.80797	0.125	0.114	1
Jtb	0.433982	0.318041	0.417	0.286	1
Fchsd2	0.434017	-0.267754	0.208	0.314	1
Trp53rka	0.43419	0.274625	0.208	0.114	1
Mdh1	0.434763	-0.284625	0.708	0.829	1
Cct2	0.435811	-0.317223	0.604	0.686	1
Prr15	0.436887	-0.385766	0.396	0.4	1
Dnaja2	0.437717	0.268466	0.625	0.514	1
Gcc2	0.438731	-0.421599	0.271	0.343	1
Armcx4	0.4393	-0.258022	0.062	0.143	1
Gucy1a1	0.439685	-0.305197	0.208	0.257	1
Stam2	0.439877	0.254867	0.167	0.086	1
Pdia4	0.439903	0.267769	0.5	0.371	1
Scyl1	0.440325	-0.277487	0.146	0.257	1
Ccs	0.440627	0.255827	0.292	0.2	1
Abhd17b	0.441614	-0.267029	0.208	0.314	1
Ubxn6	0.442013	0.258132	0.354	0.229	1
Ddx1	0.442384	0.296551	0.438	0.314	1
2610507B11Rik	0.442474	0.319098	0.312	0.229	1
Mrpl11	0.442485	0.294114	0.354	0.257	1
Gpihbp1	0.443373	-0.323945	0.083	0.171	1
Ulbp1	0.444014	-0.3458	0.083	0.171	1
Ndufaf4	0.444937	0.303949	0.292	0.2	1
Commd3	0.44528	-0.266157	0.271	0.4	1
Tmem30a	0.447438	0.253452	0.625	0.486	1
Ddx52	0.447728	0.270571	0.229	0.143	1
Phf14	0.448296	0.462574	0.458	0.429	1
Cyb5b	0.448325	0.33215	0.188	0.143	1
Rptor	0.448658	0.278672	0.125	0.057	1
Mrpl1	0.448708	0.263883	0.208	0.143	1
Bag1	0.449125	-0.273489	0.562	0.686	1
Ctsk	0.449609	-0.268602	0.375	0.514	1
Zc2hc1a	0.449798	0.255437	0.25	0.143	1
Reck	0.449973	-0.250051	0.146	0.257	1
Olfml2a	0.45074	-0.504767	0.125	0.229	1
Tm2d2	0.45099	0.372776	0.458	0.343	1
Rpp25l	0.452049	-0.293506	0.208	0.314	1
Synj2bp	0.452059	0.261804	0.354	0.229	1
Limd2	0.452398	-0.267696	0.5	0.543	1
Spc25	0.452698	-0.272415	0.104	0.2	1
Ppdpf	0.453015	0.316283	0.75	0.629	1
Surf4	0.453894	-0.351863	0.375	0.486	1
Cnot1	0.454185	-0.257915	0.292	0.343	1
Orai1	0.454936	0.328965	0.354	0.257	1
Cldn11	0.455593	-0.487057	0.062	0.143	1
Fam111a	0.456356	-0.25981	0.125	0.2	1
Tor1a	0.457119	0.312004	0.333	0.229	1
Vat1	0.457668	-0.261874	0.292	0.371	1
Mbd2	0.458128	0.262736	0.417	0.286	1
Fbn2	0.458617	-0.365846	0.25	0.286	1
Shisa4	0.459128	0.272654	0.208	0.171	1
Rp9	0.459728	0.26561	0.479	0.343	1
Dhrs7	0.459812	0.255281	0.479	0.343	1
Pygb	0.460039	0.270802	0.25	0.143	1
Rnaseh2b	0.460548	-0.297515	0.146	0.2	1
Taf12	0.461414	0.289201	0.271	0.171	1
Saraf	0.461472	-0.266971	0.521	0.571	1
Svil	0.461611	0.311447	0.562	0.457	1
Aspm	0.461761	-0.284907	0.062	0.143	1
Alkbh5	0.462213	-0.251472	0.229	0.314	1
Azin1	0.462251	-0.3486	0.333	0.371	1
Rnf220	0.462617	-0.26827	0.125	0.229	1
Cytl1	0.462849	0.452039	0.292	0.229	1
Armc1	0.463486	0.255287	0.354	0.257	1
Fli1	0.465081	0.365213	0.417	0.343	1
Wbp11	0.465233	0.347811	0.417	0.286	1
Uri1	0.466102	-0.271222	0.208	0.314	1
Nap1l1	0.46623	-0.297522	0.583	0.714	1
Pcgf3	0.46731	-0.276049	0.146	0.2	1
Ube2n	0.467541	0.257207	0.562	0.429	1
Dusp6	0.467671	-0.272024	0.333	0.4	1
Tspan12	0.468165	0.326617	0.271	0.2	1
Atp6v0a1	0.46823	-0.260949	0.062	0.114	1
Snap47	0.46823	0.268659	0.25	0.143	1
Cisd2	0.468759	-0.285437	0.333	0.457	1
Sf3b3	0.468983	-0.264691	0.5	0.629	1
Atp1b1	0.470008	-0.32643	0.104	0.2	1
Tsc22d2	0.471241	0.296096	0.271	0.171	1
Cwc22	0.471247	-0.256653	0.104	0.2	1
Pdlim5	0.471557	0.343873	0.312	0.2	1
Bcl9l	0.47167	0.255169	0.292	0.2	1
Ssu72	0.471938	0.262356	0.708	0.6	1
Ddx21	0.472032	-0.270332	0.208	0.286	1
Trappc4	0.472742	0.26186	0.583	0.486	1
Pqbp1	0.473026	-0.252575	0.208	0.314	1
Bik	0.473271	0.277285	0.354	0.257	1
Ctsb	0.473432	0.251016	0.646	0.657	1
Iars	0.473714	0.25472	0.271	0.171	1
Mgat4b	0.475636	-0.304537	0.458	0.571	1
Tagln	0.475854	-0.404327	0.062	0.143	1
Tmem258	0.476443	0.272178	0.75	0.657	1
Kmt5a	0.476953	-0.264729	0.375	0.429	1
Trim35	0.47708	0.269164	0.417	0.314	1
Cops7a	0.477477	-0.257122	0.354	0.486	1
Ccdc43	0.477768	-0.276557	0.167	0.2	1
Tec	0.478176	-0.354148	0.146	0.229	1
Zeb2	0.478853	0.326682	0.521	0.4	1
Gprc5c	0.478947	0.265837	0.208	0.114	1
Dicer1	0.479183	0.32543	0.479	0.371	1
Arfip2	0.479763	0.250935	0.167	0.114	1
Oaz1	0.479871	0.257294	0.979	0.971	1
Dtymk	0.480261	0.346309	0.458	0.371	1
Creb3l1	0.480643	0.255387	0.188	0.143	1
Arl6ip1	0.481402	-0.576284	0.646	0.743	1
Capn7	0.482164	0.258647	0.167	0.086	1
Hspd1	0.4822	0.256988	0.646	0.543	1
Hmg20b	0.482964	-0.311182	0.375	0.486	1
1110059G10Rik	0.483268	-0.27498	0.25	0.371	1
Thsd7a	0.483346	0.273029	0.104	0.086	1
Ctbs	0.483701	-0.314472	0.188	0.286	1
Nomo1	0.483958	-0.381866	0.25	0.371	1
Safb	0.484048	0.29859	0.333	0.229	1
Crim1	0.484461	-0.270527	0.292	0.371	1
Id1	0.48519	-0.296675	0.5	0.629	1
Ppp2r5d	0.485848	0.251016	0.188	0.143	1
Slc35b1	0.487145	0.265918	0.375	0.257	1
Klf4	0.488747	0.513248	0.25	0.171	1
Smarca2	0.489703	-0.25497	0.396	0.514	1
Colec11	0.490343	0.33921	0.292	0.2	1
Ccdc141	0.490649	-0.255601	0.208	0.314	1
Ruvbl1	0.490978	0.268324	0.188	0.114	1
Pgrmc2	0.491033	0.29042	0.208	0.143	1
Cd99l2	0.491085	0.252684	0.188	0.143	1
Kctd12	0.493262	-0.255527	0.25	0.371	1
Ifnar1	0.493332	-0.255546	0.25	0.371	1
Pttg1ip	0.494047	-0.300427	0.521	0.629	1
Nab1	0.494934	-0.285111	0.292	0.371	1
Ubap2l	0.495089	0.280386	0.625	0.514	1
Pycard	0.495771	0.257137	0.125	0.057	1
Nfe2l2	0.495795	0.453547	0.396	0.314	1
Cyr61	0.495863	-0.618082	0.146	0.143	1
Gps2	0.496652	0.253037	0.25	0.2	1
Tmem123	0.497634	0.290593	0.396	0.371	1
Ube2c	0.497964	-0.459458	0.25	0.286	1
Gmpr	0.499699	-0.258487	0.083	0.114	1
Ankrd13a	0.500305	-0.316683	0.188	0.229	1
Pbx1	0.500785	-0.389214	0.417	0.543	1
Rsf1	0.501228	0.306491	0.333	0.257	1
Ppp3ca	0.501609	-0.324895	0.729	0.829	1
4931406P16Rik	0.503261	0.295344	0.583	0.457	1
Cd9	0.506036	0.254551	0.792	0.8	1
Gm8797	0.506381	-0.29237	0.229	0.343	1
Smc2	0.507947	-0.310543	0.292	0.314	1
Prpf19	0.508563	0.279824	0.375	0.257	1
Ivns1abp	0.50952	-0.264034	0.333	0.457	1
Kitl	0.509564	0.264008	0.25	0.257	1
Gnpat	0.510609	-0.260041	0.188	0.286	1
Cct7	0.515008	-0.318871	0.479	0.6	1
Ckap2l	0.516484	-0.280188	0.104	0.114	1
Copb1	0.51667	-0.289191	0.458	0.571	1
Mfap2	0.517216	-0.285985	0.729	0.8	1
Scd2	0.517248	-0.296214	0.646	0.743	1
Thoc7	0.518452	0.254263	0.562	0.486	1
Hk1	0.51855	0.326606	0.188	0.143	1
Tkt	0.520634	0.325745	0.521	0.457	1
Smoc1	0.521181	-0.444501	0.312	0.429	1
Txnip	0.521714	0.287687	0.708	0.657	1
Prex2	0.521981	-0.253193	0.229	0.343	1
Psmd13	0.523569	0.262202	0.458	0.371	1
Cltb	0.523844	0.264575	0.271	0.171	1
Vti1b	0.525583	-0.306435	0.354	0.4	1
Cped1	0.527006	-0.259892	0.167	0.257	1
Ccnd3	0.529693	-0.313967	0.708	0.771	1
Ccna2	0.529954	-0.343147	0.167	0.257	1
Lmo2	0.530238	0.338375	0.521	0.429	1
Ncln	0.530634	0.259416	0.333	0.229	1
Tcirg1	0.530969	0.265942	0.229	0.143	1
Fnbp1	0.531443	0.254785	0.271	0.171	1
Ccnd1	0.531709	-0.386909	0.438	0.514	1
Myo6	0.533668	0.256509	0.458	0.371	1
Romo1	0.53601	-0.268914	0.604	0.714	1
Dpysl2	0.536179	-0.316169	0.417	0.514	1
Cdkn2c	0.538679	-0.25539	0.062	0.114	1
Tulp4	0.539132	0.302524	0.396	0.314	1
Pnpt1	0.539858	0.255755	0.229	0.143	1
Armcx1	0.540066	-0.260668	0.312	0.429	1
Mrps16	0.541057	0.252856	0.604	0.486	1
2700081O15Rik	0.541819	0.284808	0.312	0.229	1
Eif4g1	0.541954	-0.350744	0.625	0.714	1
Cmtm3	0.542364	-0.258535	0.521	0.629	1
Fbxo22	0.543393	-0.414085	0.292	0.371	1
Ifitm3	0.543465	-0.250807	0.896	0.914	1
Tomm70a	0.544167	0.25166	0.396	0.286	1
Kdr	0.54422	-0.260257	0.583	0.686	1
Mcts1	0.545943	0.271225	0.354	0.257	1
Smad7	0.546215	0.274288	0.521	0.4	1
Sft2d1	0.547418	-0.301263	0.25	0.343	1
Apoe	0.547695	-0.330047	0.938	0.943	1
Htra1	0.548327	0.313144	0.167	0.114	1
Kxd1	0.549559	0.279925	0.396	0.286	1
Aup1	0.553574	0.260526	0.333	0.229	1
Cdkn1c	0.554639	0.313784	0.875	0.829	1
Zkscan3	0.555268	0.25173	0.417	0.343	1
Scand1	0.555279	0.251636	0.729	0.686	1
Plcg1	0.555337	-0.261378	0.146	0.2	1
Mien1	0.556664	0.382405	0.417	0.343	1
Wnt11	0.559756	0.279566	0.25	0.171	1
Pdlim3	0.560713	0.441914	0.583	0.514	1
Gps1	0.560797	-0.258794	0.333	0.429	1
Dpm2	0.562888	0.301046	0.417	0.314	1
Rrm2	0.563725	-0.473225	0.146	0.2	1
Slfn9	0.565478	-0.256764	0.104	0.114	1
Ctsl	0.565584	-0.35894	0.938	0.914	1
Mdp1	0.566865	-0.257047	0.292	0.314	1
Trir	0.567578	0.251741	0.75	0.657	1
Cyyr1	0.569967	0.35736	0.292	0.229	1
Ifngr1	0.570188	0.293937	0.271	0.2	1
Cops2	0.570193	-0.268002	0.292	0.4	1
D16Ertd472e	0.572617	-0.25483	0.146	0.2	1
Zfpm1	0.572795	-0.288919	0.167	0.257	1
Gna12	0.574681	-0.28581	0.208	0.286	1
2310009B15Rik	0.577705	0.267223	0.312	0.229	1
Cd36	0.579043	-0.268667	0.104	0.171	1
Mettl26	0.579128	-0.260001	0.125	0.143	1
Gpr137	0.580526	0.266267	0.188	0.114	1
Prc1	0.58106	-0.428405	0.146	0.2	1
Rassf9	0.581446	0.345264	0.25	0.2	1
Srrm1	0.583364	-0.255515	0.604	0.686	1
Dcaf8	0.584064	0.312574	0.479	0.371	1
Lum	0.58521	0.614433	0.188	0.143	1
G2e3	0.58817	-0.297556	0.167	0.2	1
Eln	0.588457	0.840531	0.458	0.486	1
Ssr1	0.589587	0.288093	0.625	0.514	1
Lpar6	0.592459	-0.308765	0.271	0.314	1
Gng12	0.593989	0.262707	0.25	0.171	1
Sun1	0.595087	0.255796	0.188	0.114	1
Vbp1	0.596668	0.275237	0.417	0.343	1
Zcchc6	0.597853	0.256075	0.354	0.286	1
Ndufc1	0.601665	0.255193	0.812	0.743	1
Pi16	0.602532	0.396892	0.146	0.086	1
Atp2b1	0.605027	0.294283	0.542	0.486	1
Col4a5	0.607109	0.298072	0.188	0.114	1
Il11ra1	0.609503	-0.262446	0.542	0.571	1
Arid4b	0.610104	-0.310906	0.5	0.543	1
Spout1	0.61213	-0.276571	0.125	0.2	1
Cbfa2t3	0.612335	0.27054	0.542	0.543	1
Igfbp7	0.612787	0.476296	0.146	0.086	1
Serpine2	0.613478	-0.284182	0.104	0.171	1
Plat	0.618406	-0.327228	0.292	0.371	1
Crk	0.62009	-0.271795	0.292	0.371	1
R3hdm4	0.620407	0.29111	0.312	0.257	1
Clec14a	0.620634	-0.288522	0.625	0.714	1
Cpq	0.623199	0.299094	0.375	0.343	1
Cks2	0.624531	-0.354734	0.271	0.314	1
Net1	0.624548	-0.333823	0.271	0.343	1
Pabpc4	0.625718	0.298374	0.292	0.229	1
Spaca6	0.626999	0.303495	0.125	0.086	1
Med13	0.628335	0.284876	0.417	0.314	1
Tlnrd1	0.62973	-0.259884	0.208	0.286	1
Sdhaf2	0.629779	0.301644	0.229	0.171	1
Smc4	0.631634	-0.251014	0.438	0.543	1
Dnm1l	0.634434	0.272065	0.375	0.314	1
Tsen34	0.636504	-0.261551	0.521	0.571	1
Asap2	0.637011	0.26835	0.354	0.257	1
Thbs1	0.642921	-0.650415	0.062	0.114	1
Cd24a	0.646263	-0.266416	0.188	0.2	1
Plk2	0.646833	0.281679	0.583	0.514	1
Mb	0.652338	0.284986	0.333	0.286	1
Sdhaf4	0.653467	0.279046	0.333	0.257	1
Trim24	0.660883	0.258513	0.458	0.371	1
Gja4	0.667644	0.31114	0.333	0.343	1
Cope	0.673132	0.255942	0.625	0.6	1
Mef2a	0.678523	0.276192	0.604	0.514	1
Nudt4	0.682074	0.273437	0.521	0.457	1
Ehd1	0.693191	0.334131	0.604	0.6	1
Myl7	0.710764	-0.346204	0.562	0.6	1
Stmn2	0.71394	0.424863	0.104	0.057	1
Zmat2	0.719371	0.278814	0.458	0.4	1
Cox6a2	0.728022	0.256725	0.5	0.457	1
Hba-a1	0.755141	0.344226	0.938	0.971	1
Hic1	0.764761	0.269408	0.125	0.086	1
Jun	0.77	0.313729	0.479	0.429	1
Mef2c	0.777675	-0.258284	0.375	0.429	1
Hapln1	0.791657	0.397232	0.292	0.286	1
Heg1	0.79438	0.250848	0.75	0.714	1
Fbln2	0.805237	0.290358	0.667	0.6	1
Hspb1	0.806416	-0.330142	0.417	0.486	1
Pclaf	0.812711	-0.366075	0.25	0.314	1
Nts	0.820467	-0.823538	0.188	0.2	1
Myl4	0.823479	-0.268805	0.688	0.743	1
Des	0.824561	0.253992	0.188	0.143	1
Sgk3	0.825841	-0.286159	0.104	0.143	1
Ttn	0.855256	0.631057	0.458	0.514	1
Hspa1a	0.8636	0.276772	0.271	0.314	1
Inhba	0.87751	0.336458	0.146	0.114	1
Hba-a2	0.914553	1.32273	0.875	0.857	1
Dcn	0.927987	-0.342071	0.25	0.257	1

## Sheet: e14.5_tbx18mutant_epi
	p_val	avg_log2FC	pct.1	pct.2	p_val_adj
Rpl29	6.25069e-07	3.7013	1	0.125	0.0193621
Hpgd	2.31816e-06	2.84301	0.875	0.167	0.0718072
Xist	3.4039e-06	-2.80286	0	0.875	0.105439
Meg3	7.37161e-05	-1.57674	1	1	1
Tubb2b	0.000175797	-1.91416	0.125	0.875	1
Thbs2	0.000215736	1.98984	0.875	0.208	1
Rnf128	0.000346129	1.64509	0.75	0.042	1
Ifitm3	0.000348122	1.84937	1	0.667	1
Abhd14b	0.00061939	0.894122	0.5	0	1
Stard10	0.000733572	-0.97119	0	0.625	1
Cfh	0.000738187	1.41189	0.75	0.083	1
Tmem37	0.000863211	1.59216	0.75	0.125	1
Eif2a	0.000880009	1.0525	0.875	0.167	1
Ckap4	0.000953803	-1.62298	0.375	0.792	1
Ndufc2	0.00119626	-0.33865	0.5	1	1
Tmem98	0.00136711	0.961236	1	0.333	1
Matn2	0.00137783	1.16791	0.75	0.083	1
Rnd3	0.00138435	-1.16448	0	0.583	1
Mdk	0.00142287	-1.44212	0.875	0.917	1
Sf3b1	0.00151751	-1.18216	0.25	0.917	1
Parm1	0.00185461	0.839889	0.625	0.042	1
Nkain4	0.00205159	1.23218	1	0.792	1
Tbx18	0.00236332	1.67922	0.875	0.333	1
Atp6v1a	0.002504	-1.01873	0	0.542	1
Mrps34	0.002504	-0.885853	0	0.542	1
Topors	0.002504	-0.850144	0	0.542	1
Znrd1	0.002504	-0.935925	0	0.542	1
4933434E20Rik	0.002504	-0.875223	0	0.542	1
Cpe	0.00257863	-1.46329	0.625	1	1
Epdr1	0.00427176	0.498059	0.375	0	1
4632415L05Rik	0.00427176	0.467984	0.375	0	1
Enpp6	0.00427176	0.608056	0.375	0	1
Herc6	0.00427176	0.467984	0.375	0	1
Nudt1	0.00427176	0.518473	0.375	0	1
Tlr5	0.00427176	0.550824	0.375	0	1
Tslp	0.00427176	0.719914	0.375	0	1
Nfatc4	0.00427176	0.447567	0.375	0	1
Bace1	0.00436822	-0.790435	0	0.5	1
Rab6b	0.00436822	-0.927027	0	0.5	1
Smim15	0.00436822	-0.958221	0	0.5	1
Thsd4	0.00436822	-1.04608	0	0.5	1
Rchy1	0.00464442	-0.416743	0.125	0.667	1
Smim1	0.00531789	1.23799	1	0.583	1
Tead1	0.00544871	1.11867	1	0.583	1
Slbp	0.00563243	1.10949	0.75	0.167	1
Dut	0.00576905	-0.998761	0.125	0.75	1
Igfbp4	0.00634276	1.38848	1	0.75	1
Atp1b3	0.00663748	1.0006	0.875	0.333	1
Rbp1	0.00696092	1.265	1	0.75	1
Gpx3	0.00731189	2.12854	0.875	0.417	1
Cdk7	0.007387	-0.690793	0	0.458	1
Egr1	0.007387	-2.47084	0	0.458	1
Gata4	0.007387	-0.950077	0	0.458	1
Got2	0.007387	-0.78049	0	0.458	1
Pear1	0.007387	-0.826479	0	0.458	1
Prkra	0.007387	-0.692834	0	0.458	1
mt-Nd4l	0.007387	-0.956524	0	0.458	1
Alkbh5	0.007387	-0.872588	0	0.458	1
Hcfc1	0.007387	-0.81573	0	0.458	1
Pdlim4	0.007387	-0.971829	0	0.458	1
Anxa5	0.00739203	-0.970416	0.875	0.958	1
Arid5b	0.00775359	-1.31647	0.25	0.833	1
Lsm7	0.00841218	-0.328978	0.25	0.75	1
Fmod	0.00909035	-1.35783	0.375	0.792	1
Cavin2	0.00967131	1.36133	0.625	0.375	1
Slc16a1	0.00991396	1.06761	0.875	0.333	1
Ndufb6	0.0102146	1.02485	1	0.542	1
Col4a2	0.0102465	0.800175	1	0.458	1
Wnt5a	0.0110212	1.23404	1	0.542	1
Nid1	0.0115124	1.15511	0.875	0.333	1
Col5a2	0.0120886	-0.894187	1	0.958	1
Lrp6	0.012112	0.57627	0.875	0.292	1
Bcl9l	0.0121613	-0.699206	0	0.417	1
Gsn	0.0121613	-0.750311	0	0.417	1
Ankhd1	0.0121613	-0.799912	0	0.417	1
Carnmt1	0.0121613	-0.866775	0	0.417	1
Epha3	0.0121613	-1.02467	0	0.417	1
Kdm6b	0.0121613	-1.03527	0	0.417	1
Ly6h	0.0121613	-0.843931	0	0.417	1
Mtmr3	0.0121613	-0.587041	0	0.417	1
Mtx1	0.0121613	-0.723613	0	0.417	1
Neat1	0.0121613	-2.08083	0	0.417	1
Otulin	0.0121613	-0.693566	0	0.417	1
Psme3	0.0121613	-0.647909	0	0.417	1
Rab7b	0.0121613	-0.846742	0	0.417	1
Usp16	0.0121613	-0.723566	0	0.417	1
Ythdf1	0.0121613	-0.852359	0	0.417	1
Cgrrf1	0.0121613	-0.725398	0	0.417	1
Grin2a	0.0121613	-0.804097	0	0.417	1
Hdgfl2	0.0121613	-0.647595	0	0.417	1
Nadk	0.0121613	-0.626339	0	0.417	1
Cd248	0.0125307	-1.21621	0.25	0.792	1
Tmsb10	0.0128078	-0.711085	1	0.958	1
Fkbp1a	0.0129316	0.733766	0.75	0.875	1
C3	0.0129572	1.80702	0.625	0.292	1
Naalad2	0.0134617	0.936811	0.5	0.042	1
Sec61a1	0.0134966	0.523625	1	0.5	1
Golgb1	0.0137327	-1.17822	0.25	0.792	1
Pcdh18	0.0152827	1.01968	0.5	0.083	1
Maged1	0.0153814	-0.629801	1	0.917	1
Fbn2	0.01542	1.06728	0.75	0.25	1
Pkhd1l1	0.0155283	1.37037	0.625	0.375	1
Peg3	0.0157389	1.43654	1	0.875	1
Fbln2	0.015843	-0.435691	1	0.958	1
Cnpy2	0.0162267	-1.0035	0.875	0.958	1
Ywhaz	0.0167	-0.521116	0.625	1	1
Arl6ip5	0.0168328	-1.1309	0.125	0.625	1
1500015O10Rik	0.0172927	2.38937	0.625	0.25	1
Plcd3	0.0173813	0.786387	0.5	0.042	1
Haus8	0.0174093	0.635789	0.5	0.042	1
Tnnt2	0.01865	-1.02215	0.875	1	1
Nrep	0.0190054	-0.677386	1	0.917	1
Cxadr	0.0192005	-1.26688	0.625	0.875	1
B4galt6	0.0194632	1.18766	0.625	0.167	1
Cnot7	0.0195633	-0.642711	0	0.375	1
2510009E07Rik	0.0195633	-0.664824	0	0.375	1
Bcr	0.0195633	-0.697021	0	0.375	1
Ccl27a	0.0195633	-0.670996	0	0.375	1
Cic	0.0195633	-0.631806	0	0.375	1
Dkc1	0.0195633	-0.533903	0	0.375	1
Frg1	0.0195633	-0.568091	0	0.375	1
Lmo7	0.0195633	-0.611901	0	0.375	1
Mau2	0.0195633	-0.575451	0	0.375	1
Nemf	0.0195633	-0.637861	0	0.375	1
Plcb4	0.0195633	-0.649264	0	0.375	1
Podxl2	0.0195633	-0.869567	0	0.375	1
Ppp1r10	0.0195633	-0.585442	0	0.375	1
Rcan2	0.0195633	-0.805726	0	0.375	1
Scyl1	0.0195633	-0.632435	0	0.375	1
Sec24a	0.0195633	-0.536624	0	0.375	1
Tmem43	0.0195633	-0.533203	0	0.375	1
Trak1	0.0195633	-0.691198	0	0.375	1
Triobp	0.0195633	-0.738769	0	0.375	1
Vps37a	0.0195633	-0.619158	0	0.375	1
Vps41	0.0195633	-0.489699	0	0.375	1
Ypel5	0.0195633	-0.627291	0	0.375	1
Zc3h7a	0.0195633	-0.604422	0	0.375	1
Zfp280d	0.0195633	-0.790941	0	0.375	1
1010001N08Rik	0.0195633	-0.581127	0	0.375	1
Cdc42se2	0.0195633	-0.575238	0	0.375	1
Col6a5	0.0195633	-0.704118	0	0.375	1
Coq10b	0.0195633	-0.695904	0	0.375	1
Fam189b	0.0195633	-0.565076	0	0.375	1
Gga1	0.0195633	-0.647125	0	0.375	1
Gskip	0.0195633	-0.504654	0	0.375	1
Iws1	0.0195633	-0.703256	0	0.375	1
Kirrel	0.0195633	-0.668336	0	0.375	1
Pop5	0.0195633	-0.533288	0	0.375	1
Samm50	0.0195633	-0.754262	0	0.375	1
Ubap2	0.0195633	-0.591415	0	0.375	1
Xpo7	0.0195633	-0.639863	0	0.375	1
Kansl1	0.0206062	0.709846	0.625	0.125	1
Ufc1	0.0208656	-0.958864	0.25	0.792	1
Aplp1	0.0215319	1.32414	0.75	0.333	1
Nrbp1	0.0218788	-1.12778	0.125	0.667	1
Arl2	0.0219596	0.719404	0.875	0.333	1
Angptl7	0.0224134	1.74332	0.625	0.208	1
Grina	0.0224514	-1.09398	0.125	0.667	1
Pxmp4	0.0225279	0.758008	0.75	0.208	1
Mia2	0.0227427	-0.831577	0.125	0.667	1
Col6a6	0.0227959	-1.22907	0.5	0.792	1
Hmgn1	0.0228568	-0.852175	0.75	1	1
Tomm20	0.0232101	-0.986468	0.25	0.792	1
Serf2	0.0232308	-0.684437	1	1	1
Elf2	0.0239588	-0.870762	0.125	0.625	1
Ncoa4	0.0244183	0.9309	0.875	0.792	1
Mgp	0.0244923	1.41268	1	0.875	1
Fam213a	0.0247087	0.818586	0.625	0.125	1
B2m	0.0250972	0.699616	1	0.542	1
Tek	0.0254268	0.88219	0.625	0.125	1
Psmb6	0.0258583	-1.29822	0.125	0.625	1
Erbb4	0.0259921	0.490605	0.25	0	1
Gabrb1	0.0259921	0.490605	0.25	0	1
2810408A11Rik	0.0259921	0.433698	0.25	0	1
A830082K12Rik	0.0259921	0.26938	0.25	0	1
Bcas3	0.0259921	0.42902	0.25	0	1
Ccdc173	0.0259921	0.433698	0.25	0	1
Dapk2	0.0259921	0.42902	0.25	0	1
Dbr1	0.0259921	0.26938	0.25	0	1
Gm45902	0.0259921	0.26938	0.25	0	1
Klhl18	0.0259921	0.26938	0.25	0	1
Mtcl1	0.0259921	0.26938	0.25	0	1
Mtr	0.0259921	0.433698	0.25	0	1
Nr2f1	0.0259921	0.26938	0.25	0	1
Prlr	0.0259921	0.26938	0.25	0	1
Rmi2	0.0259921	0.26938	0.25	0	1
Ttc21b	0.0259921	0.42902	0.25	0	1
Usp51	0.0259921	0.26938	0.25	0	1
Celf3	0.0259921	0.412038	0.25	0	1
Gm19426	0.0259921	0.897631	0.25	0	1
Itga1	0.0259921	0.412038	0.25	0	1
Prelp	0.0259921	0.540133	0.25	0	1
Unc5c	0.0259921	0.412038	0.25	0	1
Alpk3	0.0259921	0.46979	0.25	0	1
Atp11c	0.0259921	0.520217	0.25	0	1
Clasrp	0.0259921	0.46979	0.25	0	1
Exosc9	0.0259921	0.380095	0.25	0	1
Fam187b	0.0259921	0.388351	0.25	0	1
Ggnbp1	0.0259921	0.532731	0.25	0	1
Gm17586	0.0259921	0.51026	0.25	0	1
Gna12	0.0259921	0.388351	0.25	0	1
Gucd1	0.0259921	0.388351	0.25	0	1
Kctd12b	0.0259921	0.520217	0.25	0	1
Rnf26	0.0259921	0.380095	0.25	0	1
Scara5	0.0259921	0.380095	0.25	0	1
Tbc1d5	0.0259921	0.295897	0.25	0	1
Trim30d	0.0259921	0.380095	0.25	0	1
Cdc42bpg	0.0259921	0.333003	0.25	0	1
Chrm3	0.0259921	0.515812	0.25	0	1
Fam171a1	0.0259921	0.383524	0.25	0	1
Fgfr2	0.0259921	0.884571	0.25	0	1
Itga7	0.0259921	0.333003	0.25	0	1
Nectin1	0.0259921	0.383524	0.25	0	1
Pgpep1l	0.0259921	0.646473	0.25	0	1
Ppp1r3c	0.0259921	0.515812	0.25	0	1
Rb1	0.0259921	0.333003	0.25	0	1
Tfpi2	0.0259921	0.383524	0.25	0	1
Trmt12	0.0259921	0.333003	0.25	0	1
Zbtb22	0.0259921	0.535979	0.25	0	1
Zfp687	0.0259921	0.383524	0.25	0	1
Zscan29	0.0259921	0.515812	0.25	0	1
Fam135a	0.0259921	0.551985	0.25	0	1
Mipol1	0.0259921	0.365994	0.25	0	1
Myo7a	0.0259921	0.551985	0.25	0	1
Prkd1	0.0259921	0.551985	0.25	0	1
Rmdn3	0.0259921	0.365994	0.25	0	1
Zfp710	0.0259921	0.365994	0.25	0	1
Rarres2	0.0260089	-1.37235	0.5	0.917	1
Lgals1	0.0261082	-1.08033	0.875	0.958	1
Ppme1	0.0261176	0.742996	0.625	0.125	1
Serf1	0.0269276	-0.906892	0.5	0.875	1
Ints14	0.0269907	0.631985	0.625	0.125	1
Tubb2a	0.0270469	-1.14977	0.375	0.833	1
Myadm	0.0276078	0.456191	1	0.542	1
Prnp	0.02845	1.04821	0.875	0.375	1
Pafah1b1	0.029337	0.871594	0.875	0.708	1
Tspan4	0.029605	1.24408	0.625	0.25	1
Psma7	0.0298762	-0.872972	0.75	1	1
Rpl35	0.0304562	0.763117	1	1	1
Pts	0.0304978	0.860591	0.625	0.167	1
Snrnp200	0.0305486	-0.913483	0.125	0.625	1
Ankrd29	0.0308516	-0.489352	0	0.333	1
B4galt4	0.0308516	-0.621661	0	0.333	1
Colec11	0.0308516	-1.06314	0	0.333	1
Coq9	0.0308516	-0.518055	0	0.333	1
Cwc22	0.0308516	-0.562372	0	0.333	1
Dusp5	0.0308516	-0.54327	0	0.333	1
Gt(ROSA)26Sor	0.0308516	-0.580482	0	0.333	1
Ttll12	0.0308516	-0.710047	0	0.333	1
Becn1	0.0308516	-0.577625	0	0.333	1
1810041L15Rik	0.0308516	-0.647543	0	0.333	1
Aamdc	0.0308516	-0.701646	0	0.333	1
Dnajc11	0.0308516	-0.530831	0	0.333	1
Ggct	0.0308516	-0.652118	0	0.333	1
Grhpr	0.0308516	-0.578277	0	0.333	1
Hnrnph2	0.0308516	-0.544244	0	0.333	1
Mfn2	0.0308516	-0.557468	0	0.333	1
Mt2	0.0308516	-1.38052	0	0.333	1
Npas3	0.0308516	-0.536134	0	0.333	1
Npc1	0.0308516	-0.602802	0	0.333	1
Orai1	0.0308516	-0.49102	0	0.333	1
Otud4	0.0308516	-0.506177	0	0.333	1
Oxa1l	0.0308516	-0.627149	0	0.333	1
Pithd1	0.0308516	-0.449716	0	0.333	1
Ppil3	0.0308516	-0.455285	0	0.333	1
Psd	0.0308516	-0.600728	0	0.333	1
Sfswap	0.0308516	-0.511267	0	0.333	1
Socs3	0.0308516	-0.890925	0	0.333	1
Socs6	0.0308516	-0.510674	0	0.333	1
Spout1	0.0308516	-0.533866	0	0.333	1
4921524J17Rik	0.0308516	-0.519976	0	0.333	1
Acly	0.0308516	-0.46034	0	0.333	1
Adgrl2	0.0308516	-0.629888	0	0.333	1
Arrdc3	0.0308516	-0.494442	0	0.333	1
B4galt3	0.0308516	-0.575423	0	0.333	1
Cdk14	0.0308516	-0.50913	0	0.333	1
Cebpg	0.0308516	-0.585411	0	0.333	1
Frem2	0.0308516	-0.589182	0	0.333	1
Golph3	0.0308516	-0.554079	0	0.333	1
Ldb1	0.0308516	-0.527385	0	0.333	1
Ltbp2	0.0308516	-1.04082	0	0.333	1
Mvb12b	0.0308516	-0.547221	0	0.333	1
Nrbf2	0.0308516	-0.553087	0	0.333	1
Pmpca	0.0308516	-0.609957	0	0.333	1
Podxl	0.0308516	-0.558735	0	0.333	1
Rbm4b	0.0308516	-0.506717	0	0.333	1
Ruvbl1	0.0308516	-0.631959	0	0.333	1
Timm9	0.0308516	-0.626054	0	0.333	1
Vmp1	0.0308516	-0.595196	0	0.333	1
S100a6	0.0309519	-1.05612	0.75	1	1
Cst3	0.0309646	0.612203	0.875	0.958	1
Slc38a1	0.0313619	-1.02192	0.25	0.75	1
Hnrnpd	0.0316728	-0.623123	0.25	0.75	1
Col1a1	0.0318173	-1.62644	1	1	1
Zdbf2	0.0329924	1.05728	0.875	0.458	1
Zfhx3	0.0331795	-0.815923	0.125	0.583	1
Col4a1	0.0332969	0.900983	1	0.583	1
G3bp2	0.0348014	-0.945207	0.25	0.75	1
Adk	0.0350936	0.843595	0.75	0.25	1
Myl4	0.0355192	0.641645	1	0.625	1
Acox1	0.0356412	0.911705	0.5	0.083	1
Col5a1	0.0362095	-0.905697	0.625	0.958	1
Msi2	0.0362678	0.921445	0.75	0.542	1
Rab2a	0.036922	-0.804709	0.625	0.958	1
Tspo	0.0371601	-0.329964	1	0.708	1
Idh3g	0.0379028	-0.654737	0.125	0.625	1
Hspa8	0.0381715	-0.645049	1	0.958	1
Atg3	0.0385055	-0.848825	0.125	0.625	1
Mrps9	0.0385668	0.839637	0.625	0.167	1
Clec3b	0.0386982	1.08229	0.625	0.167	1
Znhit1	0.0390198	-0.687669	0.25	0.75	1
Ndrg2	0.039211	-0.821756	0.125	0.625	1
Rnase4	0.0393173	0.730452	0.75	0.75	1
Rab1a	0.0396693	-0.966729	0.5	0.833	1
Col1a2	0.0397193	-1.23224	1	0.958	1
Cryl1	0.0399856	0.519914	0.375	0.542	1
Spon2	0.0407337	1.27992	0.875	0.458	1
Npr3	0.0408463	0.887268	0.5	0.125	1
Hes1	0.0414865	0.547429	0.5	0.083	1
Sugt1	0.042136	-1.06294	0.125	0.583	1
Pias2	0.0426752	0.750561	0.625	0.167	1
Psmd8	0.0427786	-0.767935	0.25	0.75	1
Ly6e	0.0427965	0.788447	1	0.583	1
Col6a2	0.0431007	0.49281	1	0.583	1
Tsc22d1	0.0437368	-1.01177	0.75	0.875	1
Ccnd1	0.0441721	0.519141	0.125	0.333	1
Yipf3	0.0443236	-0.891736	0.25	0.708	1
Tsc22d3	0.044804	1.18777	0.5	0.25	1
Taok1	0.0451995	0.522382	0.625	0.708	1
Capn6	0.0467058	0.967977	0.875	0.917	1
Rbm27	0.0478422	-0.491525	0	0.292	1
Trpc1	0.0478422	-0.514919	0	0.292	1
4932438H23Rik	0.0478422	-0.491067	0	0.292	1
Adcy6	0.0478422	-0.763941	0	0.292	1
Agl	0.0478422	-0.478735	0	0.292	1
Dnajb2	0.0478422	-0.380411	0	0.292	1
Exog	0.0478422	-0.415343	0	0.292	1
Exosc5	0.0478422	-0.536395	0	0.292	1
Gtf3c2	0.0478422	-0.567216	0	0.292	1
Hacd1	0.0478422	-0.547099	0	0.292	1
Iars2	0.0478422	-0.450517	0	0.292	1
Ice1	0.0478422	-0.5787	0	0.292	1
Lats1	0.0478422	-0.364439	0	0.292	1
Nell2	0.0478422	-0.603476	0	0.292	1
Orc4	0.0478422	-0.323174	0	0.292	1
Pde6d	0.0478422	-0.466744	0	0.292	1
Safb2	0.0478422	-0.541207	0	0.292	1
Sema5a	0.0478422	-0.586553	0	0.292	1
Slc31a1	0.0478422	-0.642053	0	0.292	1
Stbd1	0.0478422	-0.535792	0	0.292	1
Supt20	0.0478422	-0.55293	0	0.292	1
Tceal3	0.0478422	-0.37727	0	0.292	1
Txndc11	0.0478422	-0.487387	0	0.292	1
Usp40	0.0478422	-0.48509	0	0.292	1
Yipf2	0.0478422	-0.48302	0	0.292	1
Zdhhc12	0.0478422	-0.461988	0	0.292	1
2410004B18Rik	0.0478422	-0.492342	0	0.292	1
Abhd13	0.0478422	-0.419518	0	0.292	1
Aga	0.0478422	-0.569956	0	0.292	1
Atat1	0.0478422	-0.517766	0	0.292	1
Atg5	0.0478422	-0.637918	0	0.292	1
Cd59a	0.0478422	-0.488786	0	0.292	1
Cpne8	0.0478422	-0.789883	0	0.292	1
Dcaf10	0.0478422	-0.42003	0	0.292	1
Dnajc2	0.0478422	-0.63577	0	0.292	1
Fgd1	0.0478422	-0.607245	0	0.292	1
Galt	0.0478422	-0.509155	0	0.292	1
Gpr85	0.0478422	-0.436963	0	0.292	1
Guf1	0.0478422	-0.545863	0	0.292	1
Il1rapl1	0.0478422	-0.443718	0	0.292	1
Izumo4	0.0478422	-0.487967	0	0.292	1
Kif13a	0.0478422	-0.757373	0	0.292	1
Krt10	0.0478422	-0.546917	0	0.292	1
Map3k4	0.0478422	-0.481133	0	0.292	1
Mapk8	0.0478422	-0.414768	0	0.292	1
Nup98	0.0478422	-0.643637	0	0.292	1
Phf8	0.0478422	-0.471672	0	0.292	1
Pnrc2	0.0478422	-0.484702	0	0.292	1
Pogz	0.0478422	-0.599074	0	0.292	1
Prelid2	0.0478422	-0.473641	0	0.292	1
Prmt5	0.0478422	-0.473711	0	0.292	1
Ptprz1	0.0478422	-0.841439	0	0.292	1
Rab11fip2	0.0478422	-0.450788	0	0.292	1
Rac3	0.0478422	-0.642524	0	0.292	1
Rnaseh1	0.0478422	-0.500421	0	0.292	1
Sbds	0.0478422	-0.352805	0	0.292	1
Sf3a1	0.0478422	-0.417325	0	0.292	1
Sh2d4a	0.0478422	-0.466138	0	0.292	1
Shtn1	0.0478422	-0.501025	0	0.292	1
Snx8	0.0478422	-0.513266	0	0.292	1
Spock2	0.0478422	-0.810361	0	0.292	1
Tbc1d2b	0.0478422	-0.426477	0	0.292	1
Thyn1	0.0478422	-0.551614	0	0.292	1
Tlnrd1	0.0478422	-0.377508	0	0.292	1
Xab2	0.0478422	-0.343377	0	0.292	1
Zfand1	0.0478422	-0.474301	0	0.292	1
Zfc3h1	0.0478422	-0.461144	0	0.292	1
Zfp397	0.0478422	-0.590293	0	0.292	1
Acvr2a	0.0478422	-0.490745	0	0.292	1
Brwd1	0.0478422	-0.540751	0	0.292	1
Capg	0.0478422	-0.359312	0	0.292	1
Dnajc7	0.0478422	-0.546257	0	0.292	1
Dusp22	0.0478422	-0.479803	0	0.292	1
Eef2kmt	0.0478422	-0.420346	0	0.292	1
Efna1	0.0478422	-0.441056	0	0.292	1
Fam117a	0.0478422	-0.421344	0	0.292	1
Fbxo11	0.0478422	-0.575619	0	0.292	1
Fbxw11	0.0478422	-0.410283	0	0.292	1
Klhl13	0.0478422	-0.512738	0	0.292	1
Lcmt1	0.0478422	-0.413857	0	0.292	1
Magi1	0.0478422	-0.521871	0	0.292	1
Mn1	0.0478422	-0.561892	0	0.292	1
Mpv17l2	0.0478422	-0.620593	0	0.292	1
Msra	0.0478422	-0.46139	0	0.292	1
Otud6b	0.0478422	-0.471954	0	0.292	1
Prkag2	0.0478422	-0.561071	0	0.292	1
Psmg1	0.0478422	-0.399374	0	0.292	1
Rnf20	0.0478422	-0.557217	0	0.292	1
Sim2	0.0478422	-0.423737	0	0.292	1
Slc35a2	0.0478422	-0.536057	0	0.292	1
Sp3os	0.0478422	-0.556852	0	0.292	1
Stard7	0.0478422	-0.590134	0	0.292	1
Tanc1	0.0478422	-0.450501	0	0.292	1
Zc3hav1l	0.0478422	-0.467865	0	0.292	1
Lum	0.0482833	1.72827	0.625	0.25	1
Strn3	0.0482842	-0.625052	0.125	0.583	1
Tceal8	0.0482897	-0.834451	0.75	0.958	1
Fam162a	0.0484031	-0.332124	0.375	0.833	1
Arsb	0.0484659	-0.910742	0.125	0.583	1
Arrb2	0.0485229	0.614629	0.5	0.083	1
Caap1	0.0487095	0.542208	0.5	0.083	1
Creld1	0.0488502	0.636969	0.5	0.083	1
Mrpl10	0.0493719	0.688381	0.5	0.083	1
Mrc2	0.049523	0.763142	0.5	0.083	1
Metrnl	0.0497662	-1.08427	0.125	0.583	1
Lpin1	0.0500725	0.666515	0.375	0.042	1
Dvl2	0.0502934	0.629143	0.5	0.083	1
Tmsb4x	0.0504109	-1.19896	1	1	1
Zcchc7	0.0509873	-0.996252	0.125	0.583	1
Fmo2	0.0511311	1.8948	0.5	0.083	1
Myl7	0.0511774	-1.32698	0.75	0.958	1
Naaa	0.0516072	0.985907	0.5	0.125	1
Mpzl1	0.0516155	0.77674	0.625	0.167	1
Rpia	0.0516671	0.485099	0.5	0.083	1
Thoc2	0.0516685	-0.437606	0.25	0.708	1
Ppfibp1	0.0517668	1.00953	0.875	0.5	1
Ndufa11	0.0521213	-0.672972	0.625	0.958	1
Ano10	0.0524436	0.712497	0.625	0.167	1
Smc3	0.0527068	0.255186	0.375	0.667	1
Synj1	0.053657	0.638248	0.625	0.167	1
Gabarapl1	0.0539786	-0.674055	0.375	0.833	1
Ap2m1	0.0540575	-0.705344	0.625	0.625	1
Ezr	0.0543813	0.68342	1	0.917	1
Slc9a3r1	0.0544399	-1.25812	0.625	0.833	1
Them4	0.0544592	0.310396	0.375	0.042	1
Il33	0.0546988	1.20965	0.625	0.208	1
Mut	0.0560252	0.687579	0.375	0.042	1
Nrk	0.0560745	0.754152	1	0.708	1
Bgn	0.0565424	0.833032	1	0.708	1
Slc25a5	0.0566726	-0.717445	0.375	0.833	1
Tm4sf1	0.05668	-1.26631	0.25	0.708	1
Ybx1	0.0566972	-0.828017	0.875	1	1
Pdcd6	0.0572075	-0.794439	0.375	0.792	1
Edf1	0.0573905	-0.913037	0.375	0.792	1
Anks3	0.0574171	0.574597	0.375	0.042	1
Rabif	0.0577005	0.661578	0.375	0.042	1
Inpp5f	0.0579191	0.770489	0.375	0.042	1
Mapkapk3	0.0585545	0.444141	0.375	0.042	1
Cd82	0.0585618	0.527445	1	0.625	1
Trmt11	0.058638	0.26404	0.375	0.042	1
Eva1b	0.0590555	0.448723	0.375	0.458	1
Ifitm1	0.0595943	0.954587	0.5	0.125	1
Prss23	0.0596794	-1.06878	0.375	0.708	1
Ppp3ca	0.0598939	0.547169	1	0.625	1
Pfdn1	0.0602391	-1.07438	0.25	0.625	1
Psmc6	0.0607801	0.322445	1	0.625	1
Hypk	0.0611878	-0.786228	0.25	0.708	1
Glmp	0.0617806	0.586199	0.875	0.417	1
Ptn	0.0623785	0.812706	1	0.833	1
Nmral1	0.0624998	0.522348	0.375	0.042	1
Slmap	0.0635789	-0.731229	0.125	0.583	1
Pmp22	0.0636564	-0.963667	0.625	0.792	1
Gm20186	0.0638378	-1.21753	0.125	0.583	1
Ddx6	0.06433	-0.810885	0.25	0.708	1
Bcs1l	0.0649715	0.548309	0.375	0.042	1
Cald1	0.0651404	0.859635	1	0.917	1
Rnf4	0.0656704	-0.825348	0.125	0.542	1
Nptn	0.0657517	0.777152	0.875	0.458	1
Pcmtd1	0.0667905	0.258038	0.75	0.333	1
Upp2	0.0682045	0.390308	0.375	0.042	1
Ctnnbip1	0.0682924	-0.444189	0.25	0.708	1
Abhd17a	0.0684328	-0.315911	0.25	0.667	1
Snx3	0.0692795	0.546241	0.875	0.917	1
Ablim1	0.0693126	0.751594	0.625	0.25	1
Stk26	0.0698864	1.01976	0.75	0.583	1
Pnisr	0.0699203	-0.472688	0.75	0.583	1
Ifih1	0.0705506	0.839823	0.5	0.125	1
Reep3	0.0706898	0.656516	0.75	0.292	1
Psmd12	0.0712431	0.646473	0.75	0.292	1
Lpgat1	0.0712702	0.612291	0.75	0.292	1
Pgrmc1	0.0715691	-0.868939	0.625	0.875	1
Tbc1d17	0.0715972	0.635152	0.75	0.292	1
Mfsd14b	0.0717826	0.703526	0.375	0.042	1
Cdk2ap1	0.0718166	-0.660416	0.25	0.708	1
Thrb	0.0718658	0.666382	0.375	0.042	1
Xbp1	0.072164	-0.896965	0.375	0.667	1
Rab9	0.0721761	1.05332	0.75	0.375	1
2410015M20Rik	0.072313	-0.91747	0.375	0.792	1
Zfp780b	0.0725706	0.376248	0.375	0.042	1
Cst9	0.0728784	0.770482	0.375	0.042	1
Chd2	0.0731719	-0.571797	0	0.25	1
Crygb	0.0731719	-0.590283	0	0.25	1
Dcaf4	0.0731719	-0.40491	0	0.25	1
Ddx19a	0.0731719	-0.322632	0	0.25	1
Dock1	0.0731719	-0.397467	0	0.25	1
Fbxo33	0.0731719	-0.729459	0	0.25	1
Gamt	0.0731719	-0.589139	0	0.25	1
Glrx	0.0731719	-0.595715	0	0.25	1
Lrrc40	0.0731719	-0.406953	0	0.25	1
Mamstr	0.0731719	-0.361717	0	0.25	1
Med16	0.0731719	-0.394426	0	0.25	1
Ndrg3	0.0731719	-0.363523	0	0.25	1
Nppb	0.0731719	-0.549926	0	0.25	1
Ppp2r1b	0.0731719	-0.405299	0	0.25	1
Proser2	0.0731719	-0.475477	0	0.25	1
Prr14	0.0731719	-0.521315	0	0.25	1
Rab11fip3	0.0731719	-0.461028	0	0.25	1
Rubcn	0.0731719	-0.398548	0	0.25	1
Slc45a4	0.0731719	-0.342158	0	0.25	1
Tmem45a	0.0731719	-0.322708	0	0.25	1
Vps26b	0.0731719	-0.477696	0	0.25	1
Aspscr1	0.0731719	-0.466667	0	0.25	1
B830012L14Rik	0.0731719	-0.341872	0	0.25	1
Cabin1	0.0731719	-0.391384	0	0.25	1
Cbfa2t3	0.0731719	-0.360919	0	0.25	1
Cers6	0.0731719	-0.349472	0	0.25	1
Dhx8	0.0731719	-0.352524	0	0.25	1
Ncoa5	0.0731719	-0.366867	0	0.25	1
Phf13	0.0731719	-0.392618	0	0.25	1
Polg	0.0731719	-0.450619	0	0.25	1
Rabep1	0.0731719	-0.494059	0	0.25	1
Rpe	0.0731719	-0.340557	0	0.25	1
Shisa4	0.0731719	-0.344923	0	0.25	1
Stard3	0.0731719	-0.378789	0	0.25	1
Usp6nl	0.0731719	-0.348089	0	0.25	1
Zfp688	0.0731719	-0.447467	0	0.25	1
1810055G02Rik	0.0731719	-0.428754	0	0.25	1
9330182L06Rik	0.0731719	-0.444825	0	0.25	1
Ank2	0.0731719	-0.416613	0	0.25	1
Ap1b1	0.0731719	-0.386431	0	0.25	1
Arl6	0.0731719	-0.385388	0	0.25	1
Bcl2l11	0.0731719	-0.406039	0	0.25	1
Brd9	0.0731719	-0.411978	0	0.25	1
Car9	0.0731719	-0.885128	0	0.25	1
Cdc25a	0.0731719	-0.393634	0	0.25	1
Cep350	0.0731719	-0.423393	0	0.25	1
Chm	0.0731719	-0.497632	0	0.25	1
Clmp	0.0731719	-0.453097	0	0.25	1
Clstn1	0.0731719	-0.510434	0	0.25	1
Dennd2a	0.0731719	-0.353063	0	0.25	1
Fosb	0.0731719	-0.756609	0	0.25	1
Gtpbp2	0.0731719	-0.389688	0	0.25	1
H2-D1	0.0731719	-0.599742	0	0.25	1
Hacd2	0.0731719	-0.467545	0	0.25	1
Ip6k1	0.0731719	-0.416181	0	0.25	1
Kat5	0.0731719	-0.528565	0	0.25	1
Klf7	0.0731719	-0.594332	0	0.25	1
Kpna3	0.0731719	-0.462097	0	0.25	1
Mapre2	0.0731719	-0.353893	0	0.25	1
Med17	0.0731719	-0.569693	0	0.25	1
Mex3d	0.0731719	-0.451524	0	0.25	1
Msantd2	0.0731719	-0.396934	0	0.25	1
Naf1	0.0731719	-0.452592	0	0.25	1
Nipsnap3b	0.0731719	-0.357274	0	0.25	1
Pdcd2	0.0731719	-0.453293	0	0.25	1
Polr2b	0.0731719	-0.31964	0	0.25	1
Pyurf	0.0731719	-0.459348	0	0.25	1
Rimklb	0.0731719	-0.35246	0	0.25	1
Rnf34	0.0731719	-0.543279	0	0.25	1
Shb	0.0731719	-0.561298	0	0.25	1
Slc16a9	0.0731719	-0.439001	0	0.25	1
Snx15	0.0731719	-0.358569	0	0.25	1
Stk38l	0.0731719	-0.305422	0	0.25	1
Tspan13	0.0731719	-0.411608	0	0.25	1
Wdr60	0.0731719	-0.476923	0	0.25	1
Yeats2	0.0731719	-0.413178	0	0.25	1
Zbtb8b	0.0731719	-0.421225	0	0.25	1
Zer1	0.0731719	-0.356392	0	0.25	1
Zfp251	0.0731719	-0.431873	0	0.25	1
Zfp469	0.0731719	-0.504297	0	0.25	1
Zfp787	0.0731719	-0.300021	0	0.25	1
Gfm1	0.0731719	-0.416111	0	0.25	1
Itsn2	0.0731719	-0.525704	0	0.25	1
Tle4	0.0731719	-0.51129	0	0.25	1
Zbtb11	0.0731719	-0.40148	0	0.25	1
Abcf2	0.0731719	-0.458772	0	0.25	1
Adgrg2	0.0731719	-0.386606	0	0.25	1
Arhgap22	0.0731719	-0.4709	0	0.25	1
Arl14ep	0.0731719	-0.479831	0	0.25	1
Axin1	0.0731719	-0.322692	0	0.25	1
B9d2	0.0731719	-0.358019	0	0.25	1
Bccip	0.0731719	-0.362858	0	0.25	1
Cadm4	0.0731719	-0.676322	0	0.25	1
Cbr4	0.0731719	-0.376956	0	0.25	1
Ccdc93	0.0731719	-0.333722	0	0.25	1
Ets2	0.0731719	-0.490678	0	0.25	1
F3	0.0731719	-0.485547	0	0.25	1
Fbxo3	0.0731719	-0.413674	0	0.25	1
Fbxo38	0.0731719	-0.459338	0	0.25	1
Gsk3a	0.0731719	-0.442245	0	0.25	1
Hccs	0.0731719	-0.503204	0	0.25	1
Insr	0.0731719	-0.388563	0	0.25	1
Katna1	0.0731719	-0.285042	0	0.25	1
Kcna4	0.0731719	-0.560869	0	0.25	1
Lnx2	0.0731719	-0.336788	0	0.25	1
Map3k7	0.0731719	-0.40312	0	0.25	1
Mcub	0.0731719	-0.467654	0	0.25	1
Med11	0.0731719	-0.435988	0	0.25	1
Mettl14	0.0731719	-0.456934	0	0.25	1
Mterf3	0.0731719	-0.321564	0	0.25	1
Myh6	0.0731719	-0.432382	0	0.25	1
Nup62	0.0731719	-0.434372	0	0.25	1
Nxph3	0.0731719	-0.421521	0	0.25	1
Pias3	0.0731719	-0.358175	0	0.25	1
Plpp3	0.0731719	-0.556776	0	0.25	1
Scaf8	0.0731719	-0.324169	0	0.25	1
Slc12a4	0.0731719	-0.399069	0	0.25	1
Slc35b1	0.0731719	-0.428315	0	0.25	1
Tagln	0.0731719	-1.43598	0	0.25	1
Thap4	0.0731719	-0.411594	0	0.25	1
Tln2	0.0731719	-0.38472	0	0.25	1
Trp53rka	0.0731719	-0.472319	0	0.25	1
Tsr3	0.0731719	-0.47677	0	0.25	1
Ttyh1	0.0731719	-0.474428	0	0.25	1
Ube2f	0.0731719	-0.43001	0	0.25	1
Usp10	0.0731719	-0.496786	0	0.25	1
Zbed3	0.0731719	-0.50064	0	0.25	1
Rsrp1	0.0736699	-0.785321	0.75	0.958	1
Kdm5b	0.0737007	-0.76976	0.25	0.708	1
Lifr	0.0738712	0.75076	0.375	0.042	1
Hykk	0.0740921	0.517665	0.375	0.042	1
Spef1	0.0747256	0.491297	0.375	0.042	1
Twsg1	0.0747723	0.812617	1	0.792	1
Laptm4b	0.0747741	0.964498	0.875	0.458	1
BC005537	0.0751601	-0.506898	0.25	0.667	1
Stard9	0.0752796	0.661415	0.375	0.042	1
Ghr	0.0758631	0.921624	0.5	0.25	1
mt-Nd3	0.075865	-0.658628	0.875	1	1
N4bp3	0.076084	0.462058	0.375	0.042	1
Ssu72	0.0761821	-0.98977	0.25	0.667	1
Ei24	0.0764694	0.260546	0.375	0.542	1
Anapc5	0.0765968	-0.447232	0.375	0.792	1
Vps33a	0.0769202	0.617606	0.375	0.042	1
Fhl2	0.0770109	0.820317	0.375	0.042	1
Tollip	0.0771287	0.538353	0.375	0.042	1
Xndc1	0.0782346	0.415445	0.375	0.042	1
Rbpms	0.0787102	-1.03831	0.625	0.875	1
Dlg2	0.0788576	0.925636	0.375	0.042	1
Stx5a	0.0791707	-0.779485	0.125	0.5	1
Ssrp1	0.0794751	-0.425919	0.25	0.667	1
Rabepk	0.0799806	0.511328	0.375	0.042	1
Fbxl22	0.0800209	0.553555	0.375	0.042	1
Zfp866	0.0800597	0.430884	0.375	0.042	1
Xdh	0.0800764	0.742786	0.375	0.042	1
Scaf1	0.0800904	0.501783	0.375	0.042	1
Pwwp2b	0.0800952	0.635216	0.375	0.042	1
Bysl	0.0801142	0.430179	0.375	0.042	1
Mfge8	0.080165	0.492466	0.375	0.042	1
Adam23	0.0802297	0.518156	0.375	0.042	1
Zfp771	0.0802725	-0.770856	0.125	0.542	1
Kif26b	0.0802837	0.678232	0.375	0.042	1
Skp1a	0.0807453	-0.791965	0.5	0.75	1
Hnrnpa3	0.0818954	0.484869	0.875	0.917	1
Parva	0.0819085	0.744935	0.875	0.458	1
Fzd4	0.0822409	0.773883	0.625	0.208	1
Ppm1a	0.082514	0.698964	0.875	0.458	1
Ap2s1	0.0828766	-0.736974	0.625	0.75	1
Zfp664	0.0834022	-0.915701	0.25	0.667	1
Smarce1	0.0835073	0.722263	0.875	0.542	1
Fam174a	0.0840378	-0.748568	0.125	0.542	1
Pard6b	0.0848561	-0.818623	0.125	0.5	1
Trmt112	0.0862955	-0.308851	0.375	0.75	1
Hspa5	0.0863403	-0.946118	0.875	1	1
Vps72	0.086381	-0.536827	0.125	0.542	1
Piezo1	0.0868809	-0.835167	0.25	0.625	1
Ptges3	0.0878111	0.460742	1	0.667	1
Ube2l6	0.0878904	0.755599	0.75	0.333	1
Mif	0.0880989	-0.588533	0.75	0.958	1
Blvrb	0.0881331	0.647045	0.5	0.125	1
Abhd12	0.0890983	0.390628	0.5	0.125	1
Inppl1	0.089417	-0.680703	0.125	0.542	1
Cryab	0.0897214	-0.324531	1	0.833	1
Sec31a	0.0897929	-0.892308	0.25	0.667	1
2300009A05Rik	0.0898046	0.511664	0.5	0.125	1
Pam	0.0903591	0.336664	0.75	0.333	1
Fermt2	0.0904359	-1.00365	0.375	0.625	1
2022-03-02	0.0918798	1.00358	0.625	0.292	1
Hba-a1	0.0921187	5.35691	0.875	0.917	1
Ltbp3	0.092724	-0.918572	0.25	0.667	1
Sec61g	0.0932398	0.252028	0.875	1	1
Mat2b	0.0933385	0.828352	0.625	0.583	1
Tbrg1	0.0934808	-0.793879	0.625	0.833	1
mt-Atp6	0.0936788	-0.544496	1	1	1
Stx4a	0.0941898	-0.686763	0.125	0.5	1
Mllt10	0.0946015	0.657453	0.5	0.125	1
Fbxl7	0.0950076	1.02799	0.5	0.375	1
Rbpj	0.0951244	-0.438515	0.25	0.667	1
Tcf25	0.0952544	-0.768079	0.625	0.917	1
Pkdcc	0.0960554	1.30449	0.75	0.458	1
Tra2a	0.096422	-1.08137	0.375	0.708	1
Crtap	0.0965241	0.625343	0.625	0.625	1
Nktr	0.096565	-0.683635	0.625	0.708	1
Maf1	0.0966109	-0.715971	0.125	0.542	1
Ppp1cb	0.0972373	0.428681	1	0.667	1
Nsrp1	0.097445	-0.629852	0.125	0.542	1
Crebzf	0.0975192	0.682966	0.625	0.208	1
Gpbp1	0.0980016	0.456122	0.875	0.458	1
Snx9	0.098632	0.724789	0.375	0.083	1
Midn	0.0991793	-0.78873	0.125	0.5	1
Npnt	0.0995424	0.554547	0.375	0.458	1
Myh10	0.0997052	-0.761407	0.375	0.792	1
Dap3	0.0998118	0.519914	0.625	0.208	1
Sft2d2	0.0999822	0.455157	0.625	0.208	1
Sgce	0.10076	0.626638	0.625	0.208	1
Atp6v1d	0.101518	0.663781	0.625	0.208	1
Ttc23	0.10182	0.435231	0.625	0.208	1
Dlat	0.10223	0.426129	0.625	0.208	1
Znrf2	0.102277	0.565726	0.625	0.208	1
Ube2h	0.103066	1.00339	0.75	0.375	1
Lhfpl2	0.103158	-0.448159	0.125	0.5	1
Snx27	0.103424	-0.588171	0.25	0.667	1
Mbtd1	0.103705	0.366062	0.75	0.333	1
Fos	0.103886	-2.61253	0.125	0.5	1
Dnaja2	0.103892	-0.96176	0.375	0.708	1
Ctsl	0.103922	0.533166	0.875	0.917	1
Ube2e3	0.104967	-0.76777	0.25	0.667	1
Zhx1	0.105737	0.672431	0.5	0.125	1
Tmem160	0.105801	0.735935	0.375	0.417	1
Itgb8	0.105861	0.59897	0.5	0.125	1
Mpp5	0.106034	0.869791	0.5	0.25	1
Ndufaf8	0.106054	-0.518399	0.25	0.667	1
Col14a1	0.106168	-1.11276	0.25	0.583	1
Auts2	0.107349	-0.686815	0.25	0.667	1
Tmem151a	0.107511	0.580866	1	0.708	1
Gm11808	0.10765	0.528536	1	0.708	1
Nt5c3b	0.108356	0.457343	0.5	0.125	1
Cdk5rap2	0.108434	0.576727	0.5	0.125	1
Ncam1	0.108772	0.527108	0.5	0.125	1
Ppig	0.108871	-0.275956	0.875	0.667	1
Tmem39a	0.109042	0.782509	0.375	0.083	1
Oplah	0.109374	0.580139	0.75	0.333	1
Rbm28	0.109582	-0.341519	0.75	0.583	1
Cd151	0.109962	-0.884564	0.5	0.708	1
Msantd4	0.110137	0.671834	0.625	0.25	1
Yeats4	0.110387	0.677975	0.5	0.125	1
Ntn4	0.110728	-0.494749	0	0.208	1
Actr8	0.110728	-0.332574	0	0.208	1
Ap3d1	0.110728	-0.285618	0	0.208	1
B230354K17Rik	0.110728	-0.279314	0	0.208	1
Card10	0.110728	-0.349476	0	0.208	1
Dbt	0.110728	-0.465038	0	0.208	1
Dsg2	0.110728	-0.425973	0	0.208	1
Edem3	0.110728	-0.386227	0	0.208	1
Fam20a	0.110728	-0.36917	0	0.208	1
Fas	0.110728	-0.399175	0	0.208	1
Furin	0.110728	-0.329552	0	0.208	1
Heca	0.110728	-0.379681	0	0.208	1
Herc2	0.110728	-0.367516	0	0.208	1
Ifrd1	0.110728	-0.42745	0	0.208	1
Ift57	0.110728	-0.396191	0	0.208	1
Mkl2	0.110728	-0.438248	0	0.208	1
Nfkbiz	0.110728	-0.482452	0	0.208	1
Pcnx	0.110728	-0.337133	0	0.208	1
Pes1	0.110728	-0.402822	0	0.208	1
Pfn2	0.110728	-0.304043	0	0.208	1
Pld1	0.110728	-0.274886	0	0.208	1
Pnmal2	0.110728	-0.354791	0	0.208	1
Rgmb	0.110728	-0.339526	0	0.208	1
Rrad	0.110728	-0.433847	0	0.208	1
Rragd	0.110728	-0.402293	0	0.208	1
Saysd1	0.110728	-0.355532	0	0.208	1
Srprb	0.110728	-0.456335	0	0.208	1
Srpx	0.110728	-0.331822	0	0.208	1
Tomm40	0.110728	-0.31642	0	0.208	1
Tyw1	0.110728	-0.343687	0	0.208	1
Ubr7	0.110728	-0.329956	0	0.208	1
Xaf1	0.110728	-0.374099	0	0.208	1
Abcb1b	0.110728	-0.433819	0	0.208	1
Accs	0.110728	-0.362323	0	0.208	1
Alyref2	0.110728	-0.369409	0	0.208	1
Ambra1	0.110728	-0.326144	0	0.208	1
Ankrd39	0.110728	-0.302192	0	0.208	1
Atoh8	0.110728	-0.37856	0	0.208	1
Babam2	0.110728	-0.392586	0	0.208	1
Bmp2k	0.110728	-0.483694	0	0.208	1
Brd3os	0.110728	-0.378647	0	0.208	1
Calml4	0.110728	-0.333799	0	0.208	1
Ccdc22	0.110728	-0.341906	0	0.208	1
Cenpe	0.110728	-0.504229	0	0.208	1
Chpf2	0.110728	-0.373198	0	0.208	1
Clasp2	0.110728	-0.276341	0	0.208	1
Col27a1	0.110728	-0.364563	0	0.208	1
Coq4	0.110728	-0.444347	0	0.208	1
D3Ertd751e	0.110728	-0.323663	0	0.208	1
Dctd	0.110728	-0.265892	0	0.208	1
Dhx40	0.110728	-0.313929	0	0.208	1
Dnajb3	0.110728	-0.371378	0	0.208	1
Dtd1	0.110728	-0.275315	0	0.208	1
Dtx4	0.110728	-0.381445	0	0.208	1
Ephb1	0.110728	-0.470795	0	0.208	1
Etfbkmt	0.110728	-0.308973	0	0.208	1
Fblim1	0.110728	-0.538618	0	0.208	1
Flrt1	0.110728	-0.394338	0	0.208	1
Fryl	0.110728	-0.273559	0	0.208	1
Gcn1l1	0.110728	-0.382455	0	0.208	1
Gm26760	0.110728	-0.419058	0	0.208	1
Gm8773	0.110728	-0.331032	0	0.208	1
Gmppb	0.110728	-0.361699	0	0.208	1
Grb14	0.110728	-0.382821	0	0.208	1
Heatr6	0.110728	-0.348011	0	0.208	1
Ikbkap	0.110728	-0.272866	0	0.208	1
Irs2	0.110728	-0.352265	0	0.208	1
Itgb3bp	0.110728	-0.277248	0	0.208	1
Josd1	0.110728	-0.290894	0	0.208	1
Kmt2b	0.110728	-0.280414	0	0.208	1
Large2	0.110728	-0.303967	0	0.208	1
Leo1	0.110728	-0.274469	0	0.208	1
Lrch3	0.110728	-0.410081	0	0.208	1
Lrpprc	0.110728	-0.281187	0	0.208	1
Mapk8ip1	0.110728	-0.250372	0	0.208	1
Mboat7	0.110728	-0.343914	0	0.208	1
Me1	0.110728	-0.343633	0	0.208	1
Mus81	0.110728	-0.25878	0	0.208	1
Myo5a	0.110728	-0.333759	0	0.208	1
Ndrg4	0.110728	-0.364065	0	0.208	1
Nek6	0.110728	-0.327396	0	0.208	1
Nosip	0.110728	-0.355196	0	0.208	1
Paox	0.110728	-0.315538	0	0.208	1
Parp2	0.110728	-0.34927	0	0.208	1
Pcyt1a	0.110728	-0.352022	0	0.208	1
Pinx1	0.110728	-0.295764	0	0.208	1
Plcl1	0.110728	-0.351619	0	0.208	1
Plekha5	0.110728	-0.392991	0	0.208	1
Ptgr2	0.110728	-0.272754	0	0.208	1
Rab4a	0.110728	-0.302514	0	0.208	1
Rbck1	0.110728	-0.364875	0	0.208	1
Scaper	0.110728	-0.377182	0	0.208	1
Sema4b	0.110728	-0.377833	0	0.208	1
Smim22	0.110728	-0.444282	0	0.208	1
Smurf2	0.110728	-0.263315	0	0.208	1
Ssh1	0.110728	-0.354804	0	0.208	1
Styx	0.110728	-0.417856	0	0.208	1
Tank	0.110728	-0.436792	0	0.208	1
Tbcd	0.110728	-0.325347	0	0.208	1
Tmem129	0.110728	-0.314343	0	0.208	1
Tmem237	0.110728	-0.347287	0	0.208	1
Tmem63a	0.110728	-0.309926	0	0.208	1
Tusc2	0.110728	-0.387531	0	0.208	1
Unc119b	0.110728	-0.42964	0	0.208	1
Vangl2	0.110728	-0.34128	0	0.208	1
Wfs1	0.110728	-0.305456	0	0.208	1
Wwp2	0.110728	-0.409728	0	0.208	1
Xrcc1	0.110728	-0.403476	0	0.208	1
Zfp618	0.110728	-0.268631	0	0.208	1
Zfp958	0.110728	-0.335291	0	0.208	1
6330403K07Rik	0.110728	-0.336007	0	0.208	1
Abcf3	0.110728	-0.4089	0	0.208	1
Abtb1	0.110728	-0.340108	0	0.208	1
Anxa4	0.110728	-0.387925	0	0.208	1
Ccdc86	0.110728	-0.405551	0	0.208	1
Crbn	0.110728	-0.32112	0	0.208	1
Dcaf11	0.110728	-0.478768	0	0.208	1
Epn2	0.110728	-0.384142	0	0.208	1
Fam107b	0.110728	-0.342596	0	0.208	1
Fbxo4	0.110728	-0.317841	0	0.208	1
Foxj3	0.110728	-0.276066	0	0.208	1
Gpank1	0.110728	-0.377019	0	0.208	1
Hax1	0.110728	-0.320203	0	0.208	1
Ipo4	0.110728	-0.36315	0	0.208	1
Klc3	0.110728	-0.295215	0	0.208	1
Klk8	0.110728	-0.469832	0	0.208	1
Lacc1	0.110728	-0.356231	0	0.208	1
Myzap	0.110728	-0.254465	0	0.208	1
Nipsnap1	0.110728	-0.351812	0	0.208	1
Ppp2r2b	0.110728	-0.431024	0	0.208	1
Prkcz	0.110728	-0.308585	0	0.208	1
Prmt7	0.110728	-0.391782	0	0.208	1
Psmc3ip	0.110728	-0.291519	0	0.208	1
Psmd10	0.110728	-0.338636	0	0.208	1
Rpa1	0.110728	-0.322263	0	0.208	1
Serp2	0.110728	-0.290442	0	0.208	1
Sugp1	0.110728	-0.312997	0	0.208	1
Tarbp2	0.110728	-0.431854	0	0.208	1
Tbk1	0.110728	-0.422776	0	0.208	1
Tcim	0.110728	-0.571789	0	0.208	1
Tet2	0.110728	-0.321402	0	0.208	1
Trappc9	0.110728	-0.423464	0	0.208	1
Usp37	0.110728	-0.307612	0	0.208	1
Vopp1	0.110728	-0.315359	0	0.208	1
Adck5	0.110728	-0.393593	0	0.208	1
Dcaf1	0.110728	-0.42287	0	0.208	1
Fam212b	0.110728	-0.446892	0	0.208	1
Gpbp1l1	0.110728	-0.365226	0	0.208	1
Zfp46	0.110728	-0.410682	0	0.208	1
Ccl25	0.110728	-0.383352	0	0.208	1
Echdc2	0.110728	-0.337846	0	0.208	1
Klc2	0.110728	-0.27183	0	0.208	1
Klhdc10	0.110728	-0.256856	0	0.208	1
Kmt2d	0.110728	-0.291168	0	0.208	1
Loxl3	0.110728	-0.403538	0	0.208	1
Lynx1	0.110728	-0.370286	0	0.208	1
Mrpl16	0.110728	-0.299841	0	0.208	1
Pgghg	0.110728	-0.303038	0	0.208	1
Pnpla2	0.110728	-0.40249	0	0.208	1
Pon3	0.110728	-0.396212	0	0.208	1
Rara	0.110728	-0.340913	0	0.208	1
Sf3b4	0.110728	-0.42477	0	0.208	1
Traf2	0.110728	-0.359792	0	0.208	1
Ttc39c	0.110728	-0.301006	0	0.208	1
Ublcp1	0.110728	-0.330914	0	0.208	1
Zdhhc7	0.110728	-0.309348	0	0.208	1
Zfp952	0.110728	-0.358968	0	0.208	1
3110040N11Rik	0.110728	-0.312875	0	0.208	1
AU022252	0.110728	-0.405612	0	0.208	1
Agtpbp1	0.110728	-0.3292	0	0.208	1
C2	0.110728	-0.354463	0	0.208	1
Chek2	0.110728	-0.351683	0	0.208	1
Comtd1	0.110728	-0.401352	0	0.208	1
Fam120b	0.110728	-0.309791	0	0.208	1
Gm11837	0.110728	-0.266841	0	0.208	1
Gm2a	0.110728	-0.303472	0	0.208	1
Gm37494	0.110728	-0.408837	0	0.208	1
Hdac11	0.110728	-0.392802	0	0.208	1
Homer2	0.110728	-0.268043	0	0.208	1
Hsd17b12	0.110728	-0.333431	0	0.208	1
Ipo13	0.110728	-0.384397	0	0.208	1
Kcne1l	0.110728	-0.376735	0	0.208	1
Klhl22	0.110728	-0.54813	0	0.208	1
Magi2	0.110728	-0.593793	0	0.208	1
2022-03-09	0.110728	-0.445484	0	0.208	1
Mkks	0.110728	-0.369881	0	0.208	1
Nup85	0.110728	-0.340643	0	0.208	1
Pdk2	0.110728	-0.384012	0	0.208	1
Prdm5	0.110728	-0.275278	0	0.208	1
Prkrip1	0.110728	-0.356348	0	0.208	1
Prokr1	0.110728	-0.308631	0	0.208	1
Ptch1	0.110728	-0.372465	0	0.208	1
Scn3b	0.110728	-0.439137	0	0.208	1
Socs4	0.110728	-0.312814	0	0.208	1
Stx16	0.110728	-0.367525	0	0.208	1
Tbck	0.110728	-0.275075	0	0.208	1
Tmem164	0.110728	-0.256905	0	0.208	1
Tmem198b	0.110728	-0.360898	0	0.208	1
Tnfaip8l3	0.110728	-0.337721	0	0.208	1
Trps1	0.110728	-0.282476	0	0.208	1
Ttc30b	0.110728	-0.371979	0	0.208	1
Tuba1c	0.110728	-0.645275	0	0.208	1
Ube2g2	0.110728	-0.336725	0	0.208	1
Uggt2	0.110728	-0.351425	0	0.208	1
Wfdc2	0.110728	-0.485904	0	0.208	1
Zfp219	0.110728	-0.375319	0	0.208	1
Mfsd10	0.110837	0.730236	0.75	0.333	1
Eml4	0.111045	0.616165	0.5	0.125	1
Rgl1	0.11118	0.493881	0.5	0.125	1
Zmym5	0.111225	-0.825698	0.125	0.5	1
Eif5b	0.111644	0.527368	0.625	0.75	1
Gorasp2	0.111841	-0.724364	0.125	0.5	1
Atpif1	0.112124	0.636739	1	1	1
Eif3e	0.112481	0.490275	0.75	0.875	1
Pawr	0.11287	0.912006	0.5	0.167	1
Mlec	0.112923	-0.665099	0.25	0.667	1
Dctn2	0.113159	0.739551	0.875	0.5	1
Nbdy	0.113304	0.405552	0.75	0.333	1
Enpep	0.113772	0.370716	0.375	0.542	1
Rdx	0.11391	0.751904	0.875	0.792	1
Ccdc61	0.114647	0.372539	0.25	0.042	1
Gse1	0.114647	0.521936	0.25	0.042	1
Srxn1	0.114647	0.284619	0.25	0.042	1
Bak1	0.114647	0.531796	0.25	0.042	1
Btg3	0.114647	0.282186	0.25	0.042	1
Cldn10	0.114647	0.32785	0.25	0.042	1
Cops7b	0.114647	0.365054	0.25	0.042	1
Enpp2	0.114647	0.445906	0.25	0.042	1
Fam83d	0.114647	0.377962	0.25	0.042	1
Foxn2	0.114647	0.361626	0.25	0.042	1
Nudcd1	0.114647	0.45132	0.25	0.042	1
Odf2	0.114647	0.528371	0.25	0.042	1
Pgpep1	0.114647	0.261548	0.25	0.042	1
Ppm1k	0.114647	0.533516	0.25	0.042	1
Prkcb	0.114647	0.365054	0.25	0.042	1
Sacs	0.114647	0.408631	0.25	0.042	1
Sord	0.114647	0.278277	0.25	0.042	1
Tdrp	0.114647	0.627598	0.25	0.042	1
Tirap	0.114647	0.403628	0.25	0.042	1
Zfp827	0.114647	0.632027	0.25	0.042	1
Znhit3	0.114647	0.34339	0.25	0.042	1
AI464131	0.114647	0.276734	0.25	0.042	1
AI838599	0.114647	0.258092	0.25	0.042	1
Arhgef26	0.114647	0.347525	0.25	0.042	1
Bckdha	0.114647	0.771957	0.25	0.042	1
Cep162	0.114647	0.298826	0.25	0.042	1
Cul4b	0.114647	0.351772	0.25	0.042	1
Dock6	0.114647	0.308613	0.25	0.042	1
Dtx3l	0.114647	0.453991	0.25	0.042	1
Gar1	0.114647	0.442883	0.25	0.042	1
Gpr182	0.114647	0.434788	0.25	0.042	1
Igip	0.114647	0.578593	0.25	0.042	1
Kremen1	0.114647	0.554639	0.25	0.042	1
Necab3	0.114647	0.472136	0.25	0.042	1
Nek8	0.114647	0.613409	0.25	0.042	1
Npl	0.114647	0.383265	0.25	0.042	1
Nploc4	0.114647	0.586024	0.25	0.042	1
Pde12	0.114647	0.276734	0.25	0.042	1
Ppt2	0.114647	0.472136	0.25	0.042	1
Prkaa1	0.114647	0.742581	0.25	0.042	1
Rabl3	0.114647	0.394317	0.25	0.042	1
Ranbp10	0.114647	0.5739	0.25	0.042	1
Rnf123	0.114647	0.309119	0.25	0.042	1
Rps6ka2	0.114647	0.472136	0.25	0.042	1
Smarcal1	0.114647	0.263137	0.25	0.042	1
Trmt2b	0.114647	0.255642	0.25	0.042	1
Wdr27	0.114647	0.297642	0.25	0.042	1
Wfdc18	0.114647	0.444657	0.25	0.042	1
2700062C07Rik	0.114647	0.328522	0.25	0.042	1
Arfgap3	0.114647	0.34017	0.25	0.042	1
Arhgap20	0.114647	0.495716	0.25	0.042	1
Cd38	0.114647	0.571562	0.25	0.042	1
Cenpk	0.114647	0.599922	0.25	0.042	1
Dock9	0.114647	0.26291	0.25	0.042	1
Fam110a	0.114647	0.612434	0.25	0.042	1
Gm49359	0.114647	0.314534	0.25	0.042	1
Gm9803	0.114647	0.26291	0.25	0.042	1
Haus1	0.114647	0.291147	0.25	0.042	1
Kctd1	0.114647	0.362354	0.25	0.042	1
Med6	0.114647	0.255568	0.25	0.042	1
Nol4l	0.114647	0.314534	0.25	0.042	1
Nubpl	0.114647	0.36466	0.25	0.042	1
Oraov1	0.114647	0.317362	0.25	0.042	1
Pkp2	0.114647	0.266842	0.25	0.042	1
Ppp1r14c	0.114647	0.334539	0.25	0.042	1
Qpct	0.114647	0.314534	0.25	0.042	1
Rps6ka5	0.114647	0.36278	0.25	0.042	1
Senp1	0.114647	0.296298	0.25	0.042	1
Slc25a37	0.114647	0.384157	0.25	0.042	1
Tada2a	0.114647	0.394748	0.25	0.042	1
Trim5	0.114647	0.292494	0.25	0.042	1
Adck1	0.114647	0.410551	0.25	0.042	1
Carf	0.114647	0.430837	0.25	0.042	1
Diaph2	0.114647	0.281058	0.25	0.042	1
Dmxl2	0.114647	0.342111	0.25	0.042	1
Frs2	0.114647	0.548877	0.25	0.042	1
Gpatch4	0.114647	0.270137	0.25	0.042	1
Gpsm2	0.114647	0.40932	0.25	0.042	1
Klhl4	0.114647	0.28953	0.25	0.042	1
Pitrm1	0.114647	0.497343	0.25	0.042	1
Zfp160	0.114647	0.424968	0.25	0.042	1
Zfp189	0.114647	0.467639	0.25	0.042	1
Btg2	0.115537	-1.8825	0.375	0.708	1
Pcif1	0.11607	0.544304	0.75	0.333	1
Ube2s	0.116254	0.544546	1	0.708	1
Higd2a	0.116325	0.388941	0.5	0.583	1
Kank1	0.117412	-0.842567	0.125	0.5	1
Arhgef5	0.118447	-0.825574	0.125	0.5	1
Clcn5	0.118481	0.517801	0.75	0.333	1
Gnaq	0.119878	-0.766821	0.125	0.458	1
Maz	0.120548	-0.742099	0.25	0.625	1
Pqbp1	0.121499	-0.289594	0.125	0.458	1
Zfand3	0.121548	-0.82044	0.125	0.5	1
Armcx1	0.121804	-0.75402	0.25	0.625	1
Clpx	0.121959	0.823021	0.5	0.167	1
Ppie	0.121973	0.820048	0.375	0.167	1
Mt1	0.122166	-2.65634	0.25	0.542	1
Smim11	0.123327	-0.893308	0.125	0.5	1
Prkaca	0.124037	-0.650428	0.125	0.5	1
Lsm3	0.124221	-0.780704	0.125	0.375	1
Rtl8a	0.124473	-0.643458	0.125	0.458	1
Canx	0.126179	0.258535	1	0.708	1
Nipbl	0.126241	0.844108	0.625	0.542	1
Spg21	0.126555	-0.912985	0.125	0.458	1
Serinc3	0.127088	0.432521	0.875	0.5	1
Sh3gl1	0.127465	-0.480067	0.125	0.5	1
Rbms1	0.12779	0.620953	1	0.75	1
Faap20	0.128744	0.835096	0.5	0.167	1
Lats2	0.130919	0.693284	0.5	0.333	1
Usp53	0.131679	-0.78376	0.125	0.5	1
mt-Co1	0.131831	-0.470202	1	1	1
Ankrd13c	0.132143	0.747616	0.5	0.167	1
Ndufa3	0.132838	0.439032	0.75	0.875	1
Klf4	0.133385	-1.0485	0.5	0.708	1
Per1	0.134026	0.629109	0.625	0.25	1
Ogfr	0.134112	-0.80887	0.25	0.583	1
Egfl6	0.134449	0.709558	0.75	0.417	1
B4galt1	0.135001	0.336222	0.875	0.5	1
Ywhah	0.135105	-0.881034	0.5	0.75	1
Arl8a	0.135402	-0.503261	0.125	0.5	1
Anapc13	0.135766	-0.891772	0.25	0.625	1
Cox20	0.135908	-0.586333	0.125	0.5	1
Tmed5	0.136331	-0.544267	0.125	0.5	1
Sf3b2	0.1367	-0.273643	0.875	0.667	1
Kars	0.136891	-0.33416	0.125	0.458	1
Ino80e	0.137404	-0.554705	0.125	0.5	1
Gpm6a	0.138032	0.736669	0.875	0.917	1
Zeb2	0.138038	1.15519	0.5	0.208	1
Matr3	0.138114	0.415428	1	0.708	1
Dazap1	0.139361	-0.543511	0.125	0.5	1
Col16a1	0.139796	0.515532	0.875	0.5	1
Dnaja1	0.14002	-0.526378	0.875	0.75	1
Bach1	0.140197	-0.705195	0.125	0.5	1
Apex1	0.140325	-0.506416	0.125	0.5	1
Nop14	0.140443	-0.522468	0.125	0.5	1
Socs2	0.140724	0.778268	0.625	0.292	1
Sf3b5	0.141018	-0.654693	0.625	0.917	1
Srsf9	0.141167	0.314362	1	0.708	1
Creg1	0.141264	0.701781	0.75	0.417	1
Hars	0.141697	-0.672574	0.125	0.458	1
Cd81	0.141737	-0.356034	1	0.958	1
Zfp871	0.141909	-0.567262	0.125	0.5	1
Ppp1r14b	0.142358	-0.275792	1	0.875	1
Raly	0.142836	0.294813	0.375	0.5	1
Ubb	0.142972	-0.430299	1	1	1
Cdc42ep2	0.143064	-0.814874	0.125	0.5	1
Keap1	0.143751	-0.790178	0.125	0.5	1
Cyb5a	0.144553	-1.14235	0.5	0.833	1
Uqcrfs1	0.145353	0.450603	0.875	0.5	1
Tm9sf3	0.145829	0.288566	0.625	0.833	1
Abcd3	0.146237	0.372237	0.625	0.25	1
Hspe1	0.146554	-0.724385	0.75	0.875	1
Cavin3	0.147449	-0.48451	0.75	0.958	1
4930402H24Rik	0.148571	0.320654	0.625	0.25	1
Brk1	0.148651	-0.398953	0.375	0.75	1
AC161376.2	0.149774	0.271452	0.125	0	1
Adam12	0.149774	0.271452	0.125	0	1
Arhgap6	0.149774	0.499827	0.125	0	1
Arhgef6	0.149774	0.271452	0.125	0	1
Auh	0.149774	0.499827	0.125	0	1
BC029722	0.149774	0.271452	0.125	0	1
Bcl11b	0.149774	0.271452	0.125	0	1
Cd93	0.149774	0.271452	0.125	0	1
Cyp46a1	0.149774	0.271452	0.125	0	1
Dkk3	0.149774	0.271452	0.125	0	1
Dnaaf5	0.149774	0.271452	0.125	0	1
Eaf1	0.149774	0.271452	0.125	0	1
Egflam	0.149774	0.271452	0.125	0	1
Gab2	0.149774	0.271452	0.125	0	1
Gm10501	0.149774	0.271452	0.125	0	1
Gm14295	0.149774	0.271452	0.125	0	1
Gm36278	0.149774	0.271452	0.125	0	1
Gm47101	0.149774	0.271452	0.125	0	1
Gm4950	0.149774	0.271452	0.125	0	1
Gpr84	0.149774	0.271452	0.125	0	1
Igsf10	0.149774	0.271452	0.125	0	1
Kcnd1	0.149774	0.271452	0.125	0	1
Kctd11	0.149774	0.271452	0.125	0	1
Mfsd8	0.149774	0.271452	0.125	0	1
Mocs1	0.149774	0.271452	0.125	0	1
Nsdhl	0.149774	0.271452	0.125	0	1
Pcp4l1	0.149774	0.271452	0.125	0	1
Pecam1	0.149774	0.271452	0.125	0	1
Phlda1	0.149774	0.271452	0.125	0	1
Pycrl	0.149774	0.271452	0.125	0	1
Rad51ap2	0.149774	0.271452	0.125	0	1
Rerg	0.149774	0.271452	0.125	0	1
Rilp	0.149774	0.271452	0.125	0	1
Rspo2	0.149774	0.696943	0.125	0	1
Sdk2	0.149774	0.271452	0.125	0	1
Slco3a1	0.149774	0.271452	0.125	0	1
St3gal4	0.149774	0.271452	0.125	0	1
Syt8	0.149774	0.271452	0.125	0	1
Them7	0.149774	0.271452	0.125	0	1
Tm6sf1	0.149774	0.271452	0.125	0	1
Ubtd1	0.149774	0.271452	0.125	0	1
6720427I07Rik	0.149774	0.29531	0.125	0	1
Aldh5a1	0.149774	0.29531	0.125	0	1
Atmin	0.149774	0.29531	0.125	0	1
Colq	0.149774	0.29531	0.125	0	1
D130020L05Rik	0.149774	0.29531	0.125	0	1
E130102H24Rik	0.149774	0.29531	0.125	0	1
Eif2ak3	0.149774	0.29531	0.125	0	1
Fam217b	0.149774	0.29531	0.125	0	1
Gjc2	0.149774	0.29531	0.125	0	1
Gm12216	0.149774	0.29531	0.125	0	1
Gm26521	0.149774	0.29531	0.125	0	1
Klk1	0.149774	0.29531	0.125	0	1
Lca5l	0.149774	0.29531	0.125	0	1
Mdrl	0.149774	0.29531	0.125	0	1
Ocln	0.149774	0.29531	0.125	0	1
Olfml2a	0.149774	0.29531	0.125	0	1
Paqr7	0.149774	0.29531	0.125	0	1
Pik3cd	0.149774	0.29531	0.125	0	1
Ppat	0.149774	0.29531	0.125	0	1
Rapgef5	0.149774	0.540323	0.125	0	1
Rassf5	0.149774	0.439113	0.125	0	1
Rwdd3	0.149774	0.439113	0.125	0	1
Scn10a	0.149774	0.29531	0.125	0	1
Stap2	0.149774	0.439113	0.125	0	1
Wdr55	0.149774	0.29531	0.125	0	1
1190005I06Rik	0.149774	0.424986	0.125	0	1
2900089D17Rik	0.149774	0.290161	0.125	0	1
Acsf2	0.149774	0.424986	0.125	0	1
Actr3b	0.149774	0.424986	0.125	0	1
Adamts6	0.149774	0.424986	0.125	0	1
Alas2	0.149774	0.874087	0.125	0	1
Arv1	0.149774	0.290161	0.125	0	1
Atp1b2	0.149774	0.290161	0.125	0	1
Ccdc85a	0.149774	0.424986	0.125	0	1
Cd200r3	0.149774	0.290161	0.125	0	1
Cdh13	0.149774	0.316426	0.125	0	1
Cep41	0.149774	0.290161	0.125	0	1
Clvs2	0.149774	0.290161	0.125	0	1
Cnp	0.149774	0.290161	0.125	0	1
Col13a1	0.149774	0.290161	0.125	0	1
Cped1	0.149774	0.290161	0.125	0	1
D5Ertd605e	0.149774	0.424986	0.125	0	1
Ddx3y	0.149774	0.424986	0.125	0	1
Eng	0.149774	0.290161	0.125	0	1
Epas1	0.149774	0.290161	0.125	0	1
Fuca2	0.149774	0.424986	0.125	0	1
Gchfr	0.149774	0.752851	0.125	0	1
Gimap6	0.149774	0.290161	0.125	0	1
Gins3	0.149774	0.424986	0.125	0	1
Gm19710	0.149774	0.424986	0.125	0	1
Gm266	0.149774	0.290161	0.125	0	1
Gm26869	0.149774	0.424986	0.125	0	1
Gm43653	0.149774	0.424986	0.125	0	1
Gm46404	0.149774	0.424986	0.125	0	1
Gm47283	0.149774	0.290161	0.125	0	1
Gm6793	0.149774	0.290161	0.125	0	1
Gramd4	0.149774	0.290161	0.125	0	1
Hsd11b1	0.149774	0.290161	0.125	0	1
Il1r1	0.149774	0.752851	0.125	0	1
Ispd	0.149774	0.290161	0.125	0	1
Kctd8	0.149774	0.424986	0.125	0	1
Lmbrd2	0.149774	0.531622	0.125	0	1
Msh5	0.149774	0.424986	0.125	0	1
Mzf1	0.149774	0.290161	0.125	0	1
Nif3l1	0.149774	0.424986	0.125	0	1
Nmrk1	0.149774	0.290161	0.125	0	1
Noc3l	0.149774	0.290161	0.125	0	1
Nol6	0.149774	0.290161	0.125	0	1
Nova1	0.149774	0.290161	0.125	0	1
Nr1h4	0.149774	0.531622	0.125	0	1
Nrxn1	0.149774	0.290161	0.125	0	1
Nrxn3	0.149774	0.424986	0.125	0	1
Olfm4	0.149774	0.424986	0.125	0	1
Palm3	0.149774	0.290161	0.125	0	1
Plekha2	0.149774	0.290161	0.125	0	1
Rbm41	0.149774	0.424986	0.125	0	1
Rfx3	0.149774	0.316426	0.125	0	1
Rhox5	0.149774	0.290161	0.125	0	1
Rrn3	0.149774	0.424986	0.125	0	1
Rusc1	0.149774	0.424986	0.125	0	1
Sars2	0.149774	0.424986	0.125	0	1
Sipa1l2	0.149774	0.272873	0.125	0	1
Slc1a1	0.149774	0.424986	0.125	0	1
Slc35f6	0.149774	0.290161	0.125	0	1
Slc38a5	0.149774	0.531622	0.125	0	1
Slc41a3	0.149774	0.424986	0.125	0	1
Sppl2b	0.149774	0.290161	0.125	0	1
Stox2	0.149774	0.272873	0.125	0	1
Supv3l1	0.149774	0.424986	0.125	0	1
Tldc1	0.149774	0.290161	0.125	0	1
Wdr46	0.149774	0.290161	0.125	0	1
Wfikkn2	0.149774	0.290161	0.125	0	1
Ybey	0.149774	0.290161	0.125	0	1
Zeb2os	0.149774	0.290161	0.125	0	1
Zfp59	0.149774	0.290161	0.125	0	1
Zfp689	0.149774	0.290161	0.125	0	1
Zfp712	0.149774	0.290161	0.125	0	1
Zfp719	0.149774	0.290161	0.125	0	1
E2f3	0.149774	0.318559	0.125	0	1
Gen1	0.149774	0.579343	0.125	0	1
Gm42047	0.149774	0.454836	0.125	0	1
Ppp2r5a	0.150136	-0.633769	0.125	0.458	1
Camk1	0.150219	0.615655	0.75	0.375	1
Nfu1	0.15023	-0.405219	0.125	0.458	1
Map3k1	0.150398	-0.732506	0.125	0.417	1
Itgb5	0.151003	0.555555	0.25	0.292	1
Heatr5a	0.151186	-0.790836	0.125	0.458	1
Ar	0.151418	0.833046	0.375	0.083	1
Rpn1	0.152021	0.62944	0.75	0.5	1
Ptp4a2	0.152317	-0.351858	1	0.833	1
Erlin2	0.1532	0.881411	0.625	0.292	1
Zfp277	0.153532	-0.706614	0.125	0.458	1
Cox6b2	0.154266	0.774544	0.5	0.25	1
Tmem64	0.154274	0.623798	0.5	0.167	1
Nhp2	0.155781	0.465934	0.25	0.417	1
Tmem147	0.155854	-0.491262	0.25	0.625	1
Casp6	0.155897	0.74859	0.625	0.25	1
Cd55	0.156386	0.619907	0.375	0.083	1
Arhgdib	0.157027	-0.754471	0.5	0.708	1
Khdrbs3	0.157271	0.599337	0.375	0.083	1
Ctf1	0.157366	-0.62015	0.125	0.458	1
Fnbp4	0.15754	0.530641	0.375	0.083	1
Ranbp9	0.158515	0.346849	0.375	0.083	1
Pld3	0.158836	0.582678	0.75	0.375	1
Eif3h	0.159133	-0.601974	1	0.917	1
Zfp644	0.159174	0.717706	0.75	0.417	1
Ndufb9	0.159869	-0.311644	0.875	0.708	1
Atxn7l3b	0.161188	-0.521647	0.875	0.875	1
Bicc1	0.161406	0.589713	1	0.917	1
Atg101	0.162427	0.282814	0.375	0.083	1
Sec61b	0.162574	-0.691106	0.875	0.875	1
Taok3	0.162913	0.861086	0.375	0.083	1
Arhgef12	0.163244	0.706829	0.75	0.875	1
Fbln5	0.163557	-1.57997	0.25	0.583	1
Tpi1	0.163741	-0.412159	1	0.917	1
Tubb4b	0.163899	-0.756359	0.375	0.75	1
Trp53	0.163945	-0.413199	0.375	0.75	1
Exosc4	0.164023	-0.561761	0.125	0.458	1
Trappc5	0.164156	-0.740333	0.125	0.458	1
Tma7	0.164503	-0.480438	0.625	0.917	1
Mylip	0.164708	0.82202	0.5	0.167	1
Ube4b	0.164917	-0.868991	0.25	0.625	1
Dync1i2	0.165713	-0.633355	0.75	0.833	1
1110065P20Rik	0.165812	-0.710619	0.25	0.583	1
Arid4a	0.165833	0.599347	0.625	0.25	1
Smpd3	0.166166	-0.524569	0.375	0.75	1
1110032A03Rik	0.166414	-0.256147	0	0.167	1
1700096K18Rik	0.166414	-0.313044	0	0.167	1
Acd	0.166414	-0.303191	0	0.167	1
Anpep	0.166414	-0.333531	0	0.167	1
Ascc2	0.166414	-0.319783	0	0.167	1
Bcar3	0.166414	-0.348939	0	0.167	1
Bves	0.166414	-0.307255	0	0.167	1
C1galt1c1	0.166414	-0.368596	0	0.167	1
Cdan1	0.166414	-0.281731	0	0.167	1
Col11a1	0.166414	-0.310405	0	0.167	1
Cstf2	0.166414	-0.287508	0	0.167	1
Dcaf15	0.166414	-0.313458	0	0.167	1
Dido1	0.166414	-0.273297	0	0.167	1
Dscr3	0.166414	-0.359053	0	0.167	1
Elp3	0.166414	-0.378094	0	0.167	1
Ggt5	0.166414	-0.49243	0	0.167	1
Ggta1	0.166414	-0.310699	0	0.167	1
Gm16503	0.166414	-0.286545	0	0.167	1
Gm26532	0.166414	-0.273116	0	0.167	1
Gpc1	0.166414	-0.302198	0	0.167	1
H2-Ke6	0.166414	-0.292242	0	0.167	1
Hlcs	0.166414	-0.253272	0	0.167	1
Mccc1	0.166414	-0.269479	0	0.167	1
Me3	0.166414	-0.25732	0	0.167	1
Myom1	0.166414	-0.298892	0	0.167	1
Nbn	0.166414	-0.284169	0	0.167	1
Ndufaf1	0.166414	-0.321817	0	0.167	1
Nes	0.166414	-0.506964	0	0.167	1
Nfrkb	0.166414	-0.270798	0	0.167	1
Nqo1	0.166414	-0.287517	0	0.167	1
Nuak1	0.166414	-0.396043	0	0.167	1
Patj	0.166414	-0.279718	0	0.167	1
Pdhx	0.166414	-0.290057	0	0.167	1
Plet1	0.166414	-0.322182	0	0.167	1
Plrg1	0.166414	-0.254802	0	0.167	1
Plxna1	0.166414	-0.305687	0	0.167	1
Prps2	0.166414	-0.317262	0	0.167	1
Repin1	0.166414	-0.354174	0	0.167	1
Ric8b	0.166414	-0.285978	0	0.167	1
Samhd1	0.166414	-0.39933	0	0.167	1
Slc25a22	0.166414	-0.320562	0	0.167	1
Spdl1	0.166414	-0.303188	0	0.167	1
Spindoc	0.166414	-0.256147	0	0.167	1
Stmn2	0.166414	-1.48348	0	0.167	1
Susd4	0.166414	-0.264781	0	0.167	1
Toe1	0.166414	-0.267574	0	0.167	1
Tox3	0.166414	-0.275829	0	0.167	1
Trim59	0.166414	-0.453222	0	0.167	1
Vps13d	0.166414	-0.284913	0	0.167	1
Zfp407	0.166414	-0.301898	0	0.167	1
Zfp788	0.166414	-0.320455	0	0.167	1
Zic1	0.166414	-0.32175	0	0.167	1
Adamts7	0.166414	-0.332578	0	0.167	1
Arhgap31	0.166414	-0.311257	0	0.167	1
Arhgap45	0.166414	-0.272242	0	0.167	1
Arvcf	0.166414	-0.278856	0	0.167	1
Cnksr3	0.166414	-0.275161	0	0.167	1
Crat	0.166414	-0.343651	0	0.167	1
Daam2	0.166414	-0.366048	0	0.167	1
Dpp9	0.166414	-0.32724	0	0.167	1
Dsc3	0.166414	-0.387853	0	0.167	1
Eml5	0.166414	-0.263813	0	0.167	1
Ern1	0.166414	-0.271362	0	0.167	1
Fam199x	0.166414	-0.258642	0	0.167	1
Fbxl8	0.166414	-0.257045	0	0.167	1
Fbxo21	0.166414	-0.320822	0	0.167	1
Fnbp1	0.166414	-0.258362	0	0.167	1
Gm8797	0.166414	-0.381206	0	0.167	1
Ice2	0.166414	-0.297948	0	0.167	1
Kazn	0.166414	-0.353255	0	0.167	1
Kif20b	0.166414	-0.355344	0	0.167	1
Lama3	0.166414	-0.263671	0	0.167	1
Map9	0.166414	-0.255282	0	0.167	1
Mb21d2	0.166414	-0.253293	0	0.167	1
Mul1	0.166414	-0.292649	0	0.167	1
Nbas	0.166414	-0.305526	0	0.167	1
Nob1	0.166414	-0.393064	0	0.167	1
Nudt18	0.166414	-0.291033	0	0.167	1
Nup43	0.166414	-0.353924	0	0.167	1
Ppp1r8	0.166414	-0.295016	0	0.167	1
Prkab2	0.166414	-0.276114	0	0.167	1
Prpf4	0.166414	-0.25103	0	0.167	1
Ptdss1	0.166414	-0.372295	0	0.167	1
Pwp2	0.166414	-0.311576	0	0.167	1
Pyroxd1	0.166414	-0.277749	0	0.167	1
Rhobtb1	0.166414	-0.497999	0	0.167	1
Rnaseh2b	0.166414	-0.3121	0	0.167	1
Rnf145	0.166414	-0.274901	0	0.167	1
Rnf214	0.166414	-0.3817	0	0.167	1
Sbno2	0.166414	-0.36751	0	0.167	1
Sgk3	0.166414	-0.356041	0	0.167	1
Slain2	0.166414	-0.317356	0	0.167	1
Slc10a3	0.166414	-0.25214	0	0.167	1
Slc7a6os	0.166414	-0.258854	0	0.167	1
Sumf2	0.166414	-0.305593	0	0.167	1
Syde2	0.166414	-0.303756	0	0.167	1
Trh	0.166414	-0.298393	0	0.167	1
Usp32	0.166414	-0.374398	0	0.167	1
Zfp580	0.166414	-0.425283	0	0.167	1
Zfp87	0.166414	-0.344075	0	0.167	1
1700023F06Rik	0.166414	-0.275565	0	0.167	1
2310061I04Rik	0.166414	-0.297883	0	0.167	1
Abcc1	0.166414	-0.275438	0	0.167	1
Bag2	0.166414	-0.251596	0	0.167	1
Bmf	0.166414	-0.367263	0	0.167	1
Borcs7	0.166414	-0.339104	0	0.167	1
C330027C09Rik	0.166414	-0.301595	0	0.167	1
Cbarp	0.166414	-0.308846	0	0.167	1
Cdc27	0.166414	-0.275993	0	0.167	1
Cdkn2c	0.166414	-0.332794	0	0.167	1
Col12a1	0.166414	-0.282039	0	0.167	1
Col5a3	0.166414	-0.318421	0	0.167	1
Ctgf	0.166414	-0.455865	0	0.167	1
Dnajb14	0.166414	-0.28525	0	0.167	1
E130307A14Rik	0.166414	-0.29307	0	0.167	1
Fktn	0.166414	-0.311343	0	0.167	1
Fndc4	0.166414	-0.35459	0	0.167	1
Gemin2	0.166414	-0.332866	0	0.167	1
Gm13212	0.166414	-1.01808	0	0.167	1
Gm16536	0.166414	-0.259107	0	0.167	1
Gne	0.166414	-0.263867	0	0.167	1
Hddc3	0.166414	-0.309627	0	0.167	1
Hist1h1c	0.166414	-0.528254	0	0.167	1
Hoxb2	0.166414	-0.377106	0	0.167	1
Ift88	0.166414	-0.264262	0	0.167	1
Ints12	0.166414	-0.256293	0	0.167	1
Krt17	0.166414	-0.840817	0	0.167	1
L3mbtl3	0.166414	-0.300371	0	0.167	1
Mybpc2	0.166414	-0.255705	0	0.167	1
Myl1	0.166414	-0.282146	0	0.167	1
Npr1	0.166414	-0.336144	0	0.167	1
Nrg2	0.166414	-0.295163	0	0.167	1
Nup93	0.166414	-0.291382	0	0.167	1
Plcb3	0.166414	-0.331382	0	0.167	1
Plekhn1	0.166414	-0.316244	0	0.167	1
Poglut1	0.166414	-0.495734	0	0.167	1
Pvr	0.166414	-0.263768	0	0.167	1
Rab23	0.166414	-0.365391	0	0.167	1
Rxrb	0.166414	-0.345418	0	0.167	1
Samd5	0.166414	-0.338518	0	0.167	1
Slc25a40	0.166414	-0.393882	0	0.167	1
Spats2	0.166414	-0.306456	0	0.167	1
Stn1	0.166414	-0.268694	0	0.167	1
Sugct	0.166414	-0.378465	0	0.167	1
Tdrd7	0.166414	-0.305082	0	0.167	1
Tuba4a	0.166414	-0.299421	0	0.167	1
Usp2	0.166414	-0.358743	0	0.167	1
Vps11	0.166414	-0.284336	0	0.167	1
Zfp212	0.166414	-0.253663	0	0.167	1
Zfp68	0.166414	-0.256032	0	0.167	1
Zfp703	0.166414	-0.287703	0	0.167	1
Adra2a	0.166414	-0.359796	0	0.167	1
Alkbh6	0.166414	-0.341438	0	0.167	1
Arhgap32	0.166414	-0.379199	0	0.167	1
Brpf1	0.166414	-0.360713	0	0.167	1
Chaf1a	0.166414	-0.301518	0	0.167	1
Dusp8	0.166414	-0.271059	0	0.167	1
Gale	0.166414	-0.273275	0	0.167	1
Gca	0.166414	-0.306049	0	0.167	1
Ift80	0.166414	-0.347894	0	0.167	1
Irf1	0.166414	-0.375937	0	0.167	1
Mcoln1	0.166414	-0.253207	0	0.167	1
Med22	0.166414	-0.317977	0	0.167	1
Med27	0.166414	-0.344541	0	0.167	1
Mirt1	0.166414	-0.434187	0	0.167	1
Nol8	0.166414	-0.321146	0	0.167	1
Pi4k2a	0.166414	-0.257743	0	0.167	1
Rbm15	0.166414	-0.298193	0	0.167	1
Robo1	0.166414	-0.366504	0	0.167	1
Rpusd4	0.166414	-0.369657	0	0.167	1
Sirt3	0.166414	-0.339712	0	0.167	1
Six5	0.166414	-0.255311	0	0.167	1
Smim4	0.166414	-0.348883	0	0.167	1
Snhg11	0.166414	-0.422814	0	0.167	1
Tmem128	0.166414	-0.392869	0	0.167	1
Trmt1l	0.166414	-0.382902	0	0.167	1
Vars2	0.166414	-0.332683	0	0.167	1
Yars2	0.166414	-0.287505	0	0.167	1
Zmym3	0.166414	-0.325294	0	0.167	1
3110082I17Rik	0.166414	-0.314522	0	0.167	1
Abat	0.166414	-0.307193	0	0.167	1
Ammecr1l	0.166414	-0.348496	0	0.167	1
Col4a6	0.166414	-0.270889	0	0.167	1
Dusp16	0.166414	-0.256254	0	0.167	1
Etaa1	0.166414	-0.292795	0	0.167	1
Heatr3	0.166414	-0.330135	0	0.167	1
Mapk1ip1	0.166414	-0.312281	0	0.167	1
Megf8	0.166414	-0.44213	0	0.167	1
Sipa1	0.166414	-0.311765	0	0.167	1
Slitrk4	0.166414	-0.295034	0	0.167	1
Sun2	0.166414	-0.29813	0	0.167	1
Tead3	0.166414	-0.3211	0	0.167	1
Vnn1	0.166414	-0.416461	0	0.167	1
Zfp30	0.166414	-0.260372	0	0.167	1
Zfp821	0.166414	-0.273196	0	0.167	1
Fkbp7	0.166521	-0.609289	0.5	0.833	1
Cycs	0.16697	-0.858824	0.375	0.708	1
Wdr86	0.167603	-0.771135	0.125	0.417	1
Rhob	0.16786	0.584771	0.625	0.25	1
Casp2	0.167921	0.491616	0.625	0.25	1
Ankrd12	0.168421	0.809639	0.875	0.542	1
Arl4d	0.168909	0.700072	0.375	0.125	1
Zdhhc3	0.169112	0.668279	0.5	0.167	1
Psma1	0.169728	0.619301	0.75	0.5	1
Rcn3	0.170002	-0.481995	1	0.917	1
Bzw1	0.170181	-0.808325	0.5	0.833	1
Nucks1	0.170214	0.537387	0.875	0.542	1
Tmod3	0.170236	0.841205	0.625	0.417	1
Mthfd2l	0.170683	0.611113	0.5	0.167	1
Tmx2	0.171062	0.412251	0.375	0.083	1
Prpf40a	0.171494	0.692531	0.875	0.583	1
Ptpa	0.171662	-0.689129	0.125	0.417	1
Srrm1	0.172328	-0.625753	0.625	0.667	1
Retreg1	0.173361	-0.808942	0.125	0.458	1
Tnks	0.173565	0.67981	0.5	0.167	1
Sar1a	0.173948	-0.771844	0.5	0.667	1
Cav3	0.174029	0.419897	0.375	0.083	1
Sh3glb1	0.174303	-0.763779	0.5	0.708	1
Dlg5	0.175001	0.59231	0.375	0.083	1
Gnpda2	0.175696	0.704924	0.5	0.167	1
Fpgs	0.176747	0.390268	0.375	0.083	1
Xrn2	0.177003	0.350811	0.75	0.75	1
Anxa7	0.177326	-0.663675	0.25	0.625	1
Zfp467	0.177409	0.320615	0.5	0.167	1
5730455P16Rik	0.177465	0.251084	0.375	0.083	1
Tug1	0.177509	0.626589	0.75	0.417	1
Timm13	0.177815	-0.669961	0.5	0.833	1
Ift43	0.178541	-0.533817	0.25	0.625	1
Tmem9	0.17859	0.529818	0.75	0.375	1
Krt7	0.178698	-0.591344	0.5	0.833	1
Tmem218	0.178734	0.56019	0.375	0.083	1
Tle3	0.178808	0.25533	0.375	0.083	1
Trpm7	0.178808	-0.809586	0.25	0.5	1
Hook3	0.17887	-0.515341	0.25	0.625	1
Krt14	0.178872	-1.32391	0.125	0.417	1
Cux1	0.178889	0.470285	0.75	0.375	1
Uba2	0.179776	0.752944	0.75	0.417	1
Eln	0.179836	-1.22652	0.875	0.958	1
Sdhd	0.180536	0.64988	0.875	0.542	1
Uqcrq	0.180775	-0.588651	1	0.958	1
Ptgis	0.181233	-0.469497	0.625	0.917	1
Tpt1	0.181527	-0.347473	1	1	1
Tmem41a	0.18154	0.466012	0.5	0.167	1
Mylk3	0.182961	0.481287	0.375	0.083	1
Tmed1	0.183237	-0.579765	0.125	0.417	1
Pds5b	0.183705	-0.595808	0.125	0.458	1
Apeh	0.183712	0.534357	0.375	0.083	1
Wipi1	0.183944	-0.424468	0.125	0.458	1
Arpc1b	0.18407	0.63205	0.875	0.708	1
Lpcat4	0.184116	0.367961	0.375	0.083	1
Mrpl32	0.184676	-0.593251	0.125	0.417	1
Hsp90aa1	0.18473	-0.59554	0.875	1	1
Ccnt2	0.184762	-0.395816	0.125	0.458	1
Abhd4	0.184966	0.314377	0.125	0.25	1
Abhd17b	0.185807	0.494734	0.375	0.083	1
Prkd3	0.186065	0.548109	0.5	0.417	1
Grb2	0.186676	-0.27398	0.125	0.417	1
Gpc3	0.186905	-0.637579	0.75	0.917	1
Lamc2	0.186935	-0.804907	0.125	0.417	1
Tacc1	0.186942	1.11821	0.375	0.208	1
Mdfic	0.18702	0.8302	0.5	0.25	1
Sem1	0.187095	-0.456702	0.75	0.958	1
Fgl2	0.187263	0.696705	0.5	0.167	1
Retreg3	0.187732	0.531105	0.375	0.083	1
Exoc1	0.187861	0.353853	0.375	0.083	1
Mmaa	0.188115	0.354861	0.375	0.083	1
Rnpc3	0.188294	0.381146	0.375	0.083	1
Hbb-bt	0.188475	5.2168	0.875	0.75	1
Eif4g3	0.188621	0.73924	0.75	0.542	1
Gnb1	0.18863	-0.439655	0.625	0.917	1
Tfe3	0.188695	0.541875	0.375	0.125	1
Junb	0.188731	-1.72131	0.25	0.417	1
Tmem30a	0.188858	0.649395	0.375	0.417	1
Oard1	0.189376	0.439427	0.5	0.167	1
Baz1a	0.189751	0.271059	0.375	0.083	1
Ndufab1	0.189752	0.501035	0.875	0.833	1
Samd8	0.189972	0.442111	0.375	0.083	1
Rpl7l1	0.190005	0.554548	0.5	0.167	1
Mtmr14	0.190075	0.465391	0.375	0.083	1
Slc7a10	0.190126	0.368179	0.375	0.083	1
Naa25	0.190266	0.454118	0.375	0.083	1
Nr2c1	0.190524	0.471378	0.375	0.083	1
Pgam5	0.190769	0.330267	0.375	0.083	1
Fibin	0.190818	0.566572	0.5	0.167	1
Sfmbt2	0.190861	0.503352	0.375	0.083	1
Zbtb41	0.190875	0.337665	0.375	0.083	1
Aldh1a2	0.190937	-0.35602	1	0.875	1
Prdx5	0.190954	-0.409026	0.5	0.833	1
Ankra2	0.191224	-0.62755	0.25	0.583	1
Bex2	0.191454	0.409446	0.5	0.542	1
Tspan6	0.19172	-0.474244	0.125	0.458	1
Bin1	0.191877	-0.666211	0.125	0.417	1
Mga	0.19201	0.672029	0.5	0.5	1
Smarcd2	0.192098	-0.478258	0.125	0.458	1
Rictor	0.192676	-0.307798	0.125	0.417	1
Hbb-bs	0.192754	5.9996	1	1	1
Calu	0.192862	-0.307315	0.5	0.833	1
Arl6ip4	0.19363	-0.530918	0.125	0.458	1
Rtn3	0.193763	-0.73984	0.375	0.708	1
Gtf2i	0.193825	-0.42739	0.75	0.75	1
Ap4m1	0.193834	0.614324	0.375	0.125	1
Anp32a	0.194144	-0.47476	0.5	0.833	1
Ccny	0.194303	0.61137	0.5	0.167	1
Cmtm6	0.194512	0.617611	0.5	0.208	1
Dgkz	0.196018	0.349892	0.5	0.167	1
Hyal2	0.196197	-0.453145	0.125	0.458	1
Polb	0.1962	0.488231	0.5	0.167	1
Supt6	0.196255	-0.461397	0.125	0.458	1
Sbno1	0.196396	0.438831	0.875	0.542	1
Tmem176b	0.19646	0.417553	0.875	0.958	1
Sgms1	0.197072	-0.471779	0.125	0.458	1
Tmem33	0.197116	0.402628	0.5	0.167	1
Rnf217	0.197253	0.576471	0.5	0.167	1
Cog5	0.19755	0.452001	0.5	0.167	1
Mrpl38	0.197657	-0.470504	0.125	0.458	1
Ptk2	0.198162	0.539501	0.5	0.167	1
Dnajc9	0.198178	0.54751	0.5	0.167	1
Atp13a1	0.198433	0.473242	0.5	0.167	1
Sh3d19	0.198451	0.577291	0.5	0.208	1
Khdrbs1	0.198462	-0.831143	0.375	0.708	1
Sulf1	0.198578	0.282066	1	0.75	1
Ppp2ca	0.198606	-0.432625	0.5	0.833	1
Mef2d	0.19864	0.44953	0.5	0.167	1
Pgp	0.198805	0.55725	0.5	0.167	1
Ufd1	0.198848	0.465342	0.5	0.167	1
Pmepa1	0.198851	0.499072	0.5	0.167	1
Smoc2	0.198895	-0.815316	0.5	0.708	1
Vcp	0.198933	0.270823	1	0.75	1
Marveld1	0.199126	-0.509306	0.125	0.458	1
Eif3l	0.199308	0.666523	0.75	0.417	1
Gm10073	0.19952	-0.528742	0.125	0.417	1
Maged2	0.199673	0.32963	1	0.75	1
Fam50a	0.1997	0.278573	0.625	0.292	1
Ctsd	0.199745	0.342123	1	0.75	1
Ehmt1	0.19999	-0.594708	0.125	0.417	1
Zmynd8	0.200713	-0.668266	0.125	0.458	1
Eif3b	0.200823	0.320596	1	0.75	1
Copb2	0.201227	-0.619421	0.5	0.792	1
Fxr2	0.201311	-0.486101	0.125	0.458	1
Sltm	0.201598	0.714002	0.625	0.417	1
Creb5	0.201837	-0.703392	0.125	0.458	1
Ddah2	0.202014	-0.731305	0.5	0.792	1
Psmb4	0.20206	0.507395	0.875	0.542	1
Eif1a	0.20217	0.572581	0.75	0.458	1
Fbxl3	0.202499	0.607035	0.5	0.208	1
Dhx9	0.202663	0.723416	0.625	0.417	1
Zswim8	0.20277	0.701584	0.5	0.292	1
Rtl8b	0.202778	-0.485369	0.125	0.458	1
Pnpla8	0.202853	-0.657284	0.125	0.458	1
Tmem246	0.202898	0.759549	0.375	0.167	1
Emg1	0.203382	-0.666045	0.125	0.417	1
Brd1	0.20342	-0.329832	0.125	0.417	1
Cuedc2	0.203453	0.27824	0.75	0.417	1
Knop1	0.203459	-0.601742	0.125	0.458	1
Tmem9b	0.203538	0.658793	0.5	0.375	1
Fam172a	0.203556	-0.498585	0.125	0.458	1
Rbm39	0.203949	-0.388517	1	0.958	1
Snrpd1	0.204265	-0.691408	0.5	0.792	1
Gmpr	0.204327	0.345864	0.5	0.625	1
Prkce	0.205234	-0.458788	0.125	0.458	1
Tmed7	0.205275	0.321442	0.375	0.542	1
Wdr45b	0.205602	-0.728216	0.125	0.458	1
Tm7sf3	0.205617	-0.553264	0.125	0.458	1
Lgals7	0.206121	-0.399685	0.375	0.667	1
Pdxdc1	0.206423	-0.465369	0.125	0.458	1
Gadd45b	0.206958	-1.3218	0.125	0.458	1
Alkbh1	0.20718	-0.641614	0.125	0.417	1
Uhrf2	0.207189	-0.513439	0.125	0.458	1
Pgm2	0.207202	-0.619854	0.125	0.458	1
Zfp106	0.207233	-0.587623	0.125	0.458	1
Ildr2	0.207526	0.517109	0.875	0.542	1
Pls3	0.207549	0.579543	0.625	0.292	1
Galnt11	0.207676	-0.509308	0.125	0.458	1
Tbc1d23	0.207822	-0.610903	0.125	0.458	1
Cyr61	0.207908	-1.70551	0.125	0.417	1
Lamtor2	0.207925	-0.615992	0.5	0.708	1
Fam173a	0.207964	-0.587338	0.125	0.458	1
Hnrnpul1	0.207973	-0.509557	0.125	0.458	1
Parp1	0.208	-0.557777	0.125	0.458	1
Galk1	0.208023	-0.672239	0.125	0.458	1
Isyna1	0.208365	0.625791	0.875	0.667	1
Prpf39	0.208421	0.669792	0.625	0.292	1
Lta4h	0.208649	-0.581332	0.125	0.417	1
Rabac1	0.208744	-0.599781	0.75	0.833	1
Rtp4	0.208918	0.780971	0.25	0.167	1
Zwint	0.208986	-0.337628	0.25	0.583	1
Stk39	0.209327	-0.681667	0.25	0.5	1
Atf3	0.210095	-1.43274	0.125	0.417	1
Hjurp	0.210204	0.564983	0.625	0.292	1
Zfp410	0.21027	0.569806	0.5	0.208	1
Pacsin2	0.210545	-0.369577	0.25	0.583	1
Capns1	0.211133	0.483062	1	0.792	1
Ubxn1	0.211497	-0.452972	0.75	0.75	1
Taf11	0.211571	-0.650126	0.125	0.417	1
Pole3	0.21179	0.594423	0.75	0.458	1
Col3a1	0.211997	-0.633004	1	0.958	1
Rps3	0.212117	0.518926	1	1	1
Eid1	0.212732	-0.602275	0.75	0.917	1
Npm3	0.213253	0.508478	0.625	0.292	1
Commd1	0.213285	-0.560301	0.5	0.583	1
Txndc5	0.213861	-0.763167	0.375	0.708	1
Mif4gd	0.21476	0.624936	0.625	0.292	1
Ppp2r3a	0.215152	0.612425	0.5	0.208	1
Lgals3bp	0.215191	0.662646	0.375	0.125	1
Ndufv1	0.215195	0.586741	0.75	0.5	1
Ndufa5	0.215228	-0.255393	0.5	0.792	1
Myof	0.21526	0.587394	0.625	0.333	1
Nsd2	0.215346	0.756069	0.5	0.292	1
Nagk	0.215596	-0.541319	0.125	0.417	1
Tmem176a	0.215647	0.73468	0.875	0.708	1
Lancl1	0.216306	0.329	0.25	0.333	1
P3h1	0.216969	-0.694548	0.5	0.667	1
Dlk1	0.217139	-0.665138	0.875	0.917	1
Il18	0.217192	-0.734626	0.25	0.458	1
Ypel2	0.217408	0.562486	0.375	0.292	1
Cfap97	0.219624	0.634058	0.375	0.125	1
H2afj	0.219689	-0.394415	0.25	0.583	1
mt-Co3	0.220206	-0.471452	1	1	1
Smc1a	0.220994	-0.461116	0.25	0.583	1
Sptbn1	0.220994	0.486427	1	0.833	1
Plod2	0.221732	0.734916	0.5	0.208	1
Atp5a1	0.222237	0.535817	1	0.958	1
Ubac1	0.22262	0.625111	0.375	0.167	1
Slc23a3	0.223261	-0.605759	0.125	0.375	1
Bclaf1	0.224057	-0.266466	0.5	0.792	1
Clu	0.224485	-0.751401	0.375	0.708	1
Pbx1	0.225274	-0.550154	0.875	0.958	1
Kmt2a	0.225443	0.666228	0.5	0.292	1
Pip4k2c	0.225824	0.485595	0.375	0.125	1
Rlim	0.226341	0.660539	0.625	0.333	1
Zim1	0.227631	0.794562	0.5	0.292	1
Atp5g1	0.227702	-0.542772	1	1	1
Krt8	0.228351	-1.08554	0.375	0.667	1
Slc25a20	0.228534	0.635299	0.375	0.125	1
Fkbp3	0.229472	-0.652758	0.625	0.75	1
Ddx5	0.230369	-0.554569	1	1	1
Tubb5	0.230804	-0.552463	1	1	1
Fam91a1	0.230999	0.544285	0.75	0.458	1
Uba3	0.231418	0.594105	0.375	0.208	1
Asap1	0.231546	-0.604127	0.125	0.417	1
Adgrd1	0.231727	-0.884311	0.25	0.583	1
Zbtb8a	0.231821	0.792896	0.5	0.292	1
Polr2d	0.231945	0.477796	0.375	0.333	1
Phax	0.232064	-0.679295	0.25	0.542	1
Cwc15	0.232372	-0.647231	0.25	0.583	1
Hist1h1b	0.232512	0.733801	0.125	0.125	1
Msn	0.232707	-0.458365	0.625	0.5	1
Kdelr2	0.233252	-0.558291	0.75	0.708	1
Angptl2	0.233276	-0.530414	0.125	0.417	1
Zfp651	0.233896	-0.488609	0.125	0.417	1
Ephx1	0.235042	0.628604	0.375	0.125	1
Elob	0.235155	-0.435809	1	1	1
Mast4	0.235341	-0.685468	0.625	0.875	1
Ubr4	0.235346	0.522361	0.625	0.292	1
Pdia4	0.235671	-0.650878	0.375	0.667	1
Gm8186	0.235735	0.4857	0.375	0.125	1
Jun	0.236013	-1.62238	0.375	0.667	1
Poldip2	0.236076	-0.517961	0.125	0.417	1
Sppl3	0.236182	0.797783	0.5	0.292	1
Rps7	0.236348	-0.357346	1	1	1
Spopl	0.236478	0.314513	0.625	0.292	1
1110008F13Rik	0.236501	0.585089	0.875	0.583	1
Mtch1	0.236708	0.373215	1	0.792	1
Vamp3	0.237113	-0.430585	0.25	0.583	1
Aamp	0.237215	-0.608296	0.25	0.583	1
Ptpn12	0.237314	0.845427	0.25	0.208	1
B3gnt9	0.237656	-0.666932	0.375	0.625	1
Pole4	0.237697	0.75354	0.375	0.125	1
Sfxn1	0.237754	0.322146	0.25	0.333	1
Nudt5	0.2379	0.484779	0.5	0.208	1
Il3ra	0.23797	0.567982	0.375	0.125	1
Polr2g	0.237986	-0.541475	0.25	0.583	1
Polr2e	0.238237	-0.630969	0.625	0.833	1
Myef2	0.238388	0.56407	0.625	0.292	1
Ppic	0.238885	-0.739788	0.75	0.917	1
Ptrh2	0.239567	-0.510922	0.125	0.417	1
Mbd3	0.239663	-0.639436	0.25	0.583	1
Chmp3	0.239965	0.525702	0.75	0.417	1
Ifitm2	0.240152	0.633887	1	0.917	1
Brd2	0.240243	-0.662135	0.25	0.583	1
Psmd13	0.240911	0.677678	0.625	0.5	1
Smchd1	0.241026	-0.616511	0.125	0.417	1
Plec	0.241605	-0.547901	0.375	0.708	1
Gas1	0.241871	0.79752	0.875	0.792	1
Rcn1	0.242314	0.290945	1	0.792	1
Emc2	0.243177	0.649404	0.5	0.25	1
Smtnl2	0.243196	-0.650963	0.25	0.583	1
Xiap	0.243739	-0.63727	0.25	0.583	1
Myo5b	0.244277	0.43365	0.625	0.292	1
Azin1	0.244587	0.511273	0.625	0.292	1
Iah1	0.244799	0.505786	0.625	0.292	1
Ech1	0.245359	0.491218	0.625	0.292	1
Ap1m1	0.245575	-0.312539	0.125	0.417	1
Tpm2	0.245601	-0.559877	0.25	0.583	1
Afg3l1	0.245849	0.527127	0.5	0.208	1
Dusp11	0.246473	0.345224	0.375	0.5	1
Rpl13a	0.24707	-0.367642	0.375	0.708	1
Nisch	0.24725	-0.553676	0.875	0.917	1
Banf1	0.247471	-0.516296	0.375	0.708	1
2022-09-07	0.247747	0.519588	1	0.833	1
Dph3	0.247838	0.720997	0.625	0.375	1
Rspo3	0.24791	0.633628	0.375	0.125	1
Sys1	0.24818	-0.662615	0.375	0.667	1
Cnbp	0.248231	-0.662519	0.625	0.75	1
Psmd6	0.248425	-0.59998	0.25	0.583	1
Emc10	0.248549	-0.585161	0.375	0.708	1
Prkcsh	0.248817	-0.352074	0.25	0.583	1
Zdhhc20	0.248887	0.530566	0.625	0.292	1
Mpp6	0.249487	0.432996	0.75	0.792	1
Atp6v0a2	0.249537	0.585994	0.375	0.125	1
Cited1	0.249674	-0.258226	0	0.125	1
Dis3l2	0.249674	-0.258318	0	0.125	1
Epcam	0.249674	-0.258066	0	0.125	1
Lrig3	0.249674	-0.270525	0	0.125	1
Slc25a16	0.249674	-0.32975	0	0.125	1
Cep128	0.249674	-0.380113	0	0.125	1
Fdps	0.249674	-0.302597	0	0.125	1
Ivd	0.249674	-0.287209	0	0.125	1
Lcmt2	0.249674	-0.277077	0	0.125	1
Lsm14b	0.249674	-0.296116	0	0.125	1
Mcm3ap	0.249674	-0.26109	0	0.125	1
Miga2	0.249674	-0.267638	0	0.125	1
Pcdhgc4	0.249674	-0.294535	0	0.125	1
Pcnx4	0.249674	-0.307007	0	0.125	1
Sel1l3	0.249674	-0.358063	0	0.125	1
2022-09-04	0.249674	-0.266528	0	0.125	1
Slc25a12	0.249674	-0.277887	0	0.125	1
Tapt1	0.249674	-0.265786	0	0.125	1
Tfcp2	0.249674	-0.306575	0	0.125	1
Thop1	0.249674	-0.250258	0	0.125	1
Tmem38a	0.249674	-0.260977	0	0.125	1
Trap1	0.249674	-0.31248	0	0.125	1
Twnk	0.249674	-0.250789	0	0.125	1
Vezt	0.249674	-0.275937	0	0.125	1
Wdr11	0.249674	-0.299506	0	0.125	1
Zzef1	0.249674	-0.292737	0	0.125	1
1700088E04Rik	0.249674	-0.31356	0	0.125	1
Ahr	0.249674	-0.379422	0	0.125	1
Ankrd28	0.249674	-0.334704	0	0.125	1
Armcx5	0.249674	-0.314592	0	0.125	1
Asl	0.249674	-0.33806	0	0.125	1
B3galt2	0.249674	-0.289626	0	0.125	1
Car4	0.249674	-0.47159	0	0.125	1
Ccnb1	0.249674	-0.438902	0	0.125	1
Cdkn1a	0.249674	-0.654463	0	0.125	1
Cpsf3	0.249674	-0.271859	0	0.125	1
Gcfc2	0.249674	-0.263578	0	0.125	1
Gli1	0.249674	-0.29701	0	0.125	1
Gm16364	0.249674	-0.280459	0	0.125	1
Gm48619	0.249674	-0.268515	0	0.125	1
Gnpda1	0.249674	-0.278679	0	0.125	1
Gpt	0.249674	-0.343613	0	0.125	1
Hey1	0.249674	-0.314957	0	0.125	1
Igsf9	0.249674	-0.264088	0	0.125	1
Lrrc14	0.249674	-0.305926	0	0.125	1
Lrrn4cl	0.249674	-0.35664	0	0.125	1
Mettl2	0.249674	-0.313598	0	0.125	1
Ncoa3	0.249674	-0.324954	0	0.125	1
Pdss2	0.249674	-0.28979	0	0.125	1
Pgm5	0.249674	-0.364738	0	0.125	1
Pno1	0.249674	-0.270654	0	0.125	1
Prkaa2	0.249674	-0.250726	0	0.125	1
Psrc1	0.249674	-0.343634	0	0.125	1
Rab11fip5	0.249674	-0.256409	0	0.125	1
Rangrf	0.249674	-0.301616	0	0.125	1
Rnf150	0.249674	-0.280641	0	0.125	1
Rsbn1	0.249674	-0.254192	0	0.125	1
Sdr39u1	0.249674	-0.298165	0	0.125	1
Snx13	0.249674	-0.284261	0	0.125	1
Synm	0.249674	-0.32244	0	0.125	1
Tstd2	0.249674	-0.28817	0	0.125	1
Usp29	0.249674	-0.25222	0	0.125	1
2200002D01Rik	0.249674	-0.315402	0	0.125	1
AW551984	0.249674	-0.262598	0	0.125	1
Ank3	0.249674	-0.306838	0	0.125	1
Atf6	0.249674	-0.329204	0	0.125	1
Brap	0.249674	-0.274294	0	0.125	1
Cep112	0.249674	-0.271305	0	0.125	1
Chd7	0.249674	-0.304975	0	0.125	1
Cmip	0.249674	-0.306229	0	0.125	1
Cmtm8	0.249674	-0.282802	0	0.125	1
Decr2	0.249674	-0.250524	0	0.125	1
Eef1a2	0.249674	-0.345925	0	0.125	1
Fgf12	0.249674	-0.275463	0	0.125	1
Fignl1	0.249674	-0.251925	0	0.125	1
Flcn	0.249674	-0.28914	0	0.125	1
Gadd45g	0.249674	-0.266165	0	0.125	1
Gart	0.249674	-0.25601	0	0.125	1
Gm20604	0.249674	-0.301898	0	0.125	1
Knl1	0.249674	-0.301428	0	0.125	1
Nat9	0.249674	-0.316837	0	0.125	1
Nr2c2ap	0.249674	-0.253231	0	0.125	1
Nr4a2	0.249674	-0.31611	0	0.125	1
Nup37	0.249674	-0.250976	0	0.125	1
Pak1	0.249674	-0.263178	0	0.125	1
Pdlim3	0.249674	-0.304794	0	0.125	1
Pdyn	0.249674	-0.28229	0	0.125	1
Pianp	0.249674	-0.615116	0	0.125	1
Pigu	0.249674	-0.37176	0	0.125	1
Pld2	0.249674	-0.262166	0	0.125	1
Slc35c1	0.249674	-0.285048	0	0.125	1
Sowahc	0.249674	-0.399214	0	0.125	1
St3gal6	0.249674	-0.33636	0	0.125	1
Surf6	0.249674	-0.25053	0	0.125	1
Tram1l1	0.249674	-0.258311	0	0.125	1
Wdr24	0.249674	-0.316837	0	0.125	1
Zfp346	0.249674	-0.25698	0	0.125	1
Zfp799	0.249674	-0.264006	0	0.125	1
Zfp810	0.249674	-0.279489	0	0.125	1
1810043G02Rik	0.249674	-0.258536	0	0.125	1
3110043O21Rik	0.249674	-0.255986	0	0.125	1
Aldoc	0.249674	-0.449139	0	0.125	1
Bend6	0.249674	-0.252769	0	0.125	1
Clpb	0.249674	-0.353786	0	0.125	1
Cpsf7	0.249674	-0.26884	0	0.125	1
Dusp12	0.249674	-0.279136	0	0.125	1
Dync2li1	0.249674	-0.296707	0	0.125	1
Ehbp1	0.249674	-0.34191	0	0.125	1
Ermp1	0.249674	-0.310497	0	0.125	1
Fgd4	0.249674	-0.273029	0	0.125	1
Fmn1	0.249674	-0.336398	0	0.125	1
Lgi2	0.249674	-0.479635	0	0.125	1
Maml2	0.249674	-0.25279	0	0.125	1
Mtx3	0.249674	-0.293208	0	0.125	1
Pdgfc	0.249674	-0.283045	0	0.125	1
Sco1	0.249674	-0.25416	0	0.125	1
Snai2	0.249674	-0.259285	0	0.125	1
Snx14	0.249674	-0.28811	0	0.125	1
Snx29	0.249674	-0.284692	0	0.125	1
Tmod1	0.249674	-0.253148	0	0.125	1
Vcan	0.249674	-0.414898	0	0.125	1
Zfp846	0.249674	-0.256956	0	0.125	1
Zw10	0.249674	-0.265582	0	0.125	1
Ehbp1l1	0.249674	-0.301838	0	0.125	1
Fbxl14	0.249674	-0.264649	0	0.125	1
Gmcl1	0.249674	-0.252502	0	0.125	1
Kif5c	0.249674	-0.277445	0	0.125	1
Rapgef2	0.249674	-0.28172	0	0.125	1
Rftn1	0.249674	-0.363511	0	0.125	1
Sorbs2	0.249674	-0.297904	0	0.125	1
Tgfbr3	0.249674	-0.325496	0	0.125	1
Wdr83	0.249674	-0.276682	0	0.125	1
Atf4	0.24974	-0.464926	0.375	0.708	1
Proser1	0.250642	-0.586731	0.125	0.375	1
Tmed9	0.250653	-0.514811	0.625	0.708	1
Sec23ip	0.250814	0.342599	0.625	0.292	1
Slc25a46	0.251519	0.556279	0.5	0.208	1
Cdc40	0.25173	0.409732	0.625	0.292	1
Hspa4	0.251754	0.330215	0.75	0.417	1
Psmd1	0.252201	-0.418225	0.25	0.583	1
Lpp	0.252351	-0.301551	0.5	0.792	1
Phlda3	0.252511	0.517135	0.625	0.292	1
Mical2	0.252533	0.473497	0.625	0.292	1
Adamts5	0.252642	0.500405	0.625	0.292	1
Tram1	0.252653	-0.495202	0.75	0.708	1
Gpx4	0.252873	0.327927	0.875	0.958	1
Cpsf2	0.252991	-0.417204	0.125	0.417	1
Syngr2	0.253218	0.775797	0.625	0.375	1
Dnajc1	0.25337	-0.288224	0.25	0.542	1
Cdipt	0.253567	-0.654127	0.125	0.417	1
Ddx24	0.253778	-0.527056	0.25	0.583	1
Kpnb1	0.253881	0.257964	0.375	0.5	1
Trpc4ap	0.254184	-0.78243	0.25	0.5	1
Sypl	0.254287	-0.496464	0.25	0.583	1
Cdk6	0.254546	-0.491128	0.25	0.583	1
Yipf5	0.255015	-0.490371	0.25	0.583	1
Ndufs3	0.255405	-0.471643	0.25	0.583	1
Zfp652	0.255963	-0.343865	0.125	0.417	1
P4hb	0.25666	-0.648307	0.875	0.958	1
Dram2	0.257736	-0.353008	0.125	0.417	1
Fchsd2	0.257771	0.609606	0.5	0.208	1
Hspg2	0.258422	-0.942217	0.25	0.542	1
Pom121	0.258573	0.582073	0.375	0.333	1
Rpp25	0.258729	0.652219	0.75	0.542	1
Uqcc2	0.259565	-0.259984	0.625	0.417	1
Clk1	0.25993	-0.468062	0.75	0.75	1
Atp2a2	0.260196	0.510799	0.75	0.458	1
Uhmk1	0.260256	0.588456	0.375	0.125	1
Prr5	0.260527	0.638113	0.375	0.125	1
Fam168b	0.260974	0.683503	0.625	0.375	1
Clca3a1	0.260984	0.947197	0.375	0.167	1
Zfp560	0.261399	-0.654631	0.125	0.417	1
[truncated: 2,245 more rows]

## Sheet: e14.5_tbx18mutant_fb
	p_val	avg_log2FC	pct.1	pct.2	p_val_adj
Rpl29	0	3.87821	0.998	0.27	0
Xist	1.42383e-206	-3.33113	0.062	0.951	4.41047e-202
Ddx3y	6.03206e-45	0.751595	0.341	0.009	1.86849e-40
Eif2s3y	8.42908e-31	0.538343	0.261	0.012	2.61099e-26
Gm47283	1.14929e-27	0.63351	0.301	0.037	3.56003e-23
Tbx18	2.14211e-24	0.695481	0.381	0.105	6.6354e-20
Akr1e1	1.599e-16	-0.337767	0.016	0.17	4.95305e-12
Colec11	8.23592e-15	-0.503878	0.158	0.388	2.55116e-10
Tmem108	2.03184e-12	-0.57215	0.116	0.302	6.29382e-08
Stmn1	3.40288e-12	-0.75949	0.664	0.784	1.05408e-07
2410018L13Rik	6.26726e-12	0.252547	0.111	0.007	1.94135e-07
Ccdc12	2.94895e-10	0.399957	0.379	0.212	9.13468e-06
Col12a1	7.38437e-10	0.532191	0.345	0.188	2.28738e-05
Cwc22	2.56819e-07	-0.268585	0.1	0.237	0.00795524
Acp1	4.3418e-07	0.308492	0.483	0.391	0.0134492
Mis18bp1	1.02474e-06	-0.265304	0.102	0.233	0.0317422
Aurkaip1	1.05083e-06	-0.307747	0.403	0.572	0.0325506
Cyb5r3	1.40507e-06	-0.327988	0.481	0.64	0.0435235
Smc6	4.13958e-06	0.337584	0.715	0.623	0.128228
Pbdc1	1.00992e-05	-0.265203	0.334	0.493	0.312834
Ndn	1.85598e-05	0.312825	0.697	0.658	0.574908
Gpx3	1.99978e-05	0.366779	0.465	0.384	0.619453
Tmem176b	2.82967e-05	-0.36222	0.514	0.653	0.876519
Dync1h1	4.12316e-05	-0.257711	0.394	0.542	1
Vegfd	5.25602e-05	-0.257687	0.067	0.16	1
Gucy1a1	5.85536e-05	-0.402127	0.439	0.574	1
Rbm4b	9.62349e-05	-0.254625	0.229	0.356	1
Gsn	0.000105489	0.26106	0.733	0.744	1
Tead2	0.000109315	-0.260276	0.443	0.586	1
Rnaseh2c	0.000123112	-0.278149	0.396	0.535	1
Ddx3x	0.000124037	-0.277539	0.59	0.693	1
Ogn	0.000147282	0.4683	0.445	0.34	1
Ccdc80	0.000178588	-0.257084	0.595	0.721	1
Rtn1	0.000194285	-0.448283	0.194	0.314	1
Clic4	0.00021296	-0.251973	0.537	0.66	1
Pcolce	0.000220581	0.273134	0.777	0.73	1
Nrk	0.000265053	0.370487	0.724	0.695	1
Aldh1a2	0.000397479	0.26353	0.261	0.179	1
Fbln5	0.000444061	0.843192	0.327	0.307	1
Ccdc34	0.00064254	-0.266202	0.488	0.614	1
Gpc3	0.000771919	0.300817	0.722	0.686	1
Lpar1	0.00123537	0.278827	0.379	0.321	1
Gm42418	0.00184608	-0.388083	0.706	0.772	1
Fmo2	0.00196948	-0.254704	0.082	0.158	1
Clec3b	0.00247993	0.303377	0.238	0.219	1
Dlk1	0.00248973	0.540587	0.577	0.558	1
Nes	0.00333113	-0.259707	0.345	0.444	1
Atp1b1	0.0046136	-0.270528	0.452	0.553	1
Pdgfrb	0.00545441	-0.331036	0.332	0.433	1
Nov	0.00589239	0.307299	0.145	0.098	1
Ccl2	0.00645115	-0.441189	0.078	0.144	1
Egr1	0.00835113	-0.337086	0.615	0.698	1
Jun	0.00885256	-0.349438	0.713	0.77	1
Cxcl1	0.00976134	-0.671789	0.147	0.221	1
Eln	0.0109048	1.35972	0.619	0.644	1
Rgs5	0.012368	-0.260586	0.241	0.326	1
Hbb-y	0.0126402	0.582923	0.984	0.967	1
Mfap5	0.0153578	0.374171	0.238	0.193	1
Acta2	0.016775	0.262233	0.626	0.705	1
Ier2	0.0172891	-0.333868	0.481	0.565	1
Fabp7	0.0179098	-0.55172	0.131	0.186	1
Hmgb2	0.0182729	-0.295049	0.726	0.781	1
Spon2	0.0189614	0.27604	0.445	0.367	1
Fbln1	0.0201223	-0.293116	0.762	0.814	1
Col15a1	0.0219204	0.256507	0.392	0.307	1
Cenpf	0.0276838	-0.347115	0.185	0.251	1
Gm13889	0.0356861	-0.28724	0.171	0.242	1
Apoe	0.0359536	-0.275552	0.557	0.64	1
Hbb-bs	0.040076	-0.263497	0.967	0.991	1
Prc1	0.0482455	-0.25866	0.198	0.267	1
Ube2c	0.070996	-0.343954	0.283	0.344	1
Cdkn1c	0.0809788	-0.291635	0.757	0.774	1
Wfdc18	0.10034	0.309355	0.094	0.119	1
Hba-x	0.217843	0.319317	0.488	0.463	1
Cyr61	0.267462	-0.269891	0.628	0.677	1
Sfrp2	0.275511	0.391566	0.421	0.412	1
Hbb-bt	0.972024	-0.274736	0.806	0.809	1

## Sheet: e14.5_tbx18mutant_vasec
	p_val	avg_log2FC	pct.1	pct.2	p_val_adj
Rpl29	5.06369e-54	3.90762	1	0.355	1.56853e-49
Xist	6.33424e-30	-2.91103	0.089	0.957	1.96209e-25
Ddx3y	1.53401e-14	0.79344	0.464	0	4.75175e-10
Ccdc12	2.08371e-11	1.01054	0.875	0.409	6.4545e-07
Gm47283	2.57895e-09	0.663112	0.411	0.022	7.98854e-05
Eif2s3y	5.87237e-07	0.477433	0.357	0.032	0.0181902
Postn	6.10535e-06	1.06864	0.071	0.151	0.189119
Stmn1	1.07537e-05	-0.987405	0.821	0.935	0.333107
Hsp90aa1	5.34983e-05	-0.538062	0.929	0.957	1
Igfbp7	0.000125526	0.924669	0.696	0.387	1
Snrpd1	0.000301137	-0.486275	0.786	0.968	1
Btnl9	0.000401849	0.746706	0.75	0.495	1
Cyb5r4	0.000409406	0.445884	0.411	0.129	1
Cwc22	0.000771688	-0.318073	0.018	0.215	1
Kat7	0.000891768	-0.337612	0.107	0.376	1
Smurf1	0.000966548	0.395631	0.321	0.086	1
Cd36	0.00144919	0.559941	0.982	0.892	1
Gigyf2	0.00162326	0.429886	0.482	0.215	1
Rnf144a	0.00216373	0.476712	0.589	0.312	1
8430408G22Rik	0.00225032	0.625573	0.821	0.602	1
Cd151	0.00257002	0.518873	0.821	0.591	1
Dusp2	0.00301643	-0.413653	0.125	0.366	1
Rnaseh2c	0.00322817	-0.532189	0.571	0.742	1
1110004E09Rik	0.0035067	-0.397879	0.143	0.366	1
Plekha1	0.00353489	0.501139	0.589	0.355	1
Tsga10	0.00357941	0.268401	0.143	0.011	1
Mgll	0.0036028	0.538464	0.821	0.763	1
Ankrd46	0.00383965	-0.382378	0.107	0.323	1
Smad5	0.00460719	0.508236	0.679	0.441	1
Npdc1	0.00471552	0.479052	0.625	0.419	1
Ascc1	0.0047902	0.358364	0.339	0.118	1
Tex261	0.00490377	-0.388174	0.464	0.559	1
Fam167b	0.00510739	-0.322516	0.179	0.43	1
Trim24	0.00522754	0.457273	0.661	0.441	1
Basp1	0.00524171	-0.55363	0.446	0.624	1
Ube2d2a	0.00527693	0.440003	0.893	0.72	1
Gpx4	0.00568124	-0.30013	0.929	0.914	1
Dnajc2	0.00623696	-0.359474	0.554	0.591	1
Stk4	0.0064734	-0.327155	0.089	0.269	1
Susd6	0.00649717	0.365847	0.304	0.108	1
Cd34	0.00650773	0.390206	0.982	0.946	1
Abhd14a	0.00730759	0.2943	0.196	0.043	1
Bud23	0.00741315	-0.410476	0.286	0.452	1
Ggt5	0.00807417	0.401376	0.286	0.097	1
Sult1a1	0.00808573	0.476135	0.446	0.312	1
Rbp7	0.00849282	0.931547	0.643	0.495	1
Dctn4	0.00857477	-0.408662	0.411	0.516	1
Adamts5	0.00957758	0.27134	0.268	0.086	1
S100a1	0.00959271	0.607055	0.571	0.398	1
Gm12002	0.0098981	0.416651	0.321	0.14	1
Tomm20	0.0100553	-0.338853	0.714	0.892	1
Rrm2b	0.0101542	0.445479	0.321	0.129	1
Jcad	0.0119279	0.36633	0.786	0.559	1
Plscr4	0.0120088	0.312745	0.268	0.097	1
Hecw2	0.012451	0.419108	0.571	0.344	1
Zfp979	0.0124548	0.321014	0.446	0.215	1
Ccar2	0.0127519	-0.405552	0.107	0.28	1
Tprgl	0.0132572	0.391723	0.821	0.656	1
Myh10	0.01338	0.37617	0.768	0.71	1
Tmem47	0.014407	0.320712	0.679	0.441	1
Fam32a	0.0146778	0.30465	0.661	0.419	1
Tmbim4	0.014762	0.391361	0.661	0.43	1
Acp1	0.0149484	0.385385	0.589	0.473	1
Ptges3	0.0149789	-0.400142	0.75	0.86	1
1700020I14Rik	0.0159602	0.367626	0.75	0.763	1
Tacc1	0.0162015	0.322989	0.839	0.634	1
Ypel2	0.0170151	0.30858	0.268	0.161	1
Ubqln4	0.0175767	0.29671	0.304	0.118	1
Dusp3	0.0178738	0.41323	0.893	0.72	1
Taf1d	0.0181093	-0.396291	0.446	0.559	1
Hmgn1	0.0182914	-0.359503	0.893	0.957	1
Ammecr1l	0.0186229	0.364229	0.339	0.215	1
Ran	0.018781	-0.323411	0.911	0.989	1
Stard9	0.0188541	0.312211	0.232	0.086	1
Amz2	0.0189181	0.251146	0.321	0.129	1
Erp44	0.0189681	0.419557	0.607	0.376	1
Cdv3	0.0189763	0.332158	0.821	0.71	1
Sh3d19	0.0191564	0.26174	0.25	0.086	1
Fkbp9	0.0192489	0.352632	0.714	0.613	1
Pnpla6	0.0198219	0.280591	0.179	0.043	1
Rpa3	0.02022	-0.388541	0.518	0.677	1
Csde1	0.0204616	0.334608	0.893	0.763	1
Cplx2	0.0205827	0.256669	0.196	0.054	1
Dbi	0.0205877	-0.278934	0.911	0.86	1
Ckm	0.0211223	0.343705	0.357	0.548	1
Srsf7	0.0215455	-0.299011	0.786	0.774	1
Helz	0.0215999	0.282476	0.518	0.29	1
Mlf2	0.021709	0.330756	0.875	0.763	1
Ppic	0.0217133	-0.26739	0.893	0.882	1
Mfn2	0.0217747	-0.27298	0.089	0.247	1
Tm2d1	0.0218765	0.437554	0.625	0.419	1
Myo1c	0.0219571	0.334259	0.679	0.452	1
Btbd3	0.0223305	0.450074	0.607	0.43	1
6030458C11Rik	0.0228741	-0.266958	0.089	0.258	1
Lpl	0.0229382	0.464148	0.786	0.634	1
Optn	0.0233197	0.253684	0.161	0.043	1
Add3	0.0233707	-0.347938	0.464	0.688	1
Hpf1	0.0236275	-0.376606	0.411	0.559	1
Cir1	0.0239397	0.353415	0.518	0.355	1
Snip1	0.0243059	0.290621	0.268	0.097	1
Id2	0.0244659	-0.443159	0.482	0.559	1
Hsph1	0.0249398	-0.256665	0.143	0.333	1
Smim12	0.024995	0.392783	0.482	0.269	1
Fos	0.0250499	-0.633325	0.214	0.409	1
Gng12	0.0254979	0.352016	0.75	0.602	1
Cyr61	0.0261762	-0.723167	0.321	0.505	1
Lamb1	0.0262582	0.321958	0.804	0.624	1
Ilf2	0.0270261	-0.457018	0.554	0.688	1
Abcg1	0.0274389	-0.300128	0.196	0.333	1
Actr10	0.027481	0.357256	0.679	0.516	1
Pole3	0.0283163	-0.365871	0.286	0.462	1
Limch1	0.0283235	0.334466	0.821	0.634	1
Tjp1	0.0286719	0.291074	0.714	0.71	1
Tdp2	0.0294367	0.255041	0.446	0.237	1
Dctn3	0.0296412	0.333077	0.804	0.656	1
Hpcal1	0.0298703	0.337475	0.607	0.57	1
Mpzl1	0.0299047	0.344886	0.821	0.688	1
Sptbn1	0.0304554	0.29835	0.982	0.968	1
Hspa9	0.03058	-0.421957	0.554	0.72	1
Actr1b	0.0306956	-0.415548	0.357	0.527	1
Atxn2	0.0307137	0.389904	0.411	0.247	1
Mgea5	0.0307973	0.368646	0.5	0.333	1
Tug1	0.0310172	0.27861	0.518	0.301	1
Trappc13	0.0312759	-0.310975	0.286	0.355	1
Adcy4	0.0313334	0.253024	0.429	0.226	1
Vamp8	0.0313715	0.381416	0.732	0.634	1
Mrpl30	0.0313725	-0.367641	0.661	0.742	1
Trim56	0.0313995	0.253151	0.393	0.194	1
Xbp1	0.0323196	0.267329	0.661	0.441	1
Pdzd2	0.0323625	-0.328996	0.214	0.258	1
Wipi1	0.0323704	0.289256	0.268	0.108	1
Col3a1	0.0327699	0.495966	0.161	0.269	1
Strn3	0.0328214	0.32615	0.714	0.505	1
Tnfsf12	0.0333772	0.316382	0.446	0.247	1
Banf1	0.0334957	-0.362983	0.732	0.882	1
Xiap	0.0334984	0.377573	0.768	0.591	1
Tmem41a	0.0338952	-0.296297	0.071	0.204	1
Ubxn2a	0.0343536	-0.300675	0.232	0.269	1
Trip6	0.035404	-0.310224	0.107	0.247	1
Serhl	0.0358003	-0.271938	0.125	0.29	1
Copz2	0.0367688	0.269827	0.589	0.376	1
Mtap	0.0369354	-0.307433	0.232	0.419	1
Uqcrb	0.037045	0.294423	1	0.946	1
Gas2	0.0372121	0.342316	0.339	0.172	1
Rbck1	0.0375098	0.37872	0.589	0.398	1
Ndufa13	0.0384152	0.259184	0.982	0.882	1
Gatm	0.0386567	-0.357133	0.179	0.323	1
Ssrp1	0.0386703	-0.35243	0.554	0.753	1
Fkbp7	0.0389315	0.380738	0.446	0.28	1
Isg15	0.0392057	-0.440387	0.107	0.247	1
Glrx3	0.0394126	0.317657	0.857	0.817	1
Itga1	0.0394656	0.359853	0.607	0.591	1
Depdc1a	0.0398735	-0.267601	0.125	0.269	1
Wwc2	0.0400922	0.361819	0.696	0.516	1
Mta2	0.0409003	0.274944	0.518	0.312	1
Tmem30a	0.0409286	0.335648	0.75	0.591	1
Desi2	0.0411581	-0.316543	0.429	0.505	1
Ushbp1	0.0412377	0.392527	0.75	0.624	1
H2afx	0.0421625	-0.523848	0.607	0.645	1
Rin3	0.0425265	0.374068	0.411	0.226	1
Uba5	0.0425923	0.284383	0.518	0.312	1
Gpihbp1	0.0427431	0.315697	1	0.946	1
Csnk1g2	0.0428623	-0.267587	0.482	0.688	1
Atp6v0d1	0.0430267	0.459011	0.679	0.548	1
Comt	0.0434344	0.38547	0.768	0.591	1
Lrrc8a	0.0443666	0.378641	0.625	0.43	1
Zfp260	0.0443778	-0.296616	0.304	0.409	1
Dad1	0.0445886	0.31575	0.946	0.86	1
Pofut2	0.0447874	0.356607	0.554	0.366	1
Got2	0.0448208	-0.328373	0.446	0.495	1
Lin7c	0.0450039	0.264446	0.518	0.312	1
Nelfcd	0.0453025	-0.290086	0.196	0.355	1
Vasp	0.0459407	-0.31563	0.75	0.785	1
Ubap1	0.0459687	0.276553	0.25	0.108	1
Tmem50a	0.0464679	0.372371	0.839	0.763	1
Ly6c1	0.0467915	0.472779	0.679	0.581	1
Ift20	0.0482244	0.356126	0.661	0.516	1
Ptprm	0.0490785	0.371647	0.554	0.387	1
Tcf25	0.0491123	0.335251	0.821	0.656	1
Mxd4	0.0492871	0.309872	0.696	0.505	1
Snw1	0.0495169	0.298747	0.714	0.527	1
5730455P16Rik	0.0498447	-0.266261	0.107	0.226	1
Cnp	0.0501434	-0.255228	0.036	0.129	1
Ecscr	0.0505204	0.306113	0.964	0.882	1
Tmem248	0.0509073	0.309088	0.393	0.215	1
Kmt2e	0.0519937	0.354645	0.714	0.591	1
Eci1	0.0520527	0.298977	0.518	0.323	1
Cxcl1	0.0525047	-0.308899	0.054	0.183	1
Zfp46	0.0526113	0.267216	0.286	0.129	1
Cbr1	0.0538214	0.260996	0.357	0.183	1
Ash1l	0.0541671	0.370153	0.625	0.527	1
Atad2	0.0541703	-0.406321	0.411	0.505	1
Lifr	0.0542254	-0.325897	0.196	0.344	1
Cisd1	0.0547955	-0.28731	0.5	0.516	1
Adgrl4	0.0554545	0.341412	0.768	0.634	1
Slc7a1	0.0556535	0.252023	0.304	0.14	1
H2-Q4	0.0560782	-0.316782	0.161	0.29	1
Vars	0.0569821	-0.360947	0.304	0.441	1
Dennd6a	0.057162	-0.253896	0.304	0.366	1
Sumo1	0.0575717	-0.324247	0.714	0.839	1
Mad2l1	0.0581781	-0.295822	0.375	0.441	1
Sft2d1	0.0586835	0.281473	0.571	0.376	1
Nup155	0.0597586	-0.268265	0.179	0.323	1
Ube3b	0.0602534	0.267996	0.25	0.118	1
Med10	0.0602885	0.377397	0.625	0.441	1
Etnk1	0.0605044	0.296946	0.536	0.376	1
Polr2g	0.0606366	-0.261253	0.554	0.634	1
Mycn	0.0611902	0.258226	0.25	0.108	1
Spata6	0.062103	-0.302378	0.339	0.462	1
Zfp322a	0.0638424	-0.325338	0.196	0.366	1
Myzap	0.0644097	-0.33245	0.339	0.473	1
Nras	0.0661025	-0.340671	0.643	0.742	1
Cs	0.0667119	-0.333922	0.482	0.624	1
Flnb	0.0667137	0.325444	0.679	0.495	1
Gsk3b	0.0667857	0.261344	0.786	0.634	1
1700123O20Rik	0.0674208	0.296689	0.518	0.355	1
Col5a2	0.0675843	0.380064	0.482	0.301	1
Rasa3	0.0676623	-0.253769	0.179	0.333	1
Hmmr	0.0676907	-0.290373	0.375	0.409	1
Mrpl55	0.0678212	0.301118	0.446	0.344	1
Itgb3bp	0.0679504	-0.260318	0.161	0.312	1
Pros1	0.0679689	0.268433	0.357	0.194	1
Lamp1	0.06843	0.295069	0.893	0.806	1
Acyp1	0.0687067	-0.263237	0.196	0.269	1
Cers4	0.0688462	0.359912	0.411	0.28	1
Rbm28	0.0692465	-0.391019	0.411	0.484	1
Atf3	0.0693166	-0.311262	0.107	0.215	1
Tmem41b	0.069394	-0.254091	0.143	0.29	1
Sdhb	0.0694168	-0.330215	0.661	0.806	1
Dhrs3	0.0700022	0.278353	0.375	0.204	1
Bccip	0.0703839	-0.310238	0.411	0.538	1
3830406C13Rik	0.0705496	-0.319751	0.25	0.333	1
Ddx6	0.0714167	0.292243	0.75	0.591	1
Polr3h	0.0715231	-0.278735	0.107	0.215	1
Rhot1	0.0715515	0.294336	0.429	0.258	1
Abcb1a	0.07208	0.258105	0.268	0.118	1
Ppp1cc	0.0723901	-0.261541	0.786	0.806	1
H2afy	0.0725549	-0.27561	0.732	0.753	1
Ankfy1	0.0729323	0.270513	0.393	0.226	1
Ddx19a	0.073139	-0.274494	0.161	0.29	1
Rsu1	0.073847	0.253637	0.875	0.849	1
Txnl1	0.0742264	0.288717	0.893	0.753	1
Mcfd2	0.0746684	-0.290203	0.268	0.441	1
Taf12	0.0754673	-0.288726	0.232	0.376	1
Dot1l	0.0756437	0.267439	0.393	0.237	1
Mapk1ip1l	0.0757563	0.453168	0.482	0.312	1
Josd2	0.0758836	0.322793	0.5	0.387	1
Usp34	0.0769	0.284478	0.75	0.624	1
Ndufb6	0.0772322	-0.256768	0.696	0.849	1
Srl	0.0791821	0.271349	0.125	0.054	1
Lamtor5	0.0792266	0.315568	0.75	0.699	1
Mmd	0.079284	0.322688	0.696	0.591	1
Magohb	0.0796187	0.263904	0.536	0.355	1
4930402H24Rik	0.0799121	0.360336	0.625	0.505	1
Sar1b	0.0801508	0.35789	0.554	0.387	1
Atp6v1e1	0.0802968	0.355065	0.679	0.548	1
Dnajc5	0.0804262	-0.289761	0.393	0.559	1
Lrrc58	0.0804498	0.363632	0.75	0.699	1
Anp32b	0.0806659	-0.359769	0.857	0.914	1
Man1a2	0.080667	0.30162	0.536	0.366	1
Ranbp1	0.0812243	-0.325617	0.893	0.892	1
Gid8	0.0816002	0.309106	0.429	0.28	1
Dynlt1f	0.0817034	-0.30428	0.214	0.366	1
Sat1	0.0821038	-0.332787	0.518	0.484	1
Pitpnb	0.0833226	-0.305057	0.339	0.516	1
Crebrf	0.0834559	0.331538	0.268	0.129	1
Exoc4	0.0839301	0.292954	0.375	0.215	1
Pls3	0.0840607	-0.297647	0.5	0.656	1
Dut	0.0841427	-0.461079	0.554	0.677	1
Cdt1	0.0847643	-0.312436	0.214	0.301	1
Pabpn1	0.08482	0.268668	0.518	0.333	1
Rhoj	0.0857957	0.252157	0.732	0.688	1
C1qtnf9	0.0859076	0.34179	0.286	0.194	1
Tjap1	0.086816	0.287882	0.268	0.172	1
Bbip1	0.0880072	0.29955	0.482	0.387	1
Serpinb6a	0.0882223	0.332829	0.643	0.473	1
Cdc42ep3	0.0887285	0.363722	0.554	0.387	1
Ifngr1	0.0897769	0.290804	0.589	0.452	1
Pisd	0.090433	0.253547	0.321	0.194	1
Gmfg	0.091079	0.319748	0.393	0.28	1
H19	0.0916806	-0.476327	0.946	0.968	1
Myo9b	0.0918667	0.261203	0.268	0.151	1
Bnip3l	0.0921478	0.274796	0.839	0.785	1
Cdkn1b	0.0924036	0.259116	0.464	0.312	1
Mrps6	0.0928127	-0.41099	0.5	0.602	1
Atp5d	0.0936264	-0.271349	0.911	0.957	1
Nid2	0.0945377	0.314626	0.714	0.688	1
Stap2	0.096247	-0.252978	0.429	0.441	1
Ubr2	0.0968639	0.267934	0.411	0.366	1
Raly	0.0972893	-0.319366	0.804	0.871	1
Arid4b	0.098429	-0.34764	0.482	0.624	1
Eif4b	0.0986563	0.273763	0.732	0.667	1
Decr1	0.0997915	0.258781	0.304	0.161	1
Ube2c	0.100051	-0.499479	0.571	0.538	1
Papd4	0.100434	-0.273866	0.25	0.409	1
Ahsa1	0.101503	-0.264931	0.339	0.441	1
Clec14a	0.103154	-0.382726	0.804	0.86	1
Cnep1r1	0.103723	-0.262312	0.286	0.452	1
Znrf1	0.104001	-0.333684	0.5	0.645	1
Clns1a	0.104252	0.271588	0.571	0.462	1
Otud4	0.104361	-0.256757	0.25	0.387	1
Pfdn1	0.104367	0.2665	0.821	0.774	1
Kif3a	0.105925	-0.298675	0.161	0.258	1
Tvp23b	0.106114	-0.256935	0.232	0.301	1
Gyg	0.106402	-0.393272	0.5	0.634	1
Ing2	0.106542	-0.259289	0.196	0.323	1
Cnbp	0.106685	-0.28856	0.893	0.903	1
Bok	0.107022	-0.315249	0.375	0.548	1
Vsir	0.107155	0.32318	0.357	0.247	1
Lbh	0.107725	0.346915	0.375	0.226	1
Id1	0.107824	0.426492	0.875	0.785	1
Rnf125	0.108493	-0.278171	0.304	0.43	1
Srp68	0.108525	-0.282192	0.25	0.387	1
Fundc1	0.108827	-0.257125	0.161	0.312	1
Chd8	0.109655	0.282263	0.429	0.269	1
Dcn	0.109991	0.880084	0.143	0.075	1
Gtf2e2	0.110126	-0.292822	0.464	0.624	1
Rfc5	0.110528	-0.252245	0.214	0.366	1
Cited2	0.111094	-0.272088	0.089	0.215	1
Slc24a5	0.111714	-0.285518	0.196	0.355	1
Txnl4a	0.112213	-0.321923	0.446	0.57	1
Agrn	0.112484	0.310545	0.536	0.366	1
Lman1	0.112724	-0.324431	0.589	0.72	1
Vamp2	0.113926	0.25549	0.339	0.194	1
Tspan13	0.114384	0.278297	0.911	0.882	1
Klhl24	0.114768	0.255963	0.625	0.452	1
Eif2b5	0.115371	-0.271569	0.286	0.387	1
Col1a1	0.116426	0.492476	0.196	0.086	1
Ppp1r14c	0.11766	0.351385	0.161	0.108	1
Tuba1c	0.118889	-0.477279	0.304	0.419	1
Rnaset2b	0.119163	0.257806	0.411	0.269	1
Tmem184b	0.119238	0.264541	0.357	0.29	1
Ece1	0.119307	0.340905	0.679	0.527	1
Chtf8	0.119636	-0.26914	0.304	0.43	1
Ddx27	0.119726	-0.274529	0.339	0.484	1
Chaf1b	0.120101	-0.306713	0.179	0.29	1
Plk1	0.120428	-0.28855	0.196	0.28	1
Fxr2	0.122072	0.25119	0.411	0.258	1
Rfc2	0.122986	-0.289672	0.393	0.516	1
Snap23	0.123489	0.306393	0.607	0.495	1
Eif4g3	0.123689	0.298336	0.571	0.452	1
Lsm4	0.123846	-0.265804	0.696	0.742	1
Ppp1r15b	0.124877	0.264087	0.339	0.226	1
Smg6	0.125006	0.260198	0.339	0.204	1
Cct5	0.125157	-0.253018	0.804	0.882	1
Mcm7	0.125257	-0.377135	0.375	0.527	1
Alkbh5	0.126143	0.316577	0.571	0.441	1
Ube2m	0.127252	-0.300963	0.714	0.817	1
Pstk	0.127439	0.275893	0.321	0.194	1
Hmgn3	0.127706	0.296357	0.5	0.355	1
Junb	0.127786	-0.46011	0.446	0.559	1
Gna12	0.128207	-0.310474	0.339	0.462	1
Pkp4	0.129147	0.257658	0.482	0.323	1
Triap1	0.129414	-0.26435	0.304	0.387	1
Tuba1b	0.130516	-0.293587	0.964	0.989	1
Hist1h2bc	0.131015	-0.424835	0.179	0.269	1
Eif1a	0.131463	0.28051	0.446	0.398	1
U2af2	0.132595	-0.32797	0.464	0.581	1
Arhgap31	0.132938	0.272689	0.75	0.613	1
Kpna2	0.133104	-0.323593	0.214	0.344	1
Rad51ap1	0.133248	-0.264181	0.339	0.376	1
Gabarapl2	0.133975	0.290269	0.821	0.731	1
Smim15	0.134065	0.316742	0.518	0.398	1
Opa1	0.134214	0.303591	0.304	0.194	1
Mrs2	0.134337	-0.255411	0.125	0.194	1
Smc1a	0.134717	-0.258468	0.768	0.796	1
Smarcad1	0.134858	0.251663	0.429	0.269	1
Ankrd26	0.135016	-0.304213	0.125	0.237	1
Rif1	0.135052	-0.333326	0.429	0.516	1
Neil3	0.135831	-0.262487	0.161	0.28	1
Rgs2	0.135916	-0.327643	0.357	0.376	1
Tnrc18	0.136213	0.267909	0.321	0.226	1
Mepce	0.136525	0.27786	0.25	0.129	1
Cep162	0.136548	0.284706	0.161	0.065	1
Timp4	0.13668	0.367654	0.268	0.161	1
Cks1b	0.136762	-0.352441	0.625	0.72	1
Ube2e3	0.136765	-0.286354	0.679	0.774	1
Arl6ip1	0.137317	-0.419129	0.804	0.806	1
Car4	0.13911	0.317228	0.25	0.129	1
Erbin	0.141268	0.278661	0.464	0.323	1
Plagl1	0.142207	-0.335824	0.714	0.817	1
Limd2	0.142351	-0.302778	0.304	0.441	1
Gm13889	0.142371	-0.256537	0.268	0.323	1
Ckap2	0.143124	-0.303435	0.196	0.333	1
Mrpl11	0.143587	-0.302596	0.429	0.581	1
Atp13a3	0.14477	-0.278289	0.196	0.312	1
Ttn	0.145879	0.517156	0.286	0.409	1
Exoc6	0.145916	-0.280382	0.161	0.269	1
Pnn	0.146229	-0.287647	0.589	0.72	1
Smad1	0.146732	-0.252108	0.571	0.624	1
Tk1	0.146737	-0.393874	0.375	0.516	1
Pbx1	0.146744	-0.285993	0.321	0.452	1
Kctd5	0.147069	-0.260728	0.286	0.344	1
Utrn	0.14732	-0.443387	0.446	0.527	1
Ccna2	0.148316	-0.309459	0.482	0.484	1
Utp11	0.149532	-0.276711	0.536	0.613	1
Abraxas2	0.149643	-0.250305	0.214	0.323	1
Rapgef1	0.150401	0.293064	0.5	0.462	1
Sash1	0.150495	0.299386	0.607	0.462	1
Ncl	0.151065	-0.256749	0.946	0.914	1
Hipk3	0.151212	0.255821	0.446	0.312	1
Ktn1	0.152699	0.285028	0.804	0.677	1
Map1lc3a	0.154316	0.308003	0.607	0.473	1
Tipin	0.155618	-0.329771	0.464	0.602	1
Ednrb	0.156257	0.296491	0.589	0.43	1
Mrpl58	0.156913	-0.289254	0.571	0.667	1
Arhgef12	0.15823	0.293082	0.661	0.548	1
H13	0.158274	0.294716	0.554	0.419	1
Lsm6	0.1596	-0.297995	0.643	0.753	1
Jpt1	0.160388	-0.292273	0.786	0.839	1
Smarca5	0.160561	-0.251296	0.732	0.753	1
Sf3b4	0.160572	-0.262932	0.321	0.462	1
Lysmd3	0.160719	0.274736	0.304	0.194	1
Nuf2	0.163326	-0.25485	0.232	0.333	1
Tnrc6c	0.164468	0.283027	0.554	0.43	1
Elk4	0.164681	0.294059	0.554	0.452	1
Dhfr	0.165061	-0.295185	0.286	0.376	1
Lamb2	0.165809	0.260107	0.357	0.215	1
Fnbp1l	0.165835	-0.266161	0.5	0.634	1
Ddx1	0.166414	-0.279208	0.393	0.495	1
Cep170	0.166436	0.281397	0.411	0.28	1
Ctgf	0.166611	-0.250987	0.054	0.151	1
Prc1	0.167303	-0.461313	0.375	0.495	1
Smc2	0.167688	-0.265453	0.607	0.613	1
Pgm2	0.168123	-0.316822	0.161	0.28	1
Dennd5b	0.168271	0.280589	0.643	0.527	1
Fmo1	0.168587	0.296541	0.321	0.29	1
Racgap1	0.169253	-0.374159	0.339	0.452	1
Eprs	0.169349	-0.303027	0.536	0.656	1
Egr1	0.169465	-0.605214	0.25	0.333	1
Tgfbr2	0.172803	0.260292	0.571	0.516	1
Ccar1	0.174505	-0.256458	0.625	0.634	1
Rcsd1	0.175069	0.313524	0.554	0.495	1
Bex1	0.175115	-0.290728	0.179	0.204	1
Nr3c1	0.175681	0.282994	0.589	0.441	1
Fam192a	0.178423	0.258861	0.446	0.323	1
Ppp1r9a	0.178847	-0.254998	0.268	0.366	1
Anapc1	0.178914	-0.255972	0.339	0.473	1
Akr1b3	0.180828	-0.274844	0.5	0.624	1
Kif15	0.181188	-0.285957	0.232	0.333	1
Rnf146	0.181592	0.28073	0.339	0.28	1
Gnai3	0.181613	0.266262	0.732	0.634	1
Armcx3	0.182196	0.267789	0.625	0.495	1
Hspa1a	0.182469	-0.256024	0.393	0.548	1
Fbxw2	0.18572	-0.264481	0.482	0.581	1
Kdm3a	0.187164	-0.256315	0.071	0.161	1
Agpat4	0.187727	0.309645	0.429	0.301	1
Myc	0.187837	0.283973	0.214	0.183	1
Tbc1d10b	0.188403	-0.257893	0.268	0.398	1
Smad7	0.188452	0.338029	0.732	0.634	1
Lamp2	0.189025	-0.263994	0.589	0.72	1
Lgals3bp	0.189273	-0.27574	0.161	0.204	1
Cxxc5	0.191678	0.257798	0.589	0.441	1
Nr2f2	0.193313	-0.282266	0.357	0.505	1
Exoc5	0.195186	0.263217	0.589	0.462	1
Ppm1f	0.201502	-0.257661	0.339	0.366	1
Raf1	0.201782	-0.282761	0.286	0.387	1
Ccnb1	0.201798	-0.321929	0.268	0.376	1
Mfsd13a	0.202982	0.268344	0.286	0.183	1
Acaa2	0.203065	0.261051	0.554	0.419	1
Ncapg	0.204382	-0.266278	0.304	0.355	1
Tmem9b	0.206237	0.260069	0.339	0.237	1
Ralgps2	0.207915	-0.32951	0.268	0.387	1
Thoc7	0.209016	-0.27259	0.768	0.806	1
Unc45b	0.211182	0.314432	0.625	0.505	1
Zfp36	0.211266	-0.289386	0.214	0.247	1
Cryab	0.218415	0.457744	0.393	0.419	1
Hey1	0.218914	0.311424	0.304	0.183	1
Cct3	0.219519	-0.269177	0.679	0.774	1
Trmt1	0.219972	-0.278688	0.304	0.441	1
Grk2	0.222279	-0.256509	0.304	0.43	1
Col1a2	0.222401	0.698404	0.125	0.108	1
Cdk1	0.222588	-0.317129	0.607	0.634	1
Tnfaip1	0.224666	-0.270389	0.714	0.763	1
4930523C07Rik	0.225326	0.26719	0.5	0.43	1
Myl4	0.2298	0.539603	0.839	0.806	1
Des	0.230605	0.300207	0.304	0.194	1
Mcm5	0.235354	-0.25439	0.411	0.473	1
Aprt	0.236298	-0.273138	0.929	0.903	1
Flt1	0.237268	0.289602	0.929	0.882	1
Ptpn18	0.239528	-0.335204	0.554	0.677	1
Usp4	0.239903	0.325073	0.339	0.226	1
Qdpr	0.24059	-0.253385	0.536	0.602	1
Spc24	0.240976	-0.357676	0.393	0.484	1
Hmgn2	0.243088	-0.263657	0.661	0.677	1
Uhrf1	0.24349	-0.251662	0.339	0.43	1
Fndc3a	0.245038	-0.290729	0.196	0.269	1
Fbln2	0.248524	0.333877	0.357	0.355	1
Snrpd3	0.250345	-0.271664	0.679	0.796	1
Myh6	0.251842	0.330382	0.339	0.215	1
Nsmce1	0.252235	-0.253229	0.554	0.677	1
Dach1	0.253891	0.271461	0.5	0.366	1
Dcbld1	0.257797	0.301895	0.429	0.355	1
Cd164	0.260549	-0.265881	0.446	0.548	1
Fbl	0.265679	-0.262115	0.518	0.624	1
Fam43a	0.271824	0.261242	0.625	0.538	1
Cd63	0.272419	0.344526	0.643	0.538	1
Cenpb	0.272715	-0.252317	0.625	0.71	1
Odc1	0.276066	-0.282358	0.607	0.731	1
Mcc	0.278412	0.250874	0.375	0.29	1
Amd1	0.283542	0.26669	0.321	0.204	1
Igf1	0.285771	-0.251679	0.411	0.527	1
Ddx46	0.286029	0.285853	0.679	0.581	1
Kctd12b	0.286741	0.341328	0.714	0.624	1
Myl2	0.287702	0.525233	0.964	0.989	1
Hspb7	0.295982	0.348402	0.304	0.204	1
Rrm2	0.305616	-0.31138	0.411	0.473	1
Dmtf1	0.306908	-0.260124	0.214	0.29	1
Pclaf	0.308309	-0.348541	0.464	0.591	1
Angptl4	0.310826	0.265234	0.357	0.29	1
Arhgef2	0.324422	0.255856	0.554	0.43	1
Ppp1r14b	0.328043	-0.265428	0.768	0.806	1
Os9	0.331301	0.252527	0.429	0.323	1
Tial1	0.336243	-0.337528	0.536	0.602	1
Naa15	0.341216	-0.30707	0.464	0.527	1
Hbb-bt	0.343857	-0.467038	0.839	0.774	1
Hmbox1	0.344341	0.262408	0.321	0.237	1
Frmd4a	0.352446	0.311798	0.589	0.538	1
Epb41l4aos	0.352669	-0.255071	0.286	0.387	1
Ndufb5	0.358636	-0.264668	0.929	0.946	1
Jun	0.36391	-0.336571	0.804	0.806	1
Vps72	0.363928	0.283851	0.429	0.376	1
Klf4	0.365241	0.305016	0.429	0.366	1
Hspa1b	0.411436	-0.256493	0.304	0.409	1
Phlda1	0.422278	-0.26638	0.214	0.301	1
Vwf	0.439575	0.295429	0.125	0.086	1
Pbk	0.443126	-0.263707	0.321	0.409	1
Birc5	0.447108	-0.339224	0.518	0.602	1
Akap9	0.454929	0.256858	0.446	0.366	1
Ccnb2	0.475176	-0.25153	0.429	0.495	1
Myl7	0.478199	-0.275536	0.589	0.634	1
Ptn	0.492094	0.393167	0.125	0.129	1
Hbb-bs	0.501908	-1.05064	1	0.978	1
Tnnt2	0.516511	0.264478	0.929	0.957	1
Rbp1	0.583553	-0.313022	0.714	0.742	1
Mgp	0.59422	0.298799	0.179	0.204	1
Casq2	0.64592	-0.29717	0.107	0.151	1
Igfbp5	0.685526	-0.278735	0.196	0.258	1
Cdkn1c	0.68624	-0.315362	0.696	0.742	1
Cdc20	0.719256	-0.267007	0.339	0.387	1
Nts	0.723262	-0.296165	0.393	0.366	1
mt-Cytb	0.725483	0.28086	1	1	1
Myh7	0.735046	0.685443	0.554	0.602	1
Igfbp3	0.845218	0.321678	0.429	0.398	1
Hba-a1	0.962817	-1.00463	0.946	0.935	1
Hba-a2	0.990229	-0.49634	0.875	0.882	1

## Sheet: e14.5_tbx18mutant_ventricularcm
	p_val	avg_log2FC	pct.1	pct.2	p_val_adj
Rpl29	0	3.47965	0.993	0.216	0
Xist	0	-2.12768	0.042	0.764	0
Eif2s3y	2.00932e-196	0.711095	0.426	0.007	6.22407e-192
Gm47283	2.97724e-114	0.555945	0.305	0.016	9.22229e-110
Ddx3y	1.53782e-105	0.423023	0.256	0.005	4.76354e-101
Ccdc12	1.60583e-80	0.576127	0.622	0.365	4.97423e-76
Akr1e1	5.60922e-60	-0.290298	0.038	0.241	1.73751e-55
Stmn1	2.4941e-47	-0.786753	0.734	0.87	7.72572e-43
Tspan13	4.84514e-47	-0.306041	0.091	0.303	1.50083e-42
Mgst1	5.98649e-46	-0.297789	0.137	0.364	1.85437e-41
Tbx18	4.63564e-45	0.289057	0.157	0.018	1.43594e-40
Scd2	5.9094e-39	-0.390538	0.724	0.893	1.8305e-34
Cited1	9.61693e-32	-0.487823	0.839	0.928	2.97894e-27
Mest	1.38124e-30	-0.674509	0.656	0.791	4.27853e-26
Psat1	1.76056e-30	-0.298899	0.21	0.412	5.45351e-26
Eif2s3x	4.90877e-29	-0.299612	0.336	0.547	1.52054e-24
Nppa	2.34194e-27	-1.33914	0.627	0.742	7.25438e-23
Aurkaip1	1.70638e-25	-0.27402	0.6	0.78	5.28567e-21
Ckm	1.95343e-25	0.267294	1	1	6.05095e-21
Myl4	2.06173e-25	-0.502484	0.907	0.962	6.38642e-21
Gpc3	2.29232e-25	-0.331131	0.571	0.746	7.10068e-21
Fam46a	2.34917e-25	-0.250258	0.153	0.321	7.27678e-21
Mgp	9.03346e-25	-0.574031	0.365	0.547	2.7982e-20
Fabp3	1.36287e-24	0.283617	1	1	4.22163e-20
Clic4	1.45903e-23	-0.273522	0.797	0.898	4.51949e-19
Pgam1	5.1115e-23	-0.26715	0.943	0.972	1.58334e-18
Casq2	1.91146e-21	-0.272924	0.92	0.963	5.92095e-17
Sparc	3.30358e-21	-0.344325	0.788	0.892	1.02332e-16
Hmgn3	8.58316e-20	0.278368	0.549	0.448	2.65872e-15
Ankrd1	2.11164e-19	-0.438279	0.648	0.794	6.54101e-15
Mt3	2.2303e-19	-0.274532	0.44	0.613	6.90857e-15
Igf2r	1.64066e-18	-0.269932	0.863	0.931	5.0821e-14
Slc6a6	5.68651e-18	-0.253855	0.13	0.261	1.76145e-13
Tuba1c	5.81433e-17	-0.292967	0.321	0.479	1.80105e-12
Ptgds	8.06101e-16	0.258883	0.822	0.832	2.49698e-11
Nppb	6.82062e-14	-0.494358	0.568	0.7	2.11276e-09
Pam	8.80008e-14	-0.261532	0.863	0.929	2.72591e-09
Smc4	2.29772e-10	-0.315497	0.401	0.523	7.11742e-06
Tubb4b	2.50519e-10	-0.25984	0.66	0.763	7.76007e-06
Arl6ip1	1.53087e-09	-0.310561	0.392	0.508	4.74203e-05
Spc25	4.62288e-09	-0.26686	0.152	0.243	0.000143198
Tubb5	4.63282e-09	-0.282996	0.957	0.976	0.000143506
Tuba1b	1.50238e-08	-0.252655	0.944	0.966	0.000465378
Ccna2	1.53898e-08	-0.3152	0.22	0.313	0.000476714
Tnnt1	1.77422e-08	0.316452	0.498	0.479	0.000549583
Birc5	5.7107e-08	-0.306593	0.276	0.376	0.00176895
H2afz	1.2208e-07	-0.368076	0.933	0.949	0.00378155
Cks2	1.43458e-07	-0.323312	0.395	0.495	0.00444374
Top2a	1.96702e-07	-0.315895	0.21	0.299	0.00609304
Prc1	1.52395e-06	-0.250996	0.167	0.245	0.0472058
Ube2c	2.3986e-06	-0.295195	0.378	0.468	0.074299
Cdk1	8.54223e-06	-0.264361	0.235	0.31	0.264604
Cenpf	1.5775e-05	-0.269204	0.224	0.3	0.488648
Rrm2	1.59853e-05	-0.31839	0.319	0.386	0.495162
Acta1	3.19528e-05	-0.292264	0.179	0.249	0.98977
Hmgb2	0.00073535	-0.295238	0.697	0.747	1

## Sheet: e15.5_tbx18mutant_atrialcm
	p_val	avg_log2FC	pct.1	pct.2	p_val_adj
Rpl29	6.71989e-15	0.782379	1	1	2.08155e-10
Xist	9.83614e-13	1.84787	0.517	0.033	3.04684e-08
Eif2s3y	2.93879e-07	-0.345417	0.379	0.82	0.0091032
Ddx3y	3.57605e-05	-0.379364	0.333	0.689	1
Hlf	0.000123181	-0.286065	0.218	0.557	1
Ube2c	0.00013332	1.28496	0.575	0.246	1
Hprt	0.000134901	0.387762	0.851	0.557	1
Pxdn	0.000152978	0.288356	0.529	0.23	1
Tnnt2	0.000229529	-0.424688	1	1	1
Tpm2	0.000541472	-0.438761	0.793	0.869	1
Cdkn3	0.000598876	0.309442	0.333	0.082	1
H19	0.000705576	0.625548	0.782	0.885	1
Ssb	0.000731833	0.34083	0.954	0.902	1
Hrc	0.000926828	-0.405923	0.885	0.934	1
Junb	0.000942353	-0.688676	0.31	0.311	1
Arl6ip6	0.000989945	-0.3124	0.54	0.754	1
H3f3b	0.00131668	0.473991	0.989	0.934	1
Tspan13	0.00200873	0.312363	0.678	0.443	1
Cenpa	0.0020576	0.790757	0.506	0.393	1
Rab11a	0.00245413	-0.293151	0.816	0.967	1
Fbxo32	0.0029501	-0.336487	0.598	0.836	1
H1fx	0.00381678	0.492578	0.632	0.557	1
H2afz	0.00401893	0.567639	0.966	1	1
Lrrc10	0.00427404	-0.261435	0.713	0.918	1
Stk25	0.00442765	-0.274296	0.632	0.77	1
Corin	0.00521388	-0.343616	0.655	0.705	1
Rps6ka3	0.00524706	-0.271385	0.437	0.689	1
Ube2s	0.00589464	0.585948	0.966	0.951	1
Tmem163	0.00651296	-0.315492	0.77	0.869	1
Leprot	0.00654699	0.292435	0.736	0.541	1
Jpt1	0.00728526	0.392955	0.931	0.951	1
Cenpw	0.00732219	0.275786	0.552	0.295	1
Serhl	0.00751811	-0.271111	0.437	0.607	1
Agl	0.00841647	-0.316442	0.885	0.967	1
Hmgb1	0.00867066	0.353962	0.966	1	1
Fndc3b	0.00883238	-0.320715	0.575	0.77	1
Dmd	0.00895151	-0.381593	0.793	0.918	1
Cdca3	0.00915585	0.537373	0.345	0.131	1
Kpna2	0.00918471	0.268672	0.264	0.295	1
Plagl1	0.00920368	-0.315435	0.851	0.967	1
Cav3	0.00920584	-0.252173	0.885	0.984	1
H2afx	0.00940102	0.558556	0.644	0.459	1
Hcfc1r1	0.00955696	-0.323053	0.966	1	1
Anln	0.00961327	0.396467	0.218	0.066	1
5430431A17Rik	0.00961913	-0.447937	0.943	1	1
Tbx20	0.00963241	0.375673	0.931	0.934	1
Anapc13	0.0103164	-0.261429	0.954	0.984	1
Aaed1	0.0106004	-0.262413	0.598	0.689	1
Phlda1	0.0113428	-0.305855	0.621	0.836	1
Bmp10	0.0119824	-0.491135	0.414	0.59	1
Spc24	0.0123653	0.407966	0.391	0.23	1
Sfrp1	0.0125528	0.50324	0.885	0.902	1
Tpx2	0.0131873	0.404886	0.207	0.066	1
Prmt1	0.0133703	0.297955	0.977	0.902	1
Ckap5	0.0134291	0.257338	0.563	0.557	1
Rasgef1b	0.0152332	-0.262141	0.437	0.361	1
Thra	0.0159848	-0.263223	0.943	0.984	1
Ccdc12	0.0161565	0.269878	0.851	0.738	1
Spint2	0.0165187	-0.255956	0.586	0.754	1
Malat1	0.0166129	-0.383023	1	1	1
Eid1	0.017335	-0.293969	0.977	1	1
Ccnb2	0.0179594	0.430011	0.345	0.164	1
Angpt1	0.0182194	-0.388114	0.644	0.656	1
Stmn1	0.0187798	0.645352	0.908	0.885	1
Cdc20	0.0192737	0.363288	0.276	0.098	1
Mt1	0.0197565	0.345042	0.862	0.803	1
Srsf3	0.0202685	0.275784	0.989	0.984	1
Cox7a1	0.0207368	-0.266868	0.908	0.967	1
Fhl2	0.0207863	0.263314	0.943	0.984	1
Arl6ip1	0.0207975	0.611148	0.805	0.852	1
Ppif	0.0223241	0.250326	0.793	0.738	1
Ccdc34	0.0223277	0.273689	0.563	0.557	1
Lmnb1	0.0223296	0.35755	0.793	0.639	1
Rnf207	0.0226365	-0.304254	0.828	0.852	1
Nop58	0.0233824	0.274415	0.828	0.738	1
Ccnb1	0.0237675	0.460687	0.276	0.115	1
Ypel3	0.0246373	-0.266152	0.839	0.902	1
Cdk2ap1	0.0249511	0.329396	0.897	0.787	1
Lockd	0.0266141	0.330311	0.333	0.164	1
Hmgn5	0.0269749	0.254827	0.655	0.459	1
Zfand3	0.0272803	0.252192	0.77	0.721	1
Hmgn2	0.0282329	0.273661	0.897	0.918	1
Racgap1	0.0287129	0.492317	0.31	0.164	1
Gjc1	0.029503	-0.335371	0.713	0.754	1
Dbi	0.0297313	0.267036	0.989	0.967	1
Cdkn2d	0.0306361	0.350523	0.632	0.639	1
Rnaseh2c	0.0306775	0.263748	0.713	0.607	1
Cks2	0.0312168	0.669627	0.54	0.525	1
Birc5	0.0315036	0.640793	0.368	0.262	1
Atcayos	0.0322054	-0.282123	0.908	0.984	1
Cdk1	0.032541	0.57266	0.46	0.279	1
Pkp2	0.0332288	0.253834	0.897	0.852	1
Tgfb1i1	0.0335836	-0.267957	0.908	0.951	1
Ccna2	0.0342129	0.603124	0.241	0.131	1
Smc2	0.0373444	0.408369	0.368	0.443	1
Cdc37l1	0.0374358	0.251576	0.874	0.738	1
Thbs4	0.0376416	-0.298317	0.483	0.557	1
Plk1	0.0380767	0.26881	0.207	0.066	1
Hmmr	0.0396078	0.492874	0.218	0.082	1
Gm47547	0.0396099	0.291382	0.402	0.213	1
Tox3	0.0402741	0.294734	0.529	0.328	1
Vim	0.0426191	0.340479	0.989	0.984	1
Ypel2	0.0433737	-0.253192	0.793	0.885	1
Cenpm	0.0458677	0.3156	0.402	0.246	1
Acta2	0.0504187	-0.280849	0.759	0.869	1
Gng11	0.050649	-0.28247	0.816	0.902	1
Slco3a1	0.055211	-0.275314	0.563	0.508	1
Cenpe	0.05843	0.298934	0.195	0.066	1
Hnrnpab	0.0585126	0.253884	0.943	0.918	1
Mest	0.0597002	-0.471021	0.747	0.77	1
Rangap1	0.0615298	0.318923	0.529	0.475	1
Myl3	0.0625694	0.421769	0.977	0.918	1
Pimreg	0.0634787	0.25958	0.149	0.049	1
Rras	0.0665209	0.262668	0.759	0.639	1
Dsp	0.067297	-0.282453	0.897	0.918	1
Ranbp1	0.0676269	0.253695	0.897	0.934	1
Fabp3	0.0688141	0.411196	1	1	1
Cmya5	0.0718331	-0.280379	0.724	0.836	1
Atp1b1	0.0721424	0.274203	0.989	1	1
Fbln1	0.0776461	0.256895	0.724	0.705	1
Peg3	0.0779557	-0.268307	0.954	0.918	1
mt-Atp6	0.084702	0.315805	0.989	1	1
Atp1b2	0.0908481	-0.260669	0.494	0.656	1
Srsf2	0.0910449	0.268118	0.966	0.967	1
Fxyd1	0.0933394	-0.253294	1	1	1
Cenpf	0.0966625	0.567394	0.299	0.18	1
Etv1	0.100598	-0.319592	0.632	0.672	1
Perp	0.102197	0.307753	0.851	0.754	1
Ppp1r17	0.102458	0.251761	0.184	0.082	1
Cdca8	0.102902	0.47886	0.276	0.148	1
Camta1	0.103724	-0.261987	0.874	0.934	1
Creb5	0.106882	0.302879	0.437	0.295	1
Id2	0.118114	0.376918	0.759	0.656	1
Itga6	0.123134	-0.259315	0.736	0.836	1
Nppa	0.126205	-0.518272	0.828	0.803	1
Spc25	0.138847	0.286278	0.172	0.115	1
Socs3	0.141287	-0.453974	0.092	0.197	1
Kif23	0.142379	0.294302	0.218	0.131	1
Hist1h1c	0.152063	0.25754	0.379	0.295	1
Hmgb2	0.154167	0.522876	0.805	0.82	1
Fry	0.155003	-0.252738	0.851	0.934	1
Htra1	0.161425	0.317862	0.552	0.443	1
Ctgf	0.161589	0.369658	0.506	0.393	1
Prc1	0.161798	0.533875	0.264	0.18	1
mt-Cytb	0.169878	0.261855	0.989	1	1
Uchl1	0.190587	0.259008	0.736	0.738	1
Slc22a1	0.191207	0.445221	0.839	0.803	1
Smc4	0.200397	0.437741	0.736	0.656	1
Ahnak	0.228749	-0.26142	0.713	0.803	1
Nppb	0.234508	-0.344533	0.299	0.279	1
Tmpo	0.237682	0.264504	0.747	0.738	1
Fos	0.256678	-0.339058	0.437	0.574	1
mt-Nd2	0.27089	0.25469	0.989	1	1
Top2a	0.320344	0.696013	0.333	0.279	1
Rtn1	0.327827	0.34936	0.115	0.066	1
Hspa1b	0.361525	-0.34032	0.379	0.426	1
Vsnl1	0.41044	0.280614	0.632	0.59	1
Acta1	0.410982	0.258714	0.414	0.311	1
Sorbs2	0.419975	0.261054	0.977	0.984	1
Ramp1	0.438086	-0.35141	0.816	0.885	1
Clu	0.442075	0.254135	0.621	0.525	1
Fbxl22	0.465969	-0.253745	0.92	0.934	1
Atp2c1	0.490621	-0.254782	0.724	0.738	1
Bmp2	0.545533	0.405506	0.299	0.311	1
Hspa1a	0.548676	-0.302267	0.563	0.59	1
Myl1	0.558779	-0.27462	0.943	0.967	1
Fabp5	0.572139	-0.300484	0.655	0.721	1
mt-Co2	0.58562	0.258458	1	1	1
Tagln	0.712002	0.269145	0.701	0.656	1
Gm42418	0.828358	-0.385799	1	1	1
Tnnt1	0.836512	0.298103	0.874	0.852	1
Igfbp5	0.899397	0.344004	0.92	0.902	1
Myl2	0.917136	0.279726	0.943	0.951	1
Fabp4	0.923615	0.635151	0.31	0.295	1
Myh7	0.974133	0.306268	0.816	0.82	1

## Sheet: e15.5_tbx18mutant_endoec
	p_val	avg_log2FC	pct.1	pct.2	p_val_adj
Xist	7.99794e-23	3.22103	0.595	0.056	2.47744e-18
Rpl29	2.84274e-17	0.926366	0.992	0.978	8.80567e-13
Bst2	1.8873e-10	1.04185	0.756	0.644	5.8461e-06
Eif2s3y	1.72051e-08	-0.418227	0.198	0.589	0.000532944
Rtp4	5.52557e-08	0.535284	0.344	0.044	0.0017116
Ddx3y	2.18594e-07	-0.386902	0.298	0.667	0.00677116
Ifitm3	9.19241e-07	0.874169	0.878	0.822	0.0284744
Zc3h14	4.10796e-05	0.34642	0.71	0.411	1
Gbp3	5.65613e-05	0.261157	0.176	0.011	1
Isg15	7.20486e-05	0.52284	0.29	0.067	1
Tmem108	0.000139421	-0.582766	0.855	0.956	1
Maf	0.000260401	0.380823	0.198	0.044	1
Rbp1	0.000437145	0.533291	0.924	0.878	1
Daxx	0.000440978	0.321687	0.328	0.111	1
Vcpip1	0.000489451	-0.339937	0.29	0.444	1
Kcnc2	0.000658578	-0.357121	0.099	0.289	1
Kank3	0.000667965	-0.456996	0.534	0.678	1
Ino80e	0.00124426	0.292464	0.405	0.3	1
Sbno2	0.0012677	-0.387092	0.153	0.333	1
Timm17a	0.00182989	0.309073	0.687	0.456	1
Txndc5	0.00190998	0.438225	0.794	0.744	1
Kdm5d	0.00192767	-0.273802	0.13	0.322	1
Rsrc2	0.00193549	0.334242	0.84	0.778	1
Vwf	0.00193592	0.614175	0.557	0.367	1
Rbm5	0.00211084	-0.416834	0.771	0.878	1
Inpp4b	0.00213799	0.28163	0.298	0.133	1
Tm4sf1	0.0021797	0.803547	0.939	0.944	1
Smap2	0.00229187	0.335273	0.573	0.356	1
Ctsz	0.00239117	0.375593	0.832	0.689	1
Zdbf2	0.00250132	0.260095	0.252	0.078	1
Kcnd3	0.00250685	-0.314973	0.099	0.278	1
Eif3i	0.00271543	0.257292	0.87	0.844	1
G0s2	0.00271663	0.675758	0.542	0.489	1
Emc7	0.00272203	0.323228	0.817	0.689	1
Sike1	0.00273298	-0.327396	0.397	0.556	1
Myo18a	0.00345892	0.335207	0.473	0.3	1
Trf	0.00356166	0.394211	0.412	0.278	1
Brpf1	0.00362805	0.273797	0.282	0.133	1
Xpot	0.00362929	0.332844	0.42	0.244	1
Ctsh	0.00372105	0.332819	0.771	0.756	1
Ociad1	0.00499786	0.325865	0.71	0.644	1
Trappc4	0.00526901	0.299585	0.786	0.6	1
Trim12a	0.0052927	0.275249	0.351	0.267	1
Pdgfrb	0.00535672	0.339994	0.336	0.156	1
Sall1	0.00568642	-0.372517	0.504	0.711	1
Trim35	0.00611819	0.325773	0.855	0.689	1
Gls	0.00629001	-0.403774	0.71	0.844	1
Eif2ak2	0.00670936	0.371201	0.527	0.367	1
Arl16	0.00682035	0.279987	0.336	0.178	1
Vcam1	0.00688782	0.283077	0.26	0.1	1
Cct4	0.0074942	0.287821	0.832	0.767	1
Meis1	0.00752608	0.26224	0.382	0.189	1
Hspa4l	0.00766318	-0.288291	0.29	0.411	1
Mmrn2	0.00786493	0.319567	0.939	0.922	1
Inafm2	0.00787917	-0.254553	0.122	0.278	1
Nova2	0.00838504	-0.281325	0.115	0.256	1
Col6a3	0.0084971	0.393139	0.412	0.222	1
Tmem214	0.00899101	0.275332	0.511	0.333	1
Anxa3	0.00924153	-0.377532	0.55	0.744	1
Scaper	0.0100212	-0.262495	0.206	0.378	1
Nrg1	0.010596	0.513316	0.397	0.289	1
Ndufab1	0.0110864	0.330341	0.893	0.8	1
Snx9	0.0111657	0.264076	0.595	0.422	1
Sh3pxd2b	0.0112976	-0.372586	0.489	0.667	1
Tsc22d1	0.0115002	-0.356769	0.84	0.933	1
Ahsg	0.0117853	0.343796	0.328	0.156	1
Polr2j	0.0121224	-0.276886	0.649	0.744	1
Ddx24	0.0123098	0.328287	0.802	0.7	1
Trove2	0.0127036	-0.257745	0.427	0.622	1
Klf2	0.0141042	-0.392409	0.687	0.844	1
Rabep1	0.0143958	0.285374	0.573	0.4	1
D8Ertd738e	0.01451	-0.335313	0.817	0.856	1
Tigd2	0.0147734	0.284959	0.427	0.244	1
Six5	0.0148971	-0.268121	0.092	0.178	1
Smarcc1	0.0149306	0.308173	0.679	0.589	1
Smim15	0.0151174	0.2772	0.565	0.378	1
Irf2bp1	0.0152654	0.251278	0.397	0.267	1
Wnk1	0.0152705	-0.262339	0.824	0.944	1
Mal	0.0161861	0.493432	0.374	0.2	1
Dusp3	0.0173178	-0.322285	0.618	0.778	1
4930503L19Rik	0.0175099	-0.25011	0.168	0.311	1
Ppp2r5c	0.0177015	-0.309454	0.603	0.756	1
Dpysl2	0.01858	-0.317223	0.489	0.633	1
Smurf2	0.0194044	0.256418	0.618	0.433	1
Ptp4a1	0.0196483	0.270526	0.634	0.578	1
Mcm2	0.0196486	0.30243	0.458	0.289	1
Efemp2	0.0215472	0.281077	0.588	0.444	1
Apold1	0.0216833	-0.373049	0.13	0.267	1
Selenow	0.02229	0.264097	0.969	0.933	1
Clasp2	0.0224177	0.250295	0.344	0.2	1
Clca3a1	0.0227605	0.352189	0.542	0.5	1
Mbtd1	0.0231023	-0.298374	0.588	0.633	1
Caprin1	0.0239753	0.257671	0.901	0.822	1
Tanc1	0.0246207	-0.369402	0.618	0.656	1
Tomm20	0.0249235	0.266731	0.908	0.822	1
Ctso	0.0265494	0.303091	0.611	0.489	1
Creb3l2	0.0283035	0.409019	0.748	0.611	1
Igfbp5	0.0285433	-0.671914	0.702	0.789	1
Cdc42ep5	0.0292039	-0.282335	0.702	0.844	1
Gbp4	0.0295948	-0.352921	0.336	0.433	1
Akap11	0.0297744	0.315566	0.489	0.389	1
Col23a1	0.030023	0.324916	0.733	0.589	1
Sec62	0.0305232	0.251008	0.924	0.833	1
Idh3b	0.031031	0.283996	0.718	0.6	1
Pet100	0.032021	-0.283219	0.397	0.467	1
Mdk	0.0323602	0.264434	0.954	0.933	1
Hikeshi	0.0343725	0.256651	0.573	0.422	1
Flt1	0.0343848	0.279067	0.924	0.944	1
2610001J05Rik	0.0353088	0.261436	0.626	0.478	1
Hexim1	0.0358355	-0.29191	0.176	0.278	1
Pqlc1	0.0358499	-0.296442	0.405	0.533	1
Ctla2a	0.0362627	0.462599	0.924	0.844	1
Fam3c	0.0364241	0.255348	0.71	0.644	1
Ergic2	0.0373068	0.258513	0.771	0.644	1
Net1	0.0377036	-0.364712	0.427	0.556	1
Rnf11	0.0390123	0.280079	0.779	0.656	1
Arl4d	0.0391531	-0.33571	0.252	0.367	1
Nudt21	0.0395987	0.262391	0.672	0.6	1
Art4	0.0398003	0.275726	0.603	0.533	1
Degs1	0.0410204	0.276157	0.771	0.678	1
Bex4	0.0410943	0.370001	0.542	0.544	1
Pcsk5	0.0414439	0.274695	0.42	0.267	1
Efhd2	0.0445824	0.254089	0.427	0.322	1
Ets1	0.0448038	-0.298731	0.847	0.922	1
Hlf	0.0464698	0.276601	0.26	0.144	1
Nop56	0.0467413	0.285854	0.496	0.356	1
Mef2c	0.0480943	-0.307146	0.55	0.711	1
Col3a1	0.0483038	0.279043	0.794	0.644	1
Lman1	0.048962	0.280208	0.87	0.811	1
Mndal	0.0492186	0.291891	0.191	0.111	1
Hbb-bt	0.0507843	-3.02577	0.985	1	1
Hnrnph3	0.0513947	0.282581	0.649	0.5	1
2010111I01Rik	0.0525068	-0.262399	0.275	0.389	1
Emp1	0.0540933	-0.346435	0.748	0.833	1
Apoe	0.0542195	0.273522	0.992	0.967	1
Hist1h2ac	0.0556195	-0.625922	0.092	0.167	1
Tlk1	0.0560535	0.266742	0.679	0.589	1
Lrpap1	0.0561864	0.25453	0.824	0.711	1
Tspan4	0.058086	0.278498	0.71	0.611	1
Atf7	0.0595931	-0.352217	0.489	0.6	1
Rtn1	0.0608777	0.568604	0.237	0.211	1
Mkrn1	0.0617415	-0.383865	0.229	0.267	1
Mfap5	0.0625606	-0.329607	0.511	0.633	1
Mfge8	0.0641888	0.28001	0.725	0.744	1
Smim7	0.0656761	0.324612	0.725	0.644	1
Cfh	0.0667322	0.473341	0.779	0.667	1
Larp4b	0.0667728	0.254622	0.672	0.6	1
S100a16	0.0699979	0.285792	0.756	0.633	1
Oaz2	0.0706501	0.281862	0.702	0.567	1
Hmgn5	0.0716755	-0.25164	0.359	0.489	1
Yes1	0.0716838	-0.30046	0.603	0.7	1
Bgn	0.0719321	0.33653	0.832	0.778	1
Fbxl7	0.0719522	0.299818	0.748	0.789	1
Plpp3	0.0721859	-0.316661	0.809	0.867	1
Tgfb1	0.0735285	0.252434	0.771	0.633	1
Gap43	0.0755225	-0.296243	0.275	0.422	1
Fbn2	0.0759728	0.402324	0.366	0.289	1
Bmyc	0.0786913	0.263293	0.748	0.644	1
N6amt1	0.0803162	0.275538	0.534	0.411	1
Rhobtb1	0.0817522	-0.278446	0.229	0.333	1
Hbb-bs	0.082787	-2.98489	0.992	1	1
Hspa1a	0.0860419	-0.711141	0.229	0.356	1
Atox1	0.0868023	-0.259297	0.893	0.944	1
Slc26a10	0.0874911	-0.31594	0.29	0.433	1
Hba-a1	0.0886384	-2.8902	1	0.989	1
Clec14a	0.0892218	0.419591	0.802	0.756	1
Zfp618	0.0892507	0.269003	0.42	0.311	1
Orai1	0.0903768	0.270814	0.542	0.456	1
Adam10	0.0906589	0.266082	0.832	0.733	1
Kctd12	0.0926306	0.534107	0.389	0.256	1
Trim44	0.0954606	0.269504	0.725	0.611	1
Nrxn1	0.0992652	0.271135	0.214	0.111	1
Mecom	0.100255	0.287834	0.534	0.422	1
Il6st	0.100278	0.291545	0.74	0.656	1
Arhgef15	0.103147	-0.251268	0.397	0.5	1
Hba-a2	0.103274	-2.9643	0.969	0.967	1
Hars2	0.103915	-0.258596	0.198	0.289	1
S100a10	0.104694	-0.281789	0.901	0.944	1
Tmem64	0.105077	0.287488	0.702	0.633	1
Gm26917	0.106672	-0.30718	0.435	0.567	1
Fos	0.112397	-0.40886	0.084	0.144	1
Tanc2	0.113272	0.34766	0.443	0.489	1
Myef2	0.114473	-0.264792	0.527	0.611	1
Slc25a37	0.118606	-0.256652	0.29	0.3	1
Ccnd1	0.119792	0.432485	0.504	0.389	1
Smg6	0.120639	-0.261022	0.458	0.556	1
Xpo1	0.130298	0.252967	0.55	0.444	1
Mgp	0.131197	0.273875	0.87	0.922	1
Pcna	0.136949	0.252202	0.389	0.289	1
Mif	0.141557	0.297409	0.878	0.8	1
Lsamp	0.144164	0.297773	0.145	0.067	1
Rassf9	0.148824	-0.317004	0.321	0.433	1
Btg1	0.152245	0.258662	0.916	0.889	1
Dut	0.16322	0.258629	0.427	0.322	1
Neat1	0.163861	-0.431688	0.275	0.322	1
Ank3	0.166347	0.311906	0.122	0.078	1
Gm42418	0.16703	-0.328406	0.977	1	1
Pla2g12a	0.167601	0.250278	0.473	0.367	1
Edn1	0.176719	0.25572	0.244	0.144	1
Klf4	0.177932	-0.257698	0.221	0.333	1
Mest	0.18306	0.269602	0.962	0.944	1
Nrp1	0.184673	0.307156	0.901	0.889	1
Inhba	0.190585	-0.704931	0.084	0.144	1
H2-D1	0.19135	-0.322513	0.55	0.556	1
Ppp1r9a	0.193518	0.250703	0.527	0.411	1
Tgfb2	0.197407	-0.257525	0.511	0.633	1
Myh6	0.202838	-0.293204	0.137	0.189	1
Gja4	0.208333	0.3522	0.626	0.511	1
Hist1h2be	0.209209	-0.362298	0.084	0.111	1
Nts	0.216422	-0.752257	0.122	0.2	1
Timp3	0.219321	0.481357	0.748	0.7	1
Ptprb	0.233521	-0.277203	0.58	0.622	1
Ctsl	0.243075	0.263658	0.977	0.978	1
Enpp2	0.266499	0.439445	0.115	0.089	1
Pdlim3	0.267619	-0.39124	0.748	0.778	1
Hs3st1	0.274522	-0.250996	0.198	0.267	1
Id1	0.285658	0.251619	0.718	0.622	1
Btg2	0.289631	-0.398828	0.473	0.544	1
Dcn	0.293613	0.653044	0.275	0.3	1
Ednrb	0.294282	-0.414469	0.847	0.867	1
Cytl1	0.313877	0.602273	0.397	0.322	1
Igf2	0.316162	-0.314907	0.824	0.878	1
Arl4a	0.331349	-0.252392	0.71	0.767	1
Atp2b4	0.338386	-0.293284	0.733	0.811	1
Col1a1	0.345177	0.479451	0.16	0.189	1
Myl7	0.376948	-0.437565	0.603	0.644	1
Fbln5	0.389776	0.341471	0.107	0.067	1
Postn	0.446256	0.289051	0.863	0.833	1
Dusp2	0.449704	0.314788	0.511	0.489	1
Hapln1	0.457815	-0.279164	0.214	0.256	1
Lars2	0.489168	-0.277203	0.542	0.589	1
Cavin3	0.491792	0.290934	0.718	0.7	1
Wnt4	0.584238	0.279087	0.282	0.322	1
Prnp	0.585851	-0.26565	0.221	0.256	1
Dlk1	0.597424	0.300928	0.382	0.322	1
Cenpa	0.620485	-0.311157	0.229	0.256	1
Jun	0.677406	-0.358683	0.618	0.622	1

## Sheet: e15.5_tbx18mutant_fb
	p_val	avg_log2FC	pct.1	pct.2	p_val_adj
Rpl29	9.95483e-59	0.962763	1	0.984	3.08361e-54
Xist	8.60059e-42	2.24663	0.512	0.066	2.66412e-37
Ddx3y	1.29347e-13	-0.382109	0.321	0.642	4.00667e-09
Egr1	2.07244e-11	-1.05727	0.506	0.663	6.41959e-07
Fos	7.56682e-11	-1.12817	0.324	0.588	2.3439e-06
Hsph1	1.44701e-08	-0.656785	0.503	0.613	0.000448225
Hspa1b	2.03609e-08	-0.833199	0.435	0.638	0.000630701
Eif2s3y	2.67464e-08	-0.251998	0.287	0.531	0.000828496
Junb	3.28356e-08	-0.790979	0.336	0.51	0.00101712
Tbx18	1.53748e-07	0.381217	0.676	0.506	0.00476248
Cyr61	6.77839e-07	-1.07724	0.571	0.613	0.0209967
Hspa1a	1.03799e-06	-0.977076	0.62	0.708	0.0321529
Colec11	3.91515e-06	0.409509	0.398	0.206	0.121276
Tmem108	1.70556e-05	-0.35553	0.299	0.486	0.528313
Hsp90aa1	2.22599e-05	-0.518268	0.966	0.979	0.689522
Hspb1	4.31533e-05	-1.14147	0.645	0.671	1
Dnajb1	4.42656e-05	-0.59798	0.525	0.613	1
Klf6	6.36178e-05	-0.440736	0.769	0.798	1
Pxdn	6.76672e-05	-0.275431	0.772	0.823	1
Jun	9.74679e-05	-0.618767	0.812	0.856	1
Btg2	9.93438e-05	-0.61895	0.429	0.49	1
Swt1	0.000105755	-0.34361	0.633	0.658	1
Nr4a1	0.000109728	-0.254171	0.145	0.292	1
Ifi27l2a	0.000119573	0.273669	0.145	0.045	1
Zfp36	0.000223636	-0.265614	0.164	0.288	1
Itgb5	0.000341483	0.261575	0.824	0.815	1
Phlda1	0.000618637	-0.46789	0.565	0.679	1
Ptprz1	0.000983293	-0.292974	0.043	0.128	1
Fbln1	0.00144937	0.362255	0.92	0.889	1
Aspn	0.00171597	0.430035	0.725	0.626	1
Adgrl2	0.00187278	-0.258346	0.583	0.683	1
Loxl2	0.00297443	0.288308	0.932	0.868	1
Ifitm3	0.0032822	0.310055	0.802	0.774	1
Klf2	0.00343508	-0.512909	0.41	0.494	1
Ubc	0.00348084	-0.326775	0.941	0.959	1
Cxcl1	0.0042108	-0.308686	0.068	0.148	1
Ier5	0.0043529	-0.254858	0.454	0.399	1
Gm42418	0.00658898	-0.390488	0.997	0.996	1
Eln	0.00695769	-0.698744	0.827	0.782	1
Slc38a5	0.00984106	0.294573	0.454	0.391	1
Ier2	0.0140774	-0.339019	0.63	0.687	1
Hes1	0.0166393	-0.327089	0.596	0.658	1
Itga1	0.0170362	0.303385	0.744	0.65	1
Atf3	0.0170951	-0.344649	0.219	0.292	1
Ctgf	0.0245903	-0.400732	0.315	0.374	1
Tgfbi	0.0347091	0.384444	0.441	0.465	1
Gm13889	0.0411544	0.308829	0.225	0.239	1
Timp3	0.0485212	0.287016	0.818	0.778	1
Sfrp1	0.0606849	0.321717	0.778	0.753	1
Fbln2	0.066872	-0.296434	0.707	0.704	1
Ndufa4l2	0.0851783	0.250589	0.583	0.49	1
Fbln5	0.0868725	-0.520779	0.38	0.412	1
H1f0	0.116861	-0.287073	0.873	0.868	1
Gadd45g	0.257695	-0.264675	0.343	0.346	1
Cenpa	0.268196	-0.281012	0.367	0.42	1
Rgs5	0.30651	0.286044	0.346	0.362	1
Wfdc18	0.327125	-0.260259	0.111	0.099	1
Dbi	0.974666	0.364652	0.914	0.914	1

## Sheet: e15.5_tbx18mutant_vasec
	p_val	avg_log2FC	pct.1	pct.2	p_val_adj
Cad	1.44216e-05	-0.272738	0.088	0.577	0.446725
Xist	4.7717e-05	2.10488	0.421	0.077	1
Ubap2	0.000146656	-0.467122	0.596	0.962	1
Csnk1a1	0.00019657	0.457255	0.947	1	1
Rpl29	0.000199765	0.629769	1	1	1
Ccdc34	0.000215799	0.326479	0.684	0.885	1
Abhd17c	0.000238674	-0.308456	0.193	0.654	1
Plpp5	0.000267104	-0.259163	0.14	0.577	1
Phlda3	0.000275538	-0.354784	0.439	0.885	1
Psen2	0.000363376	-0.275331	0.211	0.654	1
D10Wsu102e	0.000609708	0.332355	0.421	0.731	1
Pde4b	0.000614393	0.564606	0.754	0.846	1
Srek1	0.000647422	-0.2748	0.684	1	1
Mapk14	0.000809948	-0.333315	0.193	0.615	1
Cenpa	0.000823097	0.81041	0.526	0.577	1
Rabep2	0.000964897	-0.274276	0.228	0.654	1
Rmnd1	0.00131884	-0.297034	0.175	0.577	1
Cpne8	0.00154471	-0.255971	0.211	0.615	1
Tpgs1	0.00154736	-0.471074	0.474	0.808	1
Rad21	0.00171772	0.483287	0.807	0.846	1
Wdfy1	0.00222928	0.279105	0.649	0.769	1
Ifitm3	0.00244071	0.40889	0.93	1	1
Fdps	0.00257869	-0.35724	0.368	0.769	1
Hspe1	0.00273184	-0.599476	0.965	1	1
Ckap5	0.00297066	0.302542	0.579	0.731	1
Stk24	0.00303532	-0.333248	0.474	0.846	1
Nxn	0.0031349	-0.37027	0.386	0.769	1
Sgo1	0.00323192	0.321273	0.386	0.423	1
Rnh1	0.00328676	-0.364355	0.439	0.808	1
Zfc3h1	0.00331139	-0.261563	0.263	0.654	1
Nhp2	0.00350841	-0.323406	0.754	1	1
Senp5	0.00404589	-0.263812	0.386	0.769	1
Myl4	0.00421366	0.75642	0.93	0.769	1
Aurka	0.00504342	0.474287	0.386	0.346	1
Fam136a	0.00524465	-0.399793	0.386	0.731	1
Ccnd2	0.00578476	-0.552521	0.491	0.846	1
Tspan4	0.0060612	0.380318	0.667	0.731	1
Atp1b3	0.00628838	-0.299615	0.702	0.962	1
Tacc3	0.00630453	0.602375	0.544	0.346	1
Cdc20	0.00632284	0.709543	0.439	0.462	1
Zcchc9	0.00637483	-0.32948	0.368	0.731	1
Cdca3	0.00660737	0.461808	0.509	0.346	1
Amd1	0.00664426	-0.290288	0.404	0.769	1
Lysmd2	0.00669414	-0.266612	0.298	0.654	1
Suz12	0.00801396	-0.266877	0.614	0.923	1
E2f1	0.0080629	-0.328181	0.368	0.731	1
Ppat	0.00845165	-0.337217	0.421	0.769	1
Snrpd2	0.00854927	-0.370486	0.912	1	1
Rpl31	0.0089277	-0.369179	0.965	1	1
Gimap6	0.00897885	0.373599	0.877	0.962	1
Ccnb2	0.00915049	0.684553	0.544	0.385	1
Rps18	0.00915131	-0.327121	1	1	1
Racgap1	0.00927593	0.579729	0.579	0.5	1
Pmpcb	0.00939651	-0.258101	0.561	0.885	1
Kpna2	0.00945617	0.471777	0.404	0.462	1
Dtymk	0.00979574	-0.425486	0.737	0.846	1
Mcmbp	0.0101522	-0.333832	0.544	0.846	1
Rps25	0.0103881	-0.295044	1	1	1
Pdlim5	0.0105589	0.316388	0.842	0.923	1
Flt1	0.0107233	0.502971	0.912	0.923	1
Ccnb1	0.0115853	0.798141	0.456	0.231	1
Hnrnpul1	0.0115889	0.495606	0.86	0.654	1
Tcf4	0.0119698	0.427952	0.982	1	1
Fzr1	0.0120042	0.335584	0.421	0.462	1
Cpe	0.013074	0.29524	0.474	0.154	1
Plk1	0.0131818	0.427923	0.368	0.308	1
Pebp1	0.0133078	-0.319193	1	0.962	1
Kif11	0.0134125	0.638554	0.439	0.269	1
Ppp1r14b	0.0134532	-0.461005	0.947	1	1
Coro1c	0.0139756	0.331362	0.86	0.923	1
Mrps36	0.0145036	-0.328511	0.544	0.808	1
Mthfd2l	0.0147617	-0.300119	0.193	0.5	1
Cks2	0.0149932	0.675405	0.737	0.846	1
Bmpr2	0.0150404	0.26867	0.684	0.808	1
Rhobtb3	0.0153371	-0.344297	0.491	0.769	1
Idi1	0.015522	-0.426299	0.298	0.577	1
Gm47283	0.0158607	0.325581	0.544	0.654	1
Hmbox1	0.0164971	-0.329548	0.456	0.769	1
Stx2	0.0168975	0.424769	0.684	0.423	1
Rnf10	0.0177366	0.364452	0.895	0.885	1
Zranb1	0.0179223	0.291498	0.632	0.615	1
Bicd2	0.0183583	0.502818	0.789	0.615	1
Ybx3	0.0186562	-0.407873	0.912	1	1
Mki67	0.018884	0.694945	0.544	0.5	1
Ube2k	0.0191492	-0.25603	0.842	1	1
Chka	0.0195333	0.38835	0.474	0.231	1
Gabarapl2	0.0196161	0.283858	0.86	0.923	1
Rasa1	0.0201935	-0.341715	0.737	0.923	1
Tcea1	0.0203835	-0.279412	0.667	0.923	1
Pop7	0.0210072	-0.304028	0.596	0.846	1
Oaz2	0.0211536	-0.438685	0.667	0.846	1
Foxm1	0.0211808	0.312785	0.351	0.154	1
Tmco3	0.0214278	0.259681	0.263	0.038	1
Tubb4b	0.0216908	0.604692	0.877	0.962	1
Iah1	0.0217074	-0.258832	0.211	0.5	1
Fam83d	0.0217449	0.355201	0.316	0.154	1
Ndufb2	0.0219186	-0.25414	0.825	1	1
Glmp	0.0219911	0.352089	0.719	0.654	1
Cdca8	0.0223553	0.589028	0.579	0.538	1
Prnp	0.0224221	0.559787	0.807	0.692	1
Myl12b	0.0231973	0.257709	0.93	1	1
Rps2	0.023257	-0.38569	1	1	1
Usp7	0.0232809	0.285404	0.561	0.577	1
Klf2	0.0236151	-0.543952	0.614	0.885	1
Rps12	0.0240231	-0.275329	1	1	1
Sapcd2	0.0245195	0.274388	0.246	0.038	1
Fkbp8	0.0251545	0.374813	0.877	0.808	1
Npm1	0.0254789	-0.379862	1	1	1
Mrpl40	0.0263646	-0.302192	0.474	0.769	1
Hic1	0.0264933	0.288204	0.544	0.615	1
Nr1h2	0.0265886	0.254183	0.456	0.5	1
Actr10	0.0265916	-0.306502	0.772	0.962	1
Kif20b	0.0266217	0.473146	0.509	0.423	1
Zc3hav1	0.0269868	0.266133	0.544	0.615	1
Capn2	0.0270428	-0.273966	0.772	0.962	1
Gnl3	0.0272214	-0.48095	0.474	0.731	1
Mcm4	0.0275168	-0.413827	0.474	0.731	1
Eprs	0.0287181	-0.312336	0.789	0.962	1
Zfp354c	0.0289328	-0.260453	0.088	0.308	1
Tle4	0.0295387	0.281628	0.561	0.385	1
Psme2	0.029763	-0.277724	0.754	0.962	1
Hist1h4i	0.0299148	0.285486	0.474	0.423	1
Nup107	0.0299363	-0.320739	0.211	0.5	1
Plekha1	0.0300922	0.475082	0.842	0.615	1
Zfx	0.0303329	0.300376	0.544	0.5	1
Tspan15	0.0305442	-0.310699	0.561	0.846	1
Jpt2	0.0318686	-0.316528	0.491	0.769	1
Utp18	0.032276	-0.290906	0.386	0.692	1
Wasl	0.0327513	0.303913	0.772	0.808	1
Mest	0.032879	0.456226	1	1	1
Rps6	0.0329578	-0.341757	0.982	1	1
Csnk2a1	0.0329985	0.250377	0.789	0.846	1
Rpl32	0.0334096	-0.298885	1	1	1
Rpl24	0.0343284	-0.298738	1	1	1
Tnrc6c	0.0348035	0.324227	0.684	0.769	1
Gas2l1	0.035229	0.291816	0.351	0.115	1
Smc4	0.0358671	0.517237	0.789	0.846	1
Rexo2	0.0362657	-0.307666	0.754	0.962	1
Ndc80	0.0366012	0.380822	0.439	0.231	1
Dlc1	0.0366433	0.251931	0.789	0.846	1
Aamp	0.0373876	0.27754	0.825	0.885	1
Sox4	0.0374128	-0.355824	0.772	0.962	1
Kif15	0.037536	0.399345	0.456	0.346	1
Chmp2a	0.0385298	0.328735	0.912	0.923	1
Uqcrc1	0.0386254	0.250786	0.947	1	1
Pdlim1	0.0389737	-0.352873	0.702	0.923	1
Copz2	0.0390104	0.263965	0.579	0.615	1
Fkbp9	0.0391444	0.324375	0.86	0.885	1
Syngr2	0.0392542	-0.250694	0.526	0.808	1
Preb	0.0396968	0.350569	0.579	0.385	1
Spc24	0.0400568	0.43676	0.596	0.577	1
Bst2	0.040199	0.381921	0.947	0.808	1
Trim59	0.0406296	0.346686	0.474	0.346	1
Pdcl	0.0406389	0.279318	0.404	0.192	1
Ccdc186	0.0407129	0.318692	0.632	0.577	1
Cmtm4	0.0413835	-0.266911	0.228	0.5	1
Apobec3	0.0416336	0.429152	0.649	0.423	1
Rplp1	0.0417856	-0.276327	0.982	1	1
Mcam	0.0423207	0.298682	0.86	0.923	1
Cope	0.042934	0.262032	0.947	1	1
Ppp4r3b	0.044405	0.37242	0.754	0.731	1
Arl6ip1	0.044719	0.684319	0.947	1	1
Rpl19	0.0448728	-0.272009	1	1	1
Itga5	0.04488	0.269533	0.632	0.769	1
Gps1	0.0452929	-0.308705	0.754	0.885	1
Rasgrp3	0.0453031	0.279222	0.86	0.923	1
Otub1	0.0454665	-0.289956	0.649	0.885	1
Cks1b	0.0459044	0.412226	0.825	0.923	1
Rpl13	0.0461395	-0.253713	1	1	1
Hist1h1e	0.0462579	0.301985	0.386	0.423	1
Rfc1	0.0463102	-0.372917	0.649	0.846	1
Bub1	0.0467527	0.319045	0.404	0.385	1
H2afx	0.047044	0.914221	0.807	0.769	1
Pelp1	0.047229	0.289783	0.491	0.269	1
Mrpl4	0.047715	0.29977	0.789	0.846	1
Cdca2	0.0484468	0.435341	0.439	0.192	1
Lman1	0.0486849	0.393047	0.86	0.846	1
Prc1	0.0489082	0.734989	0.526	0.423	1
Emcn	0.0492297	0.366538	0.965	1	1
Hells	0.0492741	-0.37169	0.456	0.731	1
Cdkn1b	0.0493145	0.25037	0.596	0.654	1
Cenpe	0.0494801	0.660315	0.526	0.423	1
2010107E04Rik	0.049649	-0.308951	0.877	1	1
Kif2c	0.0498881	0.327531	0.386	0.231	1
Depdc1a	0.0501636	0.350727	0.351	0.154	1
Nppa	0.0502935	0.538962	0.702	0.538	1
Itpr2	0.0514798	0.269525	0.596	0.615	1
Reep4	0.0515544	0.264808	0.509	0.538	1
Hmmr	0.0516412	0.446417	0.421	0.385	1
Limd1	0.0517147	0.348747	0.789	0.692	1
Phpt1	0.0523119	-0.255473	0.386	0.654	1
Atp5g1	0.0527075	-0.318904	0.982	1	1
Eri1	0.052719	-0.259527	0.596	0.731	1
Cox14	0.0527511	0.285772	0.807	0.846	1
Ankrd37	0.0530086	0.596777	0.825	0.692	1
Rpl5	0.0559314	-0.26511	1	1	1
Hnrnpl	0.0564278	0.364739	0.895	0.846	1
Plxnd1	0.0565486	0.311026	0.93	1	1
Yes1	0.0568292	0.283516	0.807	0.846	1
Mis18bp1	0.0568548	0.294423	0.421	0.385	1
Mecom	0.0577057	-0.3721	0.544	0.808	1
Kif23	0.0588375	0.423681	0.491	0.423	1
Epn2	0.0591151	0.339585	0.684	0.577	1
Cpd	0.0592171	0.384582	0.842	0.692	1
Itga6	0.0595005	0.338741	0.947	0.962	1
Gga2	0.0595208	-0.294212	0.526	0.769	1
Rprd2	0.0596046	0.291892	0.474	0.231	1
Znhit1	0.0596431	-0.283199	0.614	0.846	1
Prmt1	0.0602163	-0.29356	0.895	1	1
Igfbp5	0.0605308	-1.18747	0.246	0.462	1
Mrps24	0.0607019	-0.262288	0.807	0.962	1
Eif4e2	0.0612469	-0.299197	0.772	0.923	1
Map4k4	0.0613392	0.305566	0.912	0.962	1
H2afv	0.0624138	0.259171	0.93	1	1
Dock4	0.0629321	0.432911	0.842	0.769	1
Nek2	0.0632609	0.30757	0.263	0.115	1
Vav3	0.0635463	0.275173	0.596	0.577	1
Casp8ap2	0.0637638	-0.300878	0.579	0.808	1
Zfp652	0.063887	0.324153	0.632	0.5	1
Cenpf	0.0640187	0.667742	0.474	0.385	1
Bzw1	0.0641366	-0.29912	0.912	1	1
Ddx46	0.0643455	0.341458	0.895	0.769	1
Anln	0.0664131	0.435785	0.474	0.346	1
Fam162a	0.0667526	-0.311428	0.807	0.962	1
Cdkn3	0.0668025	0.368601	0.456	0.231	1
Top2a	0.0669263	0.903089	0.596	0.538	1
4930402H24Rik	0.067236	0.388578	0.754	0.731	1
Rps23	0.0673137	-0.252709	1	1	1
Smim11	0.0673712	-0.261063	0.719	0.923	1
Sec14l1	0.0675796	0.322822	0.86	0.692	1
Kcnj2	0.0680602	0.283818	0.246	0.115	1
Rpl6	0.0682948	-0.2625	0.982	1	1
Nrp2	0.0683396	0.54523	0.86	0.731	1
Hjurp	0.0684626	0.481807	0.877	0.808	1
Abcc9	0.0684714	-0.267761	0.421	0.692	1
Itga1	0.0688059	0.25487	0.667	0.769	1
Ednrb	0.0688889	-0.480426	0.526	0.692	1
Hspa4	0.0689941	-0.340395	0.86	0.962	1
Usp34	0.0690255	0.301737	0.789	0.769	1
Hsp90ab1	0.0694893	-0.25832	1	1	1
Tmx3	0.0695645	-0.275072	0.667	0.846	1
Hist1h2ae	0.0698169	0.407783	0.421	0.385	1
Knstrn	0.0699227	0.383897	0.439	0.423	1
Lrrc58	0.0704322	0.299063	0.912	0.962	1
Rpl14	0.0705127	-0.25659	1	1	1
Prdx6	0.0707745	-0.323719	0.947	1	1
Tuba1c	0.0725881	0.653619	0.491	0.423	1
Nudcd2	0.0732939	-0.282317	0.772	0.923	1
Mrpl38	0.0733714	0.277481	0.649	0.538	1
Spty2d1	0.0733903	0.292245	0.456	0.308	1
Gtf3c2	0.0754704	0.251448	0.439	0.308	1
Map1b	0.0766953	-0.421697	0.842	0.923	1
Gemin2	0.0767045	-0.292972	0.263	0.5	1
Slc20a1	0.0767084	0.296103	0.596	0.538	1
Ets2	0.0782971	0.292413	0.965	1	1
Ubl5	0.0784718	-0.269719	0.947	1	1
Elk4	0.0788516	0.277027	0.807	0.577	1
Ino80	0.079397	0.260696	0.474	0.269	1
Filip1l	0.0794419	-0.422577	0.649	0.846	1
Vamp5	0.0794777	-0.306374	0.877	1	1
Rpl4	0.0798902	-0.296726	0.947	1	1
Kcnq1ot1	0.0800202	-0.574256	0.737	0.923	1
Bex1	0.0803506	0.309359	0.246	0.192	1
Anp32e	0.0808903	0.453727	0.93	0.808	1
Gadd45g	0.0810993	-0.369714	0.298	0.385	1
Sra1	0.0815775	0.270411	0.684	0.769	1
Pclaf	0.083738	0.428611	0.632	0.615	1
Pqlc1	0.0839662	0.317536	0.719	0.692	1
AW549877	0.0841936	0.323978	0.526	0.346	1
Ak2	0.084878	-0.259389	0.825	0.923	1
Pimreg	0.0850147	0.476439	0.421	0.346	1
Apex1	0.0854979	-0.306715	0.649	0.846	1
Ccna2	0.085837	0.481887	0.561	0.308	1
Ube2c	0.0859713	0.897351	0.719	0.615	1
Higd1a	0.086946	-0.270987	0.825	0.962	1
Zfp101	0.0875612	0.282597	0.368	0.308	1
Cxcl12	0.0882886	-0.57838	0.193	0.154	1
Diaph3	0.0889405	0.402402	0.439	0.269	1
Bag1	0.0905773	-0.265183	0.895	0.923	1
Bcl6b	0.0913781	0.342429	0.86	0.885	1
Pbk	0.0917578	0.388358	0.404	0.346	1
Odc1	0.0924808	0.365876	0.737	0.846	1
Grk6	0.0928146	0.266201	0.614	0.615	1
Stc1	0.0932068	-0.383145	0.333	0.577	1
Ifitm2	0.0934602	-0.289788	0.965	1	1
Siva1	0.0939564	-0.284613	0.825	0.846	1
Kif22	0.0944882	0.315255	0.561	0.462	1
Pkp4	0.0952213	0.405903	0.544	0.423	1
Ccdc86	0.0955205	-0.280756	0.456	0.615	1
Mat2a	0.0956577	-0.302712	0.754	0.923	1
Mrpl32	0.0957183	0.29446	0.772	0.654	1
Ehd1	0.0957988	0.35273	0.842	0.692	1
Rtn4	0.0958327	-0.272497	0.965	1	1
Knl1	0.0962107	0.321102	0.439	0.423	1
Tmpo	0.0971578	0.358653	0.93	0.962	1
Elf2	0.0978014	0.282799	0.789	0.769	1
Nde1	0.0980418	0.253276	0.649	0.654	1
Ldhb	0.0985045	0.441781	0.632	0.5	1
Nfatc1	0.0986416	-0.279603	0.281	0.5	1
Rpp21	0.0989588	-0.282692	0.491	0.731	1
Seh1l	0.0990847	0.279088	0.596	0.385	1
Rcbtb2	0.100046	0.288881	0.614	0.577	1
Fbxl22	0.100461	0.316157	0.263	0.077	1
Rab11b	0.100554	0.287451	0.842	0.885	1
Arcn1	0.10081	-0.415487	0.667	0.808	1
Timm13	0.101699	-0.259968	0.912	0.962	1
Rpl38	0.102279	-0.309351	0.982	1	1
Tgfb1	0.102365	0.480408	0.93	0.885	1
Ckap2l	0.103547	0.420926	0.421	0.346	1
Pja2	0.104058	0.341207	0.737	0.769	1
Ppa1	0.104107	-0.314023	0.667	0.808	1
Npepps	0.104228	0.274254	0.614	0.577	1
Hes1	0.105088	-0.619515	0.544	0.731	1
Sun2	0.106616	0.25414	0.421	0.462	1
Nr2f6	0.108648	-0.261082	0.702	0.885	1
Cog4	0.109292	0.290602	0.561	0.423	1
Eng	0.111364	0.453711	0.965	0.962	1
Pycrl	0.112005	-0.252682	0.474	0.654	1
Fbl	0.112965	-0.27548	0.86	0.962	1
Ly6e	0.112976	0.254441	0.842	0.923	1
Lbp	0.114485	0.259733	0.281	0.308	1
Asap1	0.114588	0.268935	0.737	0.731	1
Ccdc12	0.114845	0.307509	0.93	0.846	1
Klhdc3	0.115424	0.250652	0.632	0.462	1
Smc2	0.115915	0.291878	0.684	0.808	1
Gm2000	0.116191	-0.265666	0.596	0.769	1
A430005L14Rik	0.116869	0.254192	0.456	0.385	1
Pnp	0.117051	0.31642	0.895	0.885	1
Lipt2	0.117858	0.26347	0.439	0.423	1
Hipk1	0.118172	0.262746	0.614	0.654	1
Arhgef2	0.118499	0.300857	0.86	0.846	1
Npr1	0.118513	0.313115	0.737	0.769	1
Stx12	0.120239	0.295726	0.86	0.885	1
Calm3	0.120658	0.304691	0.965	0.962	1
Isyna1	0.120707	0.266422	0.421	0.308	1
Ncapg	0.121112	0.287476	0.456	0.423	1
Tax1bp3	0.121997	0.27571	0.965	0.962	1
Cdkn2d	0.123143	0.453686	0.474	0.346	1
H19	0.125082	-0.5415	1	0.962	1
Cd63	0.125201	-0.367553	0.86	0.962	1
Sult1a1	0.125735	0.335848	0.421	0.385	1
Xpo1	0.126962	-0.257056	0.667	0.846	1
Cdk1	0.127646	0.69337	0.772	0.654	1
Ythdc1	0.133612	0.325468	0.754	0.731	1
Gmnn	0.13443	-0.349	0.526	0.731	1
Tpx2	0.134533	0.368173	0.509	0.462	1
Xylt1	0.134724	0.32937	0.333	0.192	1
Golph3	0.135049	0.375302	0.561	0.462	1
Rcc2	0.135324	0.254075	0.772	0.769	1
Kctd20	0.135445	0.296013	0.667	0.577	1
Ythdf1	0.135448	0.31816	0.754	0.654	1
Hmg20b	0.135962	-0.27619	0.842	0.962	1
Glb1	0.136286	-0.259069	0.281	0.5	1
Pon2	0.136388	0.311292	0.93	0.885	1
Arnt	0.137032	0.328536	0.491	0.385	1
Tbrg1	0.137262	0.263978	0.86	0.885	1
Vwa1	0.137549	0.487629	0.702	0.577	1
Slc6a6	0.137653	0.525505	0.825	0.885	1
Myzap	0.138692	0.323621	0.754	0.769	1
Tmem258	0.138742	-0.253388	0.842	0.962	1
Ywhag	0.139468	-0.285355	0.596	0.769	1
Prcp	0.139666	0.259141	0.895	0.962	1
Ncl	0.139841	-0.368929	0.982	1	1
Esam	0.139979	0.271855	0.965	1	1
Fscn1	0.140398	0.277158	0.982	1	1
Rasgrp2	0.140743	0.331117	0.772	0.769	1
Rps27l	0.142934	-0.25234	0.965	1	1
Arhgap18	0.143293	0.292628	0.895	0.962	1
Emc3	0.143842	0.320447	0.825	0.654	1
Tex261	0.144114	0.284904	0.825	0.846	1
Ing1	0.144244	0.266488	0.719	0.654	1
Ndrg1	0.14542	0.280198	0.754	0.654	1
Cd300lg	0.146362	0.364711	0.649	0.5	1
Mall	0.146522	0.261991	0.649	0.654	1
Uba2	0.14741	0.327372	0.86	0.846	1
Rpl23a	0.150197	-0.283664	0.982	1	1
Rapgef6	0.150364	0.287636	0.579	0.462	1
Ccser2	0.151294	0.281389	0.772	0.731	1
Eci2	0.152874	0.261531	0.789	0.769	1
Gm42047	0.153496	0.337885	0.421	0.231	1
Thoc2	0.153519	0.290399	0.912	0.923	1
Rnf26	0.154433	0.273478	0.491	0.462	1
Mcm6	0.154452	-0.364257	0.684	0.808	1
Gap43	0.154476	-0.334832	0.684	0.846	1
Elk3	0.15515	0.341881	0.965	0.962	1
Aurkb	0.155791	0.27032	0.491	0.5	1
Prag1	0.156772	0.262616	0.491	0.308	1
Pcdh12	0.158044	0.259358	0.667	0.538	1
Ranbp2	0.159282	0.302741	0.719	0.769	1
Git2	0.16116	0.285795	0.807	0.731	1
Dpp8	0.16266	0.252823	0.667	0.577	1
Jpt1	0.163296	0.407343	0.982	0.962	1
Rbp7	0.163575	-0.376759	0.281	0.462	1
Hbp1	0.164477	0.294725	0.737	0.654	1
Zfp36l2	0.164591	0.315206	0.86	0.808	1
Fos	0.165874	-0.431717	0.193	0.269	1
Fnbp4	0.166547	0.306512	0.544	0.462	1
Apoe	0.16664	-0.848191	0.439	0.615	1
Tpm1	0.167038	0.290673	1	1	1
Mad2l1	0.167859	0.272175	0.561	0.462	1
Tmem204	0.167964	0.272277	0.649	0.5	1
Gnb4	0.171303	0.325929	0.877	0.846	1
Utp11	0.176859	0.289017	0.877	0.846	1
Cavin3	0.176967	-0.325022	0.93	0.923	1
AY036118	0.177309	0.30636	0.491	0.5	1
Arid1a	0.178361	0.250617	0.702	0.654	1
Efna1	0.178732	-0.252013	0.772	0.923	1
Dynlrb1	0.178918	0.352123	0.947	0.885	1
Shcbp1	0.179975	0.278263	0.474	0.308	1
Lgals9	0.17998	0.335699	0.895	0.846	1
Rars	0.182297	-0.252118	0.649	0.808	1
Ndufb6	0.182887	-0.298685	0.86	0.962	1
Spc25	0.184195	0.287415	0.474	0.423	1
Ube2s	0.186453	0.251838	0.947	1	1
Birc5	0.186572	0.617329	0.649	0.538	1
Slc25a5	0.188245	-0.281154	0.982	1	1
Meox1	0.188637	0.377821	0.614	0.423	1
Dbn1	0.188982	-0.255206	0.789	0.885	1
Eif5a	0.189535	-0.361872	1	1	1
Pqbp1	0.189982	-0.266645	0.368	0.577	1
Sypl	0.190949	0.28416	0.947	0.923	1
Irak1	0.191566	0.282711	0.649	0.692	1
Pea15a	0.191866	0.299809	0.912	0.923	1
Hsp90aa1	0.193211	-0.436327	0.982	1	1
Ddx54	0.193924	0.252907	0.789	0.615	1
Mcm3	0.195819	-0.329141	0.772	0.846	1
H1fx	0.196728	0.307807	0.632	0.615	1
Aspm	0.197352	0.252405	0.368	0.192	1
Cdh13	0.197966	0.315924	0.526	0.423	1
Arid3a	0.20055	0.260735	0.316	0.269	1
Arhgdib	0.202425	-0.28526	0.509	0.615	1
Laptm4b	0.204342	0.296587	0.807	0.769	1
Aoc3	0.209927	0.274784	0.526	0.423	1
Nusap1	0.211678	0.566809	0.439	0.269	1
Klf6	0.212369	-0.25686	0.789	0.923	1
Wnk1	0.214038	0.346506	0.912	0.885	1
Ranbp1	0.215045	-0.300522	0.982	1	1
Fhl2	0.216391	0.301518	0.491	0.462	1
Cox6a2	0.21898	0.277059	0.351	0.192	1
Cmtm7	0.219987	0.286335	0.649	0.654	1
Qk	0.22324	0.321945	0.947	0.923	1
Bora	0.22349	0.30156	0.439	0.346	1
Slbp	0.224301	-0.26496	0.702	0.846	1
Id1	0.225114	-0.484927	0.754	0.885	1
Gcc2	0.226112	0.260926	0.667	0.538	1
Tmem255a	0.227119	0.301453	0.912	0.923	1
Vegfa	0.229655	0.386241	0.351	0.231	1
Plod1	0.230102	0.30107	0.719	0.654	1
Cd34	0.230926	0.278247	0.982	0.962	1
Cdip1	0.232488	0.26009	0.491	0.346	1
Mkln1	0.233205	0.334592	0.825	0.731	1
Tnnt2	0.236143	0.369034	0.93	0.962	1
Tspo	0.236758	0.26607	0.86	0.808	1
Ier3	0.237218	0.523812	0.421	0.385	1
Hmgn2	0.240977	0.26565	0.86	0.885	1
Clptm1	0.2429	0.276732	0.632	0.577	1
Cnn2	0.243709	0.295196	0.842	0.846	1
Rap2a	0.245403	0.329875	0.737	0.615	1
Jam2	0.25283	0.28828	0.702	0.538	1
Hbb-y	0.25469	0.262689	0.965	1	1
Fbxo5	0.255694	0.307215	0.474	0.423	1
Ubald2	0.258444	0.287112	0.86	0.885	1
Rhob	0.259788	0.405671	0.93	0.923	1
Hsph1	0.260251	-0.3585	0.474	0.615	1
Baiap2	0.263947	0.256377	0.368	0.231	1
Pdk1	0.265752	0.304698	0.526	0.385	1
Piezo2	0.26606	0.28068	0.632	0.538	1
Aqp1	0.268606	-0.284738	0.561	0.731	1
Actr3	0.269709	0.257859	0.947	0.923	1
Dbf4	0.270831	0.324052	0.596	0.538	1
Tuba1b	0.275195	0.302295	0.947	1	1
Entpd1	0.276771	0.267755	0.368	0.269	1
Litaf	0.278391	0.256248	0.947	0.846	1
mt-Nd5	0.278993	0.391543	0.947	0.962	1
Fbxl7	0.28034	0.32694	0.772	0.731	1
Pim3	0.284816	0.283824	0.719	0.615	1
Ly6a	0.284932	0.523497	0.246	0.308	1
Bub1b	0.28985	0.264306	0.456	0.308	1
Egln2	0.290748	0.263263	0.667	0.654	1
Fxyd5	0.296682	-0.313036	0.877	0.885	1
Alkbh5	0.300016	0.258811	0.737	0.692	1
Trim35	0.300332	0.296751	0.86	0.769	1
Fam102a	0.307748	0.317944	0.526	0.423	1
Bcl2	0.311826	0.26649	0.702	0.731	1
Ppp1r15a	0.320514	-0.325912	0.298	0.462	1
Smtn	0.322149	0.266618	0.719	0.692	1
Degs1	0.325807	0.259477	0.86	0.846	1
Alas2	0.327342	0.487929	0.158	0.115	1
Nme1	0.332738	-0.271483	0.912	0.962	1
Peg3	0.332875	-0.30629	0.491	0.654	1
Nsd3	0.333279	0.267731	0.772	0.692	1
Vegfc	0.333831	-0.607713	0.228	0.346	1
Nts	0.338081	-0.411828	0.404	0.577	1
Hmgb2	0.34738	0.561136	0.93	0.962	1
Col4a1	0.354744	0.269597	0.965	0.962	1
Trp53i11	0.363348	0.255598	0.895	0.885	1
mt-Co1	0.368647	0.275923	0.982	1	1
Plk4	0.378378	0.25783	0.526	0.423	1
Ctsz	0.382979	0.299149	0.965	0.885	1
Serpinb6a	0.383125	-0.300098	0.667	0.731	1
Nid2	0.405776	0.373201	0.807	0.808	1
Stmn1	0.409956	0.309339	0.965	1	1
Rrm1	0.411695	0.289441	0.719	0.615	1
Hspa1b	0.416708	-0.414914	0.316	0.423	1
Mgea5	0.425965	0.287113	0.632	0.538	1
Gm42418	0.430084	0.714583	0.982	0.962	1
8430408G22Rik	0.432579	0.454827	0.632	0.577	1
Sema6a	0.444535	0.289366	0.702	0.577	1
Sat1	0.445737	-0.286073	0.596	0.731	1
Ptms	0.457787	0.294518	1	1	1
Apln	0.46976	0.338209	0.632	0.615	1
Sgk1	0.484934	0.26694	0.684	0.692	1
Itm2a	0.485885	0.327823	0.754	0.692	1
Cd59a	0.501246	-0.321319	0.526	0.654	1
Mkrn1	0.502014	0.267486	0.421	0.423	1
Cyr61	0.515395	-0.255874	0.404	0.346	1
Aplnr	0.521023	0.378581	0.807	0.769	1
Wdr43	0.569206	-0.273256	0.509	0.615	1
Gja4	0.573429	-0.261316	0.105	0.192	1
Btnl9	0.576773	-0.257409	0.544	0.654	1
Tmem176b	0.580435	0.266496	0.737	0.731	1
Hist1h1b	0.592913	0.31592	0.386	0.308	1
Itpkb	0.598246	0.255408	0.93	0.923	1
Wsb2	0.620345	0.267844	0.772	0.692	1
Hspa1a	0.622677	-0.862333	0.474	0.577	1
Edn1	0.625035	-0.310832	0.105	0.115	1
Gpihbp1	0.660847	0.27889	0.965	0.962	1
Maged2	0.681248	-0.260889	0.93	0.962	1
Cdkn1c	0.734249	-0.598135	0.825	0.846	1
Hbb-bt	0.74323	0.654449	1	1	1
Igfbp7	0.74458	-0.252797	0.439	0.5	1
Fabp5	0.772863	-0.252306	1	1	1
Cdkn1a	0.776684	-0.356075	0.368	0.423	1
Igf2	0.791636	-0.278872	0.509	0.538	1
Hba-a2	0.860198	0.49846	1	1	1
Hba-a1	0.902127	0.510687	1	1	1

[truncated: 7 more sheets: e15.5_tbx18mutant_vencm, e17.5_tbx18mutant_atrialcm, e17.5_tbx18mutant_endoec, e17.5_tbx18mutant_epi, e17.5_tbx18mutant_fb, e17.5_tbx18mutant_vasec, e17.5_tbx18mutant_vencm]
