# Supplementary material for: Single-cell transcriptomic analysis identifies murine heart molecular features at embryonic and neonatal stages
Source: Nat Commun. 2022 Dec 27;13:7960. doi: 10.1038/s41467-022-35691-7 (PMC9794824; doi:10.1038/s41467-022-35691-7)
Supplement: Supplementary file 16 — Supplementary Data 13 [file 41467_2022_35691_MOESM16_ESM.xlsx]

## Sheet: Sheet1
Table S16. The genes that are abnormally expressed in both Wt1 and Tbx18 mutant epicardial cells.
Upregulated_genes_wt1&tbx18_epi	Downregulated_genes_wt1&tbx18_epi
Xist	Atraid
Mt1	2810474O19Rik
Neat1	BC003331
Tubb2b	Ubald2
Btg2	Smc3
Junb	Ndn
Col1a1	Pcmtd1
Ckap4	Id2
Fbln5	H2afx
Meg3	Evi5
Lgals3	Nedd4
Tagln	Phf10
Atf3	Rdh10
Osr1	Sox11
Mt2	Stox2
Krt14	Plekha6
Gadd45b	Rpl39
Arid5b	Zfp608
Psmb6	Sulf1
Tm4sf1	Gng11
Slc9a3r1	Kcnq1ot1
Col1a2	Uba7
Eln	Eef1b2
Cd248	Gm47283
Tmsb4x	Rhox5
Perp	Atad2
Rnd3	Gstm2
Tubb2a	Siva1
Cyb5a	Mdh1
Arl6ip5	Prkar2b
Col14a1	Chpt1
Grina	As3mt
Krt8	Pcolce
Lgals1	Top1
Pfdn1	Tssc4
S100a6	Glo1
Klf4	Kdelc2
Thsd4	Dact3
Ltbp2	Phip
Slc38a1	Ptp4a1
Clic4	Lancl1
Tsc22d1	Maged2
Ier3	Limd1
Dut	Gm42418
Anxa5	Synpo2
Rab1a	Acot1
mt-Nd4l	Vav3
Anxa8	Gmpr
Hspa5	Cul3
Hspg2	Arhgef26
Nid2	Fuom
Edf1	Smarcc1
Col5a1	Cul4b
Col5a2	Prkacb
Sec31a	Akap11
Car9	Slc4a4
Ywhah	Mfap4
Kank1	Smc4
Ptprz1	Hlf
Krt17	Prkcb
Jpt1	Mbtd1
Arhgef5	Enpep
Zfhx3	Mtch1
Smoc2	Gria3
Retreg1	Nop10
Bzw1	Stat1
Rcan2	Fabp5
Lamc2	Rab12
Tbrg1	Slit2
Heatr5a	Sash1
Midn	Imp3
Lsm3	Rps13
Tcf25	Txnip
Psmd8	Pard3b
Sh3glb1	Ifi27l2a
Clu	Pck2
Rtn3	Ndufs2
Ddah2	Rpl21
Anxa3	Kmt5b
Slc25a5	Phf14
Ckb	Mcfd2
Eif6	Add3
Fndc1	Bex2
Creb5	Serpinf1
Sec61b	Vegfc
Mast4	Unc5c
Serf2	Matr3
Nktr	Nos1ap
Stk39	Car13
Mmp14	Ccdc85a
Mlec	Ddx3y
Hspa1b	Hadha
Cdk2ap1	Spats2l
Cd44	Ppp1cb
mt-Nd3	Mpp6
Cdkn1a	Mgst1
Plcb4	Gata5
P4hb	Cttnbp2
Klf6	Rflnb
Psme3	Mfap2
H2-K1	Itm2a
Tuba1c	Cks1b
Bmp4	Tm4sf5
Mdm2	Eva1b
Col3a1	Ldhb
Adgrl2	Tns3
Ypel5	Hmgxb4
Col9a2	Hip1
Apoe	Senp7
Pdcd6ip	Emb
Txn1	Ppp4r3a
Tbc1d23	Mylk3
Zc3h7a	Tcf21
Krt19	Id3
H2-D1	Arhgap5
Serp1	Eif3e
Hsp90aa1	Erbb4
Krt7	Spred1
Tmem108	Rgl1
Frem2	Top2a
Uba1	Bbx
Uqcrq	Daam1
Mif	Gypc
1010001N08Rik	Rps3
Fn1	Sat1
Lman1	Mat2a
Tcim	Cryl1
Aga	St3gal5
Tpm4	Pla2g12a
Cstb	Cd82
Hipk2	Gm11808
Shb	Tmem9
Tpm2	Lig1
Prr13	Ctsl
Podxl	Atp5a1
Kdelr2	Oxr1
Ehd1	Plce1
Plec	Slc9a3r2
Zfp706	Golm1
mt-Atp6	Cntln
Atp5g1	Prkd3
Igf2r	Frs2
Nupr1	Lrp1
Igfbp2	Npnt
Stbd1	Plxna4
Ift43	Prdx6
Tmem43	Wnt5b
Selenok	Orc6
Timp1	Cpq
Smpd3	Fibin
Ywhaz	Arhgap18
Fkbp10	Akt2
Filip1l	Lrp6
Fstl1	Ndufv1
Efnb2	Bicc1
Tmed9	Pcsk5
Capn2	Pole3
Hand2	Rai14
Mea1	Zfp945
Tpd52	Tmem255a
Ptprs	Fchsd2
Cldn3	Cst3
Igf1	Ppp2r3a
Ndrg1	Camk1
Sypl	Pgap2
Qsox1	Crtap
2410004B18Rik	Isyna1
Amer1	Ankrd50
Ddx3x	AY036118
Fbn1	Rspo3
Nfkbiz	Ifitm2
Cdc42bpa	Atpif1
Cox5a	Prr5
Lgi2	Myl4
Ppa1	Nynrin
mt-Co1	Emc2
Ptgis	Rpp25
Sh2d4a	H1fx
Zdhhc12	Smarca1
Msra	G0s2
Mdh2	Mga
Ccdc141	Flrt2
Gsr	Sox5
Acly	Ezr
Axl	Fat4
Jund	Fgl2
Hdgf	Arid4b
Msn	Egfl6
Ctgf	Zfp644
Pitpna	Mfsd10
Trim59	Hmgn2
Crip1	Lifr
Lox	Rdx
Pdpn	Nrk
Aldoc	Tmem246
Mapk1ip1l	Lcp1
Plagl1	Cst9
Rabgap1l	Bckdha
Adamts2	Socs2
Mtus2	1190002N15Rik
Gnb1	Ly6e
Elob	Zbtb8a
Fbln2	Zim1
Clcn3	Gas1
Ryk	Sppl3
Coro1c	Ankrd12
Ppp2ca	Twsg1
Ppp2r2b	Ptn
Ddit4	Mylip
Aldoa-ENSMUSG00000030695	Mat2b
Ifrd1	Arxes1
Dbn1	Bgn
Antxr1	Parm1
Dsg2	Nipbl
Limch1	Tek
Txnrd1	Npr3
Mia3	Pawr
Ank2	Ghr
Htra1	Ncoa4
Vcan	Clca3a1
Aldh1a1	Laptm4b
Sigmar1	Capn6
Tpi1	Rasl11a
Sertad2	Stk26
Tbcb	Fbxl7
mt-Co2	Prnp
Fxyd6	Rab9
Nuak1	Slc16a1
H2afj	Tgfb2
Anxa6	Tacc1
Tinagl1	Zeb2
Stim2	Tsc22d3
Mien1	Nkain4
Nme1	Wnt5a
Rrbp1	Smim1
Actg1	Tspan4
Ahr	Rbp1
Hoxb2	Pkdcc
Mrpl20	Igfbp4
Luzp1	Mgp
Ak3	Peg3
Eif4g1	Rnf128
Sdc1	Tbx18
Lhfp	Lum
Ahnak2	Angptl7
Map1b	Fmo2
Nfib	Thbs2
Gmppb	1500015O10Rik
Ubl4a	Rpl29
Cdh3	Hbb-bt
Txnl4a	Hba-a1
Erp29	Hbb-bs
Trio
Spsb1
Psmb3
Atp2b1
Vps28
Lamc1
Net1
Prkcsh
Dnajc3
Bcar3
Cyth3
Shisa4
Psrc1
Fam107b
B830012L14Rik
Foxo4
U2af1
Atp13a3
Calml4
Myo5a
Anpep
Hsd17b12
Atp6v0e
Fam162a
Ltbr
Dnajc10
Rexo2
Tspo
Actb
Hcfc1r1
Cryab
Psmc1
Tomm7
Manf
Rpn2
Cd9
Tax1bp3
2200002D01Rik
Ackr3
Crip2
Adprhl2
Scrn1
Krt18
Prkcz
Calu
Ank3
Vapb
Hspb1
Fchsd1
Pdlim3
Cldn15
Ranbp1
Fdps
Acta2
Ehbp1l1
Lpp
Wwtr1
Postn
Srm
Bola3
Clint1
Jup
Clip1
Ier3ip1
Rhoj
Nudt18
Slc39a6
Zfp703
Dap
Tcaf1
Ptgfrn
Pdgfc
Ltbp1
Trps1
Col12a1
Bax
Cystm1
P4ha2
Tnfrsf1a
F11r
Bnip3
Ppp1r14b
Grb2
Col6a3
Cerk
Gale
Slc44a2
Dusp8
Col4a6
Foxn3
Myl6
Anxa2
Bag1
Calm2
Itpripl1
Megf6
Tmcc3
Uqcc2
Pfn1
Cebpd
Adamts1
Capzb
Slc38a4
