# Supplementary material for: Single-cell transcriptomic analysis identifies murine heart molecular features at embryonic and neonatal stages
Source: Nat Commun. 2022 Dec 27;13:7960. doi: 10.1038/s41467-022-35691-7 (PMC9794824; doi:10.1038/s41467-022-35691-7)
Supplement: Supplementary file 17 — Supplementary Data 14 [file 41467_2022_35691_MOESM17_ESM.xlsx]

## Sheet: Up_E17.5_E14.5-Tbx18_Epi
Table S17. The genes that are abnormally expressed at both E14.5 and E17.5 in Tbx18 mutant epicardial cells.
Xist
Sfrp2
Btg2
Egr1
Sox4
Col14a1
Col1a1
Hba-x
Fos
Atf3
Col1a2
Col9a2
Il18
Fn1
Junb
Col3a1
Mt1
Apoe
Osr1
Eln
Epha3
Zfp503
Ppp2r2b
Ier2
Cpe
Slc9a3r1
Nrep
Col5a2
Dusp1
Grina
Nr4a1
Tm4sf1
Tcea3
Smpd3
Col5a1
Zcchc6
Jun
Adgrl2
Hspa1a
Cyr61
Ntn4
Tmem132a
Hspb1
Oasl2
Pbx1
Ltbp4
Tsc22d1
Hsp90aa1
Ctgf
Meg3
Ppp1r15a
Ltbp3
Ckb
Ly6h
Adgrd1
Megf6
C1qtnf4
Crygb
S100a6
Ptgis
Cldn3
Dnajb1
Itm2c
Piezo1
Clmp
Fam84a
Aqp1
Ccdc107
Mef2c
Adamts2
Zfand6
Trps1
Podxl
Tagln
Thsd4
Maf
Bace2
P3h1
Rrbp1
Pdgfra
Tpm2
Antxr1
Tmsb4x
Akr1b3
Clu
Nbl1
Krt19
Agrn
Aldoc
Foxn3
Ddx3x
Dync1i2
Ltbp1
Fndc1
Dcakd
Tes
Nell2
Car4
Zfp36
Tra2a
Fosb
Bex1
Csde1
Tcf3
Rab6a
Ptpn2
Lgi2
Slc38a2
Cnot8
Lrp2
2610001J05Rik
Ptgds
Spsb1
Auts2
Jund
Cd2ap
Sbsn
Gadd45b
Ephb1
Efna1
Grin2a
Fgfr1
Ptprz1
Anxa3
Mapk1ip1l
Cystm1
Lgals1
Kdm5b
Ybx1
Crk
Retreg1
Trp53
Aebp2
Cdk2ap1
Aamdc
Tspan7
Rexo2
Cuta
Tm7sf3
Rarres2
Col11a1
Rspo1
Ier3
Gatm
1110012L19Rik
Arsb
Lsm5
B830012L14Rik
Ctnnbip1
Slc35b2
Kdelr2
Rnf130
Aldh2
Myh10
Ssu72
Klf6
Ptprs
H19
Cop1
Ppp2r3d
Zmynd8
Dbn1
Ssh2
Ift43
Cgrrf1
Dcaf8
Lxn
Tubb2a
Acta2
Mtus2
Pdgfc
Tmem65
Fkbp7
Gpr85
Hs3st1
Rbbp8
Tceal8
Slc30a5
Tubb2b
Ddx50
Ppp1r14b
Adamts7
1810055G02Rik
Igf1
Cav1
Vasn
Abhd11
Hspa8
Tmcc3
Nfkbia
Galnt11
Gm13212
Pdlim3
Washc1
Col6a6
Gm20186
Rtl8a
Pgm5
Ccdc92
Dsg2
Rsrp1
Amer1
Fto
Podxl2
Sfr1
Ilk
Pih1d1
Adprhl2
Mast4
Frem2
Copb2
H2-K1
Ttc19
Cldn15
Stbd1
Alad
Lamc2
Bcar3
Mia3
Sim2
Ttyh1
Pop5
Prokr1
C1qtnf12
Paxx
Phf21a
Gnai1
Trim47
Adamts1
Ahr
Dnajc1
Klc3
Pde5a
Abcb1b
Cnpy3
Cd248
Map3k1
Erg28
Ywhah
Ptma
Ptov1
Eif3h
Dnaja2
Hspa1b
Mt2
Bag1
Sh2d4a
Arid1a
Zfp469
Rictor
Maz
Prr15
Tmem237
Serf1
Zfp68
Metrnl
Serpinh1
Hspe1
Dnajb2
Cpz
Rcan2
Creb5
Actg1
Syngr1
Ddit4
Rgs19
Fyn
Bin1
Tbc1d23
Vapb
Epc1
Arfip2
Fgf12
Sparc
Klf7
Lamtor2

## Sheet: Down_E17.5_E14.5-Tbx18_Epi
Angptl7
Mylk3
Aip
Csf1
Meis1
Med25
Zbtb8a
Adk
Atp6ap1
Kcnq1ot1
Sox11
Gm11808
Fpgs
Uqcrfs1
Rpl35
Gpatch4
Ndufb6
Lmbrd2
AY036118
Ogn
Atad2
Zfp687
Sacs
Tek
Sdhd
Sptbn1
Mib1
Fbn2
Phf10
Mat2b
Tm4sf5
Fchsd2
Gm26917
Serpinf1
Huwe1
B4gat1
Erbb4
Cd63
Pla2g12a
Tmem9
Rps13
Ezr
Rpl21
Hnrnpa3
Hbb-bs
Tor1aip2
Fkbp1a
Herc1
Orc6
Mfsd10
Isyna1
Tm9sf3
Atpif1
Tns1
Rnf128
Smu1
Gm42418
Bgn
Slc4a4
Slc9a3r2
Prpf38b
Col6a2
Csrp1
Siva1
Pkdcc
Qpct
B4galt6
Acadsb
Ly6e
Mfap4
Itga1
Tsc22d3
Hacd4
Aco2
Plekha1
Arhgap5
Tmem255a
Eif3e
Lum
Znrf2
Tacc1
Smc4
Pkp2
Ppp3ca
Stk26
Tmem246
Mbnl1
Bcap31
Ppp2r3a
Dlg2
1500015O10Rik
Emb
Tbx20
Akap12
Trf
Txndc9
Enpp2
Frmd4b
Nectin3
Pgam1
Acot1
Chpt1
Ncam1
Ccny
Fibin
Tcf21
Gstm2
Tshz2
Mrps16
Parva
Svep1
Arl4d
Prkar2b
Mtch1
Upk3b
Msi2
Rps3
Creg1
Tmem37
Cd55
Ddx46
Laptm4b
Tead1
Wnt11
Matn2
Dbi
Pls3
Zdbf2
Slc16a1
Cst3
Mfge8
Ndn
Lifr
Ncoa4
Hes1
Gas1
Mfap2
Ifnar2
Hbb-bt
Cox6b2
Mgst1
Mgp
Pkhd1l1
Clca3a1
Mical2
Itm2a
Egfl6
Cst9
Peg3
Nrk
1190002N15Rik
Ifitm3
Col4a1
Ddx3y
Col4a2
Cryl1
Igfbp3
Prnp
Tgfb2
Parm1
Ghr
Npnt
Fabp5
Pcolce
Selenop
Cavin2
G0s2
Spon2
Golm1
Fbxl7
Npr3
Ptn
Thbs2
Capn6
Fmo2
Igfbp4
Smim1
Gpx3
Tbx18
Hpgd
