# Supplementary material for: Single-cell transcriptomic analysis identifies murine heart molecular features at embryonic and neonatal stages
Source: Nat Commun. 2022 Dec 27;13:7960. doi: 10.1038/s41467-022-35691-7 (PMC9794824; doi:10.1038/s41467-022-35691-7)
Supplement: Supplementary file 18 — Supplementary Software 1 [file 41467_2022_35691_MOESM18_ESM.zip]

Archive with 25 entries (24 files):
- code/
- code/annotateCellType_B6.R
- code/annotateCellType_CD1.R
- code/annotateCellType_mut.R
- code/cellchat.R
- code/createProcObj_B6.R
- code/createProcObj_CD1.R
- code/createProcObj_CD1B6.R
- code/createProcObj_mutants.R
- code/createRawObj.R
- code/demultiplexMULTISeq.R
- code/fig1e_heatmapMarkers_CD1.R
- code/fig1_umaps_CD1.R
- code/fig1_umaps_CD1B6.R
- code/fig2a_umapByPseudotimeMonocle.R
- code/fig2a_umapByStage.R
- code/fig3a_umapByZone.R
- code/fig3_dgeZone.R
- code/fig4_umapBarplotsCellCycle.R
- code/fig6_heatmap.R
- code/fig7_cellphonedb.R
- code/fig8_epi_stage_cellphonedb.R
- code/Rcistarget.R
- code/scriptUtils.R
- code/tfAnalysisTrials.R
