# Supplementary material for: Single-cell transcriptomic analysis identifies murine heart molecular features at embryonic and neonatal stages
Source: Nat Commun. 2022 Dec 27;13:7960. doi: 10.1038/s41467-022-35691-7 (PMC9794824; doi:10.1038/s41467-022-35691-7)
Supplement: Supplementary file 18 — Supplementary Software 1 [file 41467_2022_35691_MOESM18_ESM.zip › code/annotateCellType_CD1.R]

############################################################
## annotate broad cell types and 1st round of specific cell types.
## Next, re-analyze subsets based on the 1st round of spec cell types,
## and mark cells that need to be excluded, and further mark subtypes
## (mural cell, etc.). Finally, use clean subsets and rerun std
## workflow to create cleaned subset objects.
############################################################
library(harmony, lib.loc = "/home/abha/R/x86_64-pc-linux-gnu-library/4.0/")
library(Seurat, lib.loc = "/home/abha/R/x86_64-pc-linux-gnu-library/4.0/")
library(scater)
library(scran)
library(scds)
library(data.table)
library(ggplot2)
library(cowplot)
library(pheatmap)
library(dplyr)
source("scriptUtils.R")

############################################################
############################################################
PROJ_SRC_DIR = paste0(getwd(), "/")
if(grepl("Users/bais", PROJ_SRC_DIR)){
    ORIG_RAWDATA_DIR = paste0("~/karl/data/projects/li/multiseq_all/data/")
} else if(PROJ_SRC_DIR == "/home/abha/multiseq_all/git/multiseq2/srcII/"){
    ORIG_RAWDATA_DIR = paste0("/home/abha/multiseq_all/data/") ## docker
} else if(PROJ_SRC_DIR == "/data/projects/li/multiseq_all/git/multiseq2/srcII/"){
    ORIG_RAWDATA_DIR = paste0("/data/projects/li/multiseq_all/data/")
}
TOP_DATA_DIR = ORIG_RAWDATA_DIR
TOP_CR_DIR = paste0(TOP_DATA_DIR, "cellrangerII/")

PROJ_PROCDATA_DIR = paste0(PROJ_SRC_DIR, "../procSept2021/")
PROJ_FIGS_DIR = paste0(PROJ_SRC_DIR, "../figuresSept2021/")
PROJ_RESULTS_DIR = paste0(PROJ_SRC_DIR, "../resultsSept2021/")

strain = "CD1"
suff1 = paste0(strain, "_filt")

############################################################
############################################################
seu <- readRDS(file = paste0(PROJ_PROCDATA_DIR, "seuAll_", strain, ".rds"))
md = seu@meta.data

############################################################
## CD1: broad cell type + preliminary spec cell types (before individual subset analyses)
############################################################
cl = as.character(md$seurat_clusters)
cl1 = as.character(md$seurat_clusters)

## Actn2, Tnni3, Ttn
cl[cl %in% c("0", "3", "4", "5", "6", "9", 
             "10", "11", "13", "14", "15", "17", "23", "24", "27")] = "cardiomyocyte"
## Sln
cl1[cl1 %in% c("3", "4", "10", "23", "24")] = "atrial_cm"
## Myl2
cl1[cl1 %in% c("0", "5", "6", "9", "11", "13", "14", "15", "17", "27")] = "ventricular_cm"
## check 24 in atrial, check 27 in ventricular

## endo:
## Cdh5, Pecam1
cl[cl %in% c("2", "7", "20")] = "endothelial"
## Npr3
cl1[cl1 %in% c("2", "20")] = "endocardial_ec"
## Fabp4
cl1[cl1 %in% c("7")] = "vascular_ec"

## Wt1, Tbx18 -- based on discussion with Gli that fb markers are not
## that specific, it is ok to take these as epicardial cells 
cl[cl %in% c("12", "21")] = "epicardial"
cl1[cl1 %in% c("12", "21")] = "epicardial"

## immune
## C1qa 
cl[cl %in% c("8", "25", "26")] = "immune"
cl1[cl1 %in% c("8", "25", "26")] = "immune"

## blood
## Hba-a1, Hbb-bt
cl[cl %in% c("18")] = "blood"
cl1[cl1 %in% c("18")] = "blood"

## fb-like:
cl[cl %in% c("1", "16", "19", "22")] = "fibroblast-like"
cl1[cl1 %in% c("1", "16", "19", "22")] = "fibroblast-like"

cl2 = cl1
cl2[which(md$seurat_clusters %in% c("0", "5", "6", "9", "11", "13", "14", "15", "17", "21", "27"))] = "ventricular_cm"
cl2[which(md$seurat_clusters %in% c("12"))] = "epicardial"

md$cell_type_broad = factor(cl, levels = c("cardiomyocyte",
                                           "endothelial",
                                           "epicardial",
                                           "fibroblast-like",
                                           "immune",
                                           "blood"))
md$cell_type_spec = factor(cl1, levels = c("atrial_cm",
                                           "ventricular_cm",
                                           "endocardial_ec",
                                           "vascular_ec",
                                           "epicardial",
                                           "fibroblast-like",
                                           "immune",
                                           "blood"))
if(strain == "CD1" | strain == "B6"){
    allStages = c("E9.5", "E10.5", "E11.5",
                  "E12.5", "E13.5", "E14.5",
                  "E15.5", "E16.5",
                  "E17.5", "E18", "E18.5", 
                  "P0", "P1", "P2", "P3",
                  "P4", "P5", "P7", "P8", "P9")
    allZones = c("LA", "LV", "RA", "RV")
    md = orderLevels(md, allStages, allZones)
} else if(strain == "mut"){ ## set later
    allStages = c()
    allZones = c()
} 

seu@meta.data = md
saveRDS(seu, file = paste0(PROJ_PROCDATA_DIR, "seuAll_", suff1, "_0.rds"))

############################################################
## analyzing celltype subsets separately
############################################################
spec_celltypes = levels(md$cell_type_spec)

seuSubsetSpec.lst <- list()
for(ind in 1:length(spec_celltypes)){
    print(ind)
    this_celltype = spec_celltypes[ind]
    seu_subset = seu[, which(seu$cell_type_spec == this_celltype)]
    cat(this_celltype, ": ", ncol(seu_subset), "\n")

    pD = seu_subset@meta.data
    pD$name = as.character(pD$name)
    ## again need to order levels
    if(strain == "CD1" | strain == "B6"){
        allStages = c("E9.5", "E10.5", "E11.5",
                      "E12.5", "E13.5", "E14.5",
                      "E15.5", "E16.5",
                      "E17.5", "E18", "E18.5", 
                      "P0", "P1", "P2", "P3",
                      "P4", "P5", "P7", "P8", "P9")
        allZones = c("LA", "LV", "RA", "RV")
        pD = orderLevels(pD, allStages, allZones)
        seu_subset@meta.data = pD
    } else if(strain == "mut"){ ## set later
        allStages = c()
        allZones = c()
    } 
    seu_subset@reductions$pca <- 
        seu_subset@reductions$tsne <-
            seu_subset@reductions$umap <-
                seu_subset@reductions$harmony <- NULL

    ## std workflow
    seu_subset <- NormalizeData(seu_subset) %>%
        FindVariableFeatures() %>%
        ScaleData(features = rownames(seu_subset)) %>%
        RunPCA()
    percentVar <- seu_subset@reductions$pca@stdev / sum(seu_subset@reductions$pca@stdev) * 100
    cumPercentVar <- cumsum(percentVar)
    ## select minimum number of PCs that explain 80% of total variation
    pcs = which(cumPercentVar >= 80)[1]
    pcs
    seu_subset@reductions$numPCs = pcs
    ## run harmony
    set.seed(1234)
    seu_subset <- seu_subset %>%
        RunHarmony(group.by.vars = "sample", dims = 1:pcs, max.iter.harmony = 20) %>%
        RunTSNE(reduction = "harmony", dims = 1:pcs) %>%
        RunUMAP(reduction = "harmony", dims = 1:pcs) %>%
        FindNeighbors(reduction = "harmony", dims = 1:pcs) %>%
        FindClusters(random.seed = 0)
    
    seuSubsetSpec.lst[[ind]] = seu_subset
    saveRDS(seu_subset, file = paste0(PROJ_PROCDATA_DIR, "seuSubset_", this_celltype, "_", suff1, ".rds"))
}

## spec_celltypes = levels(md$cell_type_spec)
## seuSubsetSpec.lst = list()
## for(ind in 1:length(spec_celltypes)){
##     this_celltype = spec_celltypes[ind]
##     seu_subset = readRDS(paste0(PROJ_PROCDATA_DIR, "seuSubset_", this_celltype, "_", suff1, ".rds"))
##     seuSubsetSpec.lst[[ind]] = seu_subset
## }
names(seuSubsetSpec.lst) = spec_celltypes

############################################################
## each celltype
############################################################
seuSubsetSpecMark.lst <- list() ## includes exclude-* cells
seuSubsetSpecClean.lst <- list() ## removed cells/clusters that are to be excluded

## detailed celltype at top level (superset)
sup_ct = as.character(seu$cell_type_spec)
names(sup_ct) = colnames(seu)

for(ind in 1:length(spec_celltypes)){
    print(ind)
    this_celltype = spec_celltypes[ind]

    seu_subset = seuSubsetSpec.lst[[this_celltype]]
    cat(this_celltype, ": ", ncol(seu_subset), "\n")

    ## initialize for this subset
    ## detailed celltype at each subset level
    this_ct = as.character(seu_subset$cell_type_spec)
    names(this_ct) = colnames(seu_subset)

    this_cls = seu_subset$seurat_clusters
    if(this_celltype == "atrial_cm"){
        this_ct[which(this_cls %in% c("11", "12", "14"))] = "exclude_atrial_cm"
        sup_ct[colnames(seu_subset)[which(this_cls %in% c("11", "12", "14"))]] = "exclude_atrial_cm"
        seu_subset$cell_type_specFinal = factor(this_ct, levels = c("atrial_cm",
                                                                    "exclude_atrial_cm"))
        seu_subsetClean = seu_subset[, which(seu_subset$cell_type_specFinal != "exclude_atrial_cm")]
    } else if(this_celltype == "ventricular_cm"){
        this_ct[which(this_cls %in% c("11", "13", "14"))] = "exclude_ventricular_cm"
        sup_ct[colnames(seu_subset)[which(this_cls %in% c("11", "13", "14"))]] = "exclude_ventricular_cm"
        seu_subset$cell_type_specFinal = factor(this_ct, levels = c("ventricular_cm",
                                                                    "exclude_ventricular_cm"))
        seu_subsetClean = seu_subset[, which(seu_subset$cell_type_specFinal != "exclude_ventricular_cm")]
    } else if(this_celltype == "endocardial_ec"){
        this_ct[which(this_cls %in% c("7", "13", "14"))] = "exclude_endocardial_ec"
        sup_ct[colnames(seu_subset)[which(this_cls %in% c("7", "13", "14"))]] = "exclude_endocardial_ec"
        seu_subset$cell_type_specFinal = factor(this_ct, levels = c("endocardial_ec",
                                                                    "exclude_endocardial_ec"))
        seu_subsetClean = seu_subset[, which(seu_subset$cell_type_specFinal != "exclude_endocardial_ec")]
    } else if(this_celltype == "vascular_ec"){
        this_ct[which(this_cls %in% c("4", "5", "9"))] = "exclude_vascular_ec"
        sup_ct[colnames(seu_subset)[which(this_cls %in% c("4", "5", "9"))]] = "exclude_vascular_ec"
        seu_subset$cell_type_specFinal = factor(this_ct, levels = c("vascular_ec",
                                                                    "exclude_vascular_ec"))
        seu_subsetClean = seu_subset[, which(seu_subset$cell_type_specFinal != "exclude_vascular_ec")]
    } else if(this_celltype == "epicardial"){
        this_ct[which(this_cls %in% c("5", "7", "10"))] = "exclude_epicardial"
        sup_ct[colnames(seu_subset)[which(this_cls %in% c("5", "7", "10"))]] = "exclude_epicardial"
        seu_subset$cell_type_specFinal = factor(this_ct, levels = c("epicardial",
                                                                    "exclude_epicardial"))
        seu_subsetClean = seu_subset[, which(seu_subset$cell_type_specFinal != "exclude_epicardial")]
    } else if(this_celltype == "fibroblast-like"){
        this_ct[which(this_cls %in% c("9"))] = "smooth_muscle_cells"
        this_ct[which(this_cls %in% c("7", "13"))] = "pericytes"
        this_ct[which(this_cls %in% c("14", "17"))] = "exclude_fibroblast-like"
        
        sup_ct[colnames(seu_subset)[which(this_cls %in% c("9"))]] = "smooth_muscle_cells"
        sup_ct[colnames(seu_subset)[which(this_cls %in% c("7", "13"))]] = "pericytes"
        sup_ct[colnames(seu_subset)[which(this_cls %in% c("14", "17"))]] = "exclude_fibroblast-like"
        
        seu_subset$cell_type_specFinal = factor(this_ct, levels = c("smooth_muscle_cells",
                                                                    "pericytes",
                                                                    "fibroblast-like",
                                                                    "exclude_fibroblast-like"))
        seu_subsetClean = seu_subset[, which(seu_subset$cell_type_specFinal != "exclude_fibroblast-like")]
    } else if(this_celltype == "immune"){
        this_ct[which(this_cls %in% c("0", "1", "2", "3", "4", "5", "6"))] = "macrophages"
        this_ct[which(this_cls %in% c("8"))] = "T_cells"
        this_ct[which(this_cls %in% c("9"))] = "B_cells"
        this_ct[which(this_cls %in% c("12"))] = "nature_killer_cells"
        this_ct[which(this_cls %in% c("14"))] = "neutrophils"
        this_ct[which(this_cls %in% c("15"))] = "dendritic_cells"
        this_ct[which(this_cls %in% c("7", "10", "11", "13"))] = "exclude_immune"

        sup_ct[colnames(seu_subset)[which(this_cls %in% c("0", "1", "2", "3", "4", "5", "6"))]] = "macrophages"
        sup_ct[colnames(seu_subset)[which(this_cls %in% c("8"))]] = "T_cells"
        sup_ct[colnames(seu_subset)[which(this_cls %in% c("9"))]] = "B_cells"
        sup_ct[colnames(seu_subset)[which(this_cls %in% c("12"))]] = "nature_killer_cells"
        sup_ct[colnames(seu_subset)[which(this_cls %in% c("14"))]] = "neutrophils"
        sup_ct[colnames(seu_subset)[which(this_cls %in% c("15"))]] = "dendritic_cells"
        sup_ct[colnames(seu_subset)[which(this_cls %in% c("7", "10", "11", "13"))]] = "exclude_immune"
        seu_subset$cell_type_specFinal = factor(this_ct, levels = c("macrophages",
                                                                    "B_cells",
                                                                    "T_cells",
                                                                    "dendritic_cells",
                                                                    "nature_killer_cells",
                                                                    "neutrophils",
                                                                    "exclude_immune"))
        seu_subsetClean = seu_subset[, which(seu_subset$cell_type_specFinal != "exclude_immune")]
    } else if(this_celltype == "blood"){
        this_ct[which(this_cls %in% c("1"))] = "exclude_blood"
        sup_ct[colnames(seu_subset)[which(this_cls %in% c("1"))]] = "exclude_blood"
        seu_subset$cell_type_specFinal = factor(this_ct, levels = c("blood",
                                                                    "exclude_blood"))
        seu_subsetClean = seu_subset[, which(seu_subset$cell_type_specFinal != "exclude_blood")]
    } 

    seuSubsetSpecMark.lst[[this_celltype]] = seu_subset
    seuSubsetSpecClean.lst[[this_celltype]] = seu_subsetClean
    saveRDS(seu_subset, file = paste0(PROJ_PROCDATA_DIR, "seuSubsetMark_", this_celltype, "_", suff1, ".rds"))
    saveRDS(seu_subsetClean, file = paste0(PROJ_PROCDATA_DIR, "seuSubsetClean_", this_celltype, "_", suff1, ".rds"))
}

## add to superset obj
markFinal = factor(sup_ct, levels = c(
                               "atrial_cm",
                               "ventricular_cm",
                               "endocardial_ec",
                               "vascular_ec",
                               "epicardial",
                               "fibroblast-like",
                               "smooth_muscle_cells",
                               "pericytes",
                               "macrophages",
                               "B_cells",
                               "T_cells",
                               "dendritic_cells",
                               "nature_killer_cells",
                               "neutrophils",
                               "blood",
                               "exclude_atrial_cm",
                               "exclude_ventricular_cm",
                               "exclude_endocardial_ec",
                               "exclude_vascular_ec",
                               "exclude_epicardial",
                               "exclude_fibroblast-like",
                               "exclude_immune",
                               "exclude_blood"))

seu$markFinal = markFinal
seuClean = seu[, grep("exclude", seu$markFinal, invert = T)]
seuClean$markFinal = factor(seuClean$markFinal, levels = levels(markFinal)[1:15])

outFile = paste0(PROJ_PROCDATA_DIR, "seuAll_", suff1, "_FinalMark.rds")
saveRDS(seu, file = outFile)

## add col where some cell types are combined into immune and mural cells
md = seuClean@meta.data
tmp = as.character(seuClean$markFinal)
tmp[which(tmp %in% c("macrophages",
                     "B_cells",
                     "T_cells",
                     "dendritic_cells",
                     "nature_killer_cells",
                     "neutrophils"))] = "immune"
tmp[which(tmp %in% c("smooth_muscle_cells", "pericytes"))] = "mural_cells"
tmp[which(tmp %in% c("fibroblast-like"))] = "fibroblasts"
ll = levels(md$markFinal)
tmp = factor(tmp, levels = c(ll[1:5], "fibroblasts", "mural_cells", "immune", "blood"))
md$cellTypeFinal = tmp
seuClean@meta.data = md
outFile = paste0(PROJ_PROCDATA_DIR, "seuAll_", suff1, "_FinalClean.rds")
saveRDS(seuClean, outFile)


#############################################################
## saving fibroblast and mural cells separately to rerun std workflow separately
#############################################################
suff = paste0(strain, "_filt")
this_celltype = "fibroblast-like"
this_seu <- seu_subsetClean <- readRDS(file = paste0(PROJ_PROCDATA_DIR, "seuSubsetClean_", this_celltype, "_", suff, ".rds"))

table(seu_subsetClean$cell_type_spec, seu_subsetClean$cell_type_specFinal)
table(this_seu$cell_type_specFinal)
this_seu$cell_type_specFinal = factor(this_seu$cell_type_specFinal)
levels(this_seu$cell_type_specFinal) = c("mural_cells",
                                         "mural_cells",
                                         "fibroblasts")

nn = levels(this_seu$cell_type_specFinal)
for(i in 1:length(nn)){
    this_ct = nn[i]
    this_seu_subset = this_seu[, which(this_seu$cell_type_specFinal == this_ct)]
    saveRDS(this_seu_subset, file = paste0(PROJ_PROCDATA_DIR, "seuSubsetClean_fibroblast-likeSplit_", this_ct, "_", suff, ".rds"))
}


#############################################################
## for each celltype subset, rerun std workflow on cleaned set of cells (i.e. after removing exclude* cells)
#############################################################
## read in clean top-level object
suff = paste0(strain, "_filt")
seuClean = readRDS(paste0(PROJ_PROCDATA_DIR, "seuAll_", suff, "_FinalClean.rds"))
md = seuClean@meta.data
table(md$markFinal, md$cellTypeFinal)

spec_celltypes = levels(md$cellTypeFinal)

seuSubsetSpecRerun.lst <- list()
for(ind in 1:length(spec_celltypes)){
    this_celltype = spec_celltypes[ind]
    print(this_celltype)
    if(this_celltype %in% c("mural_cells", "fibroblasts")){
        print("reading in split obj")
        seu_subset <- readRDS(file = paste0(PROJ_PROCDATA_DIR,
                                            "seuSubsetClean_fibroblast-likeSplit_",
                                            this_celltype, "_", suff,
                                            ".rds"))
    } else {
        seu_subset <- readRDS(file = paste0(PROJ_PROCDATA_DIR, "seuSubsetClean_",
                                            this_celltype, "_", suff,
                                            ".rds"))
    }
    print(dim(seu_subset))
    pD = seu_subset@meta.data
    rD = seu_subset@assays$RNA@meta.features
    rD = cbind(rD, 
               data.frame("gene_short_name" = rownames(seu_subset))) ## for monocle
    seu_subset@assays$RNA@meta.features = rD
    ## run std workflow on cleaned subset obj
    seu_subset@reductions$pca <- 
        seu_subset@reductions$tsne <-
            seu_subset@reductions$umap <-
                seu_subset@reductions$harmony <- NULL
    seu_subset <- NormalizeData(seu_subset) %>%
        FindVariableFeatures() %>%
        ScaleData(features = rownames(seu_subset)) %>%
        RunPCA()
    percentVar <- seu_subset@reductions$pca@stdev / sum(seu_subset@reductions$pca@stdev) * 100
    cumPercentVar <- cumsum(percentVar)
    ## select minimum number of PCs that explain 80% of total variation
    pcs = which(cumPercentVar >= 80)[1]
    pcs
    seu_subset@reductions$numPCs = pcs
    
    set.seed(1234)
    seu_subset <- seu_subset %>%
        RunHarmony(group.by.vars = "sample", dims = 1:pcs, max.iter.harmony = 20) %>%
        RunTSNE(reduction = "harmony", dims = 1:pcs) %>%
        RunUMAP(reduction = "harmony", dims = 1:pcs) %>%
        FindNeighbors(reduction = "harmony", dims = 1:pcs) %>%
        FindClusters(random.seed = 0)
    
    seuSubsetSpecRerun.lst[[ind]] = seu_subset
    saveRDS(seu_subset, file = paste0(PROJ_PROCDATA_DIR, "seuSubsetCleanRerun_", this_celltype, "_", suff, ".rds"))
}

    
#############################################################
#############################################################
#############################################################
