# Supplementary material for: Single-cell transcriptomic analysis identifies murine heart molecular features at embryonic and neonatal stages
Source: Nat Commun. 2022 Dec 27;13:7960. doi: 10.1038/s41467-022-35691-7 (PMC9794824; doi:10.1038/s41467-022-35691-7)
Supplement: Supplementary file 18 — Supplementary Software 1 [file 41467_2022_35691_MOESM18_ESM.zip › code/annotateCellType_mut.R]

############################################################
## annotate broad cell types and 1st round of specific cell types.
## Next, re-analyze subsets based on the 1st round of spec cell types,
## and mark cells that need to be excluded, and further mark subtypes
## (mural cell, etc.). Finally, use clean subsets and rerun std
## workflow to create cleaned subset objects.
############################################################
library(harmony, lib.loc = "/home/abha/R/x86_64-pc-linux-gnu-library/4.0/")
library(Seurat, lib.loc = "/home/abha/R/x86_64-pc-linux-gnu-library/4.0/")
library(scater)
library(scran)
library(scds)
library(data.table)
library(ggplot2)
library(cowplot)
library(pheatmap)
library(dplyr)
source("scriptUtils.R")

############################################################
############################################################
PROJ_SRC_DIR = paste0(getwd(), "/")
if(grepl("Users/bais", PROJ_SRC_DIR)){
    ORIG_RAWDATA_DIR = paste0("~/karl/data/projects/li/multiseq_all/data/")
} else if(PROJ_SRC_DIR == "/home/abha/multiseq_all/git/multiseq2/srcII/"){
    ORIG_RAWDATA_DIR = paste0("/home/abha/multiseq_all/data/") ## docker
} else if(PROJ_SRC_DIR == "/data/projects/li/multiseq_all/git/multiseq2/srcII/"){
    ORIG_RAWDATA_DIR = paste0("/data/projects/li/multiseq_all/data/")
}
TOP_DATA_DIR = ORIG_RAWDATA_DIR
TOP_CR_DIR = paste0(TOP_DATA_DIR, "cellrangerII/")

PROJ_PROCDATA_DIR = paste0(PROJ_SRC_DIR, "../procSept2021/")
PROJ_FIGS_DIR = paste0(PROJ_SRC_DIR, "../figuresSept2021/")
PROJ_RESULTS_DIR = paste0(PROJ_SRC_DIR, "../resultsSept2021/")

strain = "mut"
suff1 = paste0(strain, "_filt")

############################################################
############################################################
mut_strains = c("mutWt1", "mutWt1C", "mutWt1M", "mutTbx18", "mutTbx18C", "mutTbx18M")

for(this_strain in mut_strains){
    print(this_strain)
    this_suff1 = paste0(this_strain, "_filt") 

    seu <- readRDS(file = paste0(PROJ_PROCDATA_DIR, "seuAll_", this_strain, ".rds"))
    md = seu@meta.data
    ## rmoving tdTomato + EGFP
    seu = seu[!rownames(seu) %in% c("EGFP", "tdTomato"), ]
    seuTop <- seu
    md = seuTop@meta.data
    rD = seu@assays$RNA@meta.features
    
    ############################################################
    ## broad cell type
    ############################################################
    cl = as.character(md$seurat_clusters)
    cl1 = as.character(md$seurat_clusters)
    if(this_strain == "mutWt1C"){
        cl[cl %in% c("0", "3", "4", "6", "7", 
                     "10", "11", "12")] = "cardiomyocyte"
        cl1[cl1 %in% c("4")] = "atrial_cm"
        cl1[cl1 %in% c("0", "3", "6", "7", "10", "11", "12")] = "ventricular_cm"
        cl[cl %in% c("1", "14", "16")] = "endothelial"
        cl1[cl1 %in% c("1", "16")] = "endocardial_ec"
        cl1[cl1 %in% c("14")] = "vascular_ec"
        cl[cl %in% c("15", "18")] = "epicardial"
        cl1[cl1 %in% c("15", "18")] = "epicardial"
        cl[cl %in% c("9")] = "immune"
        cl1[cl1 %in% c("9")] = "immune"
        cl[cl %in% c("17")] = "blood"
        cl1[cl1 %in% c("17")] = "blood"
        cl[cl %in% c("2", "5", "8", "13")] = "fibroblast-like"
        cl1[cl1 %in% c("2", "5", "8", "13")] = "fibroblast-like"
        md$cell_type_broad = factor(cl, levels = c("cardiomyocyte",
                                                   "endothelial",
                                                   "epicardial",
                                                   "fibroblast-like",
                                                   "immune",
                                                   "blood"))
        md$cell_type_spec = factor(cl1, levels = c("atrial_cm",
                                                   "ventricular_cm",
                                                   "endocardial_ec",
                                                   "vascular_ec",
                                                   "epicardial",
                                                   "fibroblast-like",
                                                   "immune",
                                                   "blood"))
    } else if(this_strain == "mutWt1M"){
        cl[cl %in% c("1", "2", "3", "13")] = "cardiomyocyte"
        cl1[cl1 %in% c("2")] = "atrial_cm"
        cl1[cl1 %in% c("1", "3", "13")] = "ventricular_cm"
        cl[cl %in% c("0", "5", "10", "11", "12")] = "endothelial"
        cl1[cl1 %in% c("0", "5", "11", "12")] = "endocardial_ec"
        cl1[cl1 %in% c("10")] = "vascular_ec"
        cl[cl %in% c("14")] = "epicardial"
        cl1[cl1 %in% c("14")] = "epicardial"
        cl[cl %in% c("4")] = "immune"
        cl1[cl1 %in% c("4")] = "immune"
        cl[cl %in% c("9")] = "blood"
        cl1[cl1 %in% c("9")] = "blood"
        cl[cl %in% c("6", "7", "8")] = "fibroblast-like"
        cl1[cl1 %in% c("6", "7", "8")] = "fibroblast-like"
        md$cell_type_broad = factor(cl, levels = c("cardiomyocyte",
                                                   "endothelial",
                                                   "epicardial",
                                                   "fibroblast-like",
                                                   "immune",
                                                   "blood"))
        md$cell_type_spec = factor(cl1, levels = c("atrial_cm",
                                                   "ventricular_cm",
                                                   "endocardial_ec",
                                                   "vascular_ec",
                                                   "epicardial",
                                                   "fibroblast-like",
                                                   "immune",
                                                   "blood"))
    } else if(this_strain == "mutTbx18C"){
        cl[cl %in% c("0", "1", "2", "3", "4", "7", "10", "12", "15", "16")] = "cardiomyocyte"
        cl1[cl1 %in% c("7", "12")] = "atrial_cm"
        cl1[cl1 %in% c("0", "1", "2", "3", "4", "10", "15", "16")] = "ventricular_cm"
        cl[cl %in% c("8", "13")] = "endothelial"
        cl1[cl1 %in% c("8")] = "endocardial_ec"
        cl1[cl1 %in% c("13")] = "vascular_ec"
        cl[cl %in% c("6", "9", "14", "18")] = "epicardial"
        cl1[cl1 %in% c("6", "9", "14", "18")] = "epicardial"
        cl[cl %in% c("11")] = "immune"
        cl1[cl1 %in% c("11")] = "immune"
        cl[cl %in% c("17")] = "blood"
        cl1[cl1 %in% c("17")] = "blood"
        cl[cl %in% c("5", "19")] = "fibroblast-like"
        cl1[cl1 %in% c("5", "19")] = "fibroblast-like"
        md$cell_type_broad = factor(cl, levels = c("cardiomyocyte",
                                                   "endothelial",
                                                   "epicardial",
                                                   "fibroblast-like",
                                                   "immune",
                                                   "blood"))
        md$cell_type_spec = factor(cl1, levels = c("atrial_cm",
                                                   "ventricular_cm",
                                                   "endocardial_ec",
                                                   "vascular_ec",
                                                   "epicardial",
                                                   "fibroblast-like",
                                                   "immune",
                                                   "blood"))
    }  else if(this_strain == "mutTbx18M"){
        cl[cl %in% c("0", "1", "2", "3", "4", "7", "8", "9", "10", "11", "19")] = "cardiomyocyte"
        cl1[cl1 %in% c("9")] = "atrial_cm"
        cl1[cl1 %in% c("0", "1", "2", "3", "4", "7", "8", "10", "11", "19")] = "ventricular_cm"
        cl[cl %in% c("13", "14")] = "endothelial"
        cl1[cl1 %in% c("13")] = "endocardial_ec"
        cl1[cl1 %in% c("14")] = "vascular_ec"
        cl[cl %in% c("16")] = "epicardial"
        cl1[cl1 %in% c("16")] = "epicardial"
        cl[cl %in% c("15")] = "immune"
        cl1[cl1 %in% c("15")] = "immune"
        cl[cl %in% c("17")] = "blood"
        cl1[cl1 %in% c("17")] = "blood"
        cl[cl %in% c("5", "6", "12", "18")] = "fibroblast-like"
        cl1[cl1 %in% c("5", "6", "12", "18")] = "fibroblast-like"
        md$cell_type_broad = factor(cl, levels = c("cardiomyocyte",
                                                   "endothelial",
                                                   "epicardial",
                                                   "fibroblast-like",
                                                   "immune",
                                                   "blood"))
        md$cell_type_spec = factor(cl1, levels = c("atrial_cm",
                                                   "ventricular_cm",
                                                   "endocardial_ec",
                                                   "vascular_ec",
                                                   "epicardial",
                                                   "fibroblast-like",
                                                   "immune",
                                                   "blood"))
    } else if(this_strain == "mutWt1"){
        cl[cl %in% c("1", "4", "5", "7", "9", "10", "13", "15", "17")] = "cardiomyocyte"
        cl1[cl1 %in% c("15")] = "atrial_cm"
        cl1[cl1 %in% c("1", "4", "5", "7", "9", "10", "13", "17")] = "ventricular_cm"
        cl[cl %in% c("0", "12", "14", "19")] = "endothelial"
        cl1[cl1 %in% c("0", "14", "19")] = "endocardial_ec"
        cl1[cl1 %in% c("12")] = "vascular_ec"
        cl[cl %in% c("11")] = "epicardial"
        cl1[cl1 %in% c("11")] = "epicardial"
        cl[cl %in% c("6")] = "immune"
        cl1[cl1 %in% c("6")] = "immune"
        cl[cl %in% c("16")] = "blood"
        cl1[cl1 %in% c("16")] = "blood"
        cl[cl %in% c("2", "3", "8", "18")] = "fibroblast-like"
        cl1[cl1 %in% c("2", "3", "8", "18")] = "fibroblast-like"
    
        md$cell_type_broad = factor(cl, levels = c("cardiomyocyte",
                                                   "endothelial",
                                                   "epicardial",
                                                   "fibroblast-like",
                                                   "immune",
                                                   "blood"))
        md$cell_type_spec = factor(cl1, levels = c("atrial_cm",
                                                   "ventricular_cm",
                                                   "endocardial_ec",
                                                   "vascular_ec",
                                                   "epicardial",
                                                   "fibroblast-like",
                                                   "immune",
                                                   "blood"))
    } else if(this_strain == "mutTbx18"){
        cl[cl %in% c("0", "1", "2", "3", "4", "6", "8", "9", "12", "15", "16")] = "cardiomyocyte"
        cl1[cl1 %in% c("6", "12")] = "atrial_cm"
        cl1[cl1 %in% c("0", "1", "2", "3", "4", "8", "9", "15", "16")] = "ventricular_cm"
        cl[cl %in% c("10", "14")] = "endothelial"
        cl1[cl1 %in% c("10")] = "endocardial_ec"
        cl1[cl1 %in% c("14")] = "vascular_ec"
        cl[cl %in% c("19")] = "epicardial"
        cl1[cl1 %in% c("19")] = "epicardial"
        cl[cl %in% c("13")] = "immune"
        cl1[cl1 %in% c("13")] = "immune"
        cl[cl %in% c("18")] = "blood"
        cl1[cl1 %in% c("18")] = "blood"
        cl[cl %in% c("5", "7", "11", "17", "20", "21", "22")] = "fibroblast-like"
        cl1[cl1 %in% c("5", "7", "11", "17", "20", "21", "22")] = "fibroblast-like"
        md$cell_type_broad = factor(cl, levels = c("cardiomyocyte",
                                                   "endothelial",
                                                   "epicardial",
                                                   "fibroblast-like",
                                                   "immune",
                                                   "blood"))
        md$cell_type_spec = factor(cl1, levels = c("atrial_cm",
                                                   "ventricular_cm",
                                                   "endocardial_ec",
                                                   "vascular_ec",
                                                   "epicardial",
                                                   "fibroblast-like",
                                                   "immune",
                                                   "blood"))
    }
    seu@meta.data = md
    saveRDS(seu, file = paste0(PROJ_PROCDATA_DIR, "seuAll_", this_suff1, "_0.rds"))
}
