# Supplementary material for: Single-cell transcriptomic analysis identifies murine heart molecular features at embryonic and neonatal stages
Source: Nat Commun. 2022 Dec 27;13:7960. doi: 10.1038/s41467-022-35691-7 (PMC9794824; doi:10.1038/s41467-022-35691-7)
Supplement: Supplementary file 18 — Supplementary Software 1 [file 41467_2022_35691_MOESM18_ESM.zip › code/cellchat.R]

############################################################
############################################################
## Interaction pairs in each celltype
############################################################
############################################################
library(Seurat)
#devtools::install_github("sqjin/CellChat")
library(CellChat)
library(patchwork)
options(stringsAsFactors = FALSE)
library(scater)
library(ggplot2)
library(cowplot)
library(dplyr)
library(pheatmap)
library(data.table)
source("~/R/x86_64-pc-linux-gnu-library/4.0/sept_000_scriptUtils.R")
library(ComplexHeatmap)

############################################################
############################################################
PROJ_SRC_DIR = "~/multiseq_all/git/multiseq2/srcII/"
ORIG_RAWDATA_DIR = paste0("~/multiseq_all/data/") ## docker
TOP_DATA_DIR = ORIG_RAWDATA_DIR
TOP_CR_DIR = paste0(TOP_DATA_DIR, "cellrangerII/")

PROJ_PROCDATA_DIR = paste0(PROJ_SRC_DIR, "procFeb2022/")
PROJ_FIGS_DIR = paste0(PROJ_SRC_DIR, "figuresFeb2022/")
PROJ_RESULTS_DIR = paste0(PROJ_SRC_DIR, "resultsFeb2022/")

THIS_SRC_DIR = paste0(getwd(), "/")
THIS_FIGS_DIR = "./"
THIS_RESULTS_DIR = "./"

############################################################
############################################################

seu <- readRDS("~/Downloads/CD1_update.rds")
## prepare input for running cellphonedb on complete obj
############################################################
seu$newsample
seu$cellTypeFinal

data.input <- normalizeData(seu@assays$RNA@counts)
meta <- data.frame(seu$cellTypeFinal)

cell.use = rownames(meta)[meta$seu.newsample == "Mut"] # extract the cell names from disease data

# Prepare input data for CellChat analysis
data.input = data.input[, cell.use]
meta = meta[cell.use, ]
# meta = data.frame(labels = meta$labels[cell.use], row.names = colnames(data.input)) # manually create a dataframe consisting of the cell labels
unique(meta$seu.cellTypeFinal) # check the cell labels

cellchat <- createCellChat(object = data.input, meta = meta, group.by = "seu.cellTypeFinal")
#> Create a CellChat object from a data matrix
#> Set cell identities for the new CellChat object
#> The cell groups used for CellChat analysis are  APOE+ FIB FBN1+ FIB COL11A1+ FIB Inflam. FIB cDC1 cDC2 LC Inflam. DC TC Inflam. TC CD40LG+ TC NKT
cellchat <- addMeta(cellchat, meta = meta)
cellchat <- setIdent(cellchat, ident.use = "seu.cellTypeFinal") # set "celltype" as default cell identity
levels(cellchat@idents) # show factor levels of the cell labels
groupSize <- as.numeric(table(cellchat@idents)) # number of cells in each cell group
CellChatDB <- CellChatDB.mouse
showDatabaseCategory(CellChatDB)
dplyr::glimpse(CellChatDB$interaction)

CellChatDB.use <- CellChatDB
# set the used database in the object
cellchat@DB <- CellChatDB.use
# subset the expression data of signaling genes for saving computation cost
cellchat <- subsetData(cellchat) # This step is necessary even if using the whole database
future::plan("multiprocess", workers = 4) # do parallel
#May give warning
cellchat <- identifyOverExpressedGenes(cellchat)
cellchat <- identifyOverExpressedInteractions(cellchat)
# project gene expression data onto PPI network (optional)
cellchat <- projectData(cellchat, PPI.mouse)

#check the average expression of signaling genes of interest
computeAveExpr(cellchat, features = c("CXCL12","CXCR4"), type =  "truncatedMean", trim = 0.1)


################################################
#Compute the communication probability and infer cellular communication network.
cellchat <- computeCommunProb(cellchat)
# Filter out the cell-cell communication if there are only few number of cells in certain cell groups
cellchat <- filterCommunication(cellchat, min.cells = 10)
#Calculate the aggregated cell-cell communication network
cellchat <- computeCommunProbPathway(cellchat)
cellchat <- aggregateNet(cellchat)
groupSize <- as.numeric(table(cellchat@idents))
par(mfrow = c(1,2), xpd=TRUE)
netVisual_circle(cellchat@net$count, vertex.weight = groupSize, weight.scale =T, label.edge= F, title.name = "Number of interactions")
netVisual_circle(cellchat@net$weight, vertex.weight = groupSize, weight.scale = T, label.edge= F, title.name = "Interaction weights/strength")
mat <- cellchat@net$weight
par(mfrow = c(3,4), xpd=TRUE)
for (i in 1:nrow(mat)) {
  mat2 <- matrix(0, nrow = nrow(mat), ncol = ncol(mat), dimnames = dimnames(mat))
  mat2[i, ] <- mat[i, ]
  netVisual_circle(mat2, vertex.weight = groupSize, weight.scale = T, edge.weight.max = max(mat), title.name = rownames(mat)[i])
}

pathways.show <- c("NRG") 
#NRG1/ERBB
#Notch
#EGF
#ErbB
# Chord diagram
par(mfrow=c(1,1))
netVisual_aggregate(cellchat, signaling = pathways.show, layout = "chord")
#> Note: The first link end is drawn out of sector 'Inflam. FIB'.

# Heatmap
par(mfrow=c(1,1))
netVisual_heatmap(cellchat, signaling = pathways.show, color.heatmap = "Reds")
#> Do heatmap based on a single object

saveRDS(cellchat, file = "cellchat.rds")

pathways.show <- c("HH") 
# Hierarchy plot
# Here we define `vertex.receive` so that the left portion of the hierarchy plot shows signaling to fibroblast and the right portion shows signaling to immune cells 
vertex.receiver = seq(1,4) # a numeric vector. 
netVisual_aggregate(cellchat, signaling = pathways.show,  vertex.receiver = vertex.receiver, layout = "hierarchy")

# show all the significant interactions (L-R pairs) based on user's input (defined by `pairLR.use`)
pairLR.use <- extractEnrichedLR(cellchat, signaling = c("NRG"))
netVisual_bubble(cellchat, sources.use = c(1:11), targets.use = c(1:11), pairLR.use = pairLR.use, remove.isolate = TRUE)
#> Comparing communications on a single object

# Circle plot
par(mfrow=c(1,1))
netVisual_aggregate(cellchat, signaling = pathways.show, layout = "circle")

plotGeneExpression(cellchat, signaling = "NOTCH")
plotGeneExpression(cellchat, signaling = "NRG")
plotGeneExpression(cellchat, signaling = "IGF")

#Bubble plot
# show all the significant interactions (L-R pairs) from some cell groups (defined by 'sources.use') to other cell groups (defined by 'targets.use')
netVisual_bubble(cellchat, sources.use = 2, targets.use = c(1:9), remove.isolate = FALSE)
#> Comparing communications on a single object

# Compute the network centrality scores
cellchat <- netAnalysis_computeCentrality(cellchat, slot.name = "netP") # the slot 'netP' means the inferred intercellular communication network of signaling pathways
# Visualize the computed centrality scores using heatmap, allowing ready identification of major signaling roles of cell groups
netAnalysis_signalingRole_network(cellchat, signaling = pathways.show, width = 8, height = 2.5, font.size = 10)

# Signaling role analysis on the aggregated cell-cell communication network from all signaling pathways
gg1 <- netAnalysis_signalingRole_scatter(cellchat)
#> Signaling role analysis on the aggregated cell-cell communication network from all signaling pathways
# Signaling role analysis on the cell-cell communication networks of interest
gg2 <- netAnalysis_signalingRole_scatter(cellchat, signaling = c("NGL"))
#> Signaling role analysis on the cell-cell communication network from user's input
gg1 + gg2

# Signaling role analysis on the aggregated cell-cell communication network from all signaling pathways
ht1 <- netAnalysis_signalingRole_heatmap(cellchat, pattern = "outgoing")
ht2 <- netAnalysis_signalingRole_heatmap(cellchat, pattern = "incoming")
ht1 + ht2
