# Supplementary material for: Single-cell transcriptomic analysis identifies murine heart molecular features at embryonic and neonatal stages
Source: Nat Commun. 2022 Dec 27;13:7960. doi: 10.1038/s41467-022-35691-7 (PMC9794824; doi:10.1038/s41467-022-35691-7)
Supplement: Supplementary file 18 — Supplementary Software 1 [file 41467_2022_35691_MOESM18_ESM.zip › code/createProcObj_B6.R]

############################################################
## create filtered, processed Seu objects and integrated object
## 2 files saved: 
## procSeuAll_B6_filt.lst.rds: list of filtered, processed Seurat objects
## seuAll_B6.rds: integrated seurat obj which will then be annotated
############################################################
library(harmony, lib.loc = "/home/abha/R/x86_64-pc-linux-gnu-library/4.0/")
library(Seurat, lib.loc = "/home/abha/R/x86_64-pc-linux-gnu-library/4.0/")
library(scater)
library(scran)
library(scds)
library(data.table)
library(ggplot2)
library(cowplot)
library(pheatmap)
library(dplyr)
source("scriptUtils.R")

############################################################
############################################################
PROJ_SRC_DIR = paste0(getwd(), "/")
if(grepl("Users/bais", PROJ_SRC_DIR)){
    ORIG_RAWDATA_DIR = paste0("~/karl/data/projects/li/multiseq_all/data/")
} else if(PROJ_SRC_DIR == "/home/abha/multiseq_all/git/multiseq2/srcII/"){
    ORIG_RAWDATA_DIR = paste0("/home/abha/multiseq_all/data/") ## docker
} else if(PROJ_SRC_DIR == "/data/projects/li/multiseq_all/git/multiseq2/srcII/"){
    ORIG_RAWDATA_DIR = paste0("/data/projects/li/multiseq_all/data/")
}
TOP_DATA_DIR = ORIG_RAWDATA_DIR
TOP_CR_DIR = paste0(TOP_DATA_DIR, "cellrangerII/")

PROJ_PROCDATA_DIR = paste0(PROJ_SRC_DIR, "../procSept2021/")
PROJ_FIGS_DIR = paste0(PROJ_SRC_DIR, "../figuresSept2021/")
PROJ_RESULTS_DIR = paste0(PROJ_SRC_DIR, "../resultsSept2021/")

datasets = c("201908", "201910",
             "202001", "202002", 
             "202006", "202011")
cd1_samples = c("a5k1", "a5k2", "a5k3", "a10k", "a25k", "E18P1", "P9CD1")
b6_samples = c("B6L1", "B6L2", "B6L3", "B6L4", "B6P9")
mut_samples = c("Wt1Tbx1", "Wt1Tbx2", "wt1tbx18") 

strain = "B6"
sampleIds = switch(strain,
                   "CD1" = cd1_samples,
                   "B6" = b6_samples,
                   "mut" = mut_samples)

############################################################
## Read in raw data; working with SCE obj for scds
############################################################
ff <- Sys.glob(paste0(PROJ_PROCDATA_DIR, "sce*_raw.rds"))
names(ff) <- gsub("sce_|_raw.rds", "", basename(ff))
this_ff = ff[sampleIds]
sceAll.lst <- lapply(1:length(this_ff), function(ind){
    this_sce <- readRDS(this_ff[ind])
    cat("sampleId:", names(this_ff)[ind], dim(this_sce), "\n")
    return(this_sce)
})
names(sceAll.lst) = sampleIds
print(do.call(rbind, lapply(sceAll.lst, dim)))
##       [,1]  [,2]
## B6L1 30976 11403
## B6L2 30976 15506
## B6L3 30976 12681
## B6L4 30976 14190
## B6P9 30976 12391

############################################################
## filter based on QC metrics
############################################################
level = "filt"
sceAll_filt.lst <- lapply(sceAll.lst, function(sce, level){
    ## lib >= 2000, det >= 1000, det <= 8000, mito <= 30%
    discard = sce$low.nexprs | sce$low.ndet | sce$high.ndet | sce$high.mito
    sce$PassQC_manual7 = !discard
    ii = which(sce$PassQC_manual7)
    sce <- sce[, ii];
    sce$filter = level
    tt = paste0(sce$cell, "-", unique(sce$sample))
    if(any(colnames(sce) != tt)){
        colnames(sce) = tt
    }
    return(sce)
}, level)
print(level)
print(do.call(rbind, lapply(sceAll_filt.lst, dim)))
##      [,1]  [,2]
## B6L1 30976  7762
## B6L2 30976 10751
## B6L3 30976  8070
## B6L4 30976  9185
## B6P9 30976  8532

############################################################
## filter doublets + for this we use SCE objects
############################################################
sceAll_filt.lst <- lapply(sceAll_filt.lst, function(sce, level){
    print(unique(sce$sample))
    orig = sce
    demult_calls = table(orig$demult_dblt_call)
    tab = table(orig$name)
    
    ## estimate no. of doublets missed by demult
    ## In true scenario:
    ## N = Nsingle + Ndoublets
    N = length(which(orig$demult_dblt_call != "Negative"))
    Ndhet = demult_calls["Doublet"]
    anno.freq = tab/N
    lst = list()
    for(i in 1:(length(anno.freq) - 1)){
        for(j in i:(length(anno.freq))){
            lst[paste0(i, "_", j)] = anno.freq[i] * anno.freq[j]
        }
    }
    ## normalize so that sum is 1
    lst = unlist(lst)/sum(unlist(lst))
    ## the het and hom 
    nn = c()
    for(i in 1:(length(anno.freq) - 1)){
        nn = c(nn, paste0(i, "_", i))
    }
    Pdhet = sum(lst[setdiff(names(lst), nn)])
    Pdhom = sum(lst[nn])
    print(Pdhet + Pdhom)
    
    Pd = (Ndhet/N) * 1/Pdhet
    ## So, the ones we can hope to pick up tha demultiplex may have missed
    frc = Pd * Pdhom
    sce = sce[, which(sce$demult_dblt_call == "single")]
    
    ## Now run scds:
    sce = cxds(sce)
    #- Annotate doublet using binary classification based doublet scoring:
    set.seed(1234) ## remember we need to set seed here!
    sce = bcds(sce)
    #- Combine both annotations into a hybrid annotation
    sce = cxds_bcds_hybrid(sce)
    colnames(colData(sce)) = gsub("^hybrid_score", "filt_hybrid_score",
                                  gsub("^bcds_score", "filt_bcds_score",
                                       gsub("^cxds_score", "filt_cxds_score",
                                            colnames(colData(sce)))))
    
    CD = colData(sce)
    numpos = round(nrow(CD) * frc)
    ## mark same num from scds
    possible_doublet = rep(FALSE, nrow(CD))
    possible_doublet[order(CD$filt_hybrid_score, decreasing = TRUE)[1:numpos]] = TRUE
    
    sce$scdsManual_possible_doublet = possible_doublet
    sce@metadata$Pdhet = Pdhet
    sce@metadata$Pdhom = Pdhom
    sce@metadata$Pd = Pd
    sce@metadata$N = N        
    sce@metadata$Ndhet = Ndhet        
    sce@metadata$anno.freq = anno.freq        
    sce@metadata$frc = frc        
    
    ## filter those that are from any of the 2 or a negative
    discard = sce$scdsManual_possible_doublet
    colData(sce)$PassQC_manual7ScdsManual = !discard
    sce = sce[, which(sce$PassQC_manual7ScdsManual)]
    print(dim(sce))
    return(sce)
}, level)
print(do.call(rbind, lapply(sceAll_filt.lst, dim)))
##       [,1] [,2]
## B6L1 30976 4750
## B6L2 30976 6647
## B6L3 30976 5257
## B6L4 30976 5783
## B6P9 30976 4174
## saveRDS(sceAll_filt.lst, file = paste0(PROJ_PROCDATA_DIR,
##                                        "sceAll_",
##                                        strain, "_", level, ".lst.rds"))

############################################################
## create filtered seu objects
############################################################
## read in raw objs
ff <- Sys.glob("../procSept2021/seu*_raw.rds")
names(ff) <- gsub("seu_|_raw.rds", "", basename(ff))

this_ff = ff[sampleIds]
seuAll.lst <- lapply(1:length(this_ff), function(ind){
    this_seu <- readRDS(this_ff[ind])
    cat("sampleId:", names(this_ff)[ind], dim(this_seu), "\n")
    return(this_seu)
})
names(seuAll.lst) = sampleIds
## saveRDS(seuAll.lst, file = paste0(PROJ_PROCDATA_DIR, "seuAll_",
##                                  strain, ".lst.rds"))
print(do.call(rbind, lapply(seuAll.lst, dim)))
##      [,1]  [,2]
## B6L1 30976 11403
## B6L2 30976 15506
## B6L3 30976 12681
## B6L4 30976 14190
## B6P9 30976 12391


## restrict to filtered set
seuAll_filt.lst <- lapply(seq_along(seuAll.lst), function(ind, sceAll_filt.lst){
    seu = seuAll.lst[[ind]]
    sce_filt = sceAll_filt.lst[[ind]]
    colnames(sce_filt) = paste0(sce_filt$cell, "-", sce_filt$sample)
    ## filter
    seu_filt = seu[, colnames(seu) %in% colnames(sce_filt)]
    cat(ncol(seu), ncol(sce_filt), ncol(seu_filt), "\n")

    ## add scds columns to metadata
    cns = setdiff(colnames(colData(sce_filt)), colnames(seu_filt@meta.data))
    seu_filt@meta.data = cbind(seu_filt@meta.data, colData(sce_filt)[, cns])
    
    ## rowdata
    rD = rowData(sce_filt)
    ## rD$symbol.uniq = paste0(rD$Symbol, "-", rD$ID)
    rownames(rD) <- rD$symbol.uniq <- gsub("_", "-", uniquifyFeatureNames(rD$ID, rD$Symbol))
    tmp = seu_filt@assays$RNA@meta.features
    table(rownames(tmp) %in% rD$symbol.uniq)
    rownames(tmp)[!rownames(tmp) %in% rD$symbol.uniq]
    ## [1] "Ccl21b-ENSMUSG00000095675"  "Il11ra2-ENSMUSG00000078735"
    ## [3] "Ccl19-ENSMUSG00000071005"   "Ccl21a-ENSMUSG00000094686" 
    ## [5] "Gm3286-ENSMUSG00000079423" 
    ## for some reason these genes have been uniquified even though they
    ## don't need to be; for simplicicty doing the same for the sce obj
    ii = which(rD$Symbol %in% c("Ccl21a", "Ccl21b",
                                "Ccl19", "Il11ra2",
                                "Gm3286"))
    rownames(rD)[ii] <-
        rD[ii,]$symbol.uniq <-
        paste0(rD[ii,]$Symbol, "-", rD[ii,]$ID)
    table(rownames(tmp) %in% rD$symbol.uniq)
    table(rownames(tmp) %in% rownames(rD))
    tmp = cbind(tmp, rD[rownames(tmp), c("ID", "Symbol", "gene_biotype", "symbol.uniq")])
    seu_filt@assays$RNA@meta.features = tmp
    
    return(seu_filt)
}, sceAll_filt.lst)
print(level)
names(seuAll_filt.lst) = unlist(lapply(seuAll_filt.lst, function(seu) return(unique(seu$sample))))
print(do.call(rbind, lapply(seuAll_filt.lst, dim)))
##       [,1] [,2]
## B6L1 30976 4750
## B6L2 30976 6647
## B6L3 30976 5257
## B6L4 30976 5783
## B6P9 30976 4174
## saveRDS(seuAll_filt.lst, file = paste0(PROJ_PROCDATA_DIR,
##                                        "seuAll_filt_",
##                                        strain, "_", level, ".lst.rds"))

############################################################
## run std Seurat pipeline for each sample's obj
############################################################
processSample_Seu <- function(obj, PROCDATA_DIR){
    this_seu = obj
    this.sample = unique(this_seu$sample)
    level = unique(this_seu$filter)

    ############################################################
    ## std Seurat pipeline
    ############################################################
    this_seu <- NormalizeData(this_seu) %>%
        FindVariableFeatures() %>%
        ScaleData(features = rownames(this_seu)) %>%
        RunPCA()
    percentVar <- this_seu@reductions$pca@stdev / sum(this_seu@reductions$pca@stdev) * 100
    cumPercentVar <- cumsum(percentVar)
    ## select minimum number of PCs that explain 80% of total variation
    pcs = which(cumPercentVar >= 80)[1]
    pcs
    this_seu@reductions$numPCs = pcs
    this_seu <- this_seu %>%
        RunTSNE(reduction = "pca", dims = 1:pcs) %>%
        RunUMAP(reduction = "pca", dims = 1:pcs) %>%
        FindNeighbors(reduction = "pca", dims = 1:pcs) %>%
        FindClusters(random.seed = 0)
    
    ############################################################
    ## mark clusters with >50% of cells with high hybrid dblt scores
    ############################################################
    tt = isOutlier(this_seu$filt_hybrid_score, nmads = 3, type = "higher")
    tab = table(this_seu$seurat_clusters, tt)
    cl_to_excl = NULL
    if(any(tt)){
        propOutlier = tab[,"TRUE"]/rowSums(tab)
        cl_to_excl = names(propOutlier)[which(propOutlier >= 0.5)]
    }   
    
    this_seu$discard_highPropHybScores = FALSE
    if(length(cl_to_excl) > 0){
        ii = which(this_seu$seurat_clusters %in% cl_to_excl)
        cat(c(unique(this_seu$sample), cl_to_excl, propOutlier[cl_to_excl]), "\n")
        this_seu$discard_highPropHybScores = this_seu$seurat_clusters %in% cl_to_excl
    }

    ############################################################
    ############################################################
    return(this_seu)
}

############################################################
## process samples
############################################################
suff1 = paste0(strain, "_", level) ## not including code for gene filtering, since we didn't use it in the end 
procSeuAll.lst = lapply(seuAll_filt.lst,
                        processSample_Seu,
                        PROJ_PROCDATA_DIR)
saveRDS(procSeuAll.lst, file = paste0(PROJ_PROCDATA_DIR,
                                      "procSeuAll_", suff1, ".lst.rds"))
print(do.call(rbind, lapply(procSeuAll.lst, dim)))
lapply(procSeuAll.lst, function(seu) print(table(seu$discard_highPropHybScores)))
## all were FALSE, so do not need to do this filtering any more
## should probably rm the code for creating discard_highPropHybScores
## (i.e. do not need to perform filtering where clusters with high percentage of cells had high dblt scores)

############################################################
## integrate processed seu objs with Harmony
############################################################
## to run Harmony, we need one Seurat object with all cells; creating
## by concatenating/merging Seurat objs
## merge (concatenate)
seuAll <- merge(x = procSeuAll.lst[[1]],
                y = procSeuAll.lst[2:length(procSeuAll.lst)])
## standard pipeline
seu <- NormalizeData(seuAll) %>%
    FindVariableFeatures() %>%
    ScaleData(features = rownames(seuAll)) %>%
    RunPCA()

percentVar <- seu@reductions$pca@stdev / sum(seu@reductions$pca@stdev) * 100
cumPercentVar <- cumsum(percentVar)
## select minimum number of PCs that explain 80% of total variation
pcs = which(cumPercentVar >= 80)[1]
pcs
seu@reductions$numPCs = pcs

## run Harmony, rest of workflow
set.seed(1234)
seu <- seu %>%
    RunHarmony(group.by.vars = "sample", dims = 1:pcs, max.iter.harmony = 20) %>%
    RunTSNE(reduction = "harmony", dims = 1:pcs) %>%
    RunUMAP(reduction = "harmony", dims = 1:pcs)
seu <- seu %>%
    FindNeighbors(reduction = "harmony", dims = 1:pcs) %>%
    FindClusters(random.seed = 0)
saveRDS(seu, file = paste0(PROJ_PROCDATA_DIR, "seuAll_", strain, ".rds"))

############################################################
############################################################
############################################################
