# Supplementary material for: Single-cell transcriptomic analysis identifies murine heart molecular features at embryonic and neonatal stages
Source: Nat Commun. 2022 Dec 27;13:7960. doi: 10.1038/s41467-022-35691-7 (PMC9794824; doi:10.1038/s41467-022-35691-7)
Supplement: Supplementary file 18 — Supplementary Software 1 [file 41467_2022_35691_MOESM18_ESM.zip › code/createProcObj_CD1B6.R]

############################################################
## integrate CD1 and B6 data
## the celltype columns are the ones from
############################################################
library(harmony, lib.loc = "/home/abha/R/x86_64-pc-linux-gnu-library/4.0/")
library(Seurat, lib.loc = "/home/abha/R/x86_64-pc-linux-gnu-library/4.0/")
library(scater)
library(scran)
library(scds)
library(data.table)
library(ggplot2)
library(cowplot)
library(pheatmap)
library(dplyr)
source("scriptUtils.R")

############################################################
############################################################
PROJ_SRC_DIR = paste0(getwd(), "/")
if(grepl("Users/bais", PROJ_SRC_DIR)){
    ORIG_RAWDATA_DIR = paste0("~/karl/data/projects/li/multiseq_all/data/")
} else if(PROJ_SRC_DIR == "/home/abha/multiseq_all/git/multiseq2/srcII/"){
    ORIG_RAWDATA_DIR = paste0("/home/abha/multiseq_all/data/") ## docker
} else if(PROJ_SRC_DIR == "/data/projects/li/multiseq_all/git/multiseq2/srcII/"){
    ORIG_RAWDATA_DIR = paste0("/data/projects/li/multiseq_all/data/")
}
TOP_DATA_DIR = ORIG_RAWDATA_DIR
TOP_CR_DIR = paste0(TOP_DATA_DIR, "cellrangerII/")

PROJ_PROCDATA_DIR = paste0(PROJ_SRC_DIR, "../procSept2021/")
PROJ_FIGS_DIR = paste0(PROJ_SRC_DIR, "../figuresSept2021/")
PROJ_RESULTS_DIR = paste0(PROJ_SRC_DIR, "../resultsSept2021/")

############################################################
############################################################
seu1 <- readRDS(paste0(PROJ_PROCDATA_DIR, "seuAll_CD1_filt_FinalClean.rds"))
seu2 <- readRDS(paste0(PROJ_PROCDATA_DIR, "seuAll_B6_filt_FinalClean.rds"))

suff = paste0("CD1B6_filt")

############################################################
seuM = merge(seu1, seu2)
seuM1 <- NormalizeData(seuM) %>%
    FindVariableFeatures() %>%
    ScaleData(features = rownames(seuM)) %>%
    RunPCA()

this_seu = seuM1
percentVar <- this_seu@reductions$pca@stdev / sum(this_seu@reductions$pca@stdev) * 100
cumPercentVar <- cumsum(percentVar)
## select minimum number of PCs that explain 80% of total variation
pcs = which(cumPercentVar >= 80)[1]
pcs

this_seu@reductions$numPCs = pcs
## with harmony based on strain and sample

set.seed(1234)
seu_int <- this_seu %>%
    RunHarmony(group.by.vars = c("sample", "strain"), dims = 1:pcs, max.iter.harmony = 20) %>%
    RunTSNE(reduction = "harmony", dims = 1:pcs) %>%
    RunUMAP(reduction = "harmony", dims = 1:pcs) %>%
    FindNeighbors(reduction = "harmony", dims = 1:pcs) %>%
    FindClusters(random.seed = 0)

md = seu_int@meta.data
tt = c("atrial_cm",
       "ventricular_cm",
       "endocardial_ec",
       "vascular_ec",
       "epicardial",
       "fibroblast-like",
       "immune",
       "blood")
setdiff(unique(md$markFinal), tt)
this_ct = factor(md$markFinal, levels = c("atrial_cm",
                                          "ventricular_cm",
                                          "endocardial_ec",
                                          "vascular_ec",
                                          "epicardial",
                                          "fibroblast-like",
                                          "smooth_muscle_cells",
                                          "pericytes",
                                          "macrophages",
                                          "neutrophils",
                                          "dendritic_cells",
                                          "T_cells",
                                          "B_cells",
                                          "nature_killer_cells",
                                          "blood"))

this_ct1 = as.character(this_ct)
this_ct1[this_ct1 %in% c("atrial_cm", "ventricular_cm")] = "cardiomyocyte"
this_ct1[this_ct1 %in% c("endocardial_ec", "vascular_ec")] = "endothelial"
this_ct1[this_ct1 %in% c("fibroblast-like")] = "fibroblast-like"
this_ct1[this_ct1 %in% c("macrophages", "neutrophils", "dendritic_cells", "T_cells", "B_cells", "nature_killer_cells")] = "immune"


md$cell_type_broadFinal = factor(this_ct1, levels = c("cardiomyocyte",
                                                      "endothelial",
                                                      "epicardial",
                                                      "fibroblast-like",
                                                      "immune",
                                                      "blood"))
md$cell_type_specFinal = this_ct

## order stage, zone, etc.
pD = md
allStages = c("E9.5", "E10.5", "E11.5",
              "E12.5", "E13.5", "E14.5",
              "E15.5", "E16.5",
              "E17.5", "E18", "E18.5", 
              "P0", "P1", "P2", "P3",
              "P4", "P5", "P7", "P8", "P9")
allZones = c("LA", "LV", "RA", "RV")
pD$name = as.character(pD$name)

calls.dt = pD
tmp = do.call(rbind, strsplit(calls.dt$name, split = "_"))
stage = tmp[,1]
zone = tmp[,2]
stage.u = unique(stage)
## making sure name format is stage_zone
stopifnot(all(grepl("^E|^P", stage.u[!is.na(stage.u)])))
stopifnot(all(stage.u[!is.na(stage.u)] %in% allStages))
zone.u = unique(zone)
stopifnot(all(zone.u[!is.na(zone.u)] %in% allZones))
calls.dt$stage = stage
calls.dt$zone = zone
orderByStageNew0 <- function(this_stages, what2order){
    oo = c()
    ll = levels(factor(what2order))
    for(i in 1:length(this_stages)){
        oo = c(oo, grep(paste0(this_stages[i],"$"), ll))
    }
    return(oo)
}

orderByStageNew <- function(this_stages, what2order){
    oo = c()
    ll = levels(factor(what2order))
    for(i in 1:length(this_stages)){
        oo = c(oo, grep(paste0(this_stages[i], "_"), ll))
    }
    return(oo)
}
## which stages present in data
this_stages = allStages[allStages %in% stage]
## order name
ll = levels(factor(calls.dt$name))
oo = orderByStageNew(this_stages, calls.dt$name)
calls.dt$name = factor(calls.dt$name, levels = ll[oo])

## order stage
ll = levels(factor(calls.dt$stage))
oo = orderByStageNew0(this_stages, calls.dt$stage)
calls.dt$stage = factor(calls.dt$stage, levels = ll[oo])
        
## order zone
calls.dt$zone = factor(calls.dt$zone, levels = c("LA", "LV", "RA", "RV"))
## calls$Batch = outPrefix
pD = calls.dt

pD$strain = factor(pD$strain, levels = c("CD1", "B6"))

seu_int@meta.data = pD
saveRDS(seu_int, file = paste0(PROJ_PROCDATA_DIR, "seuAll_", suff, ".rds"))

############################################################
############################################################
############################################################
