# Supplementary material for: Single-cell transcriptomic analysis identifies murine heart molecular features at embryonic and neonatal stages
Source: Nat Commun. 2022 Dec 27;13:7960. doi: 10.1038/s41467-022-35691-7 (PMC9794824; doi:10.1038/s41467-022-35691-7)
Supplement: Supplementary file 18 — Supplementary Software 1 [file 41467_2022_35691_MOESM18_ESM.zip › code/createProcObj_mutants.R]

############################################################
## create filtered, processed Seu objects and integrated object
## 2 files saved: 
## procSeuAll_CD1_filt.lst.rds: list of filtered, processed Seurat objects
## seuAll_CD1.rds: integrated seurat obj which will then be annotated
############################################################
library(harmony, lib.loc = "/home/abha/R/x86_64-pc-linux-gnu-library/4.0/")
library(Seurat, lib.loc = "/home/abha/R/x86_64-pc-linux-gnu-library/4.0/")
library(scater)
library(scran)
library(scds)
library(data.table)
library(ggplot2)
library(cowplot)
library(pheatmap)
library(dplyr)
source("scriptUtils.R")

############################################################
############################################################
PROJ_SRC_DIR = paste0(getwd(), "/")
if(grepl("Users/bais", PROJ_SRC_DIR)){
    ORIG_RAWDATA_DIR = paste0("~/karl/data/projects/li/multiseq_all/data/")
} else if(PROJ_SRC_DIR == "/home/abha/multiseq_all/git/multiseq2/srcII/"){
    ORIG_RAWDATA_DIR = paste0("/home/abha/multiseq_all/data/") ## docker
} else if(PROJ_SRC_DIR == "/data/projects/li/multiseq_all/git/multiseq2/srcII/"){
    ORIG_RAWDATA_DIR = paste0("/data/projects/li/multiseq_all/data/")
}
TOP_DATA_DIR = ORIG_RAWDATA_DIR
TOP_CR_DIR = paste0(TOP_DATA_DIR, "cellrangerII/")

PROJ_PROCDATA_DIR = paste0(PROJ_SRC_DIR, "../procSept2021/")
PROJ_FIGS_DIR = paste0(PROJ_SRC_DIR, "../figuresSept2021/")
PROJ_RESULTS_DIR = paste0(PROJ_SRC_DIR, "../resultsSept2021/")

datasets = c("201908", "201910",
             "202001", "202002", 
             "202006", "202011")
cd1_samples = c("a5k1", "a5k2", "a5k3", "a10k", "a25k", "E18P1", "P9CD1")
b6_samples = c("B6L1", "B6L2", "B6L3", "B6L4", "B6P9")
mut_samples = c("Wt1Tbx1", "Wt1Tbx2", "wt1tbx18") 

strain = "mut"
sampleIds = switch(strain,
                   "CD1" = cd1_samples,
                   "B6" = b6_samples,
                   "mut" = mut_samples)

############################################################
## Read in raw data; working with SCE obj for scds
############################################################
ff <- Sys.glob(paste0(PROJ_PROCDATA_DIR, "sce*_raw.rds"))
names(ff) <- gsub("sce_|_raw.rds", "", basename(ff))
this_ff = ff[sampleIds]
sceAll.lst <- lapply(1:length(this_ff), function(ind){
    this_sce <- readRDS(this_ff[ind])
    cat("sampleId:", names(this_ff)[ind], dim(this_sce), "\n")
    return(this_sce)
})
names(sceAll.lst) = sampleIds
print(do.call(rbind, lapply(sceAll.lst, dim)))
##           [,1]  [,2]
## Wt1Tbx1  30978 24610
## Wt1Tbx2  30978 20931
## wt1tbx18 30976 13061

############################################################
## filter based on QC metrics
############################################################
level = "filt"
sceAll_filt.lst <- lapply(sceAll.lst, function(sce, level){
    ## lib >= 2000, det >= 1000, det <= 8000, mito <= 30%
    discard = sce$low.nexprs | sce$low.ndet | sce$high.ndet | sce$high.mito
    sce$PassQC_manual7 = !discard
    ii = which(sce$PassQC_manual7)
    sce <- sce[, ii];
    sce$filter = level
    tt = paste0(sce$cell, "-", unique(sce$sample))
    if(any(colnames(sce) != tt)){
        colnames(sce) = tt
    }
    return(sce)
}, level)
print(level)
print(do.call(rbind, lapply(sceAll_filt.lst, dim)))
##           [,1]  [,2]
## Wt1Tbx1  30978 20276
## Wt1Tbx2  30978 17662
## wt1tbx18 30976  7827
## outFile = paste0(PROJ_PROCDATA_DIR, "sceAll_filt_",
##                  strain, "_", level, ".lst.rds")
## print(outFile)
## saveRDS(sceAll_filt.lst, outFile)

############################################################
## filter doublets + for this we use SCE objects
############################################################
sceAll_filt.lst <- lapply(sceAll_filt.lst, function(sce, level){
    print(unique(sce$sample))
    orig = sce
    demult_calls = table(orig$demult_dblt_call)
    tab = table(orig$name)
    
    ## estimate no. of doublets missed by demult
    ## In true scenario:
    ## N = Nsingle + Ndoublets
    N = length(which(orig$demult_dblt_call != "Negative"))
    Ndhet = demult_calls["Doublet"]
    anno.freq = tab/N
    lst = list()
    for(i in 1:(length(anno.freq) - 1)){
        for(j in i:(length(anno.freq))){
            lst[paste0(i, "_", j)] = anno.freq[i] * anno.freq[j]
        }
    }
    ## normalize so that sum is 1
    lst = unlist(lst)/sum(unlist(lst))
    ## the het and hom 
    nn = c()
    for(i in 1:(length(anno.freq) - 1)){
        nn = c(nn, paste0(i, "_", i))
    }
    Pdhet = sum(lst[setdiff(names(lst), nn)])
    Pdhom = sum(lst[nn])
    print(Pdhet + Pdhom)
    
    Pd = (Ndhet/N) * 1/Pdhet
    ## So, the ones we can hope to pick up tha demultiplex may have missed
    frc = Pd * Pdhom
    sce = sce[, which(sce$demult_dblt_call == "single")]
    
    ## Now run scds:
    sce = cxds(sce)
    #- Annotate doublet using binary classification based doublet scoring:
    set.seed(1234) ## remember we need to set seed here!
    sce = bcds(sce)
    #- Combine both annotations into a hybrid annotation
    sce = cxds_bcds_hybrid(sce)
    colnames(colData(sce)) = gsub("^hybrid_score", "filt_hybrid_score",
                                  gsub("^bcds_score", "filt_bcds_score",
                                       gsub("^cxds_score", "filt_cxds_score",
                                            colnames(colData(sce)))))
    
    CD = colData(sce)
    numpos = round(nrow(CD) * frc)
    ## mark same num from scds
    possible_doublet = rep(FALSE, nrow(CD))
    possible_doublet[order(CD$filt_hybrid_score, decreasing = TRUE)[1:numpos]] = TRUE
    
    sce$scdsManual_possible_doublet = possible_doublet
    sce@metadata$Pdhet = Pdhet
    sce@metadata$Pdhom = Pdhom
    sce@metadata$Pd = Pd
    sce@metadata$N = N        
    sce@metadata$Ndhet = Ndhet        
    sce@metadata$anno.freq = anno.freq        
    sce@metadata$frc = frc        
    
    ## filter those that are from any of the 2 or a negative
    discard = sce$scdsManual_possible_doublet
    colData(sce)$PassQC_manual7ScdsManual = !discard
    sce = sce[, which(sce$PassQC_manual7ScdsManual)]
    print(dim(sce))
    return(sce)
}, level)
print(do.call(rbind, lapply(sceAll_filt.lst, dim)))
##          [,1]  [,2]
## Wt1Tbx1  30978 12195
## Wt1Tbx2  30978 10715
## wt1tbx18 30976  6635
## saveRDS(sceAll_filt.lst, file = paste0(PROJ_PROCDATA_DIR,
##                                        "sceAll_",
##                                        strain, "_", level, ".lst.rds"))

############################################################
## filtered seu objects
############################################################
## read in raw objs
ff <- Sys.glob("../procSept2021/seu*_raw.rds")
names(ff) <- gsub("seu_|_raw.rds", "", basename(ff))

this_ff = ff[sampleIds]
seuAll.lst <- lapply(1:length(this_ff), function(ind){
    this_seu <- readRDS(this_ff[ind])
    cat("sampleId:", names(this_ff)[ind], dim(this_seu), "\n")
    return(this_seu)
})
names(seuAll.lst) = sampleIds
## saveRDS(seuAll.lst, file = paste0(PROJ_PROCDATA_DIR, "seuAll_",
##                                  strain, ".lst.rds"))
print(do.call(rbind, lapply(seuAll.lst, dim)))
##           [,1]  [,2]
## Wt1Tbx1  30978 24610
## Wt1Tbx2  30978 20931
## wt1tbx18 30976 13061

## restrict to filtered set
seuAll_filt.lst <- lapply(seq_along(seuAll.lst), function(ind, sceAll_filt.lst){
    seu = seuAll.lst[[ind]]
    sce_filt = sceAll_filt.lst[[ind]]
    colnames(sce_filt) = paste0(sce_filt$cell, "-", sce_filt$sample)
    ## filter
    seu_filt = seu[, colnames(seu) %in% colnames(sce_filt)]
    cat(ncol(seu), ncol(sce_filt), ncol(seu_filt), "\n")

    ## add scds columns to metadata
    cns = setdiff(colnames(colData(sce_filt)), colnames(seu_filt@meta.data))
    seu_filt@meta.data = cbind(seu_filt@meta.data, colData(sce_filt)[, cns])
    
    ## rowdata
    rD = rowData(sce_filt)
    ## rD$symbol.uniq = paste0(rD$Symbol, "-", rD$ID)
    rownames(rD) <- rD$symbol.uniq <- gsub("_", "-", uniquifyFeatureNames(rD$ID, rD$Symbol))
    tmp = seu_filt@assays$RNA@meta.features
    table(rownames(tmp) %in% rD$symbol.uniq)
    rownames(tmp)[!rownames(tmp) %in% rD$symbol.uniq]
    ## [1] "Ccl21b-ENSMUSG00000095675"  "Il11ra2-ENSMUSG00000078735"
    ## [3] "Ccl19-ENSMUSG00000071005"   "Ccl21a-ENSMUSG00000094686" 
    ## [5] "Gm3286-ENSMUSG00000079423" 
    ## for some reason these genes have been uniquified even though they
    ## don't need to be; for simplicicty doing the same for the sce obj
    ii = which(rD$Symbol %in% c("Ccl21a", "Ccl21b",
                                "Ccl19", "Il11ra2",
                                "Gm3286"))
    rownames(rD)[ii] <-
        rD[ii,]$symbol.uniq <-
        paste0(rD[ii,]$Symbol, "-", rD[ii,]$ID)
    table(rownames(tmp) %in% rD$symbol.uniq)
    table(rownames(tmp) %in% rownames(rD))
    tmp = cbind(tmp, rD[rownames(tmp), c("ID", "Symbol", "gene_biotype", "symbol.uniq")])
    seu_filt@assays$RNA@meta.features = tmp
    
    return(seu_filt)
}, sceAll_filt.lst)
print(level)
print(do.call(rbind, lapply(seuAll_filt.lst, dim)))
names(seuAll_filt.lst) = unlist(lapply(seuAll_filt.lst, function(seu) return(unique(seu$sample))))
## saveRDS(seuAll_filt.lst, file = paste0(PROJ_PROCDATA_DIR,
##                                        "seuAll_filt_",
##                                        strain, "_", level, ".lst.rds"))

############################################################
## run std Seurat pipeline for each sample's obj
############################################################
processSample_Seu <- function(obj, PROCDATA_DIR){
    this_seu = obj
    this.sample = unique(this_seu$sample)
    level = unique(this_seu$filter)

    ############################################################
    ## std Seurat pipeline
    ############################################################
    this_seu <- NormalizeData(this_seu) %>%
        FindVariableFeatures() %>%
        ScaleData(features = rownames(this_seu)) %>%
        RunPCA()
    percentVar <- this_seu@reductions$pca@stdev / sum(this_seu@reductions$pca@stdev) * 100
    cumPercentVar <- cumsum(percentVar)
    ## select minimum number of PCs that explain 80% of total variation
    pcs = which(cumPercentVar >= 80)[1]
    pcs
    this_seu@reductions$numPCs = pcs
    this_seu <- this_seu %>%
        RunTSNE(reduction = "pca", dims = 1:pcs) %>%
        RunUMAP(reduction = "pca", dims = 1:pcs) %>%
        FindNeighbors(reduction = "pca", dims = 1:pcs) %>%
        FindClusters(random.seed = 0)
    
    ############################################################
    ## mark clusters with >50% of cells with high hybrid dblt scores
    ############################################################
    tt = isOutlier(this_seu$filt_hybrid_score, nmads = 3, type = "higher")
    tab = table(this_seu$seurat_clusters, tt)
    cl_to_excl = NULL
    if(any(tt)){
        propOutlier = tab[,"TRUE"]/rowSums(tab)
        cl_to_excl = names(propOutlier)[which(propOutlier >= 0.5)]
    }   
    
    this_seu$discard_highPropHybScores = FALSE
    if(length(cl_to_excl) > 0){
        ii = which(this_seu$seurat_clusters %in% cl_to_excl)
        cat(c(unique(this_seu$sample), cl_to_excl, propOutlier[cl_to_excl]), "\n")
        this_seu$discard_highPropHybScores = this_seu$seurat_clusters %in% cl_to_excl
    }

    ############################################################
    ############################################################
    return(this_seu)
}

############################################################
## process samples
############################################################
suff1 = paste0(strain, "_", level) ## not including code for gene filtering, since we didn't use it in the end 
procSeuAll.lst = lapply(seuAll_filt.lst,
                        processSample_Seu,
                        PROJ_PROCDATA_DIR)
print(do.call(rbind, lapply(procSeuAll.lst, dim)))
##           [,1]  [,2]
## Wt1Tbx1  30978 12195
## Wt1Tbx2  30978 10715
## wt1tbx18 30976  6635
lapply(procSeuAll.lst, function(seu) print(table(seu$discard_highPropHybScores)))
## all were FALSE, so do not need to do this filtering any more

############################################################
## adding sample info
############################################################
library(readxl)
ds1 = "202006"
sampleIds1 = c("Wt1Tbx1", "Wt1Tbx2")
ds2 = "202011"
sampleIds2 = "wt1tbx18"
## combining the sample info for both since BCs are non-overlapping

## this is for both Wt1Tbx1 and Wt1Tbx2
a <- read_excel(paste0(ORIG_RAWDATA_DIR, "multiseq_", ds1, "/Sample-barcode-sequences-20200515-wt1-tbx18-mice.xlsx"))
a.dt = data.table(a)
a.dt = a.dt[,-4]
a.dt$stage = factor(a.dt$stage, levels = c("E10.5", "E13.5", "E14.5", "E16.5", "E17.5"))
setnames(a.dt, c("name", "id", "sequence", "sampleName", "stage"))

litter = rep("litter1", nrow(a.dt))
litter[grep("1-1", a.dt$name)] = "TcreWloxp_ds1_litter1"
litter[grep("2-1", a.dt$name)] = "Tbx18_ds1_litter1"
litter[grep("221-W", a.dt$name)] = "Tbx18_ds1_litter2"
litter[grep("222-W", a.dt$name)] = "Tbx18_ds1_litter3"
litter[grep("223-W", a.dt$name)] = "Tbx18_ds1_litter4"
litter[grep("227-W", a.dt$name)] = "Tbx18_ds1_litter5"
litter[grep("3-1", a.dt$name)] = "Wt1_ds1_litter1"
litter[grep("3-2", a.dt$name)] = "Wt1_ds1_litter2"
litter[grep("4-1", a.dt$name)] = "Tcremtmg_ds1_litter1"
mouse = c("m1", "m1", "c1", "c1",
          "m1", "c1",
          "m1", "m2", "c1", "m3",
          "m1", "c1",
          "m1", "c1",
          "m1", "c1")
a.dt$litter = litter
a.dt$mouse = mouse

## this is for wt1tbx18
b.dt <- fread(paste0(ORIG_RAWDATA_DIR, "multiseq_", ds2, "/20201021_wt1_tbx18_MULTI-seq-barcode-2nd-batch.csv"),
              stringsAsFactors = F, head = T)
b.dt = b.dt[,-4]
setnames(b.dt, c( "id", "name", "sequence", "sampleName", "stage"))
setcolorder(b.dt, c(2,1,3,4,5))
litter = rep("litter1", nrow(b.dt))
litter[grep("TBX18_6", b.dt$name)] = "Tbx18_ds2_litter1"
litter[grep("Wt1_1", b.dt$name)] = "Wt1_ds2_litter1"
litter[grep("Wt1_2", b.dt$name)] = "Wt1_ds2_litter2"
litter[grep("Wt1_3", b.dt$name)] = "Wt1_ds2_litter3"
# name mice in each stage
mouse = c(rep(c("m1", "c1"), 3), c("m1", "m2", "c1"))
b.dt$litter = litter
b.dt$mouse = mouse

## combine
sampleInfo.dt = rbindlist(list(a.dt, b.dt))
tt = sampleInfo.dt$sampleName
tt = t(stringi:::stri_list2matrix(strsplit(tt, split = "_")))
colnames(tt) = c("creGene", "genotype", "zone")
sampleInfo.dt = cbind(sampleInfo.dt, tt)
sampleInfo.dt$nameNew = gsub("TBX18", "Tbx18", gsub("_", "-", sampleInfo.dt$name))
allStages = c("E9.5", "E10.5", "E11.5",
              "E12.5", "E13.5", "E14.5",
              "E15.5", "E16.5",
              "E17.5", "E18", "E18.5", 
              "P0", "P1", "P2", "P3",
              "P4", "P5", "P7", "P8", "P9")
allZones = c("A", "V")
## tt = t(stringi:::stri_list2matrix(strsplit(tt, split = "-")))
stage = sampleInfo.dt$stage
zone = sampleInfo.dt$zone
stage.u = unique(stage)
stopifnot(all(grepl("^E|^P", stage.u[!is.na(stage.u)])))
stopifnot(all(stage.u[!is.na(stage.u)] %in% allStages))
zone.u = unique(zone)
stopifnot(all(zone.u[!is.na(zone.u)] %in% allZones))
orderByStage <- function(this_stages, what2order){
    oo = c()
    ll = levels(factor(what2order))
    for(i in 1:length(this_stages)){
        oo = c(oo, grep(this_stages[i], ll))
    }
    return(oo)
}
## which stages present in data
this_stages = allStages[allStages %in% stage]
## order stage
ll = levels(factor(sampleInfo.dt$stage))
oo = orderByStage(this_stages, sampleInfo.dt$stage)
sampleInfo.dt$stage = factor(sampleInfo.dt$stage, levels = ll[oo])
## order zone
sampleInfo.dt$zone = factor(sampleInfo.dt$zone, levels = c("A", "V"))
sampleInfo.dt[is.na(zone)]$zone = "-"
saveRDS(sampleInfo.dt, file = paste0(PROJ_PROCDATA_DIR, "sampleInfo_mut.rds"))

############################################################
## save processed obj lst with column info added
############################################################
sampleInfo.dt <- readRDS(paste0(PROJ_PROCDATA_DIR, "sampleInfo_mut.rds"))

## add column metadata
procSeuAllCol.lst = lapply(procSeuAll.lst, function(seu){
    this_sample = unique(seu$sample)
    ## correct the column name issue -- didn't do it here
    ## colnames(seu) =  gsub(paste0("-", this_sample, "$"), "", colnames(seu))
    pD = seu@meta.data
    tmp.dt = data.table("name" = pD$name)
    tmp.dt = merge(tmp.dt, sampleInfo.dt[, c(1,4:11)], by = "name")
    tmp.dt = tmp.dt[match(pD$name, name), ]
    pD$sampleName = tmp.dt$sampleName
    pD$stage = tmp.dt$stage
    pD$zone = tmp.dt$zone
    pD$litter = tmp.dt$litter
    pD$mouse = tmp.dt$mouse
    pD$creGene = tmp.dt$creGene
    pD$genotype = tmp.dt$genotype
    pD$nameNew = tmp.dt$nameNew
    seu@meta.data = pD
    return(seu)
})
saveRDS(procSeuAllCol.lst, file = paste0(PROJ_PROCDATA_DIR,
                                      "procSeuAll_", suff1, ".lst.rds"))

############################################################
## integrate processed seu objs with Harmony
## per gli discussion:
## Wt1 and Tbx18 separately, integrate across batches, keep all stages
## mutWt1
## mutTbx18
## mut: Wt1Tbx1 + Wt1Tbx2 + wt1tbx18
## mutSubsetWt1Tbx12: Wt1Tbx1 + Wt1Tbx2
## mutSubsetWt1Tbx18: wt1tbx18
## etc.
############################################################
## to run Harmony, we need one Seurat object with all cells; creating
## by concatenating/merging Seurat objs
## merge (concatenate)
strain = "mut"
level = "filt"
suff1 = paste0(strain, "_", level) 
seuAll.lst <- readRDS(file = paste0(PROJ_PROCDATA_DIR,
                                    "procSeuAll_", suff1, ".lst.rds"))

############################################################
############################################################
mut_strains = c("mutWt1", "mutWt1C", "mutWt1M", "mutTbx18", "mutTbx18C", "mutTbx18M")
for(this_strain in mut_strains){
    print(this_strain)
    this_suff1 = paste0(this_strain, "_", level) 

    if(this_strain == "mutWt1"){
        this_seuAll.lst = lapply(seuAll.lst, function(seu){
            return(seu[, which(seu$creGene %in% c("Wt1Cre"))])
        })
    } else if (this_strain == "mutTbx18"){
        this_seuAll.lst = lapply(seuAll.lst, function(seu){
            return(seu[, which(seu$creGene %in% c("Tbx18Cre"))])
        })
    } else if(this_strain == "mutWt1C"){
        this_seuAll.lst = lapply(seuAll.lst, function(seu){
            return(seu[, which(seu$creGene %in% c("Wt1Cre") &
                               seu$genotype == "C")])
        })
    } else if(this_strain == "mutWt1M"){
        this_seuAll.lst = lapply(seuAll.lst, function(seu){
            return(seu[, which(seu$creGene %in% c("Wt1Cre") &
                               seu$genotype == "M")])
        })
    } else if(this_strain == "mutTbx18C"){
        this_seuAll.lst = lapply(seuAll.lst, function(seu){
            return(seu[, which(seu$creGene %in% c("Tbx18Cre") &
                               seu$genotype == "C")])
        })
    } else if(this_strain == "mutTbx18M"){
        this_seuAll.lst = lapply(seuAll.lst, function(seu){
            return(seu[, which(seu$creGene %in% c("Tbx18Cre") &
                               seu$genotype == "M")])
        })
    }
    
    ## to run Harmony, we need one Seurat object with all cells; creating
    ## by concatenating/merging Seurat objs
    ## merge (concatenate)
    seuAll <- merge(x = seuAll.lst[[1]],
                    y = seuAll.lst[2:length(seuAll.lst)])
    tmp = seuAll.lst[[1]]@assays$RNA@meta.features[, 1:4] ## add ensembl ids
    seuAll@assays$RNA@meta.features = tmp
    
    ## standard pipeline
    seu <- NormalizeData(seuAll) %>%
        FindVariableFeatures() %>%
        ScaleData(features = rownames(seuAll)) %>%
        RunPCA()

    percentVar <- seu@reductions$pca@stdev / sum(seu@reductions$pca@stdev) * 100
    cumPercentVar <- cumsum(percentVar)
    ## select minimum number of PCs that explain 80% of total variation
    pcs = which(cumPercentVar >= 80)[1]
    pcs
    seu@reductions$numPCs = pcs
    
    ## run Harmony, rest of workflow
    set.seed(1234)
    seu <- seu %>%
        RunHarmony(group.by.vars = "sample", dims = 1:pcs, max.iter.harmony = 20) %>%
        RunTSNE(reduction = "harmony", dims = 1:pcs) %>%
        RunUMAP(reduction = "harmony", dims = 1:pcs)
    seu <- seu %>%
        FindNeighbors(reduction = "harmony", dims = 1:pcs) %>%
        FindClusters(random.seed = 0)

    
    saveRDS(seu, file = paste0(PROJ_PROCDATA_DIR, "seuAll_", this_strain, ".rds"))
}

############################################################
############################################################
############################################################
