# Supplementary material for: Single-cell transcriptomic analysis identifies murine heart molecular features at embryonic and neonatal stages
Source: Nat Commun. 2022 Dec 27;13:7960. doi: 10.1038/s41467-022-35691-7 (PMC9794824; doi:10.1038/s41467-022-35691-7)
Supplement: Supplementary file 18 — Supplementary Software 1 [file 41467_2022_35691_MOESM18_ESM.zip › code/createRawObj.R]

############################################################
## create SingleCellExperiment/Seurat objects
## based on cellrangerII outputs
## run QC metrics, mark filter thresholds, create qc plots
############################################################
library(Seurat, lib.loc = "/home/abha/R/x86_64-pc-linux-gnu-library/4.0/")
library(data.table)
library(ggplot2)
library(cowplot)
library(DropletUtils)
library(scater)
library(scds)
source("scriptUtils.R")

############################################################
## functions
############################################################
getCalls_PostCR <- function(outPrefix, THIS_PROCDATA_DIR, allLevels, strain){
    callsFile = paste0(THIS_PROCDATA_DIR, "callsAll_", outPrefix, ".rds")
    calls.dt <- readRDS(callsFile)
    calls.dt[, "batch" := outPrefix]
    calls.dt[, "pattern" := NULL]
    calls.dt[, "feature_type" := NULL]
    print(head(calls.dt))
    ## messy fix, but orderLevels won't work on mut data levels
    ## (mainly 202011), hence no ordering there 
    if(strain != "mut"){
        calls1.dt = orderLevels(calls.dt, allStages, allZones)
    } else {
        calls1.dt = calls.dt
    }
    print(head(calls1.dt))
    return(calls1.dt)
}

############################################################
## get raw sce obj using the filtered matrix after CellRanger
getSCEObj <- function(outPrefix, ANNOTFILE,
                         this_strain, calls1.dt,
                         TOP_CR_DIR){
    sid = outPrefix
    calls = data.frame(calls1.dt)
    rownames(calls) = calls$cell
    
    ## read in cell-ranger filtered output
    THIS_CR_DIR = paste0(TOP_CR_DIR, sid, "/outs/filtered_feature_bc_matrix/")
    cat("Retrieve input from CellRanger (II) results \n")
    sce0 = read10xCounts(THIS_CR_DIR)
    ## restrict to only genes, not the multiseq adapters
    sce = sce0[rowData(sce0)$Type == "Gene Expression", ]
    ## add row and col annos
    fd = rowData(sce)
    pd = colData(sce)
    annot.df <- readRDS(ANNOTFILE)
    annot.df <- annot.df[fd$ID,  2:ncol(annot.df)]
    fd$chr = annot.df$chrom ## didn't work with including all of annot.df
    fd$gene_biotype = annot.df$gene_biotype 
    rownames(sce) = uniquifyFeatureNames(fd$ID, fd$Symbol)
    pd$sample = sid
    pd$cell = gsub("-1", "", colData(sce)$Barcode)
    pd$strain = this_strain

    stopifnot(all(pd$cell %in% rownames(calls)))
    pd = cbind(pd, calls[pd$cell, 2:ncol(calls)])
    pd$Sample = NULL
    rowData(sce) = fd
    colData(sce) = pd
    ## restrict chrs; note for egfp
    if(species == "hg"){
        sce = sce[rowData(sce)$chr %in% c(as.character(1:22),"X","Y","MT"),]
    } else if(species == "mm"){
        if(sid %in% c("Wt1Tbx1", "Wt1Tbx2")){
            cat("egfp considered; ", sid, "\n")
            sce = sce[rowData(sce)$chr %in%
                                  c(as.character(1:19),"X","Y","MT", "EGFP", "tdTomato"),]
        } else {
            sce = sce[rowData(sce)$chr %in% c(as.character(1:19),"X","Y","MT"),]
        }
    } 
    
    
    call1 = as.factor(sce$barcode_id)
    levels(call1)[grep("Bar", levels(call1))] = "single" 
    sce$demult_dblt_call = call1
    cat("raw obj: ", dim(sce), "\n") 
    return(sce)
}

############################################################
## QC metrics 
runQCandPlot <- function(sce, THIS_FIGS_DIR, ANNOTFILE){
    this_sample = unique(sce$sample)
   
    annot.df <- readRDS(ANNOTFILE)
    annot.df <- annot.df[,  2:ncol(annot.df)]
    ribo.genes = annot.df[grep("^Rp[sl]\\d+", annot.df$gene_name), ]$gene_name

    
    ## add QC metrics
    if(this_sample %in% c("Wt1Tbx1", "Wt1Tbx2")){
        per.cell <- perCellQCMetrics(sce, 
                                     subsets = list(Mito = which(rowData(sce)$chr == "MT"),
                                                    Ribo = which(rownames(sce) %in% ribo.genes),
                                                    Egfp = which(rowData(sce)$chr == "EGFP"),
                                                    tdTom = which(rowData(sce)$chr == "tdTomato")))
    } else {
        per.cell <- perCellQCMetrics(sce, 
                                     subsets = list(
                                         Mito = which(rowData(sce)$chr == "MT"),
                                         Ribo = which(rownames(sce) %in% ribo.genes)))
    }
    colData(sce) <- cbind(colData(sce), per.cell)
    
    p1 <- plotColData(sce, x = "sum", y = "detected", colour_by = "subsets_Mito_percent") +
        ggtitle(paste0(this_sample, "no QC filt: \nLibSize vs. NumDetected; color: chrMT percentage"))
    p2 <- plotColData(sce, x = "subsets_Mito_percent", y = "detected", colour_by = "sum") +
        ggtitle(paste0(this_sample, "no QC filt: \nchrMTpercentage vs. NumDetected; color: LibSize"))
    p3 <- plotColData(sce, x = "sum", y = "subsets_Mito_percent", colour_by = "detected") +
        ggtitle(paste0(this_sample, "no QC filt: \nLibSize vs. chrMTpercentage; color: NumDetectedGenes"))

    ## ## uncomment below if ribo plots or egfp plots desired
    ## p4 <- plotColData(sce, x = "subsets_Ribo_percent", y = "detected", colour_by = "sum") +
    ##     ggtitle(paste0(this_sample, "no QC filt: \nRibopercentage vs. NumDetected; color: LibSize"))
    ## p5 <- plotColData(sce, x = "sum", y = "subsets_Ribo_percent", colour_by = "detected") +
    ##     ggtitle(paste0(this_sample, "no QC filt: \nLibSize vs. Ribopercentage; color: NumDetectedGenes"))
    ## p6 <- plotColData(sce, x = "subsets_Mito_percent", y = "subsets_Ribo_percent", colour_by = "detected") +
    ##     ggtitle(paste0(this_sample, "no QC filt: \nRibo Percent vs. chrMTpercentage; color: NumDetectedGenes"))
    ## ## p4 <- plotHighestExprs(sce) +
    ## ##    ggtitle(paste0(this_sample, "no QC filt: features with top avg. expr"))
    ## if(this_sample %in% c("Wt1Tbx1", "Wt1Tbx2")){
    ##     p5 <- plotColData(sce, x = "subsets_Egfp_percent", y = "detected", colour_by = "sum") +
    ##         ggtitle(paste0(this_sample, "no QC filt: \nEGFPpercentage vs. NumDetected; color: LibSize"))
    ##     p6 <- plotColData(sce, x = "sum", y = "subsets_Egfp_percent", colour_by = "detected") +
    ##         ggtitle(paste0(this_sample, "no QC filt: \nLibSize vs. Egfppercentage; color: NumDetectedGenes"))
    ##     p7 <- plotColData(sce, x = "subsets_tdTom_percent", y = "detected", colour_by = "sum") +
    ##         ggtitle(paste0(this_sample, "no QC filt: \ntdTomatopercentage vs. NumDetected; color: LibSize"))
    ##     p8 <- plotColData(sce, x = "sum", y = "subsets_tdTom_percent", colour_by = "detected") +
    ##         ggtitle(paste0(this_sample, "no QC filt: \nLibSize vs. tdTomatopercentage; color: NumDetectedGenes"))
    ## }
    ## p <- plot_grid(plotlist = list(p1, p2, p3, p4, p5, p6), ncol = 3, nrow = 3)
    p <- plot_grid(plotlist = list(p1, p2, p3), ncol = 3, nrow = 1)
    figFile = paste0(THIS_FIGS_DIR, "fig-multipleQCplots_",
                     this_sample, ".pdf")
    print(figFile)
    save_plot(p,
              file = figFile,
              ncol = 3,
              nrow = 1,
              base_width = 7,
              base_height = 7)
    
    figFile = paste0(THIS_FIGS_DIR, "fig-histQCMetrics_", this_sample, ".pdf")
    print(figFile)
    x11(type = "cairo", width = 10, height = 8)
    par(mfrow = c(2, 2))
    hist(per.cell$sum, main = paste0(this_sample, "no QC filt: total lib size"))
    hist(per.cell$detected, main = paste0(this_sample, "no QC filt: no. of detected features"))
    hist(per.cell$subsets_Mito_percent, main = paste0(this_sample, "no QC filt: subsets Mito percent"))
    hist(per.cell$subsets_Ribo_percent, main = paste0(this_sample, "no QC filt: subsets Ribo percent"))
    dev.print(pdf,
              width = 10,
              height = 8,
              file = figFile)
    dev.off()
    return(sce)
}


############################################################
## QC filt
markQCFilt <- function(sce, THIS_FIGS_DIR){
    this_sample = unique(colData(sce)$sample)
    ## lib size
    low.nexprs <- sce$sum < 2000
    ## num. detected genes
    low.ndet <- sce$detected < 1000
    high.ndet <- sce$detected > 8000
    ## mito
    high.mito <- sce$subsets_Mito_percent > 30
    allvals = cbind(low.nexprs,
                    low.ndet,
                    high.ndet,
                    high.mito)
    colData(sce) = cbind(colData(sce), allvals)
    return(sce)
}


############################################################
############################################################
############################################################


############################################################
############################################################
PROJ_SRC_DIR = paste0(getwd(), "/")
if(grepl("Users/bais", PROJ_SRC_DIR)){
    ORIG_RAWDATA_DIR = paste0("~/karl/data/projects/li/multiseq_all/data/")
} else if(PROJ_SRC_DIR == "/home/abha/multiseq_all/git/multiseq2/srcII/"){
    ORIG_RAWDATA_DIR = paste0("/home/abha/multiseq_all/data/") ## docker
} else if(PROJ_SRC_DIR == "/data/projects/li/multiseq_all/git/multiseq2/srcII/"){
    ORIG_RAWDATA_DIR = paste0("/data/projects/li/multiseq_all/data/")
}
TOP_DATA_DIR = ORIG_RAWDATA_DIR
TOP_CR_DIR = paste0(TOP_DATA_DIR, "cellrangerII/")
PROJ_PROCDATA_DIR = paste0(PROJ_SRC_DIR, "../procSept2021/")

species = "mm"
ANNOTFILE1 = "../data/annot_mm10.rds"
ANNOTFILE2 = "../data/annot_mm10egfptdtom.rds" ## one of the batches of mutant data

datasets = c("201908", "201910",
             "202001", "202002", 
             "202006", "202011")
## excluded 202005 (1st seq of wt1 data, not used), 201911, 202009 (hips data)
cd1_samples = c("a5k1", "a5k2", "a5k3", "a10k", "a25k", "E18P1", "P9CD1")
b6_samples = c("B6L1", "B6L2", "B6L3", "B6L4", "B6P9")
mut_samples = c("Wt1Tbx1", "Wt1Tbx2", "wt1tbx18") 

## run for each
## strain = "CD1"
## strain = "B6"
strain = "mut"
this_samples = switch(strain,
                      "CD1" = cd1_samples,
                      "B6" = b6_samples,
                      "mut" = mut_samples)

for(ds in datasets){
    print(ds)
    THIS_DATA_DIR = paste0(TOP_DATA_DIR, "multiseq_", ds, "/")
    ## folders for raw data for all samples in this dataset
    THIS_RAWDATA_DIRS = Sys.glob(paste0(THIS_DATA_DIR, "/*/raw/"))
    sampleIds = basename(dirname(THIS_RAWDATA_DIRS))
    sampleIds = sampleIds[sampleIds %in% this_samples]
    print(sampleIds)
    if(length(sampleIds) == 0)
        next
    if(strain == "CD1" | strain == "B6"){
        allStages = c("E9.5", "E10.5", "E11.5",
                      "E12.5", "E13.5", "E14.5",
                      "E15.5", "E16.5",
                      "E17.5", "E18", "E18.5", 
                      "P0", "P1", "P2", "P3",
                      "P4", "P5", "P7", "P8", "P9")
        allZones = c("LA", "LV", "RA", "RV")
    } else if(strain == "mut"){ ## set later
        allStages = c()
        allZones = c()
    } 
    ## for all samples in this batch
    for(i in 1:length(sampleIds)){
        outPrefix <- sid <- sampleIds[i]
        THIS_PROCDATA_DIR = paste0(THIS_DATA_DIR, sid, "/procR4/")
        ## THIS_FIGS_DIR = paste0(THIS_DATA_DIR, sid, "/figsR4/")
        THIS_FIGS_DIR = paste0(THIS_DATA_DIR, sid, "/figsSept2021/")
        system(paste0("mkdir -p ", THIS_FIGS_DIR)) ## running here
        ## since didn't run demultiplex script where these fodlers
        ## were being created 

        barcodeRefFile = Sys.glob(paste0(THIS_PROCDATA_DIR,
                                         "*_ref.csv"))
        stopifnot(length(barcodeRefFile) == 1)

        ## barcode ref
        a <- fread(barcodeRefFile, head = T, stringsAsFactors = F)
        allLevels = a$name

        ## get Multiseq calls; read in from procR4 (since I didn't run from scratch now (sept2021))
        calls1.dt <- getCalls_PostCR(outPrefix, THIS_PROCDATA_DIR, allLevels, strain)
        print(dim(calls1.dt))
        print(head(calls1.dt, n = 10))
        print(table(calls1.dt$barcode_id, useNA = "ifany"))

        ## adding strain info to 
        this_strain = strain
        ANNOTFILE = ANNOTFILE1
        if (sid %in% c("Wt1Tbx1", "Wt1Tbx2")){
            ANNOTFILE = ANNOTFILE2
        }
        cat(ds, sid, species, ANNOTFILE, this_strain, dim(calls1.dt), "\n")

        ## create raw SingleCellExperiment object
        sce <- getSCEObj(outPrefix,
                         ANNOTFILE,
                         this_strain,
                         calls1.dt,
                         TOP_CR_DIR)
        
        ## run QC metrics and plot; for Wt1Tbx1/2 data consider egfp
        sce <- runQCandPlot(sce, THIS_FIGS_DIR, ANNOTFILE)

        ## mark QC-threshold 
        sce <- markQCFilt(sce, THIS_FIGS_DIR)

        colnames(sce) = paste0(colData(sce)$cell, "-", unique(sce$sample))

        ## saved in procSept2021 folder
        ## save raw SCE objects
        saveRDS(sce, file = paste0(PROJ_PROCDATA_DIR, "sce_", outPrefix, "_raw.rds"))

        ## create and save raw Seurat objects
        seu = Seurat::CreateSeuratObject(counts = assay(sce, "counts"),
                                         meta.data = as.data.frame(colData(sce)))
        saveRDS(seu, file = paste0(PROJ_PROCDATA_DIR, "seu_", outPrefix, "_raw.rds"))
    }
}

############################################################
############################################################
############################################################


############################################################
############################################################
############################################################
