# Supplementary material for: Single-cell transcriptomic analysis identifies murine heart molecular features at embryonic and neonatal stages
Source: Nat Commun. 2022 Dec 27;13:7960. doi: 10.1038/s41467-022-35691-7 (PMC9794824; doi:10.1038/s41467-022-35691-7)
Supplement: Supplementary file 18 — Supplementary Software 1 [file 41467_2022_35691_MOESM18_ESM.zip › code/demultiplexMULTISeq.R]

############################################################
############################################################
## CellRanger outputs: /data/projects/li/multiseq_all/data/cellrangerII
## multiseq_(201908, etc.) 
## R 4.0.3

############################################################
############################################################
library(deMULTIplex) ## 1.0.2
library(ggplot2)
library(cowplot)
library(data.table)
library(ShortRead) 

############################################################
## functions
############################################################
## modified code from deMULTIplex for memory reasons 
myMULTIseq.preProcess <- function(R1, R2, cellIDs,
                                  cell = c(1, 16),
                                  umi = c(17, 28),
                                  tag = c(1, 8)) {
    print("Reading in R1...")
    r1 <- readFastq(R1)
    gc()
    df1 = as.data.frame(subseq(sread(r1), cell[1], cell[2]))
    df2 = as.data.frame(subseq(sread(r1), umi[1], umi[2]))
    rm(r1)
    gc()
    
    print("Reading in R2...")
    r2 <- readFastq(R2)
    gc()
    df3 = as.data.frame(subseq(sread(r2), tag[1], tag[2]))
    rm(r2)
    gc()

    print("Assembling read table...")
    readTable <- cbind(df1, df2, df3)
    colnames(readTable) <- c("Cell", "UMI", "Sample")
    gc()
    rm(df1)
    rm(df2)
    rm(df3)
    gc()

    ind <- which(readTable$Cell %in% cellIDs)
    readTable <- readTable[ind, ]
    
    return(readTable)
}


## get multiseq pre-processed and aligned data; notes from demultiplex
getData <- function(THIS_DATA_DIR, THIS_PROCDATA_DIR, sid, bc_ref){
    outPrefix <- sid
    adapterFastqDir = paste0(THIS_DATA_DIR, sid, "/raw/multiseq_adapter/")
    rnaseqFastqDir = paste0(THIS_DATA_DIR, sid, "/raw/rnaseq/")

    ## using cellrangerII run 
    filtered_feature_bc_matrixDir = paste0(THIS_DATA_DIR,
                                           "../cellrangerII/",
                                           sid, "/outs/filtered_feature_bc_matrix/")
    outFile1 = paste0(THIS_PROCDATA_DIR, "rt_", outPrefix, ".rds")
    outFile2 = paste0(THIS_PROCDATA_DIR, "bt_", outPrefix, ".rds")
    outFile3 = paste0(THIS_PROCDATA_DIR, "bt.tsne_", outPrefix, ".rds")
    
    ## filtered barcode
    bc = read.table(paste0(filtered_feature_bc_matrixDir, "barcodes.tsv.gz"),
                    stringsAsFactors = FALSE)[[1]]
    cat(length(bc), "\n") 
    bc = substr(bc, 1, 16) 
    
    ## read in raw MULTI-seq sample barcode fastqs and allocate
    ## reads into cell barcode, UMI and sample barcode subsets 
    if(!file.exists(outFile1)){
        cat("Getting multiseq adapter fastq \n")
        fastqFiles = Sys.glob(paste0(adapterFastqDir, "/*.fastq.gz"))
        r1File = fastqFiles[grep("_R1_", fastqFiles)]
        r2File = fastqFiles[grep("_R2_", fastqFiles)]
        cat(r1File, "\t", r2File, "\n")
        RT <- myMULTIseq.preProcess(R1 = r1File,
                                    R2 = r2File,
                                    cellIDs = bc,
                                    cell = c(1, 16),
                                    umi = c(17, 28),
                                    tag = c(1, 8))
        cat("Saving RT: ", outFile1, "\n")
        saveRDS(RT, file = outFile1)
    } else {
        RT <- readRDS(outFile1)
    }
    
    ## align MULTI-seq sample barcode reads to reference sequences
    ## in 10,000-cell buckets, returning sample barcode UMI count matrix
    if(!file.exists(outFile2)){
        cat("Getting BT: ", outFile2, "\n")
        BT <- MULTIseq.align(RT, bc, bc_ref)
        cat("Saving BT: ", outFile2, "\n")
        saveRDS(BT, file = outFile2)
    } else {
        BT <- readRDS(outFile2)
    }
    
    ## 'barTSNE' normalizes raw MULTI-seq barcode UMI count
    ## matrices and performs tSNE on the normalized data. Number
    ## of PCs used for tSNE is equal to the number of barcodes
    ## (i.e., number of columns in barcode UMI count matrix).
    if(!file.exists(outFile3)){
        cat("Getting tsne: ", outFile3, "\n")
        nbars = length(grep("Bar", colnames(BT)))
        bt.tsne <- barTSNE(BT[, 1:nbars])
        cat("Saving bt.tsne: ", outFile3, "\n")
        saveRDS(bt.tsne, file = outFile3)
    } else {
        bt.tsne <- readRDS(outFile3)
    }   
    
    cat(nrow(RT), ncol(RT),
        length(unique(RT$Cell)),
        length(unique(RT$Sample)),
        nrow(BT), ncol(BT), "\n") 
    return(list("RT" = RT, "BT" = BT, "bt.tsne" = bt.tsne))
}

## make t-sne plots
makePlotsNew <- function(outPrefix, bt.tsne, figFilePrefix){
    pfu <- function(i, bt.tsne){
        res = ggplot(bt.tsne, aes(x = TSNE1, y = TSNE2, color = bt.tsne[,i])) +
            geom_point(size = 0.5, alpha = 0.5) +
            scale_color_gradient(low = "black", high = "red") +
            ggtitle(colnames(bt.tsne)[i]) +
            theme(legend.position = "none")
        return(res)
    }
    GL = lapply(3:ncol(bt.tsne), pfu, bt.tsne)
    N = length(GL)
    nmax = 9
    nfiles = ceiling(N/nmax)
    nlims = (0: (nfiles-1)) * nmax
    out.list = list()
    for(i in 1:nfiles){
        this.rng = c((nlims[i]+1), min(nlims[i+1],N, na.rm=T))
        out.list[[i]] = this.rng
    }
    GL1 = list()
    for(i in 1:length(out.list)){
        print(i)
        rng = out.list[[i]]
        p = plot_grid(plotlist = GL[rng[1]:rng[2]], ncol = 3, nrow = 3)
        GL1[[i]] = p
        figFile = paste0(figFilePrefix, outPrefix, "_", i, ".pdf")
        cat("Plotting: ", figFile, "\n")
        save_plot(p,
                  file = figFile,
                  ncol = 3,
                  nrow = 3)
    }
}

## classify samples
classifySamples <- function(outPrefix,
                            THIS_PROCDATA_DIR,
                            THIS_FIGS_DIR,
                            BT,
                            barcodeRefFile){
    nbars = length(grep("Bar", colnames(BT)))
    bar.table.full <- BT[, 1:nbars]
    
    bad.bars = c()
    good.bars <- paste0("Bar", setdiff(1:nbars, bad.bars))
    bar.table <- bar.table.full[, good.bars]
    dim(bar.table)

    nums <- c(nrow(bar.table), ncol(bar.table))
    nums

    ## sample classification
    stillNeg = TRUE
    thresh.lst <- round.lst <- neg.lst <- tabs.lst <- list()
    round = 1
    while(stillNeg){
        cat("Round: ", round, "\n")
        threshold.results <- list()
        round.calls <- neg.cells <- ""
        
        bar.table_sweep.list <- list()
        n <- 0
        for (q in seq(0.01, 0.99, by = 0.02)) {
            print(q)
            n <- n + 1
            bar.table_sweep.list[[n]] <- classifyCells(bar.table, q = q)
            names(bar.table_sweep.list)[n] <- paste0("q=", q)
        }
        threshold.results <- findThresh(call.list = bar.table_sweep.list)
        
        g1 <- ggplot(data = threshold.results$res,
                     aes(x = q, y = Proportion, color = Subset)) +
            geom_line() +
            theme(legend.position = "none") +
            geom_vline(xintercept = threshold.results$extrema, lty = 2) +
            scale_color_manual(values = c("red", "black", "blue"))
        ## g1
        figFilePrefix = paste0(THIS_FIGS_DIR, "fig-interMaximaQuantilePlot_")
        figFile = paste0(figFilePrefix, outPrefix, "_", i, ".pdf")
        cat("Plotting: ", figFile, "\n")
        save_plot(g1,
                  file = figFile,
                  ncol = 1, nrow = 1)
        
        ## finalize round1 classifications, remove negative cells
        round.calls <- classifyCells(bar.table,
                                     q = findQ(threshold.results$res,
                                               threshold.results$extrema))
        tab = table(round.calls)
        
        ## exclude negative cells; run iteratively till all gone
        neg.cells <- names(round.calls)[which(round.calls == "Negative")]
        if(tab["Negative"] == 0 | is.na(tab["Negative"])){
            stillNeg = FALSE
        } else {
            bar.table <- bar.table[-which(rownames(bar.table) %in% neg.cells), ]
        }
        cat(tab["Doublet"], tab["Negative"], "\n")
        cat("stillNeg: ", stillNeg, length(neg.cells), "\n")
        cat(dim(bar.table), "\n") 
        
        thresh.lst[[round]] = threshold.results
        round.lst[[round]] = round.calls 
        neg.lst[[round]] = neg.cells
        tabs.lst[[round]] = tab
        round = round + 1
        roundFinal.calls <- round.calls[rownames(bar.table)]
    }
    nums <- c(lengths(round.lst), lengths(neg.lst))
    final.calls <- c(roundFinal.calls, rep("Negative", length(unlist(neg.lst))))
    names(final.calls) <- c(names(roundFinal.calls), unlist(neg.lst))
    table(final.calls)

    res.lst = list("bt" = bar.table,
                   "final.calls" = final.calls,
                   "tabs.lst" = tabs.lst)
    
    outFile = paste0(THIS_PROCDATA_DIR,
                     "multiSeqOut_",
                     outPrefix, ".rds")
    cat("Saving: ", outFile, "\n")
    saveRDS(res.lst, outFile)
    return(res.lst)
}


# make t-sne colored by calls/doublets, etc.
makeTsne <- function(outPrefix, bt.tsne, final.calls, THIS_FIGS_DIR){
    ## tsne colored by calls
    bt.tsne.f = bt.tsne
    bt.tsne.f$call = as.factor(final.calls[rownames(bt.tsne.f)])
    p <-  ggplot(bt.tsne.f, aes(x = TSNE1, y = TSNE2, color = call)) +
        geom_point(size = 0.3) +
        guides(colour = guide_legend(override.aes = list(size = 3))) 
    
    ## p
    figFile = paste0(THIS_FIGS_DIR, "fig-tsneFinalCall_", outPrefix, "_1.pdf")
    cat("Plotting: ", figFile, "\n")
    save_plot(p,
              file = figFile,
              ncol = 1, nrow = 1)
    
    ## color neg/doublet only 
    call1 = as.factor(final.calls[rownames(bt.tsne.f)])
    levels(call1)[grep("Bar", levels(call1))] = "single" 
    bt.tsne.f$call1 = call1
    
    p <-  ggplot(bt.tsne.f, aes(x = TSNE1, y = TSNE2, color = call1)) +
        geom_point(size = 0.5) +
        guides(colour = guide_legend(override.aes = list(size = 3))) 
    ## p
    figFile = paste0(THIS_FIGS_DIR, "fig-tsneFinalCall_", outPrefix, "_2.pdf")
    cat("Plotting: ", figFile, "\n")
    save_plot(p,
              file = figFile,
              ncol = 1, nrow = 1)
}


makeNosBarplot <- function(outPrefix, final.calls, THIS_FIGS_DIR){
    ## plot numbers
    tab = table(final.calls)
    df = data.frame("barid" = names(tab),
                "num" = as.vector(tab)) 
    df = df[order(df$num), ]
    df$barid = factor(df$barid, levels = df$barid)
    p <- ggplot(df, aes(x = barid, y = num)) +
        geom_bar(stat = "identity") +
        ggtitle(outPrefix) +
        xlab("") +
        ylab("# droplet barcodes") + 
        theme_minimal()
    figFile = paste0(THIS_FIGS_DIR, "fig-barplotNums_", outPrefix, ".pdf")
    cat("Plotting: ", figFile, "\n")
    save_plot(p,
              file = figFile,
              ncol = 1,
              nrow = 1)
}


## get nos/calls
getCalls <- function(outPrefix, final.calls, barcodeRefFile, THIS_PROCDATA_DIR){
    a1 <- read.csv(barcodeRefFile,
                       head = T,
                   stringsAsFactors = F)
    bc_ref = a1[,"sequence"]
    names(bc_ref) = paste0("Bar", 1:length(bc_ref))
    print(bc_ref)

    bc_ref1.dt <- fread(barcodeRefFile,
                        head = T,
                        stringsAsFactors = F)
    bc_ref1.dt[, "barcode_id" := paste0("Bar", 1:nrow(bc_ref1.dt))]

    bcSampleInfo.dt = bc_ref1.dt

    stopifnot("sequence" %in% colnames(bcSampleInfo.dt))
    stopifnot("barcode_id" %in% colnames(bcSampleInfo.dt))

    ## getting stats
    final.call.pos = final.calls[final.calls != "Negative"]
    tab = table(final.call.pos)

    out = data.table(cbind(names(tab), tab, tab/sum(tab) * 100))
    out[, ind := gsub("Doublet", 0, gsub("Bar", "", V1))]
    out1 <- out[order(as.numeric(ind))]
    out1[, "barcode" := bc_ref[V1]]
    setcolorder(out1, c(5, 1, 2, 3, 4))
    setnames(out1, c("barcode", "barcode_id", "#cells", "perc", "ind"))

    ## exclude doublets, get #cells, add sampleId to colnames 
    out11 = out1[2:nrow(out1), ]
    
    stopifnot(all(out11$barcode == bcSampleInfo.dt$sequence))
    stopifnot(all(out11$barcode_id == bcSampleInfo.dt$barcode_id))
 
    dt = data.table("cell" = names(final.calls),
                    "barcode_id" = final.calls)
    
    output = merge(dt, bcSampleInfo.dt, by = "barcode_id", all.x = T)
    setcolorder(output, c("cell", "barcode_id",
                          "sequence", "name",
                          "id", "read",
                          "pattern", "feature_type"))
    
    outFile = paste0(THIS_PROCDATA_DIR, "callsAll_", outPrefix, ".rds")
    cat("Saving file: ", outFile, "\n")
    saveRDS(output, file = outFile)
    
    outFile = paste0(THIS_PROCDATA_DIR, "callsAll_", outPrefix, ".txt")
    cat("Saving file: ", outFile, "\n")
    write.table(output, file = outFile,
                row.names = F, col.names = T,
                sep = "\t",
                quote = F)
    
    return(output)
}


############################################################
## demultiplex, classify samples as doublets, etc. Draw tsnes.
############################################################
PROJ_SRC_DIR = paste0(getwd(), "/")
if(grepl("Users/bais", PROJ_SRC_DIR)){
    ORIG_RAWDATA_DIR = paste0("~/karl/data/projects/li/multiseq_all/data/")
} else if(PROJ_SRC_DIR == "/home/abha/multiseq_all/git/multiseq2/srcII/"){
    ORIG_RAWDATA_DIR = paste0("/home/abha/multiseq_all/data/")
} else if(PROJ_SRC_DIR == "/data/projects/li/multiseq_all/git/multiseq2/srcII/"){
    ORIG_RAWDATA_DIR = paste0("/data/projects/li/multiseq_all/data/")
}
datasets = c("201908", "201910", "201911",
             "202001", "202002", 
             "202006", "202009", "202011")
## excluded "202005"
cd1_samples = c("a5k1", "a5k2", "a5k3", "a10k", "a25k", "E18P1", "P9CD1")
b6_samples = c("B6L1", "B6L2", "B6L3", "B6L4", "B6P9")
mut_samples = c("Wt1Tbx1", "Wt1Tbx2", "wt1tbx18") 

## run for each
strain = "CD1"
## strain = "B6"
## strain = "mut"
this_samples = switch(strain,
                      "CD1" = cd1_samples,
                      "B6" = b6_samples,
                      "mut" = mut_samples)
## just checking sample ids
for(ds in datasets){
    print(ds)
    THIS_DATA_DIR = paste0(ORIG_RAWDATA_DIR, "multiseq_", ds, "/")
    barcodeRefFiles = Sys.glob(paste0(THIS_DATA_DIR, "*_ref.csv"))
    stopifnot(file.exists(barcodeRefFiles))
    rawDirs = Sys.glob(paste0(THIS_DATA_DIR, "/*/raw/"))
    sampleIds = basename(dirname(rawDirs))
    sampleIds = sampleIds[sampleIds %in% this_samples]
    print(sampleIds)
    if(length(sampleIds) == 0)
        next
}

## get data
## Note from before: in one case ref file is not in the same format as
## the others, modifications for that. 
## Creates: rt_"sid".rds, bt_sid.rds and bt.tsne_sid.rds
## Need to run plotting separately due to time
for(ds in datasets){
    print(ds)
    THIS_DATA_DIR = paste0(ORIG_RAWDATA_DIR, "multiseq_", ds, "/")
    barcodeRefFiles = Sys.glob(paste0(THIS_DATA_DIR, "*_ref.csv"))
    stopifnot(file.exists(barcodeRefFiles))

    rawDirs = Sys.glob(paste0(THIS_DATA_DIR, "/*/raw/"))
    sampleIds = basename(dirname(rawDirs))
    sampleIds = sampleIds[sampleIds %in% this_samples]
    if(length(sampleIds) == 0)
        next

    ## for each sample in this dataset/batch
    for(i in 1:length(sampleIds)){
        outPrefix <- sid <- sampleIds[i]
        ## create proc and figs folder fresh within sample's data folder
        ## change to procSept2021, etc.
        ## THIS_PROCDATA_DIR = paste0(THIS_DATA_DIR, sid, "/procR4/")
        ## THIS_FIGS_DIR = paste0(THIS_DATA_DIR, sid, "/figsR4/")
        
        system(paste0("mkdir -p ", THIS_PROCDATA_DIR))
        system(paste0("mkdir -p ", THIS_FIGS_DIR))
        
        barcodeRefFile = barcodeRefFiles[1]
        if(ds == "202001"){
            if(sid %in% c("B6L1", "B6L2", "B6L3", "B6L4")){
                barcodeRefFile = barcodeRefFiles[grep("_B6_",
                                                      barcodeRefFiles)]
            } else {
                barcodeRefFile = barcodeRefFiles[grep("_P9CD1_",
                                                      barcodeRefFiles)]
            }
        }
        ## cp-ing ref file to proc folder here (adapted from old 00_multiseq.R)
        cmd = paste0("cp ", barcodeRefFile, " ", THIS_PROCDATA_DIR)
        system(cmd)
        ## read in barcode ref file
        a1 <- read.csv(barcodeRefFile,
                       head = T,
                       stringsAsFactors = F)
        bc_ref = a1[,"sequence"]
        names(bc_ref) = paste0("Bar", 1:length(bc_ref))
        print(bc_ref)
        
        ## Get multiseq outputs
        system.time(output.lst <- getData(THIS_DATA_DIR,
                                          THIS_PROCDATA_DIR,
                                          sid,
                                          bc_ref))
    }
}


## classify samples, make t-sne plots 
## strain = "CD1"
## strain = "B6"
strain = "mut"
this_samples = switch(strain,
                      "CD1" = cd1_samples,
                      "B6" = b6_samples,
                      "mut" = mut_samples)
for(ds in datasets){
    print(ds)
    THIS_DATA_DIR = paste0(ORIG_RAWDATA_DIR, "multiseq_", ds, "/")
    rawDirs = Sys.glob(paste0(THIS_DATA_DIR, "/*/raw/"))
    sampleIds = basename(dirname(rawDirs))
    sampleIds = sampleIds[sampleIds %in% this_samples]
    if(length(sampleIds) == 0)
        next
    output.lst = list()
    for(i in 1:length(sampleIds)){
        outPrefix <- sid <- sampleIds[i]
        THIS_PROCDATA_DIR = paste0(THIS_DATA_DIR, sid, "/procR4/")
        THIS_FIGS_DIR = paste0(THIS_DATA_DIR, sid, "/figsR4/")
        barcodeRefFile = Sys.glob(paste0(THIS_PROCDATA_DIR,
                                         "*_ref.csv"))
        stopifnot(length(barcodeRefFile) == 1)
        RT <- readRDS(paste0(THIS_PROCDATA_DIR, "rt_", outPrefix, ".rds"))
        BT <- readRDS(paste0(THIS_PROCDATA_DIR, "bt_", outPrefix, ".rds"))
        bt.tsne <- readRDS(paste0(THIS_PROCDATA_DIR, "bt.tsne_", outPrefix, ".rds"))
        
        ## make tsne plots
        figFilePrefix = paste0(THIS_FIGS_DIR, "fig-tsne_") 
        makePlotsNew(outPrefix, bt.tsne, figFilePrefix)
        
        ## classify samples
        res.lst = classifySamples(outPrefix,
                                  THIS_PROCDATA_DIR,
                                  THIS_FIGS_DIR,
                                  BT,
                                  barcodeRefFile)
        final.calls = res.lst[["final.calls"]]
        ## make t-sne with calls
        makeTsne(outPrefix, bt.tsne, final.calls, THIS_FIGS_DIR)
        ## plot numbers
        makeNosBarplot(outPrefix, final.calls, THIS_FIGS_DIR)
        ## get calls
        this.dt1 = getCalls(outPrefix,
                            final.calls,
                            barcodeRefFile,
                            THIS_PROCDATA_DIR)
        names = this.dt1$name
        
    }
}

############################################################        
############################################################        
############################################################        


############################################################        
############################################################        
############################################################        
