# Supplementary material for: Single-cell transcriptomic analysis identifies murine heart molecular features at embryonic and neonatal stages
Source: Nat Commun. 2022 Dec 27;13:7960. doi: 10.1038/s41467-022-35691-7 (PMC9794824; doi:10.1038/s41467-022-35691-7)
Supplement: Supplementary file 18 — Supplementary Software 1 [file 41467_2022_35691_MOESM18_ESM.zip › code/fig1e_heatmapMarkers_CD1.R]

############################################################
############################################################
## fig 1e CD1 heatmap markers
############################################################
############################################################
library(Seurat, lib.loc = "/home/abha/R/x86_64-pc-linux-gnu-library/4.0/")
library(scater)
library(ggplot2)
library(cowplot)
library(dplyr)
library(pheatmap)
## source("scriptUtils.R")

############################################################
############################################################
PROJ_SRC_DIR = "/home/abha/multiseq_all/git/multiseq2/srcII/"
ORIG_RAWDATA_DIR = paste0("/home/abha/multiseq_all/data/") ## docker
TOP_DATA_DIR = ORIG_RAWDATA_DIR
TOP_CR_DIR = paste0(TOP_DATA_DIR, "cellrangerII/")

PROJ_PROCDATA_DIR = paste0(PROJ_SRC_DIR, "../procSept2021/")
PROJ_FIGS_DIR = paste0(PROJ_SRC_DIR, "../figuresSept2021/")
PROJ_RESULTS_DIR = paste0(PROJ_SRC_DIR, "../resultsSept2021/")

THIS_SRC_DIR = paste0(getwd(), "/")
THIS_FIGS_DIR = "./"

############################################################
############################################################
strain = "CD1"
suff = paste0(strain, "_filt")
seuClean <- readRDS(paste0(PROJ_PROCDATA_DIR, "seuAll_", suff, "_FinalClean.rds"))
this_seu = seuClean;


############################################################
## make heatmap a la gli's prev fig2
############################################################
toplot_gens = c("Ttn", "Sln", "Myl2",
                "Pecam1", "Npr3", "Fabp4",
                "Wt1", 
                "Postn",
                ## "Myh11", ## "Hapln1",
                "Pdgfrb",
                "C1qa",
                "Hba-a1")

## DoHeatmap(this_seu, features = toplot_gens, size = 3, group.by = "cellTypeFinal")

this_sce = my.convertToSCE(this_seu)

## adapted scater code for heatmap
object = this_sce
dat_to_use = as.matrix(assay(object, "logcounts"))
dat = dat_to_use[toplot_gens, ]
oo = order(this_sce$cellTypeFinal)
zlim = c(-2,2)

heat.vals = dat
heat.vals <- heat.vals - rowMeans(heat.vals)
extreme <- max(abs(zlim))

zlim <- c(-extreme, extreme)
heat.vals[heat.vals < zlim[1]] <- zlim[1]
heat.vals[heat.vals > zlim[2]] <- zlim[2]
## color <- eval(formals(pheatmap::pheatmap)$color, envir=environment(pheatmap::pheatmap))
color <- inferno(100)
color.breaks <- seq(zlim[1], zlim[2], length.out=length(color)+1L) 
col_scale <- scater:::.get_palette("tableau10medium")
colour_columns_by = "cellTypeFinal"
by_exprs_values = "logcounts"

column_annotation_colors = list()
if (length(colour_columns_by)) {
    column_variables <- list()
    
    for (i in seq_along(colour_columns_by)) { 
        field <- colour_columns_by[[i]]
        colour_by_out <- retrieveCellInfo(object, field,
                                          exprs_values = by_exprs_values)
        
        if (is.null(colour_by_out$val)) { 
            next
        } else if (is.numeric(colour_by_out$val)) { 
            colour_fac <- colour_by_out$val
            col_scale <- viridis(25)
        } else {
            colour_fac <- as.factor(colour_by_out$val)
            
            nlevs_colour_by <- nlevels(colour_fac)
            if (nlevs_colour_by <= 10) {
                col_scale <- scater:::.get_palette("tableau10medium")
            } else if (nlevs_colour_by > 10 && nlevs_colour_by <= 20) {
                col_scale <- scater:::.get_palette("tableau20") 
            } else {
                col_scale <- viridis(nlevs_colour_by)                    
            }
            
            col_scale <- col_scale[seq_len(nlevs_colour_by)]
            names(col_scale) <- levels(colour_fac)
        }
        
        col_name <- colour_by_out$name
        if (col_name=="") {
            col_name <- paste0("unnamed", i)
        }
        column_variables[[col_name]] <- colour_fac
        if (is.null(column_annotation_colors[[col_name]])) {
            column_annotation_colors[[col_name]] <- col_scale
        }
    }
    
    # No need to subset for 'columns' or 'order_columns_by',
    # as pheatmap::pheatmap uses the rownames to handle this for us.
    column_variables <- do.call(data.frame,
                                c(column_variables, list(row.names=colnames(object))))
    column_annotation_colors <- column_annotation_colors[colnames(column_variables)]
} else {
    column_variables <- column_annotation_colors <- NULL
}

tab = as.vector(table(this_sce$cellTypeFinal))
gaps_vals = tab[1]
a = tab[1]
for(i in 2:length(tab)){
    gaps_vals = c(gaps_vals, a + tab[i])
    a = a + tab[i]
}

p1 <- pheatmap(t(heat.vals[, oo]),
               scale = "row",
               color = color,
               breaks = color.breaks,
               cluster_cols = FALSE,
               cluster_rows = FALSE,
               show_rownames = FALSE,
               annotation_row = column_variables,
               annotation_colors = column_annotation_colors,
               angle = 45,
               border = NA,
               annotation_names_row = FALSE,
               fontsize_col = 12,
               gaps_row = gaps_vals)

figFile = paste0(THIS_FIGS_DIR, "fig1e-heatmapCellTypeMarkers_", suff, ".jpg")
print(figFile)
ggsave(file = figFile,
       p1,
       device = "jpeg",
       width = 10,
       height = 7)

figFile = paste0(THIS_FIGS_DIR, "fig1e-heatmapCellTypeMarkers_", suff, ".pdf")
print(figFile)
ggsave(file = figFile,
       p1,
       device = "pdf",
       width = 10,
       height = 7)

############################################################
############################################################
############################################################
