# Supplementary material for: Single-cell transcriptomic analysis identifies murine heart molecular features at embryonic and neonatal stages
Source: Nat Commun. 2022 Dec 27;13:7960. doi: 10.1038/s41467-022-35691-7 (PMC9794824; doi:10.1038/s41467-022-35691-7)
Supplement: Supplementary file 18 — Supplementary Software 1 [file 41467_2022_35691_MOESM18_ESM.zip › code/fig1_umaps_CD1.R]

############################################################
############################################################
## fig 1 CD1
############################################################
############################################################
library(Seurat, lib.loc = "/home/abha/R/x86_64-pc-linux-gnu-library/4.0/")
library(scater)
library(ggplot2)
library(cowplot)
library(dplyr)
source("scriptUtils.R")

############################################################
############################################################
PROJ_SRC_DIR = "/home/abha/multiseq_all/git/multiseq2/srcII/"
ORIG_RAWDATA_DIR = paste0("/home/abha/multiseq_all/data/") ## docker
TOP_DATA_DIR = ORIG_RAWDATA_DIR
TOP_CR_DIR = paste0(TOP_DATA_DIR, "cellrangerII/")

PROJ_PROCDATA_DIR = paste0(PROJ_SRC_DIR, "../procSept2021/")
PROJ_FIGS_DIR = paste0(PROJ_SRC_DIR, "../figuresSept2021/")
PROJ_RESULTS_DIR = paste0(PROJ_SRC_DIR, "../resultsSept2021/")

THIS_SRC_DIR = paste0(getwd(), "/")
THIS_FIGS_DIR = "./"

############################################################
############################################################
strain = "CD1"
suff1 = paste0(strain, "_filt")

seu <- seuMarked <- readRDS(paste0(PROJ_PROCDATA_DIR, "seuAll_", suff1, "_FinalMark.rds"))
seuClean <- readRDS(paste0(PROJ_PROCDATA_DIR, "seuAll_", suff1, "_FinalClean.rds"))

sce = my.convertToSCE(seu)
sceClean = my.convertToSCE(seuClean)

############################################################
## including exclude* cells
p1 <- DimPlot(seu,
              reduction = "umap",
              pt.size = 0.5,
              label = T) +
    NoLegend() +
    theme(plot.title = element_text(size = 14)) +
    ggtitle("colored by cluster; including exclude* cells")
figFile = paste0(THIS_FIGS_DIR, "fig1Try-umapMainAll_ColoredByCluster_", suff1, ".pdf")
ggsave(file = figFile,
       p1,
       device = "pdf",
       width = 8,
       height = 8)

p2 <- DimPlot(seu,
              reduction = "umap",
              group.by = "markFinal") +
    ggtitle("colored by cell type; including exclude* cells") +
    theme(plot.title = element_text(size = 14)) +
    guides(color = guide_legend(ncol = 1,
                                override.aes = list(size = 2)))
figFile = paste0(THIS_FIGS_DIR, "fig1Try-umapMainAll_ColoredByCelltype_", suff1, ".pdf")
ggsave(file = figFile,
       p2,
       device = "pdf",
       width = 8,
       height = 8)

## ## diff color scheme
## mycc = colorRampPalette(okabe)(length(unique(seu$markFinal)))
## names(mycc) = levels(seu$markFinal)
## p3 <- DimPlot(seu,
##               reduction = "umap",
##               group.by = "markFinal",
##               cols = mycc) +
##     theme(plot.title = element_text(size = 14)) +
##     guides(color = guide_legend(ncol = 1,
##                                 override.aes = list(size = 2))) +
##     ggtitle("colored by cell type; including exclude* cells")
## figFile = paste0(THIS_FIGS_DIR, "fig1Try-umapMainAll_ColoredByCelltypeDiffCol_", suff1, ".pdf")
## ggsave(file = figFile,
##        p3,
##        device = "pdf",
##        width = 8,
##        height = 8)

############################################################
## excluding exclude* cells; clean obj; celltypes from immune and mural cells are separate
p11 <- DimPlot(seuClean,
               reduction = "umap",
               pt.size = 0.5) +
    theme(plot.title = element_text(size = 14)) +
    ggtitle("colored by cluster; final cleaned; sep")
figFile = paste0(THIS_FIGS_DIR, "fig1-umapMainClean_ColoredByClusterSep_", suff1, ".pdf")
ggsave(file = figFile,
       p11,
       device = "pdf",
       width = 8,
       height = 7)

p4 <- DimPlot(seuClean,
              reduction = "umap",
              group.by = "markFinal") + 
    theme(plot.title = element_text(size = 14)) +
    ggtitle("colored by cell type; cleaned")
figFile = paste0(THIS_FIGS_DIR, "fig1-umapMainClean_ColoredByCelltypeSep_", suff1, ".pdf")
ggsave(file = figFile,
       p4,
       device = "pdf",
       width = 8,
       height = 8)

## diff col
## mycc = colorRampPalette(okabe)(length(unique(seu$markFinal)))
## names(mycc) = levels(seu$markFinal)
## p41 <- DimPlot(seuClean,
##                reduction = "umap",
##                group.by = "markFinal",
##                cols = mycc) + 
##     theme(plot.title = element_text(size = 14)) +
##     guides(color = guide_legend(ncol = 1,
##                                 override.aes = list(size = 2))) +
##     ggtitle("colored by cell type; cleaned")
## figFile = paste0(THIS_FIGS_DIR, "fig1-umapMainClean_ColoredByCelltypeDiffCol_", suff1, ".pdf")
## ggsave(file = figFile,
##        p41,
##        device = "pdf",
##        width = 8,
##        height = 8)


############################################################
## excluding exclude* cells; clean obj; celltypes from immune and mural cells are now combined
p42 <- DimPlot(seuClean,
               reduction = "umap",
               group.by = "cellTypeFinal") +
    guides(color = guide_legend(ncol = 1,
                                override.aes = list(size = 2)))  +
    theme(plot.title = element_text(size = 14)) +
    ggtitle("colored by cell type; cleaned; combined")
figFile = paste0(THIS_FIGS_DIR, "fig1-umapMainClean_ColoredByCelltypeComb_", suff1, ".pdf")
ggsave(file = figFile,
       p42,
       device = "pdf",
       width = 8,
       height = 8)

## diff col with sce
p5 <- plotReducedDim(sceClean,
                     dimred = "umap",
                     colour_by = "cellTypeFinal") +
    ggtitle("colored by cell type; cleaned; combined; diff col scheme") +
    theme(plot.title = element_text(size = 14),
          text = element_text(size = 14)) + 
    guides(color = guide_legend(title = "cell_type")) ## +
    ## ggtitle("CD1; final")
figFile = paste0(THIS_FIGS_DIR, "fig1-umapMainClean_ColoredByCelltypeCombDiffCol_", suff1, ".pdf")
ggsave(file = figFile,
       p5,
       device = "pdf",
       width = 8,
       height = 8)

## p6 <- plotReducedDim(sce,
##                      dimred = "umap",
##                      colour_by = "markFinal") +
##     theme(plot.title = element_text(size = 14),
##           text = element_text(size = 14,
##                               family = "Arial")) + 
##     xlab("UMAP1") +
##     ylab("UMAP2") +
##     guides(color = guide_legend(title = "cell_type")) +
##     ggtitle("CD1; final including exclude* cells")

############################################################
############################################################
############################################################
