# Supplementary material for: Single-cell transcriptomic analysis identifies murine heart molecular features at embryonic and neonatal stages
Source: Nat Commun. 2022 Dec 27;13:7960. doi: 10.1038/s41467-022-35691-7 (PMC9794824; doi:10.1038/s41467-022-35691-7)
Supplement: Supplementary file 18 — Supplementary Software 1 [file 41467_2022_35691_MOESM18_ESM.zip › code/fig1_umaps_CD1B6.R]

############################################################
############################################################
## sup fig S8 CD1B6
############################################################
############################################################
library(Seurat, lib.loc = "/home/abha/R/x86_64-pc-linux-gnu-library/4.0/")
library(scater)
library(ggplot2)
library(cowplot)
library(dplyr)
source("scriptUtils.R")

############################################################
############################################################
PROJ_SRC_DIR = "/home/abha/multiseq_all/git/multiseq2/srcII/"
ORIG_RAWDATA_DIR = paste0("/home/abha/multiseq_all/data/") ## docker
TOP_DATA_DIR = ORIG_RAWDATA_DIR
TOP_CR_DIR = paste0(TOP_DATA_DIR, "cellrangerII/")

PROJ_PROCDATA_DIR = paste0(PROJ_SRC_DIR, "../procSept2021/")
PROJ_FIGS_DIR = paste0(PROJ_SRC_DIR, "../figuresSept2021/")
PROJ_RESULTS_DIR = paste0(PROJ_SRC_DIR, "../resultsSept2021/")

THIS_SRC_DIR = paste0(getwd(), "/")
THIS_FIGS_DIR = "./"

############################################################
############################################################
strain = "CD1B6"
suff1 = paste0(strain, "_filt")

seu_int <- readRDS(paste0(PROJ_PROCDATA_DIR, "seuAll_", suff1, ".rds"))

## sce = my.convertToSCE(seu_int)
## sceClean = my.convertToSCE(seuClean)

p1 <- DimPlot(object = seu_int,
              reduction = "umap",
              pt.size = .5,
              group.by = "strain",
              label = FALSE,
              label.size = 4) +
    theme(plot.title = element_text(size = 6))
## figFile = paste0(THIS_FIGS_DIR,"figS8-umapMainColoredByStrain_", suff1, ".jpg")
## print(figFile)
## ggsave(file = figFile,
##        p1,
##        device = "jpeg",
##        width = 7,
##        height = 7)

figFile = paste0(THIS_FIGS_DIR, "figS8-umapMainColoredByStrain_", suff1, ".pdf")
print(figFile)
ggsave(file = figFile,
       p1,
       device = "pdf",
       width = 7,
       height = 7)

p1 <- DimPlot(object = seu_int,
              reduction = "umap",
              pt.size = .5,
              group.by = "sample",
              label = FALSE,
              label.size = 4) +
    theme(plot.title = element_text(size = 6))
## figFile = paste0(THIS_FIGS_DIR, "figS8-umapMainColoredBySample_", suff1, ".jpg")
## print(figFile)
## ggsave(file = figFile,
##        p1,
##        device = "jpeg",
##        width = 7,
##        height = 7)

figFile = paste0(THIS_FIGS_DIR, "figS8-umapMainColoredBySample_", suff1, ".pdf")
print(figFile)
ggsave(file = figFile,
       p1,
       device = "pdf",
       width = 7,
       height = 7)


p1 <- DimPlot(object = seu_int,
              reduction = "umap",
              pt.size = .5,
              group.by = "stage",
              label = FALSE,
              label.size = 4) +
    theme(plot.title = element_text(size = 6))
## figFile = paste0(THIS_FIGS_DIR, "figS8-umapMainColoredByStage_", suff1, ".jpg")
## print(figFile)
## ggsave(file = figFile,
##        p1,
##        device = "jpeg",
##        width = 7,
##        height = 7)

figFile = paste0(THIS_FIGS_DIR, "figS8-umapMainColoredByStage_", suff1, ".pdf")
print(figFile)
ggsave(file = figFile,
       p1,
       device = "pdf",
       width = 7,
       height = 7)

p1 <- DimPlot(object = seu_int,
              reduction = "umap",
              pt.size = .5,
              group.by = "cell_type_specFinal",
              label = FALSE) +
        theme(plot.title = element_text(size = 6))

## sce = my.convertToSCE(seu_int)
## p4 <- plotReducedDim(sce, dimred = "umap", colour_by = "cell_type_specFinal") + ggtitle("cleaned; diff col scheme")

## pp = plot_grid(p1, p4, ncol = 2)
## figFile = paste0(THIS_FIGS_DIR, "figS8-umapMainColoredByCellType_", suff1, "_1.jpg")
## print(figFile)
## ggsave(file = figFile,
##        pp,
##        device = "jpg",
##        width = 12,
##        height = 7)

figFile = paste0(THIS_FIGS_DIR, "figS8-umapMainColoredByCellType_", suff1, ".pdf")
print(figFile)
ggsave(file = figFile,
       p1,
       device = "pdf",
       width = 7,
       height = 7)


############################################################
############################################################
############################################################
