# Supplementary material for: Single-cell transcriptomic analysis identifies murine heart molecular features at embryonic and neonatal stages
Source: Nat Commun. 2022 Dec 27;13:7960. doi: 10.1038/s41467-022-35691-7 (PMC9794824; doi:10.1038/s41467-022-35691-7)
Supplement: Supplementary file 18 — Supplementary Software 1 [file 41467_2022_35691_MOESM18_ESM.zip › code/fig2a_umapByPseudotimeMonocle.R]

############################################################
############################################################
## monocle3-reltd
## fig2 umap colored by pseudotime (monocle 3)
############################################################
############################################################
library(Seurat, lib.loc = "/home/abha/R/x86_64-pc-linux-gnu-library/4.0/")
library(scater)
library(ggplot2)
library(cowplot)
library(dplyr)
library(pheatmap)
## source("scriptUtils.R")
library(dplyr)
library(data.table)
library(monocle3, lib.loc = "/home/abha/R/x86_64-pc-linux-gnu-library/4.0/")
library(SeuratWrappers, lib.loc = "/home/abha/R/x86_64-pc-linux-gnu-library/4.0/")

library(gprofiler2, lib.loc = "/home/abha/R/x86_64-pc-linux-gnu-library/4.0/")
## using archived version of ensembl due to some issues at the time we
## ran this. Now, sticking with that version since figs based on those
set_base_url("http://biit.cs.ut.ee/gprofiler_archive3/e102_eg49_p15")

############################################################
############################################################
PROJ_SRC_DIR = "/home/abha/multiseq_all/git/multiseq2/srcII/"
ORIG_RAWDATA_DIR = paste0("/home/abha/multiseq_all/data/") ## docker
TOP_DATA_DIR = ORIG_RAWDATA_DIR
TOP_CR_DIR = paste0(TOP_DATA_DIR, "cellrangerII/")

PROJ_PROCDATA_DIR = paste0(PROJ_SRC_DIR, "../procSept2021/")
PROJ_FIGS_DIR = paste0(PROJ_SRC_DIR, "../figuresSept2021/")
PROJ_RESULTS_DIR = paste0(PROJ_SRC_DIR, "../resultsSept2021/")

THIS_SRC_DIR = paste0(getwd(), "/")
THIS_FIGS_DIR = "./"
THIS_RESULTS_DIR = "./"

############################################################
############################################################
strain = "CD1"
suff = paste0(strain, "_filt")
seu <- readRDS(paste0(PROJ_PROCDATA_DIR, "seuAll_", suff, "_FinalClean.rds"))
md = seu@meta.data

############################################################
############################################################
spec_celltypes = levels(md$cellTypeFinal)

seuSubsets.lst = list()
for(ind in 1:length(spec_celltypes)){
    this_celltype = spec_celltypes[ind]
    print(this_celltype)
    seu <- readRDS(file = paste0(PROJ_PROCDATA_DIR, "seuSubsetCleanRerun_", this_celltype, "_", suff, "CellCycle.rds"))
    seuSubsets.lst[[this_celltype]] = seu
}


############################################################
## adapted from monocle3 doc
get_earliest_principal_node <- function(cds, time_bin = "E9.5-E12.5"){
    cat("Cells nearest the earlies stages \n")
    tab = table(cds$stage)
    e0 = c("E9.5", "E10.5", "E11.5")
    cat("Cells from these stages considered to be where starting point could be:", e0)
    cell_ids <- colnames(cds)[which(cds$stage %in% e0)]
    
    closest_vertex <-
        cds@principal_graph_aux[["UMAP"]]$pr_graph_cell_proj_closest_vertex
    closest_vertex <- as.matrix(closest_vertex[colnames(cds), ])

    root_pr_nodes <-
        igraph::V(principal_graph(cds)[["UMAP"]])$name[as.numeric(names(which.max(table(closest_vertex[cell_ids,]))))]
    root_pr_nodes
}

## run monocle3 analyses
for(ind in 1:length(spec_celltypes)){
    this_celltype = spec_celltypes[ind]
    print(this_celltype)
    ## seu <- readRDS(file = paste0(PROJ_PROCDATA_DIR, "seuSubsetCleanRerun_", this_celltype, "_", suff, ".rds"))
    seu = seuSubsets.lst[[this_celltype]]
    pD = seu@meta.data
    rD = seu@assays$RNA@meta.features
    cds = as.cell_data_set(seu)
    cds <- cluster_cells(cds)
    names(cds@clusters$UMAP$partitions) <- rownames(seu@meta.data)
    nPcs = seu@reductions$numPCs
    cell_total = cds$Size_Factor 
    sfs = cell_total/exp(mean(log(cell_total)))
    cds$Size_Factor_Mon3 = cds$Size_Factor
    cds$Size_Factor = sfs ## cds$Size_Factor * 1e-6

    cds = learn_graph(cds, use_partition = TRUE)
    this_early_stage = "E9.5-E12.5"
    cds <- order_cells(cds,
                       reduction_method = "UMAP",
                       root_pr_nodes = get_earliest_principal_node(cds, time_bin = this_early_stage))
    
    seu <- AddMetaData(
        seu,
        metadata = cds@principal_graph_aux@listData$UMAP$pseudotime,
        col.name = "pst_mon3"
    )
    
    ## test whether cells at similar positions on the trajectory have correlated expression
    pr_graph_test_res <- graph_test(cds, neighbor_graph = "principal_graph", cores = 8)
    df = pr_graph_test_res
    df = df[order(df$q_value), ]

    dat = assay(cds, "counts")
    tt = rowSums(dat > 0)
    df$detected = tt[rownames(df)]

    df2 = df[which(df$morans_I > 0.15 & df$q_value < 0.01), ]; dim(df2)
    
    ## md = median(df$morans_I, na.rm = TRUE)
    ## mad = mad(df$morans_I, na.rm = TRUE)
    ## thresh = md + 3*mad
    ## df0 = df[which(df$morans_I > thresh & df$q_value < 0.01), ]; dim(df0)
    ## df1 = df0
    ## df1 = df1[order(df1$morans_I, decreasing = T), ]
    ## df1 = df1[1:1000,]
    ## df2 = df[which(df$morans_I > 0.15 & df$q_value < 0.01), ]; dim(df2)
    ## ## https://www.nature.com/articles/s41588-021-00806-1

    pr_deg_ids = rownames(df2)
    ## collect trajectory-variable genes into modules
    cell_group_df <- tibble::tibble(cell = row.names(colData(cds)), 
                                    cell_group = colData(cds)$stage)

    set.seed(1234)
    ## gene_module_df0 <- find_gene_modules(cds[pr_deg_ids,], resolution = 1e-3)
    gene_module_df1 <- find_gene_modules(cds[pr_deg_ids,], resolution = c(10^seq(-6,-2)))
    agg_mat1 <- aggregate_gene_expression(cds, gene_module_df1, cell_group_df)
    row.names(agg_mat1) <- paste0("Module ", row.names(agg_mat1))
    p1 <- pheatmap::pheatmap(agg_mat1,
                             cluster_rows = TRUE,
                             cluster_cols = FALSE,
                             scale = "column",
                             clustering_method = "ward.D2",
                             fontsize = 6)
    ## figFile =
    ##     paste0(THIS_FIGS_DIR, "fig3-heatmapMonocle3FromSeuRerun_",
    ##            this_celltype, "_", suff, ".jpg")
    ## print(figFile)
    ## save_plot(figFile,
    ##           p1,
    ##           base_width = 7,
    ##           base_height = 7)
    figFile =
        paste0(THIS_FIGS_DIR, "fig3-heatmapMonocle3FromSeuRerun_",
               this_celltype, "_", suff, ".pdf")
    print(figFile)
    save_plot(figFile,
              p1,
              base_width = 7,
              base_height = 7)

    ## changed dir name for simplicity
    ## resDir = paste0(THIS_RESULTS_DIR, "resMonocle3FromSeuHRerun_", this_celltype, "_", suff, "/")
    resDir = paste0(THIS_RESULTS_DIR, "resMonocle3_", this_celltype, "_", suff, "/")
    system(paste0("mkdir -p ", resDir))
    res.lst  = list("cds" = cds,
                    "pr_graph_test_res" = pr_graph_test_res,
                    "pr_deg_ids" = pr_deg_ids,
                    "gene_module_df1" = gene_module_df1)
    ## saveRDS(res.lst, file = paste0(resDir, "resMonocle3FromSeuHRerun_", this_celltype, "_", suff, ".rds"))
    saveRDS(res.lst, file = paste0(resDir, "resMonocle3_", this_celltype, "_", suff, ".rds"))
} 

## a <-
##     readRDS("../../resultsII/resMonocle3FromSeuHRerun_atrial_cm_CD1m7NoGFCRResDef/resMonocle3FromSeuHRerun_atrial_cm_CD1m7NoGFCRResDef.rds")

############################################################
## fig2a umap by pseudotime
############################################################
for(ind in 1:length(spec_celltypes)){
    this_celltype = spec_celltypes[ind]
    print(this_celltype)
    ##    seu <- readRDS(file = paste0(PROJ_PROCDATA_DIR, "seuSubsetCleanRerun_", this_celltype, "_", suff, ".rds"))
    seu = seuSubsets.lst[[this_celltype]]
    pD = seu@meta.data
    rD = seu@assays$RNA@meta.features

    resDir = paste0(THIS_RESULTS_DIR, "resMonocle3_", this_celltype, "_", suff, "/")
    res.lst <- readRDS(file = paste0(resDir, "resMonocle3_", this_celltype, "_", suff, ".rds"))
    cds = res.lst$cds
    pr_graph_test_res = res.lst$pr_graph_test_res
    pr_deg_ids = res.lst$pr_deg_ids
    gene_module_df1 = res.lst$gene_module_df1

    p1 <- plot_cells(cds,
                     label_cell_groups = FALSE,
                     label_groups_by_cluster = FALSE,
                     label_leaves = TRUE,
                     label_branch_points = TRUE,
                     label_principal_points = TRUE,
                     graph_label_size = 2.5,
                     cell_size = 1)
    p2 <- plot_cells(cds,
                     color_cells_by = "pseudotime",
                     label_cell_groups = FALSE,
                     label_groups_by_cluster = FALSE,
                     label_leaves = TRUE,
                     label_branch_points = TRUE,
                     label_principal_points = TRUE,
                     graph_label_size = 2.5,
                     cell_size = 1)
    p3 <- plot_cells(cds,
                     color_cells_by = "stage",
                     label_cell_groups = FALSE,
                     label_groups_by_cluster = FALSE,
                     label_leaves = TRUE,
                     label_branch_points = TRUE,
                     label_principal_points = TRUE,
                     graph_label_size = 2.5,
                     cell_size = 1)
    pp = plot_grid(p1, p2, p3, ncol = 3)

    ## ## figFile = paste0(resDir, "fig2-umapMonocle3FromSeuHRerun_", this_celltype, "_", suff, ".jpg")
    ## figFile = paste0(THIS_FIGS_DIR, "fig2-umapMonocle3FromSeuHRerun_", this_celltype, "_", suff, ".jpg")
    ## print(figFile)
    ## save_plot(figFile,
    ##           pp,
    ##           base_width = 18,
    ##           base_height = 6)
    figFile = paste0(THIS_FIGS_DIR, "fig2Try-umapSubsetCleanRerunMonocle3_", this_celltype, "_ColoredByStagePstClust_", suff, ".pdf")
    print(figFile)
    save_plot(figFile,
              pp,
              base_width = 18,
              base_height = 6)

    figFile = paste0(THIS_FIGS_DIR, "fig2-umapSubsetCleanRerun_", this_celltype, "_ColoredByPseudotime_", suff, ".pdf")
    print(figFile)
    ggsave(file = figFile,
           p2,
           device = "pdf",
           width = 9,
           height = 7)
}

############################################################
## gprofiler
## get ensg ids of genes in modules; run gprofiler
## didn't write out the gene lists this time since running gprof in R
## messier code here for gprofiler stuff (previously we had multiple
## lists) cleaned up slightly in zone scripts 
############################################################
## gProfResAll.lst = list()
for(ind in 1:length(spec_celltypes)){
    this_celltype = spec_celltypes[ind]
    print(this_celltype)
    ## seu <- readRDS(file = paste0(PROJ_PROCDATA_DIR, "seuSubsetCleanRerun_", this_celltype, "_", suff, ".rds"))
    seu = seuSubsets.lst[[this_celltype]]
    pD = seu@meta.data
    rD = seu@assays$RNA@meta.features

    resDir = paste0(THIS_RESULTS_DIR, "resMonocle3_", this_celltype, "_", suff, "/")
    res.lst <- readRDS(file = paste0(resDir, "resMonocle3_", this_celltype, "_", suff, ".rds"))
    cds = res.lst$cds
    pr_graph_test_res = res.lst$pr_graph_test_res
    pr_deg_ids = res.lst$pr_deg_ids
    gene_module_df1 = res.lst$gene_module_df1

    getG <- function(gene_module_df){
        numModules = length(unique(gene_module_df$module))
        this_ensg.lst = list()
        for(m in 1:numModules){
            this_g = gene_module_df[gene_module_df$module == m, ]$id
            this_ensg = rowData(cds)[this_g, ]$ID
            this_ensg.lst[[m]] = this_ensg
        }
        return(this_ensg.lst)
    }
    ## write out ensg lists (run gprofiler directly)
    g1.lst <- getG(gene_module_df1)
    names(g1.lst) = paste0("Mod", 1:length(g1.lst))
    ## lapply(seq_along(g1.lst), function(mm){
    ##     this_ensg = g1.lst[[mm]]
    ##     write(this_ensg, file = paste0(resDir,
    ##                                    "tMod_deg_Mod", mm,
    ##                                    "_", this_celltype, "_", suff, ".txt"))
    ## })
    
    gProfRes.lst = list()
    for(i in 1:length(g1.lst)){
        ## this.ensg = fread(ff[i], head = F)$V1
        this.ensg = g1.lst[[i]]
        gostres <- gost(query = this.ensg,
                        organism = "mmusculus",
                        ordered_query = FALSE, 
                        multi_query = FALSE,
                        significant = TRUE,
                        exclude_iea = FALSE, 
                        measure_underrepresentation = FALSE,
                        evcodes = TRUE, 
                        user_threshold = 0.05,
                        correction_method = "g_SCS", 
                        domain_scope = "annotated",
                        custom_bg = NULL, 
                        numeric_ns = "",
                        sources = c("GO:BP"),
                        as_short_link = FALSE)
        if(is.null(gostres)){
            gostres <- gost(query = this.ensg,
                            organism = "mmusculus",
                            ordered_query = FALSE, 
                            multi_query = FALSE,
                            significant = FALSE,
                            exclude_iea = FALSE, 
                            measure_underrepresentation = FALSE,
                            evcodes = TRUE, 
                            user_threshold = 0.05,
                            correction_method = "g_SCS", 
                            domain_scope = "annotated",
                            custom_bg = NULL, 
                            numeric_ns = "",
                            sources = c("GO:BP"),
                            as_short_link = FALSE)
        }
        gProfRes.lst[[i]] = gostres
    }
    names(gProfRes.lst) = names(g1.lst)
    outFile = paste0(resDir, "gProfGOBPfdr0.05orAll_", this_celltype, "_", suff, "_e102.rds")
    print(outFile)
    saveRDS(gProfRes.lst, file = outFile)
    
    ## clean up gprof results
    tmp.lst = lapply(gProfRes.lst, function(gostres){
        gores.dt = data.table(gostres$result)
        gores.dt[,"evidence_codes" := NULL]
        
        ## limiting to terms that are not too generic
        ## gores.dt = gores.dt[term_size <= 400, c(3,4,6,11, 15)]
        gores.dt = gores.dt[term_size <= 400, c(3,4,6,9,11,15)]
        gores.dt[, "neglog10pval" := -log10(p_value)]
        toret.dt = gores.dt[, c("term_id", "term_name",
                                "neglog10pval", "intersection_size", "intersection")]
        return(toret.dt)
    })
    names(tmp.lst) = names(gProfRes.lst)
    tmp.dt = do.call(rbind, tmp.lst)
    tmp.dt[, "module" := rep(names(tmp.lst), unlist(lapply(tmp.lst, nrow)))]
    setcolorder(tmp.dt, c(6, 1:5))
    outFile = paste0(resDir, "gProfGOBPfdr0.05OrAll_", this_celltype, "_AllModules_e102.txt")
    write.table(tmp.dt, file = outFile,
                sep = "\t",
                row.names = F,
                col.names = T,
                quote = F)
    
    ## Write out indiv module results
    modules = unique(tmp.dt$module)
    nMods = length(modules)
    for(j in 1:nMods){
        this = tmp.dt[module == modules[j], ]
        outFile = paste0(resDir, "gProfGOBPfdr0.05OrAll_", this_celltype, "_",
                         modules[j], "_e102.txt")
        write.table(this, file = outFile,
                    sep = "\t",
                    row.names = F,
                    col.names = T,
                    quote = F)
    }
    ## gProfResAll.lst[[this_celltype]] = gProfRes.lst ## not saving
}

    
############################################################
############################################################
############################################################
