# Supplementary material for: Single-cell transcriptomic analysis identifies murine heart molecular features at embryonic and neonatal stages
Source: Nat Commun. 2022 Dec 27;13:7960. doi: 10.1038/s41467-022-35691-7 (PMC9794824; doi:10.1038/s41467-022-35691-7)
Supplement: Supplementary file 18 — Supplementary Software 1 [file 41467_2022_35691_MOESM18_ESM.zip › code/fig3a_umapByZone.R]

############################################################
############################################################
## fig3 zone-wise umaps
############################################################
############################################################
library(Seurat, lib.loc = "/home/abha/R/x86_64-pc-linux-gnu-library/4.0/")
library(scater)
library(ggplot2)
library(cowplot)
library(dplyr)
library(pheatmap)
## source("../sept_000_scriptUtils.R")

############################################################
############################################################
PROJ_SRC_DIR = "/home/abha/multiseq_all/git/multiseq2/srcII/"
ORIG_RAWDATA_DIR = paste0("/home/abha/multiseq_all/data/") ## docker
TOP_DATA_DIR = ORIG_RAWDATA_DIR
TOP_CR_DIR = paste0(TOP_DATA_DIR, "cellrangerII/")

PROJ_PROCDATA_DIR = paste0(PROJ_SRC_DIR, "../procSept2021/")
PROJ_FIGS_DIR = paste0(PROJ_SRC_DIR, "../figuresSept2021/")
PROJ_RESULTS_DIR = paste0(PROJ_SRC_DIR, "../resultsSept2021/")

THIS_SRC_DIR = paste0(getwd(), "/")
THIS_FIGS_DIR = "./"

############################################################
############################################################
strain = "CD1"
suff = paste0(strain, "_filt")
seu <- readRDS(paste0(PROJ_PROCDATA_DIR, "seuAll_", suff, "_FinalClean.rds"))
md = seu@meta.data
spec_celltypes = levels(md$cellTypeFinal)

## for subset objects where std workflow has been rerun
lapply(seq_along(spec_celltypes), function(ind){
    this_celltype = spec_celltypes[ind]
    print(this_celltype)
    
    seu <- readRDS(file = paste0(PROJ_PROCDATA_DIR, "seuSubsetCleanRerun_", this_celltype, "_", suff, ".rds"))
    p2 <- DimPlot(seu, group.by = "zone") +
        ggtitle(paste0(this_celltype, "; cleaned, rerun; colored by zone;", ncol(seu)))
    ## figFile = paste0(THIS_FIGS_DIR, "fig3a-umapSubsetCleanRerun_", this_celltype, "_ColoredByZone_", suff, ".jpg")
    ## print(figFile)
    ## ggsave(file = figFile,
    ##        p2,
    ##        device = "jpg",
    ##        width = 9,
    ##        height = 7)
    
    figFile = paste0(THIS_FIGS_DIR, "fig3a-umapSubsetCleanRerun", this_celltype, "ColoredByZone_", suff, ".pdf")
    print(figFile)
    ggsave(file = figFile,
           p2,
           device = "pdf",
           width = 9,
           height = 7)
})

############################################################
############################################################
############################################################
