# Supplementary material for: Single-cell transcriptomic analysis identifies murine heart molecular features at embryonic and neonatal stages
Source: Nat Commun. 2022 Dec 27;13:7960. doi: 10.1038/s41467-022-35691-7 (PMC9794824; doi:10.1038/s41467-022-35691-7)
Supplement: Supplementary file 18 — Supplementary Software 1 [file 41467_2022_35691_MOESM18_ESM.zip › code/fig3_dgeZone.R]

############################################################
############################################################
## fig3; dge b/w zones in celltypes
############################################################
############################################################
library(Seurat, lib.loc = "/home/abha/R/x86_64-pc-linux-gnu-library/4.0/")
library(scater)
library(ggplot2)
library(cowplot)
library(dplyr)
library(pheatmap)
source("scriptUtils.R")
library(gprofiler2, lib.loc = "/home/abha/R/x86_64-pc-linux-gnu-library/4.0/")
set_base_url("http://biit.cs.ut.ee/gprofiler_archive3/e102_eg49_p15")
library(data.table)

############################################################
############################################################
PROJ_SRC_DIR = "/home/abha/multiseq_all/git/multiseq2/srcII/"
ORIG_RAWDATA_DIR = paste0("/home/abha/multiseq_all/data/") ## docker
TOP_DATA_DIR = ORIG_RAWDATA_DIR
TOP_CR_DIR = paste0(TOP_DATA_DIR, "cellrangerII/")

PROJ_PROCDATA_DIR = paste0(PROJ_SRC_DIR, "../procSept2021/")
PROJ_FIGS_DIR = paste0(PROJ_SRC_DIR, "../figuresSept2021/")
PROJ_RESULTS_DIR = paste0(PROJ_SRC_DIR, "../resultsSept2021/")

THIS_SRC_DIR = paste0(getwd(), "/")
THIS_FIGS_DIR = "./"
THIS_RESULTS_DIR = "./"

############################################################
############################################################
strain = "CD1"
suff = paste0(strain, "_filt")
seu <- readRDS(paste0(PROJ_PROCDATA_DIR, "seuAll_", suff, "_FinalClean.rds"))
md = seu@meta.data
spec_celltypes = levels(md$cellTypeFinal)

############################################################
seuSubsets.lst = list()
for(ind in 1:length(spec_celltypes)){
    this_celltype = spec_celltypes[ind]
    print(this_celltype)
    seu <- readRDS(file = paste0(PROJ_PROCDATA_DIR, "seuSubsetCleanRerun_", this_celltype, "_", suff, "CellCycle.rds"))
    seuSubsets.lst[[this_celltype]] = seu
}

############################################################
## diff umaps
############################################################
for(ind in 1:length(spec_celltypes)){
    this_celltype = spec_celltypes[ind]
    print(this_celltype)
    seu <- seuSubsets.lst[[this_celltype]]

    sce = my.convertToSCE(seu)
    p1 <- plotReducedDim(sce, dimred = "umap", colour_by = "seurat_clusters", text_by = "seurat_clusters")
    p2 <- plotReducedDim(sce, dimred = "umap", colour_by = "zone", text_by = "seurat_clusters")
    p3 <- plotReducedDim(sce, dimred = "umap", colour_by = "stage", text_by = "seurat_clusters")
    pp = plot_grid(p1, p2, p3, ncol = 2)
    figFile = paste0(THIS_FIGS_DIR, "fig3Try-umapZoneReltd_", this_celltype, "_", suff, ".jpg")
    print(figFile)
    save_plot(figFile,
              pp,
              base_width = 9,
              base_height = 7)
    
}

############################################################
## for selected celltypes, run L vs R dge analyses for the corresponding subset of clusters
## stage pooled, and then clusters within a zone pooled
############################################################
spec_celltypes1 = c("atrial_cm", "endocardial_ec", "epicardial", "fibroblasts")
fdrThresh = 0.1
dge_res.lst = list()
for(ind in 1:length(spec_celltypes1)){
    this_celltype = spec_celltypes1[ind]
    print(this_celltype)
    seu <- seuSubsets.lst[[this_celltype]]
    pD = seu@meta.data
    rD = seu@assays$RNA@meta.features

    if(this_celltype == "atrial_cm"){
        cat(this_celltype, ": DGE using clusters 0,1,4,6 \n")
        seu_subset = seu[, which(seu$seurat_clusters %in% c("0", "1", "4", "6"))]
        this_pD = seu_subset@meta.data
        this_pD$ident = "-"
        this_pD[which(seu_subset$seurat_clusters %in% c("0", "6")), ]$ident = "LA"  
        this_pD[which(seu_subset$seurat_clusters %in% c("1", "4")), ]$ident = "RA"
        seu_subset@meta.data = this_pD
        Idents(seu_subset) = "ident"
        outTerm = paste0("LACl0_6VsRACl1_4")
    } else if(this_celltype == "endocardial_ec"){
        cat(this_celltype, ": DGE using clusters 0,1 \n")
        seu_subset = seu[, which(seu$seurat_clusters %in% c("0", "1"))]
        this_pD = seu_subset@meta.data
        this_pD$ident = "-"
        this_pD[which(seu_subset$seurat_clusters %in% c("0")), ]$ident = "RA"  
        this_pD[which(seu_subset$seurat_clusters %in% c("1")), ]$ident = "LA"
        seu_subset@meta.data = this_pD
        Idents(seu_subset) = "ident"
        outTerm = paste0("LACl1VsRACl0")
    } else if(this_celltype == "epicardial"){
        cat(this_celltype, ": DGE using clusters 1,2 \n")
        seu_subset = seu[, which(seu$seurat_clusters %in% c("1", "2"))]
        this_pD = seu_subset@meta.data
        this_pD$ident = "-"
        this_pD[which(seu_subset$seurat_clusters %in% c("1")), ]$ident = "RA"  
        this_pD[which(seu_subset$seurat_clusters %in% c("2")), ]$ident = "LA"
        seu_subset@meta.data = this_pD
        Idents(seu_subset) = "ident"
        outTerm = paste0("LACl2VsRACl1")
    } else if(this_celltype == "fibroblasts"){
        cat(this_celltype, ": DGE using clusters 1,8,3,4 \n")
        seu_subset = seu[, which(seu$seurat_clusters %in% c("1", "8", "3", "4"))]
        this_pD = seu_subset@meta.data
        this_pD$ident = "-"
        this_pD[which(seu_subset$seurat_clusters %in% c("1", "8")), ]$ident = "LA"  
        this_pD[which(seu_subset$seurat_clusters %in% c("3", "4")), ]$ident = "RA"
        seu_subset@meta.data = this_pD
        Idents(seu_subset) = "ident"
        outTerm = paste0("LACl1_8VsRACl3_4")
    } 

    comp1 = "LA"  
    comp2 = "RA"
    comp = paste0(comp1, "vs", comp2) ## note here LA is comp1, so neg logfc means lower in la
    cat(comp, "\n")
    resDir = paste0(THIS_RESULTS_DIR, "resDGEZone_", this_celltype, "_", suff, "/")
    system(paste0("mkdir -p ", resDir))
    
    this_out = FindMarkers(seu_subset,
                           ident.1 = comp1,
                           ident.2 = comp2,
                           latent.vars = "batch",
                           test.use = "MAST",
                           logfc.threshold = 0.25,
                           min.pct = 0.1,
                           only.pos = FALSE)
    print(dim(this_out))
    this_out1 = this_out[which(this_out$p_val_adj <= fdrThresh), ]
    print(dim(this_out1))

    ## all results
    outFile = paste0(resDir, "genesUpDown_", this_celltype, "_", comp, "_", outTerm, ".txt")
    write.table(this_out, file = outFile,
                sep = "\t",
                row.names = T,
                col.names = NA)
    ## significantly DE results at fdr cutoff
    outFile = paste0(resDir, "dgeUpDown_", this_celltype, "_", comp, "_", outTerm, "_fdr", fdrThresh, ".txt")
    write.table(this_out1, file = outFile,
                sep = "\t",
                row.names = T,
                col.names = NA)
    
    ## for gprofiler
    la_up = this_out1[which(sign(this_out1$avg_log2FC) == 1), ]
    ra_up = this_out1[which(sign(this_out1$avg_log2FC) == -1), ]
    
    this.ensg = rD[rownames(this_out1), ]$ID
    gostres1 = run_gProf(this.ensg)
    this.ensg = rD[rownames(la_up), ]$ID
    gostres2 = run_gProf(this.ensg)
    this.ensg = rD[rownames(ra_up), ]$ID
    gostres3 = run_gProf(this.ensg)
    
    toret1.dt = clean_gProf(gostres1)
    toret2.dt = clean_gProf(gostres2)
    toret3.dt = clean_gProf(gostres3)
    
    outFile = paste0(resDir, "gProf_dgeUpDown_", this_celltype, "_", comp, "_", outTerm, "_fdr", fdrThresh, ".txt")
    write.table(toret1.dt,
                file = outFile,
                sep = "\t",
                row.names = F,
                col.names = T,
                quote = F)
    outFile = paste0(resDir, "gProf_dgeUpInLA_", this_celltype, "_", comp, "_", outTerm, "_fdr", fdrThresh, ".txt")
    write.table(toret2.dt,
                file = outFile,
                sep = "\t",
                row.names = F,
                col.names = T,
                quote = F)
    outFile = paste0(resDir, "gProf_dgeUpInRA_", this_celltype, "_", comp, "_", outTerm, "_fdr", fdrThresh, ".txt")
    write.table(toret3.dt,
                file = outFile,
                sep = "\t",
                row.names = F,
                col.names = T,
                quote = F)
    outFile = paste0(resDir, "gProfAllRes_", this_celltype, "_", comp, "_", outTerm, "_fdr", fdrThresh, ".rds")
    gProfRes.lst = list(gostres1, gostres2, gostres3)
    saveRDS(gProfRes.lst, file = gsub(".txt", ".rds", outFile))
    dge_res.lst[[this_celltype]] = this_out
}


############################################################
## barplots 
############################################################
## so again
for(ind in 1:length(spec_celltypes1)){
    this_celltype = spec_celltypes1[ind]
    print(this_celltype)
    seu <- seuSubsets.lst[[this_celltype]]
    if(this_celltype == "atrial_cm"){
        seu_subset = seu[, which(seu$seurat_clusters %in% c("0", "1", "4", "6"))]
        this_pD = seu_subset@meta.data
        this_pD$ident = "-"
        this_pD[which(seu_subset$seurat_clusters %in% c("0", "6")), ]$ident = "LA"  
        this_pD[which(seu_subset$seurat_clusters %in% c("1", "4")), ]$ident = "RA"
        seu_subset@meta.data = this_pD
        Idents(seu_subset) = "ident"
        outTerm = paste0("LACl0_6VsRACl1_4")
    } else if(this_celltype == "endocardial_ec"){
        seu_subset = seu[, which(seu$seurat_clusters %in% c("0", "1"))]
        this_pD = seu_subset@meta.data
        this_pD$ident = "-"
        this_pD[which(seu_subset$seurat_clusters %in% c("0")), ]$ident = "RA"  
        this_pD[which(seu_subset$seurat_clusters %in% c("1")), ]$ident = "LA"
        seu_subset@meta.data = this_pD
        Idents(seu_subset) = "ident"
        outTerm = paste0("LACl1VsRACl0")
    } else if(this_celltype == "epicardial"){
        seu_subset = seu[, which(seu$seurat_clusters %in% c("1", "2"))]
        this_pD = seu_subset@meta.data
        this_pD$ident = "-"
        this_pD[which(seu_subset$seurat_clusters %in% c("1")), ]$ident = "RA"  
        this_pD[which(seu_subset$seurat_clusters %in% c("2")), ]$ident = "LA"
        seu_subset@meta.data = this_pD
        Idents(seu_subset) = "ident"
        outTerm = paste0("LACl2VsRACl1")
    } else if(this_celltype == "fibroblasts"){
        seu_subset = seu[, which(seu$seurat_clusters %in% c("1", "8", "3", "4"))]
        this_pD = seu_subset@meta.data
        this_pD$ident = "-"
        this_pD[which(seu_subset$seurat_clusters %in% c("1", "8")), ]$ident = "LA"  
        this_pD[which(seu_subset$seurat_clusters %in% c("3", "4")), ]$ident = "RA"
        seu_subset@meta.data = this_pD
        Idents(seu_subset) = "ident"
        outTerm = paste0("LACl1_8VsRACl3_4")
    } 
    comp1 = "LA"  
    comp2 = "RA"
    comp = paste0(comp1, "vs", comp2) ## note here LA is comp1, so neg logfc means lower in la
    cat(comp, "\n")
    resDir = paste0(THIS_RESULTS_DIR, "resDGEZone_", this_celltype, "_", suff, "/")
    
    tab2 = table(seu$seurat_clusters, seu$stage)
    tab21 = tab2/rowSums(tab2) * 100
    dt = data.table(tab21)
    setnames(dt, c("cluster", "stage", "perc"))
    dt$stage = factor(dt$stage, levels = levels(seu_subset$stage))
    
    la_cls = as.vector(unique(seu_subset[, seu_subset$ident == "LA"]$seurat_clusters))
    ra_cls = as.vector(unique(seu_subset[, seu_subset$ident == "RA"]$seurat_clusters))
    cls = c(la_cls, ra_cls)
    
    dt1 = dt[cluster %in% c(la_cls, ra_cls), ]
    dt1$ident = "-"
    dt1[cluster %in% la_cls, ]$ident = "LA"
    dt1[cluster %in% ra_cls, ]$ident = "RA"
    dt1$cluster = factor(dt1$cluster, levels = c(la_cls, ra_cls))
    g1 <- ggplot(dt1, aes(stage, perc, fill = ident)) +
        geom_bar(stat = "identity")
    g2 <- ggplot(dt1, aes(stage, perc, fill = ident)) +
        geom_bar(stat = "identity") +
        facet_grid(cluster ~ .)
    pp = plot_grid(g1, g2, ncol = 1)
    figFile = paste0(THIS_FIGS_DIR, "fig3b-barplotsZoneReltd_", this_celltype, "_", suff, ".pdf")
    print(figFile)
    save_plot(figFile,
              pp,
              base_width = 8,
              base_height = 7)

}


############################################################
## for atrial vs ventricular DGE in fibroblasts
############################################################
ind = 4
fdrThresh = 0.1
dge_res.lst = list()
this_celltype = spec_celltypes1[ind]
print(this_celltype)
seu <- seuSubsets.lst[[this_celltype]]
pD = seu@meta.data
rD = seu@assays$RNA@meta.features

seu_subset = seu[, which(seu$seurat_clusters %in% c("1", "3", "0", "5"))]
this_pD = seu_subset@meta.data
this_pD$ident = "-"
this_pD[which(seu_subset$seurat_clusters %in% c("1", "3")), ]$ident = "A"  
this_pD[which(seu_subset$seurat_clusters %in% c("0", "5")), ]$ident = "V"
seu_subset@meta.data = this_pD
Idents(seu_subset) = "ident"
outTerm = paste0("ACl1_3VsVCl0_5")

comp1 = "A"  
comp2 = "V"
comp = paste0(comp1, "vs", comp2) ## note here LA is comp1, so neg logfc means lower in la
cat(comp, "\n")
## resDir = paste0("../resultsII/resDGEZoneMonocle3Rerun_", this_celltype, "_", suff2, "/")
resDir = paste0(THIS_RESULTS_DIR, "resDGEZone_", this_celltype, "_", suff, "/")

this_out = FindMarkers(seu_subset,
                       ident.1 = comp1,
                       ident.2 = comp2,
                       latent.vars = "batch",
                       test.use = "MAST",
                       logfc.threshold = 0.25,
                       min.pct = 0.1,
                       only.pos = FALSE)
print(dim(this_out))
this_out1 = this_out[which(this_out$p_val_adj <= fdrThresh), ]
print(dim(this_out1)) ## 618

outFile = paste0(resDir, "genesUpDown_", this_celltype, "_", comp, "_", outTerm, ".txt")
write.table(this_out, file = outFile,
            sep = "\t",
            row.names = T,
            col.names = NA)
outFile = paste0(resDir, "dgeUpDown_", this_celltype, "_", comp, "_", outTerm, "_fdr", fdrThresh, ".txt")
write.table(this_out1, file = outFile,
            sep = "\t",
            row.names = T,
            col.names = NA)

a_up = this_out1[which(sign(this_out1$avg_log2FC) == 1), ]
v_up = this_out1[which(sign(this_out1$avg_log2FC) == -1), ]

this.ensg = rD[rownames(this_out1), ]$ID
gostres1 = run_gProf(this.ensg)
this.ensg = rD[rownames(a_up), ]$ID
gostres2 = run_gProf(this.ensg)
this.ensg = rD[rownames(v_up), ]$ID
gostres3 = run_gProf(this.ensg)

toret1.dt = foo_clean_gProf(gostres1)
toret2.dt = foo_clean_gProf(gostres2)
toret3.dt = foo_clean_gProf(gostres3)
    
outFile = paste0(resDir, "gProf_dgeUpDown_", this_celltype, "_", comp, "_", outTerm, "_fdr", fdrThresh, ".txt")
write.table(toret1.dt,
            file = outFile,
            sep = "\t",
            row.names = F,
            col.names = T,
            quote = F)
outFile = paste0(resDir, "gProf_dgeUpInA_", this_celltype, "_", comp, "_", outTerm, "_fdr", fdrThresh, ".txt")
write.table(toret2.dt,
            file = outFile,
            sep = "\t",
            row.names = F,
            col.names = T,
            quote = F)
outFile = paste0(resDir, "gProf_dgeUpInV_", this_celltype, "_", comp, "_", outTerm, "_fdr", fdrThresh, ".txt")
write.table(toret3.dt,
            file = outFile,
            sep = "\t",
            row.names = F,
            col.names = T,
            quote = F)
outFile = paste0(resDir, "gProfAllRes_", this_celltype, "_", comp, "_", outTerm, "_fdr", fdrThresh, ".rds")
gProfRes.lst = list(gostres1, gostres2, gostres3)
saveRDS(gProfRes.lst, file = gsub(".txt", ".rds", outFile))


tab2 = table(seu$seurat_clusters, seu$stage)
tab21 = tab2/rowSums(tab2) * 100
dt = data.table(tab21)
setnames(dt, c("cluster", "stage", "perc"))
dt$stage = factor(dt$stage, levels = levels(seu_subset$stage))


a_cls = as.vector(unique(seu_subset[, seu_subset$ident == "A"]$seurat_clusters))
v_cls = as.vector(unique(seu_subset[, seu_subset$ident == "V"]$seurat_clusters))
cls = c(a_cls, v_cls)


dt1 = dt[cluster %in% c(a_cls, v_cls), ]
dt1$ident = "-"
dt1[cluster %in% a_cls, ]$ident = "A"
dt1[cluster %in% v_cls, ]$ident = "V"
dt1$cluster = factor(dt1$cluster, levels = c(a_cls, v_cls))
g1 <- ggplot(dt1, aes(stage, perc, fill = ident)) +
    geom_bar(stat = "identity")
g2 <- ggplot(dt1, aes(stage, perc, fill = ident)) +
    geom_bar(stat = "identity") +
    facet_grid(cluster ~ .)
pp = plot_grid(g1, g2, ncol = 1)
## figFile = paste0("../figuresII/03-barplotZoneReltd_", this_celltype, "_AvsV_", suff2, "_1.jpg")
figFile = paste0(THIS_FIGS_DIR, "fig3b-barplotsZoneReltd_", this_celltype, "_AvsV_", suff, ".pdf")
print(figFile)
save_plot(figFile,
          pp,
          base_width = 8,
          base_height = 7)


############################################################
## heatmap of top 10 DGE genes for fb analyses
############################################################
ind = 4
fdrThresh = 0.1
dge_res.lst = list()
this_celltype = spec_celltypes1[ind]
print(this_celltype)
seu <- seuSubsets.lst[[this_celltype]]
pD = seu@meta.data
rD = seu@assays$RNA@meta.features

seu_subset = seu[, which(seu$seurat_clusters %in% c("1", "3", "0", "5"))]
this_pD = seu_subset@meta.data
this_pD$ident = "-"
this_pD[which(seu_subset$seurat_clusters %in% c("1", "3")), ]$ident = "A"  
this_pD[which(seu_subset$seurat_clusters %in% c("0", "5")), ]$ident = "V"
seu_subset@meta.data = this_pD
Idents(seu_subset) = "ident"
outTerm = paste0("ACl1_3VsVCl0_5")

comp1 = "A"  
comp2 = "V"
comp = paste0(comp1, "vs", comp2) ## note here LA is comp1, so neg logfc means lower in la
cat(comp, "\n")
## resDir = paste0("../resultsII/resDGEZoneMonocle3Rerun_", this_celltype, "_", suff2, "/")
resDir = paste0(THIS_RESULTS_DIR, "resDGEZone_", this_celltype, "_", suff, "/")

outFile = paste0(resDir, "genesUpDown_", this_celltype, "_", comp, "_", outTerm, ".txt")
this_out <- read.table(outFile, head = T, stringsAsFactors = F, sep = "\t")
print(dim(this_out))
this_out1 = this_out[which(this_out$p_val_adj <= fdrThresh), ]
print(dim(this_out1)) ## 618

toplot_gens = this_out1[1:10,1]
p1 <- DoHeatmap(seu_subset, features = toplot_gens, size = 3, group.by = "ident")
## the same issue with blurry lines in the heatmap
figFile = paste0(THIS_FIGS_DIR, "fig3c-heatmapTop10DGE_", this_celltype, "_", comp, ".jpg")
save_plot(file = figFile,
          p1)

############################################################
## heatmap of top 10 DGE genes for atrial analyses
############################################################
spec_celltypes1 = c("atrial_cm", "endocardial_ec", "epicardial", "fibroblasts")
ind = 1
fdrThresh = 0.1

dge_res.lst = list()
this_celltype = spec_celltypes1[ind]
print(this_celltype)
seu <- seuSubsets.lst[[this_celltype]]
pD = seu@meta.data
rD = seu@assays$RNA@meta.features

cat(this_celltype, ": DGE using clusters 0,1,4,6 \n")
seu_subset = seu[, which(seu$seurat_clusters %in% c("0", "1", "4", "6"))]
this_pD = seu_subset@meta.data
this_pD$ident = "-"
this_pD[which(seu_subset$seurat_clusters %in% c("0", "6")), ]$ident = "LA"  
this_pD[which(seu_subset$seurat_clusters %in% c("1", "4")), ]$ident = "RA"
seu_subset@meta.data = this_pD
Idents(seu_subset) = "ident"
outTerm = paste0("LACl0_6VsRACl1_4")

comp1 = "LA"  
comp2 = "RA"
comp = paste0(comp1, "vs", comp2) ## note here LA is comp1, so neg logfc means lower in la
cat(comp, "\n")
resDir = paste0(THIS_RESULTS_DIR, "resDGEZone_", this_celltype, "_", suff, "/")
## all results
outFile = paste0(resDir, "genesUpDown_", this_celltype, "_", comp, "_", outTerm, ".txt")
this_out <- read.table(outFile, head = T, stringsAsFactors = F, sep = "\t")
print(dim(this_out))
this_out1 = this_out[which(this_out$p_val_adj <= fdrThresh), ]
print(dim(this_out1)) ## 177

toplot_gens = this_out1[1:10,1]
p1 <- DoHeatmap(seu_subset, features = toplot_gens, size = 3, group.by = "ident")
## figFile = paste0(THIS_FIGS_DIR, "fig3c-heatmapTop10DGE_", suff, ".pdf")
## print(figFile)
## save_plot(file = figFile,
##        p1)
## the same issue with blurry lines in the heatmap
figFile = paste0(THIS_FIGS_DIR, "fig3c-heatmapTop10DGE_", this_celltype, "_", comp, ".jpg")
save_plot(file = figFile,
          p1)

############################################################
############################################################
############################################################
