# Supplementary material for: Single-cell transcriptomic analysis identifies murine heart molecular features at embryonic and neonatal stages
Source: Nat Commun. 2022 Dec 27;13:7960. doi: 10.1038/s41467-022-35691-7 (PMC9794824; doi:10.1038/s41467-022-35691-7)
Supplement: Supplementary file 18 — Supplementary Software 1 [file 41467_2022_35691_MOESM18_ESM.zip › code/fig4_umapBarplotsCellCycle.R]

############################################################
############################################################
## cell cycle scores-related
## fig4 cell cycle umaps; barplots
############################################################
############################################################
library(Seurat, lib.loc = "/home/abha/R/x86_64-pc-linux-gnu-library/4.0/")
library(scater)
library(ggplot2)
library(cowplot)
library(dplyr)
library(pheatmap)
## source("scriptUtils.R")
library(tidyverse)
library(readxl)
library(biomaRt)
library(data.table)

############################################################
############################################################
PROJ_SRC_DIR = "/home/abha/multiseq_all/git/multiseq2/srcII/"
ORIG_RAWDATA_DIR = paste0("/home/abha/multiseq_all/data/") ## docker
TOP_DATA_DIR = ORIG_RAWDATA_DIR
TOP_CR_DIR = paste0(TOP_DATA_DIR, "cellrangerII/")

PROJ_PROCDATA_DIR = paste0(PROJ_SRC_DIR, "../procSept2021/")
PROJ_FIGS_DIR = paste0(PROJ_SRC_DIR, "../figuresSept2021/")
PROJ_RESULTS_DIR = paste0(PROJ_SRC_DIR, "../resultsSept2021/")

THIS_SRC_DIR = paste0(getwd(), "/")
THIS_FIGS_DIR = "./"

############################################################
############################################################
strain = "CD1"
suff = paste0(strain, "_filt")
seu <- readRDS(paste0(PROJ_PROCDATA_DIR, "seuAll_", suff, "_FinalClean.rds"))
md = seu@meta.data
spec_celltypes = levels(md$cellTypeFinal)

############################################################
## read in cell cycle genes from gli
############################################################
dat <- read_excel(paste0(ORIG_RAWDATA_DIR, "extdata/GL_CellCycleGenes_TableS2_20210212.xlsx"), col_names = F)
s.gg = pull(dat,2)
s.gg = s.gg[!is.na(s.gg)]
table(s.gg %in% rownames(seu)) ## all present

g2m.gg = pull(dat,4)
table(g2m.gg %in% rownames(seu)) ## all present
g2m.gg[!g2m.gg %in% rownames(seu)]
## [1] "Fam64a" "Hn1"   
g2m.gg = g2m.gg[g2m.gg %in% rownames(seu)]

############################################################
## assign cell cycle scores to top level obj
############################################################
seu <- CellCycleScoring(seu,
                        g2m.features = g2m.gg,
                        s.features = s.gg
                        )
saveRDS(seu, file = paste0(PROJ_PROCDATA_DIR, "seuAll_", suff, "FinalCleanCellCycle.rds"))
seuClean = seu

############################################################
## assign cell cycle scores to indvidual cleaned subsets
############################################################
seuSubset.lst = list()
for(ind in 1:length(spec_celltypes)){
    this_celltype = spec_celltypes[ind]
    print(this_celltype)
    seu <- readRDS(file = paste0(PROJ_PROCDATA_DIR, "seuSubsetCleanRerun_", this_celltype, "_", suff, ".rds"))
    print(dim(seu))
    
    g2m.gg = pull(dat,4)
    g2m.gg = g2m.gg[g2m.gg %in% rownames(seu)]
    
    seu <- CellCycleScoring(seu,
                            g2m.features = g2m.gg,
                            s.features = s.gg
                            )
    saveRDS(seu,file = paste0(PROJ_PROCDATA_DIR, "seuSubsetCleanRerun_", this_celltype, "_", suff, "CellCycle.rds"))
    seuSubset.lst[[this_celltype]] = seu
}


############################################################
## umaps by cell cycle
############################################################
lapply(seq_along(spec_celltypes), function(ind){
    this_celltype = spec_celltypes[ind]
    print(this_celltype)
    ## seu <- readRDS(file = paste0(PROJ_PROCDATA_DIR, "seuSubsetCleanRerun_", this_celltype, "_", suff, "CellCycle.rds"))
    seu = seuSubset.lst[[this_celltype]]
    
    tab = table(seu$Phase)
    leg_labs = paste0(names(tab), "(", tab[levels(factor(seu$Phase))], ")")
    names(leg_labs) = levels(factor(seu$Phase))

    p1 <- DimPlot(seu, pt.size = 0.5, group.by = "Phase") +
        ggtitle(paste0(this_celltype, "; cleaned; ", ncol(seu))) +
        scale_colour_discrete(name = "Phase", labels = leg_labs)
    ## figFile = paste0(THIS_FIGS_DIR, "fig4-umapSubsetCleanRerun_", this_celltype, "_ColoredByCellCyclePhase_", suff, ".jpg")
    ## print(figFile)
    ## ggsave(file = figFile,
    ##        p1,
    ##        device = "jpeg",
    ##        width = 7,
    ##        height = 7)
    figFile = paste0(THIS_FIGS_DIR, "fig4-umapSubsetCleanRerun_", this_celltype, "_ColoredByCellCyclePhase_", suff, ".pdf")
    print(figFile)
    ggsave(file = figFile,
           p1,
           device = "pdf",
           width = 7,
           height = 7)
    
})

############################################################
## barplots
############################################################
info.lst = list()
dt.lst = list()
for(ind in 1:length(spec_celltypes)){
    this_celltype = spec_celltypes[ind]
    print(this_celltype)
    seu = seuSubset.lst[[this_celltype]]
    dt = data.table(seu@meta.data[, c("cell_type_specFinal",
                                      "stage", "zone",
                                      "S.Score", "G2M.Score",
                                      "Phase")])

    tab = table(dt$stage, dt$Phase)
    perc = tab/rowSums(tab) *100
    dt1 = data.table("G1" = perc[, "G1"],
                     "G2M" = perc[, "G2M"],
                     "S" = perc[, "S"],
                     "tot" = rowSums(tab),
                     "stage" = rownames(tab),
                     "cellType" = this_celltype)
    info.lst[[this_celltype]] = dt1
    dt.lst[[this_celltype]] = dt
}
info.dt = rbindlist(info.lst)    
allStages = c("E9.5", "E10.5", "E11.5",
              "E12.5", "E13.5", "E14.5",
              "E15.5", "E16.5",
              "E17.5", "E18", "E18.5", 
              "P0", "P1", "P2", "P3",
              "P4", "P5", "P7", "P8", "P9")
allZones = c("LA", "LV", "RA", "RV")
orderByStage <- function(this_stages, what2order){
    oo = c()
    ll = levels(factor(what2order))
    for(i in 1:length(this_stages)){
        oo = c(oo, grep(this_stages[i], ll))
    }
    return(oo)
}
stage = info.dt$stage
stage.u = unique(stage)
## which stages present in data
this_stages = allStages[allStages %in% stage]

## order stage
ll = levels(factor(info.dt$stage))
oo = orderByStage(this_stages, info.dt$stage)
info.dt$stage = factor(info.dt$stage, levels = ll[oo])
info.dt$cellType = factor(info.dt$cellType, levels = spec_celltypes)

## p1 <- ggplot(info.dt, aes(x = cellType, y = G2M, fill = stage)) +
##     geom_bar(position = position_dodge(width = 0.8), stat = "identity") +
##     scale_fill_grey() +
##     theme_minimal() +
##     ggtitle("Perc of cells with G2M Phase; all cells")

info1.dt = info.dt[tot >= 10,]
p2 <- ggplot(info1.dt, aes(x = cellType, y = G2M, fill = stage)) +
    geom_bar(position = position_dodge(width = 0.8), stat = "identity") +
    scale_fill_grey() +
    theme_minimal()  +
    ggtitle("Perc of cells with G2M Phase; tot cells >= 10")
figFile = paste0(THIS_FIGS_DIR, "fig4-barplot_G2MPercByStage_", suff, "_tot10.pdf")
print(figFile)
ggsave(file = figFile,
       p2,
       device = "pdf",
       width = 10,
       height = 6)

info1.dt = info.dt[tot >= 20,]
p3 <- ggplot(info1.dt, aes(x = cellType, y = G2M, fill = stage)) +
    geom_bar(position = position_dodge(width = 0.8), stat = "identity") +
    scale_fill_grey() +
    theme_minimal()  +
    ggtitle("Perc of cells with G2M Phase; tot cells >= 20")

figFile = paste0(THIS_FIGS_DIR, "fig4-barplot_G2MPercByStage_", suff, "_tot20.pdf")
print(figFile)
ggsave(file = figFile,
       p3,
       device = "pdf",
       width = 10,
       height = 6)

## pp = plot_grid(p1, p2, ncol = 1)
## figFile = paste0(THIS_FIGS_DIR, "fig4-barplot_G2MPercByStage_", suff, ".pdf")
## print(figFile)
## ggsave(file = figFile,
##        pp,
##        device = "pdf",
##        width = 10,
##        height = 12)

############################################################
############################################################
## by zone
info.lst = list()
dt.lst = list()
for(ind in 1:length(spec_celltypes)){
    this_celltype = spec_celltypes[ind]
    print(this_celltype)
    seu = seuSubset.lst[[ind]]
    dt = data.table(seu@meta.data[, c("cell_type_specFinal",
                                      "stage", "zone",
                                      "S.Score", "G2M.Score",
                                      "Phase")])

    tab = table(dt$zone, dt$Phase)
    perc = tab/rowSums(tab) *100
    dt1 = data.table("G1" = perc[, "G1"],
                     "G2M" = perc[, "G2M"],
                     "S" = perc[, "S"],
                     "tot" = rowSums(tab),
                     "zone" = rownames(tab),
                     "cellType" = this_celltype)
    info.lst[[this_celltype]] = dt1
    dt.lst[[this_celltype]] = dt
}
info.dt = rbindlist(info.lst)    
info.dt$zone = factor(info.dt$zone, levels = c("LA", "LV", "RA", "RV"))
info.dt$cellType = factor(info.dt$cellType, levels = spec_celltypes)

p1 <- ggplot(info.dt, aes(x = cellType, y = G2M, fill = zone)) +
    geom_bar(position = position_dodge(width = 0.8), stat = "identity") +
    scale_fill_brewer(palette = "Paired") + 
    theme_minimal() +
    ggtitle("Perc of cells with G2M Phase; all cells")

info1.dt = info.dt[tot >= 10,]
p2 <- ggplot(info1.dt, aes(x = cellType, y = G2M, fill = zone)) +
    geom_bar(position = position_dodge(width = 0.8), stat = "identity") +
    scale_fill_brewer(palette = "Paired") + 
    theme_minimal()  +
    ggtitle("Perc of cells with G2M Phase; tot cells >= 10")
## pp = plot_grid(p1, p2, ncol = 1)
## figFile = paste0(PROJ_FIGS_DIR, "fig4H-barplotCleanRerun_G2MPercByZone_", suff2, ".jpg")
## print(figFile)
## ggsave(file = figFile,
##        pp,
##        device = "jpeg",
##        width = 10,
##        height = 12)
figFile = paste0(THIS_FIGS_DIR, "fig4-barplot_G2MPercByZone_", suff, "_tot10.pdf")
print(figFile)
ggsave(file = figFile,
       p2,
       device = "pdf",
       width = 10,
       height = 12)


info1.dt = info.dt[tot >= 20,]
p3 <- ggplot(info1.dt, aes(x = cellType, y = G2M, fill = zone)) +
    geom_bar(position = position_dodge(width = 0.8), stat = "identity") +
    scale_fill_brewer(palette = "Paired") + 
    theme_minimal()  +
    ggtitle("Perc of cells with G2M Phase; tot cells >= 20")
figFile = paste0(THIS_FIGS_DIR, "fig4-barplot_G2MPercByZone_", suff, "_tot20.pdf")
print(figFile)
ggsave(file = figFile,
       p3,
       device = "pdf",
       width = 10,
       height = 12)

############################################################
############################################################
############################################################
