# Supplementary material for: Single-cell transcriptomic analysis identifies murine heart molecular features at embryonic and neonatal stages
Source: Nat Commun. 2022 Dec 27;13:7960. doi: 10.1038/s41467-022-35691-7 (PMC9794824; doi:10.1038/s41467-022-35691-7)
Supplement: Supplementary file 18 — Supplementary Software 1 [file 41467_2022_35691_MOESM18_ESM.zip › code/fig6_heatmap.R]

library(harmony)
library(Seurat)
library(scater)
library(scran)
library(batchelor)
library(data.table)
library(pheatmap)
library(cowplot)
source("~/R/x86_64-pc-linux-gnu-library/4.0/sept_000_scriptUtils.R")
library(dplyr)

library(monocle3)
library(SeuratWrappers)
library(AUCell)
library(tidyverse)
library(readxl)
library(biomaRt)

seu <- readRDS("~/Downloads/CD1_update.rds")
seuClean <- seu
md = seuClean@meta.data
allStages = c("E9.5", "E10.5", "E11.5",
              "E12.5", "E13.5", "E14.5",
              "E15.5", "E16.5",
              "E17.5", "E18", "E18.5", 
              "P0", "P1", "P2", "P3",
              "P4", "P5", "P7", "P8", "P9")
allZones = c("LA", "LV", "RA", "RV")
md = orderLevels(md, allStages, allZones)
seuClean@meta.data = md

dat_out.dt <- readRDS(file = paste0("/bgfs/guangli/asb/sept2021/sept_fig6_gwas/tableS2_Nat2017.rds"))
humus_chd.gg = dat_out.dt[GeneMus != ""]$GeneMus
humus_chd.gg = humus_chd.gg[humus_chd.gg %in% rownames(seuClean)] ## 234

seu = seuClean
check.gg = humus_chd.gg
gl = humus_chd.gg
sce = my.convertToSCE(seuClean)

sce.agg1 = aggregateAcrossCells(sce,
                                ids = DataFrame(celltype = sce$cellTypeFinal,
                                                stage = sce$stage),
                                use_exprs_values = "logcounts",
                                statistics = "mean",
                                subset_row = humus_chd.gg)
cns = data.table(as.data.frame(colData(sce.agg1)[, c("cellTypeFinal", "stage")]))
new_names = apply(cns, 1, function(x){
  nn = paste0(x["stage"], "-", x["cellTypeFinal"])
  return(nn)
})
cns[, "name" := new_names]
colnames(sce.agg1) = cns$name

genes.use = humus_chd.gg
mat.use <- assay(sce.agg1, "logcounts")[genes.use, ]

genes.use = genes.use
mat.use <- assay(sce.agg1, "logcounts")[genes.use, ]

plotHeatmap(sce.agg1,
            features = humus_chd.gg,
            scale = T,
            center = T,
            zlim = c(-2,2),
            symmetric = TRUE,
            order_columns_by = c("cellTypeFinal","stage"),
            colour_columns_by = c("cellTypeFinal","stage"),
            cluster_cols = FALSE,
            fontsize_row = 8,
            main = "All mouse genes tab S2 genes")
