# Supplementary material for: Single-cell transcriptomic analysis identifies murine heart molecular features at embryonic and neonatal stages
Source: Nat Commun. 2022 Dec 27;13:7960. doi: 10.1038/s41467-022-35691-7 (PMC9794824; doi:10.1038/s41467-022-35691-7)
Supplement: Supplementary file 18 — Supplementary Software 1 [file 41467_2022_35691_MOESM18_ESM.zip › code/fig7_cellphonedb.R]

############################################################
## cellphonedb; create output excel sheet and dotplot
############################################################
library(Seurat, lib.loc = "/home/abha/R/x86_64-pc-linux-gnu-library/4.0/")
library(scater)
library(ggplot2)
library(cowplot)
library(dplyr)
library(pheatmap)
library(data.table)
source("scriptUtils.R")
library(ComplexHeatmap)
library(glue)

############################################################
############################################################
PROJ_SRC_DIR = "/home/abha/multiseq_all/git/multiseq2/srcII/"
ORIG_RAWDATA_DIR = paste0("/home/abha/multiseq_all/data/") ## docker
TOP_DATA_DIR = ORIG_RAWDATA_DIR
TOP_CR_DIR = paste0(TOP_DATA_DIR, "cellrangerII/")

PROJ_PROCDATA_DIR = paste0(PROJ_SRC_DIR, "../procSept2021/")
PROJ_FIGS_DIR = paste0(PROJ_SRC_DIR, "../figuresSept2021/")
PROJ_RESULTS_DIR = paste0(PROJ_SRC_DIR, "../resultsSept2021/")

THIS_SRC_DIR = paste0(getwd(), "/")
THIS_FIGS_DIR = "./"
THIS_RESULTS_DIR = "./"

############################################################
############################################################
strain = "CD1"
suff = paste0(strain, "_filt")
seu <- readRDS(paste0(PROJ_PROCDATA_DIR, "seuAll_", suff, "_FinalClean.rds"))
md = seu@meta.data
spec_celltypes = levels(md$cellTypeFinal)
seuClean = seu
pD <- md <- seuClean@meta.data
rD = seuClean@assays$RNA@meta.features

############################################################
## read in outputs after running cellphonedb
############################################################
geneshum3 <- readRDS(file = paste0(THIS_RESULTS_DIR, "geneshum3.rds"))
geneshum3.dt = data.table(geneshum3)
setnames(geneshum3.dt, "ensembl_gene_id", "ensembl")

ff <- Sys.glob(paste0(ORIG_RAWDATA_DIR, "extdata/cellphonedb/*.csv"))
cpdb.lst = list()
for(i in 1:length(ff)){
    dat = fread(ff[i], head = T, stringsAsFactors = F)
    cpdb.lst[[i]] = dat
}
names(cpdb.lst) = gsub(".csv", "", basename(ff))

gene_input.dt = cpdb.lst[["gene_input"]]
gene_input.dt = merge(gene_input.dt, geneshum3.dt, all.x = T, by = "ensembl")
this_gg = gene_input.dt$mouse
this_gg = this_gg[!is.na(this_gg)]

############################################################
foo.getGeneInfo <- function(input.dt, gene_input.dt){
    mm_gene_pair = c()
    mm_genes = c()
    for(kk in 1:nrow(input.dt)){
        pair = input.dt[kk, ]$interacting_pair
        
        ensg1 = input.dt[kk, ]$gene_a
        partner1 = input.dt[kk, ]$partner_a
        ensg2 = input.dt[kk, ]$gene_b
        partner2 = input.dt[kk, ]$partner_b
        
        if(grepl("complex", partner1)){
            partner1 = gsub("complex:", "", partner1)
            partner2 = gsub("simple:", "", partner2)

            aa = unlist(strsplit(partner1, split = "_"))
            if(length(aa) > 1){
                this_gs = gene_input.dt[match(aa, gene_name)]$mouse
                this_gs[is.na(this_gs)] = aa[is.na(this_gs)]
                g1 = paste0(this_gs, collapse = "_")
            } else {
                g1 = partner1
            }
            g2 = gene_input.dt[ensembl == ensg2 & uniprot == partner2]$mouse
        } else if(grepl("complex", partner2)){
            partner1 = gsub("simple:", "", partner1)
            partner2 = gsub("complex:", "", partner2)
            g1 = gene_input.dt[ensembl == ensg1 & uniprot == partner1]$mouse

            aa = unlist(strsplit(partner2, split = "_"))
            if(length(aa) > 1){
                this_gs = gene_input.dt[match(aa, gene_name)]$mouse
                this_gs[is.na(this_gs)] = aa[is.na(this_gs)]
                g2 = paste0(this_gs, collapse = "_")
            } else {
                g2 = partner2
            }
        } else if(grepl("complex", partner1) & grepl("complex", partner2)){
            stop("what?")
        } else {
            partner1 = gsub("simple:", "", partner1)
            partner2 = gsub("simple:", "", partner2)
            g1 = gene_input.dt[ensembl == ensg1 & uniprot == partner1]$mouse
            g2 = gene_input.dt[ensembl == ensg2 & uniprot == partner2]$mouse
        }
        mm_gene_pair = c(mm_gene_pair, paste0(g1, "_", g2))
        mm_genes = rbind(mm_genes, c(g1, g2))
    }
    input.dt[, "interacting_pair_mus" := mm_gene_pair]
    input.dt[, "mus_a" := mm_genes[, 1]]
    input.dt[, "mus_b" := mm_genes[, 2]]
    setcolorder(input.dt, c(1:12, 62:64, 13:61))
    return(input.dt)
}

############################################################
############################################################
stages = levels(seu$stage)
## adapted code;
outAll.lst <- outAll1.lst <- outAll2.lst <- list()
for(ind in 1:length(stages)){
    s = stages[ind]
    meta_file = paste0(THIS_RESULTS_DIR, "cpdb_metadata_", s, "_", suff, ".txt")
    inputDir = paste0("thresh0.2_", s, "/")
    filename = paste0(inputDir, "dotPlot_", s, "_0.pdf")
    means_path = paste0(inputDir, "means.txt")
    pvalues_path = paste0(inputDir, "pvalues.txt")
    sig_path = paste0(inputDir, "significant_means.txt")
    
    selected_rows <- selected_columns <- NULL

    all_pval0 = read.table(pvalues_path,
                           header = T,
                           stringsAsFactors = F,
                           sep = "\t",
                           comment.char = '',
                           check.names = F)
    all_means0 = read.table(means_path,
                            header = T,
                            stringsAsFactors = F,
                            sep = "\t",
                            comment.char = '',
                            check.names = F)
    intr_pairs = all_pval0$interacting_pair

    ## cn0 = colnames(all_pval0)
    ## cn1 = colnames(all_pval)

    ## tmp = all_pval0[1:10,]
    ## tmp1 = tmp[, -c(1:11)]
    
    all_pval = all_pval0[,-c(1:11)]
    all_means = all_means0[,-c(1:11)]
    if(is.null(selected_rows)){
        selected_rows = intr_pairs
    }
    if(is.null(selected_columns)){
        selected_columns = colnames(all_pval)
        cat(length(selected_columns), "\n")
    }
    sel_pval = all_pval[match(selected_rows, intr_pairs), selected_columns]
    sel_means = all_means[match(selected_rows, intr_pairs), selected_columns]
    
    df_names = expand.grid(selected_rows, selected_columns)
    pval = unlist(sel_pval)
    pval[pval==0] = 0.0009
    plot.data = cbind(df_names, pval)
    pr = unlist(as.data.frame(sel_means))
    pr[pr==0] = 1
    plot.data = cbind(plot.data,log2(pr))
    colnames(plot.data) = c('pair', 'clusters', 'pvalue', 'mean')
    rownames(plot.data) = c()

    ## plot.data[grep("vascular", plot.data$clusters), ]
    
    ll = levels(plot.data$clusters)
    pp = as.data.frame(do.call(rbind, strsplit(ll, split = "\\|")))
    pp[,1] = factor(pp[,1])
    pp[,2] = factor(pp[,2])
    l1 = levels(pp[,1])
    l2 = levels(pp[,2])
    cts = c("atrial_cm", "ventricular_cm",
            "endocardial_ec", "vascular_ec",
            "epicardial", "fibroblasts",
            "mural_cells", "immune", "blood")
    l1 = l1[match(cts, l1)]
    l1 = l1[!is.na(l1)]
    l2 = l2[match(cts, l2)]
    l2 = l2[!is.na(l2)]
    levels(pp[,1]) = l1
    levels(pp[,2]) = l2
    pp = pp[order(pp[,1],pp[,2]), ]
    levels(plot.data$clusters) = paste0(pp[,1], "|", pp[,2])

    ## focus on results from the sig file
    sigdat.dt = fread(sig_path,
                      header = T,
                      stringsAsFactors = F)

    ii = which(sigdat.dt$rank < 1)
    ## ii = which(!apply(second.dt, 1, function(x) all(is.na(x))))
    sigdatRes.dt = sigdat.dt[ii, ]
    cat("Only rank < 1: ", nrow(sigdat.dt), " -> ", nrow(sigdatRes.dt), "\n")
    ## add gene info
    sigdatRes.dt = foo.getGeneInfo(sigdatRes.dt, gene_input.dt)
    tmp.dt = sigdatRes.dt[, c("interacting_pair", "interacting_pair_mus", "mus_a", "mus_b")]
    tmp.dt = unique(tmp.dt)

    ## sometimes we get duplicate entries due to multiple ensg ids etc
    toplot = plot.data[which(plot.data$pair %in% unique(sigdatRes.dt$interacting_pair)), ]
    toplot$pair = factor(toplot$pair)
    
    pps = unique(toplot$pair)
    out.lst = list()
    for(kk in 1:length(pps)){
        this = toplot[which(toplot$pair == pps[kk]), ]
        out.lst[[kk]] = this
    }
    names(out.lst) = pps
    ord.lst = unlist(lapply(out.lst, function(x) length(which(x$pvalue <= 0.05))))

    tt = data.table("interacting_pair" = unique(toplot$pair))
    tt = merge(tt, tmp.dt, by = "interacting_pair")
    tt = data.frame(tt)
    rownames(tt ) = tt$interacting_pair
    toplot = cbind(toplot, tt[as.character(toplot$pair), 2:4])

    toplot1 = toplot[which(toplot$pair %in% pps[order(ord.lst)[1:50]]), ]
    toplot2 = toplot[which(toplot$pair %in% pps[order(ord.lst, decreasing = T)[1:50]]), ]

    tab = sort(table(toplot$pair))
    outAll.lst[[s]] = toplot
    outAll1.lst[[s]] = toplot1
    outAll2.lst[[s]] = toplot2
}

lala = toplot[grep("vascular", toplot$clusters), ]
tmp = lala
tmp = tmp[which(tmp$pvalue <= 0.05), ]
tmp = tmp[order(tmp$pvalue, -tmp$mean), ]

## get only sig results
outAllSig.lst <- lapply(seq_along(outAll.lst), function(ind){
    tmp = outAll.lst[[ind]]
    tmp = tmp[which(tmp$pvalue <= 0.05), ]
    tmp = tmp[order(tmp$pvalue, -tmp$mean), ]
    tmp$stage = names(outAll.lst)[ind]
    return(tmp)
})
outAllSig.dt = data.table(do.call(rbind, outAllSig.lst))

tmp.dt = outAllSig.dt[, c("pair", "stage")]
red.dt = tmp.dt[, lapply(.SD, redRows, douniq = T), by = "pair"]
dim(red.dt) ## 474 
red.dt[, "numStages" := lengths(strsplit(red.dt$stage, split = ","))]
red1.dt = red.dt[, c("pair", "stage", "numStages")]
red1.dt = red1.dt[order(numStages), ]

library(openxlsx)
wb <- createWorkbook()
addWorksheet(wb = wb, sheetName = "Sheet1")
writeData(wb = wb, x = red1.dt, sheet = "Sheet1", rowNames = FALSE)
addWorksheet(wb = wb, sheetName = "Sheet2")
writeData(wb = wb,x = outAllSig.dt, sheet = "Sheet2", rowNames = FALSE)
saveWorkbook(wb, paste0(THIS_RESULTS_DIR, 'cellphonedbStageRes.xlsx'))

############################################################
## fig7 dotplot
############################################################
my_palette <- colorRampPalette(c("black", "blue", "yellow", "red"), alpha=TRUE)(n=399) ## adapted 

red.dt = outAllSig.dt[, lapply(.SD, redRows, douniq = T), by = "pair"]
dim(red.dt) 
red.dt[, "numStages" := lengths(strsplit(red.dt$stage, split = ","))]
red.dt[, "numClusters" := lengths(strsplit(red.dt$clusters, split = ","))]
red1.dt = red.dt[, c("pair", "clusters", "stage", "numClusters", "numStages")]

## only those interactions that show up in only 1 stage as sig 
red2.dt = red1.dt[which(numStages == 1), ]
toplotByStage.lst = list()
for(ind in 1:nrow(red2.dt)){
    pair = as.character(red2.dt[ind, ]$pair)
    stage = red2.dt[ind, ]$stage
    tmp = outAll.lst[[stage]]
    tmp = tmp[which(tmp$pair == pair), ]
    tmp$stage = stage
    rownames(tmp) = c()
    toplotByStage.lst[[ind]] = tmp
}
aa = do.call(rbind, toplotByStage.lst)
length(unique(aa$pair)) ## 48
aa$pair = factor(aa$pair, levels = unique(aa$pair))
aa$stage = factor(aa$stage, levels = unique(aa$stage))


ll = levels(aa$clusters)
pp = as.data.frame(do.call(rbind, strsplit(ll, split = "\\|")))
pp[,1] = factor(pp[,1])
pp[,2] = factor(pp[,2])
l1 = levels(pp[,1])
l2 = levels(pp[,2])
cts = c("atrial_cm", "ventricular_cm",
        "endocardial_ec", "vascular_ec",
        "epicardial", "fibroblasts",
        "mural_cells", "immune", "blood")
l1 = l1[match(cts, l1)]
l1 = l1[!is.na(l1)]
l2 = l2[match(cts, l2)]
l2 = l2[!is.na(l2)]
levels(pp[,1]) = l1
levels(pp[,2]) = l2
pp = pp[order(pp[,1],pp[,2]), ]
levels(aa$clusters) = paste0(pp[,1], "|", pp[,2])


tableau10medium = scater:::.get_palette("tableau10medium")
pal = colorRampPalette(okabe)(length(unique(aa$stage)))
pal = pal[as.numeric(aa$stage)]

library(tidyverse)
library(ggtext)
library(glue)
data = tibble(aa)
data = data %>% mutate(
             color = pal, 
             name = glue("<i style='color:{color}'>{pair}</i>")
             )
data$name = factor(data$name, levels = unique(data$name))
g1 <- ggplot(data, aes(x = clusters, y = name)) +
    geom_point(aes(size = -log10(pvalue), color = mean)) +
    scale_color_gradientn('Log2 mean (Molecule 1, Molecule 2)', colors = my_palette) +
    theme_bw() +
    theme(panel.grid.minor = element_blank(),
          panel.grid.major = element_blank(),
          axis.text = element_text(size = 10, colour = "black"),
          axis.text.x = element_text(angle = 90, hjust = 1),
          ## axis.text.y = element_text(size = 8, colour = "black"),
          axis.title=element_blank(),
          panel.border = element_rect(size = 0.7, linetype = "solid", colour = "black"),
          axis.text.y = element_markdown(size = 9)
          ) +
    ggtitle("lig-rec interaction sig in only 1 stage, pval <=0.05")
ggsave(file = paste0(THIS_FIGS_DIR, "fig7-dotPlot_ligRecSig1Stage.pdf"),
       g1,
       width = 20,
       height = 12)

############################################################
## barplots
############################################################
## no. of interactions for each no. of stages
tab = table(red1.dt$numStages)
df = data.frame("numStages" = factor(names(tab), levels = 1:18),
                "numInteractions" = as.vector(tab))
g1 <- ggplot(df, aes(numStages, numInteractions)) +
    geom_bar(stat = "identity") +
    ggtitle("no. of interactions at differerent no of stages")

ggsave(file = paste0(THIS_FIGS_DIR, "fig7-barPlot_numIntVsnumStages.pdf"),
       g1,
       width = 8,
       height = 8)

############################################################
## no. of interactions at each stage
tmp.dt = outAllSig.dt[, c("pair", "stage")]
tmp1.dt = unique(tmp.dt)
tmp2.dt = tmp1.dt[, .(count = .N), by = "stage"]
df = data.frame("stage" = factor(tmp2.dt$stage, levels = tmp2.dt$stage),
                "numInteractions" = tmp2.dt$count)

g1 <- ggplot(df, aes(stage, numInteractions)) +
    geom_bar(stat = "identity") +
    ggtitle("no. of unique interactions at each stage")
ggsave(file = paste0(THIS_FIGS_DIR, "fig7-barPlot_numIntVsStage.pdf"),
       g1,
       width = 8,
       height = 8)

############################################################
############################################################


############################################################
## zone results
############################################################
zones = levels(seu$zone)
## adapted code;
outAll.lst <- outAll1.lst <- outAll2.lst <- list()
for(ind in 1:length(zones)){
    s = zones[ind]
    meta_file = paste0(THIS_RESULTS_DIR, "cpdb_metadata_", s, "_", suff, ".txt")
    inputDir = paste0("thresh0.2_", s, "/")
    filename = paste0(inputDir, "dotPlot_", s, "_0.pdf")
    means_path = paste0(inputDir, "means.txt")
    pvalues_path = paste0(inputDir, "pvalues.txt")
    sig_path = paste0(inputDir, "significant_means.txt")
    
    selected_rows <- selected_columns <- NULL

    all_pval0 = read.table(pvalues_path,
                           header = T,
                           stringsAsFactors = F,
                           sep = "\t",
                           comment.char = '',
                           check.names = F)
    all_means0 = read.table(means_path,
                            header = T,
                            stringsAsFactors = F,
                            sep = "\t",
                            comment.char = '',
                            check.names = F)
    intr_pairs = all_pval0$interacting_pair

    ## cn0 = colnames(all_pval0)
    ## cn1 = colnames(all_pval)

    ## tmp = all_pval0[1:10,]
    ## tmp1 = tmp[, -c(1:11)]
    
    all_pval = all_pval0[,-c(1:11)]
    all_means = all_means0[,-c(1:11)]
    if(is.null(selected_rows)){
        selected_rows = intr_pairs
    }
    if(is.null(selected_columns)){
        selected_columns = colnames(all_pval)
        cat(length(selected_columns), "\n")
    }
    sel_pval = all_pval[match(selected_rows, intr_pairs), selected_columns]
    sel_means = all_means[match(selected_rows, intr_pairs), selected_columns]
    
    df_names = expand.grid(selected_rows, selected_columns)
    pval = unlist(sel_pval)
    pval[pval==0] = 0.0009
    plot.data = cbind(df_names, pval)
    pr = unlist(as.data.frame(sel_means))
    pr[pr==0] = 1
    plot.data = cbind(plot.data,log2(pr))
    colnames(plot.data) = c('pair', 'clusters', 'pvalue', 'mean')
    rownames(plot.data) = c()

    ## plot.data[grep("vascular", plot.data$clusters), ]
    
    ll = levels(plot.data$clusters)
    pp = as.data.frame(do.call(rbind, strsplit(ll, split = "\\|")))
    pp[,1] = factor(pp[,1])
    pp[,2] = factor(pp[,2])
    l1 = levels(pp[,1])
    l2 = levels(pp[,2])
    cts = c("atrial_cm", "ventricular_cm",
            "endocardial_ec", "vascular_ec",
            "epicardial", "fibroblasts",
            "mural_cells", "immune", "blood")
    l1 = l1[match(cts, l1)]
    l1 = l1[!is.na(l1)]
    l2 = l2[match(cts, l2)]
    l2 = l2[!is.na(l2)]
    levels(pp[,1]) = l1
    levels(pp[,2]) = l2
    pp = pp[order(pp[,1],pp[,2]), ]
    levels(plot.data$clusters) = paste0(pp[,1], "|", pp[,2])

    ## focus on results from the sig file
    sigdat.dt = fread(sig_path,
                      header = T,
                      stringsAsFactors = F)

    ii = which(sigdat.dt$rank < 1)
    ## ii = which(!apply(second.dt, 1, function(x) all(is.na(x))))
    sigdatRes.dt = sigdat.dt[ii, ]
    cat("Only rank < 1: ", nrow(sigdat.dt), " -> ", nrow(sigdatRes.dt), "\n")
    ## add gene info
    sigdatRes.dt = foo.getGeneInfo(sigdatRes.dt, gene_input.dt)
    tmp.dt = sigdatRes.dt[, c("interacting_pair", "interacting_pair_mus", "mus_a", "mus_b")]
    tmp.dt = unique(tmp.dt)

    ## sometimes we get duplicate entries due to multiple ensg ids etc
    toplot = plot.data[which(plot.data$pair %in% unique(sigdatRes.dt$interacting_pair)), ]
    toplot$pair = factor(toplot$pair)
    
    pps = unique(toplot$pair)
    out.lst = list()
    for(kk in 1:length(pps)){
        this = toplot[which(toplot$pair == pps[kk]), ]
        out.lst[[kk]] = this
    }
    names(out.lst) = pps
    ord.lst = unlist(lapply(out.lst, function(x) length(which(x$pvalue <= 0.05))))

    tt = data.table("interacting_pair" = unique(toplot$pair))
    tt = merge(tt, tmp.dt, by = "interacting_pair")
    tt = data.frame(tt)
    rownames(tt ) = tt$interacting_pair
    toplot = cbind(toplot, tt[as.character(toplot$pair), 2:4])

    toplot1 = toplot[which(toplot$pair %in% pps[order(ord.lst)[1:50]]), ]
    toplot2 = toplot[which(toplot$pair %in% pps[order(ord.lst, decreasing = T)[1:50]]), ]

    tab = sort(table(toplot$pair))
    outAll.lst[[s]] = toplot
    outAll1.lst[[s]] = toplot1
    outAll2.lst[[s]] = toplot2
}

## get only sig results
outAllSig.lst <- lapply(seq_along(outAll.lst), function(ind){
    tmp = outAll.lst[[ind]]
    tmp = tmp[which(tmp$pvalue <= 0.05), ]
    tmp = tmp[order(tmp$pvalue, -tmp$mean), ]
    tmp$zone = names(outAll.lst)[ind]
    return(tmp)
})
outAllSig.dt = data.table(do.call(rbind, outAllSig.lst))

tmp.dt = outAllSig.dt[, c("pair", "zone")]
red.dt = tmp.dt[, lapply(.SD, redRows, douniq = T), by = "pair"]
dim(red.dt) ## 338
red.dt[, "numZones" := lengths(strsplit(red.dt$zone, split = ","))]
red1.dt = red.dt[, c("pair", "zone", "numZones")]
red1.dt = red1.dt[order(numZones), ]

library(openxlsx)
wb <- createWorkbook()
addWorksheet(wb = wb, sheetName = "Sheet1")
writeData(wb = wb, x = red1.dt, sheet = "Sheet1", rowNames = FALSE)
addWorksheet(wb = wb, sheetName = "Sheet2")
writeData(wb = wb,x = outAllSig.dt, sheet = "Sheet2", rowNames = FALSE)
saveWorkbook(wb, paste0(THIS_RESULTS_DIR, 'cellphonedbZoneRes.xlsx'))

############################################################
## barplots
############################################################
## no. of interactions for each no. of zones
tab = table(red1.dt$numZones)
df = data.frame("numZones" = factor(names(tab), levels = 1:4),
                "numInteractions" = as.vector(tab))
g1 <- ggplot(df, aes(numZones, numInteractions)) +
    geom_bar(stat = "identity") +
    ggtitle("no. of interactions at differerent no of zones")

ggsave(file = paste0(THIS_FIGS_DIR, "fig7-barPlot_numIntVsnumZones.pdf"),
       g1,
       width = 8,
       height = 8)

############################################################
## no. of interactions at each stage
tmp.dt = outAllSig.dt[, c("pair", "zone")]
tmp1.dt = unique(tmp.dt)
tmp2.dt = tmp1.dt[, .(count = .N), by = "zone"]
df = data.frame("zone" = factor(tmp2.dt$zone, levels = tmp2.dt$zone),
                "numInteractions" = tmp2.dt$count)

g1 <- ggplot(df, aes(zone, numInteractions)) +
    geom_bar(stat = "identity") +
    ggtitle("no. of unique interactions at each zone")
ggsave(file = paste0(THIS_FIGS_DIR, "fig7-barPlot_numIntVsZone.pdf"),
       g1,
       width = 8,
       height = 8)

############################################################
############################################################
############################################################
