# Supplementary material for: Single-cell transcriptomic analysis identifies murine heart molecular features at embryonic and neonatal stages
Source: Nat Commun. 2022 Dec 27;13:7960. doi: 10.1038/s41467-022-35691-7 (PMC9794824; doi:10.1038/s41467-022-35691-7)
Supplement: Supplementary file 18 — Supplementary Software 1 [file 41467_2022_35691_MOESM18_ESM.zip › code/fig8_epi_stage_cellphonedb.R]

############################################################
## cellphonedb; create output excel sheet and dotplot
############################################################
library(Seurat)
library(scater)
library(ggplot2)
library(cowplot)
library(dplyr)
library(pheatmap)
library(data.table)
source("~/R/x86_64-pc-linux-gnu-library/4.0/sept_000_scriptUtils.R")
library(ComplexHeatmap)

############################################################
############################################################
PROJ_SRC_DIR = "~/multiseq_all/git/multiseq2/srcII/"
ORIG_RAWDATA_DIR = paste0("~/multiseq_all/data/") ## docker
TOP_DATA_DIR = ORIG_RAWDATA_DIR
TOP_CR_DIR = paste0(TOP_DATA_DIR, "cellrangerII/")

PROJ_PROCDATA_DIR = paste0(PROJ_SRC_DIR, "procFeb2022/")
PROJ_FIGS_DIR = paste0(PROJ_SRC_DIR, "figuresFeb2022/")
PROJ_RESULTS_DIR = paste0(PROJ_SRC_DIR, "resultsFeb2022/")

THIS_SRC_DIR = paste0(getwd(), "/")
THIS_FIGS_DIR = "./"
THIS_RESULTS_DIR = "./"

############################################################
############################################################
strain = "CD1"
suff = paste0(strain, "_filt")
seu <- readRDS(paste0(PROJ_PROCDATA_DIR, "CD1_seurat_object.rds"))
md = seu@meta.data
spec_celltypes = levels(md$cellTypeFinal)
seuClean = seu
pD <- md <- seuClean@meta.data
rD = seuClean@assays$RNA@meta.features

############################################################
## read in outputs after running cellphonedb
############################################################
geneshum3 <- readRDS(file = paste0(PROJ_PROCDATA_DIR, "geneshum3.rds"))
geneshum3.dt = data.table(geneshum3)
setnames(geneshum3.dt, "ensembl_gene_id", "ensembl")

ff <- Sys.glob(paste0(ORIG_RAWDATA_DIR, "extdata/cellphonedb/gene_input.csv"))
cpdb.lst = list()
for(i in 1:length(ff)){
  dat = fread(ff[i], head = T, stringsAsFactors = F)
  cpdb.lst[[i]] = dat
}
names(cpdb.lst) = gsub(".csv", "", basename(ff))

gene_input.dt = cpdb.lst[["gene_input"]]
gene_input.dt = merge(gene_input.dt, geneshum3.dt, all.x = T, by = "ensembl")
this_gg = gene_input.dt$mouse
this_gg = this_gg[!is.na(this_gg)]

############################################################
foo.getGeneInfo <- function(input.dt, gene_input.dt){
  mm_gene_pair = c()
  mm_genes = c()
  for(kk in 1:nrow(input.dt)){
    pair = input.dt[kk, ]$interacting_pair
    
    ensg1 = input.dt[kk, ]$gene_a
    partner1 = input.dt[kk, ]$partner_a
    ensg2 = input.dt[kk, ]$gene_b
    partner2 = input.dt[kk, ]$partner_b
    
    if(grepl("complex", partner1)){
      partner1 = gsub("complex:", "", partner1)
      partner2 = gsub("simple:", "", partner2)
      
      aa = unlist(strsplit(partner1, split = "_"))
      if(length(aa) > 1){
        this_gs = gene_input.dt[match(aa, gene_name)]$mouse
        this_gs[is.na(this_gs)] = aa[is.na(this_gs)]
        g1 = paste0(this_gs, collapse = "_")
      } else {
        g1 = partner1
      }
      g2 = gene_input.dt[ensembl == ensg2 & uniprot == partner2]$mouse
    } else if(grepl("complex", partner2)){
      partner1 = gsub("simple:", "", partner1)
      partner2 = gsub("complex:", "", partner2)
      g1 = gene_input.dt[ensembl == ensg1 & uniprot == partner1]$mouse
      
      aa = unlist(strsplit(partner2, split = "_"))
      if(length(aa) > 1){
        this_gs = gene_input.dt[match(aa, gene_name)]$mouse
        this_gs[is.na(this_gs)] = aa[is.na(this_gs)]
        g2 = paste0(this_gs, collapse = "_")
      } else {
        g2 = partner2
      }
    } else if(grepl("complex", partner1) & grepl("complex", partner2)){
      stop("what?")
    } else {
      partner1 = gsub("simple:", "", partner1)
      partner2 = gsub("simple:", "", partner2)
      g1 = gene_input.dt[ensembl == ensg1 & uniprot == partner1]$mouse
      g2 = gene_input.dt[ensembl == ensg2 & uniprot == partner2]$mouse
    }
    mm_gene_pair = c(mm_gene_pair, paste0(g1, "_", g2))
    mm_genes = rbind(mm_genes, c(g1, g2))
  }
  input.dt[, "interacting_pair_mus" := mm_gene_pair]
  input.dt[, "mus_a" := mm_genes[, 1]]
  input.dt[, "mus_b" := mm_genes[, 2]]
  setcolorder(input.dt, c(1:12, 62:64, 13:61))
  return(input.dt)
}

############################################################
############################################################
seu$stage <- factor(seu$stage)
stages = levels(seu$stage)
## adapted code;
outAll.lst <- outAll1.lst <- outAll2.lst <- list()
for(ind in 1:length(stages)){
  s = stages[ind]
  meta_file = paste0(ORIG_RAWDATA_DIR, "extdata/cpdb_metadata/cpdb_metadata_", s, "_", suff, ".txt")
  inputDir = paste0(ORIG_RAWDATA_DIR, "extdata/thresh0.2_", s, "/")
  filename = paste0(inputDir, "dotPlot_", s, "_0.pdf")
  means_path = paste0(inputDir, "means.txt")
  pvalues_path = paste0(inputDir, "pvalues.txt")
  sig_path = paste0(inputDir, "significant_means.txt")
  
  selected_rows <- selected_columns <- NULL
  
  all_pval0 = read.table(pvalues_path,
                         header = T,
                         stringsAsFactors = F,
                         sep = "\t",
                         comment.char = '',
                         check.names = F)
  all_means0 = read.table(means_path,
                          header = T,
                          stringsAsFactors = F,
                          sep = "\t",
                          comment.char = '',
                          check.names = F)
  intr_pairs = all_pval0$interacting_pair
  
  ## cn0 = colnames(all_pval0)
  ## cn1 = colnames(all_pval)
  
  ## tmp = all_pval0[1:10,]
  ## tmp1 = tmp[, -c(1:11)]
  
  all_pval = all_pval0[,-c(1:11)]
  all_means = all_means0[,-c(1:11)]
  if(is.null(selected_rows)){
    selected_rows = intr_pairs
  }
  if(is.null(selected_columns)){
    selected_columns = colnames(all_pval)
    cat(length(selected_columns), "\n")
  }
  sel_pval = all_pval[match(selected_rows, intr_pairs), selected_columns]
  sel_means = all_means[match(selected_rows, intr_pairs), selected_columns]
  
  df_names = expand.grid(selected_rows, selected_columns)
  pval = unlist(sel_pval)
  pval[pval==0] = 0.0009
  plot.data = cbind(df_names, pval)
  pr = unlist(as.data.frame(sel_means))
  pr[pr==0] = 1
  plot.data = cbind(plot.data,log2(pr))
  colnames(plot.data) = c('pair', 'clusters', 'pvalue', 'mean')
  rownames(plot.data) = c()
  
  ## plot.data[grep("vascular", plot.data$clusters), ]
  
  ll = levels(plot.data$clusters)
  pp = as.data.frame(do.call(rbind, strsplit(ll, split = "\\|")))
  pp[,1] = factor(pp[,1])
  pp[,2] = factor(pp[,2])
  l1 = levels(pp[,1])
  l2 = levels(pp[,2])
  cts = c("atrial_cm", "ventricular_cm",
          "endocardial_ec", "vascular_ec",
          "epicardial", "fibroblasts",
          "mural_cells", "immune", "blood")
  l1 = l1[match(cts, l1)]
  l1 = l1[!is.na(l1)]
  l2 = l2[match(cts, l2)]
  l2 = l2[!is.na(l2)]
  levels(pp[,1]) = l1
  levels(pp[,2]) = l2
  pp = pp[order(pp[,1],pp[,2]), ]
  levels(plot.data$clusters) = paste0(pp[,1], "|", pp[,2])
  
  ## focus on results from the sig file
  sigdat.dt = fread(sig_path,
                    header = T,
                    stringsAsFactors = F)
  
  ii = which(sigdat.dt$rank < 1)
  ## ii = which(!apply(second.dt, 1, function(x) all(is.na(x))))
  sigdatRes.dt = sigdat.dt[ii, ]
  cat("Only rank < 1: ", nrow(sigdat.dt), " -> ", nrow(sigdatRes.dt), "\n")
  ## add gene info
  
  sigdatRes.dt = foo.getGeneInfo(sigdatRes.dt, gene_input.dt)
  tmp.dt = sigdatRes.dt[, c("interacting_pair", "interacting_pair_mus", "mus_a", "mus_b")]
  tmp.dt = unique(tmp.dt)
  
  ## sometimes we get duplicate entries due to multiple ensg ids etc
  toplot = plot.data[which(plot.data$pair %in% unique(sigdatRes.dt$interacting_pair)), ]
  toplot$pair = factor(toplot$pair)
  
  pps = unique(toplot$pair)
  out.lst = list()
  for(kk in 1:length(pps)){
    this = toplot[which(toplot$pair == pps[kk]), ]
    out.lst[[kk]] = this
  }
  names(out.lst) = pps
  ord.lst = unlist(lapply(out.lst, function(x) length(which(x$pvalue <= 0.05))))
  
  tt = data.table("interacting_pair" = unique(toplot$pair))
  tt = merge(tt, tmp.dt, by = "interacting_pair")
  tt = data.frame(tt)
  rownames(tt ) = tt$interacting_pair
  toplot = cbind(toplot, tt[as.character(toplot$pair), 2:4])
  
  toplot1 = toplot[which(toplot$pair %in% pps[order(ord.lst)[1:50]]), ]
  toplot2 = toplot[which(toplot$pair %in% pps[order(ord.lst, decreasing = T)[1:50]]), ]
  
  tab = sort(table(toplot$pair))
  outAll.lst[[s]] = toplot
  outAll1.lst[[s]] = toplot1
  outAll2.lst[[s]] = toplot2
}

lala = toplot[grep("vascular", toplot$clusters), ]
tmp = lala
tmp = tmp[which(tmp$pvalue <= 0.05), ]
tmp = tmp[order(tmp$pvalue, -tmp$mean), ]

outAll.lst <- outAll.lst[c("E9.5" ,"E10.5","E11.5","E12.5","E13.5","E14.5","E15.5","E16.5","E17.5",
                           "E18",  "P0"  , "P1"  ,  "P2"  ,  "P3" ,  "P4"    ,"P5"   ,
                           "P7" , "P9" )]


## get only sig results
outAllSig.lst <- lapply(seq_along(outAll.lst), function(ind){
  tmp = outAll.lst[[ind]]
  tmp = tmp[which(tmp$pvalue <= 0.05), ]
  tmp = tmp[order(tmp$pvalue, -tmp$mean), ]
  tmp$stage = names(outAll.lst)[ind]
  return(tmp)
})
outAllSig.dt = data.table(do.call(rbind, outAllSig.lst))
#write category
library(tidyverse)

#for stage
tmp.dt = outAllSig.dt[, c("pair", "stage")]
library(dplyr)
tmp.dt <- tmp.dt %>%
  filter(stage != "E9.5")

red.dt = tmp.dt[, lapply(.SD, redRows, douniq = T), by = "pair"]
dim(red.dt) ## 471 
red.dt[, "numStages" := lengths(strsplit(red.dt$stage, split = ","))]
red1.dt = red.dt[, c("pair", "stage", "numStages")]
red1.dt = red1.dt[order(numStages), ]

ll = levels(outAllSig.dt$clusters)
pp = as.data.frame(do.call(rbind, strsplit(ll, split = "\\|")))
pp[,1] = factor(pp[,1])
pp[,2] = factor(pp[,2])
l1 = levels(pp[,1])
l2 = levels(pp[,2])
cts = c("atrial_cm", "ventricular_cm",
        "endocardial_ec", "vascular_ec",
        "epicardial", "fibroblasts",
        "mural_cells", "immune", "blood")
l1 = l1[match(cts, l1)]
l1 = l1[!is.na(l1)]
l2 = l2[match(cts, l2)]
l2 = l2[!is.na(l2)]
levels(pp[,1]) = l1
levels(pp[,2]) = l2
pp = pp[order(pp[,1],pp[,2]), ]
levels(outAllSig.dt$clusters) = paste0(pp[,1], "|", pp[,2])

library(glue)

tmp.dt = outAllSig.dt[, c("pair", "stage")]
tmp1.dt = unique(tmp.dt)
tmp2.dt = tmp1.dt[, .(count = .N), by = "stage"]
df = data.frame("stage" = factor(tmp2.dt$stage, levels = tmp2.dt$stage),
                "numInteractions" = tmp2.dt$count)

newoutAllSig.dt <- subset(outAllSig.dt, clusters == "epicardial|atrial_cm" | clusters =="epicardial|ventricular_cm"|clusters =="epicardial|endocardial_ec"|clusters =="epicardial|vascular_ec"|clusters =="epicardial|epicardial"|clusters =="epicardial|fibroblasts"|clusters =="epicardial|mural_cells"|clusters =="epicardial|immune"|clusters =="epicardial|blood")

newoutAllSig.dt$clusters <- droplevels(newoutAllSig.dt$clusters)
length(unique(newoutAllSig.dt$pair)) ## 285
newoutAllSig.dt$pair = factor(newoutAllSig.dt$pair, levels = unique(newoutAllSig.dt$pair))
newoutAllSig.dt$stage = factor(newoutAllSig.dt$stage, levels = unique(newoutAllSig.dt$stage))
newoutAllSig.dt$newClusters <- paste(newoutAllSig.dt$stage,newoutAllSig.dt$clusters)

newoutAllSig.dt <- newoutAllSig.dt %>%
  filter(stage != "E9.5")

ll = levels(newoutAllSig.dt$clusters)
pp = as.data.frame(do.call(rbind, strsplit(ll, split = "\\|")))
pp[,1] = factor(pp[,1])
pp[,2] = factor(pp[,2])
l1 = levels(pp[,1])
l2 = levels(pp[,2])
cts = levels(newoutAllSig.dt$stage)

my_palette <- colorRampPalette(c("black", "blue", "yellow", "red"), alpha=TRUE)(n=399) ## adapted 
tableau10medium = scater:::.get_palette("tableau10medium")
pal = colorRampPalette(okabe)(length(unique(newoutAllSig.dt$stage)))
pal = pal[as.numeric(newoutAllSig.dt$stage)]


newred.dt = newoutAllSig.dt[, lapply(.SD, redRows, douniq = T), by = "pair"]
dim(newred.dt) 
newred.dt[, "numStages" := lengths(strsplit(newred.dt$stage, split = ","))]
newred.dt[, "numClusters" := lengths(strsplit(newred.dt$clusters, split = ","))]
newred1.dt = newred.dt[, c("pair", "clusters", "stage", "numClusters", "numStages")]

## only those interactions that show up in only 1 stage as sig 
newred2.dt = newred1.dt[which(numStages == 1), ]
tt = newred2.dt$pair
toplotByall.lst = list()


data = tibble(newoutAllSig.dt)
data = data %>% mutate(
  color = pal, 
  name = glue("<i style='color:{color}'>{pair}</i>")
)
data$name = factor(data$name, levels = unique(data$name))


data <- subset(data, pair %in% tt)

data$newClusters <- factor(data$newClusters)
xx <- levels(data$newClusters)[c((13:19),(1:12),(20:28))]

g1 <- ggplot(data, aes(x = newClusters, y = name))+
  geom_point(aes(size = -log10(pvalue), color = mean)) +
  scale_color_gradientn('Log2 mean (Molecule 1, Molecule 2)', colors = my_palette) +
  theme_bw() +
  theme(panel.grid.minor = element_blank(),
        panel.grid.major = element_blank(),
        axis.text = element_text(size = 10, colour = "black"),
        axis.text.x = element_text(angle = 90, hjust = 1),
        ## axis.text.y = element_text(size = 8, colour = "black"),
        axis.title=element_blank(),
        panel.border = element_rect(size = 0.7, linetype = "solid", colour = "black"),
        axis.text.y = element_markdown(size = 9)
  ) +
  ggtitle("all interaction expect stageE9.5 for epi, pval <=0.05")
