# Supplementary material for: Single-cell transcriptomic analysis identifies murine heart molecular features at embryonic and neonatal stages
Source: Nat Commun. 2022 Dec 27;13:7960. doi: 10.1038/s41467-022-35691-7 (PMC9794824; doi:10.1038/s41467-022-35691-7)
Supplement: Supplementary file 18 — Supplementary Software 1 [file 41467_2022_35691_MOESM18_ESM.zip › code/Rcistarget.R]

# if (!requireNamespace("BiocManager", quietly = TRUE)) install.packages("BiocManager")
# BiocManager::version()
# # If your bioconductor version is previous to 4.0, see the section bellow
#
# ## Required
# BiocManager::install(c("AUCell", "RcisTarget"))
# BiocManager::install(c("GENIE3")) # Optional. Can be replaced by GRNBoost
# # To score the network on cells (i.e. run AUCell):
# BiocManager::install(c("zoo", "mixtools", "rbokeh"))
# # For various visualizations and perform t-SNEs:
# BiocManager::install(c("DT", "NMF", "ComplexHeatmap", "R2HTML", "Rtsne"))
# # To support paralell execution (not available in Windows):
# BiocManager::install(c("doMC", "doRNG"))
# # To export/visualize in http://scope.aertslab.org
# if (!requireNamespace("devtools", quietly = TRUE)) install.packages("devtools")
# devtools::install_github("aertslab/SCopeLoomR", build_vignettes = TRUE)

# if (!requireNamespace("devtools", quietly = TRUE)) install.packages("devtools")
# devtools::install_github("aertslab/SCENIC")
# packageVersion("SCENIC")
dbFiles <- c("https://resources.aertslab.org/cistarget/databases/mus_musculus/mm9/refseq_r45/mc9nr/gene_based/mm9-500bp-upstream-7species.mc9nr.feather",
             "https://resources.aertslab.org/cistarget/databases/mus_musculus/mm9/refseq_r45/mc9nr/gene_based/mm9-tss-centered-10kb-7species.mc9nr.feather")
# mc9nr: Motif collection version 9: 24k motifs

# dir.create("cisTarget_databases"); setwd("cisTarget_databases") # if needed

library(SingleCellExperiment)
PROJ_RESULTS_DIR = "/bgfs/guangli/asb/20210513_rerunObjCHDAndMon/Robjs/"

setwd("~/multiseq_all/git/multiseq2/CD1")

seu <- readRDS("~/Downloads/CD1_update.rds")

md = seu@meta.data

############################################################
############################################################
#SubsetCleanRerunCellCycle.rds for each celltype is made from fig4
############################################################
spec_celltypes = levels(md$cellTypeFinal)

seuSubsets.lst = list()
for(ind in 1:length(spec_celltypes)){
  this_celltype = spec_celltypes[ind]
  print(this_celltype)
  seu <- readRDS(file = paste0(PROJ_RESULTS_DIR, "seuHSubsetIVCleanRerun_", this_celltype, "_CD1m7NoGFCRResDefCellCycle.rds"))
  seuSubsets.lst[[this_celltype]] = seu
}

# E17.5 <- readRDS(file = paste0(PROJ_PROCDATA_DIR, "seuSubsetCleanRerun_", "E17.5.rds"))
# P0 <- readRDS(file = paste0(PROJ_PROCDATA_DIR, "seuSubsetCleanRerun_", "P0.rds"))
# atrial_cm <- seuSubsets.lst[["atrial_cm"]]
# ventricular_cm <- seuSubsets.lst[["ventricular_cm"]]
# epi <- seuSubsets.lst[["epi"]]
# vascular_ec <- seuSubsets.lst[["vascular_ec"]]
# fibroblasts <- seuSubsets.lst[["fibroblasts"]]
# mural_cells <- seuSubsets.lst[["mural_cells"]]
# endocardial_ec <- seuSubsets.lst[["endocardial_ec"]]
# immune <- seuSubsets.lst[["immune"]]
metadata <- atrial_cm@meta.data
counts <- atrial_cm@assays$RNA@counts
sce <- SingleCellExperiment(assays = list(counts = counts), 
                            colData = metadata)

## Get data from sce object:
# cellInfo <- colData(sce)
# exprMat <- counts(sce)
# 
# ## read
# Nichnetlist <- read.table("lists/Nichnet_Fig7Cii.txt")
# Nichgene <- as.vector(as.matrix(Nichnetlist))
# Nichgene <- Nichgene [! Nichgene %in% "Ler3"]
# 
# Nichmat <- exprMat[Nichgene,]
library(dplyr)

data(motifAnnotations_mgi)
motifRankings <- importRankings("~/multiseq_all/git/multiseq2/CD1/scenic/cisTarget_databases/mm9-tss-centered-10kb-7species.mc9nr.feather")

genelists.lst = list()
for(ind in 1:length(spec_celltypes)){
  this_celltype = spec_celltypes[ind]
  genelist <- read.csv(paste0(PROJ_SRC_DIR, "resultsFeb2022/genelist_", this_celltype, "_", suff, ".csv"))
  genelists.lst[[this_celltype]] = genelist
}

# For multiple modules in same celltype
# for(ind in 1:length(spec_celltypes)){
#   this_celltype = spec_celltypes[ind]
#   print(this_celltype)
#   if(this_celltype == "atrial_cm"){
#     X <- genelists.lst[['atrial_cm']]
#     id <- unique(subset(X, module == c(2,8,1))$id)
#     geneLists <- id
#   } else if(this_celltype == "ventricular_cm"){
#     X <- genelists.lst[['ventricular_cm']]
#     id <- unique(subset(X, module == c(2,4,9))$id)
#     geneLists <- id
#   } else if(this_celltype == "endocardial_ec"){
#     X <- genelists.lst[['endocardial_ec']]
#     id <- unique(subset(X, module == c(3,5,7))$id)
#     geneLists <- id
#   } else if(this_celltype == "vascular_ec"){
#     X <- genelists.lst[['vascular_ec']]
#     id <- unique(subset(X, module == c(2,3,6))$id)
#     geneLists <- id
#   } else if(this_celltype == "epicardial"){
#     X <- genelists.lst[['epicardial']]
#     id <- unique(subset(X, module == c(1,6,8))$id)
#     geneLists <- id
#   } else if(this_celltype == "fibroblasts"){
#     X <- genelists.lst[['fibroblasts']]
#     id <- unique(subset(X, module == c(1,2,10))$id)
#     geneLists <- id
#   # } else if(this_celltype == "immune"){
#     # X <- genelists.lst[['immune']]
#     # id <- unique(subset(X, module == c())$id)
#     # geneLists <- id
#   } else if(this_celltype == "mural_cells"){
#     X <- genelists.lst[['mural_cells']]
#     id <- unique(subset(X, module == c(1,4,6))$id)
#     geneLists <- id
#   }
#   # Motif enrichment analysis:
#   motifEnrichmentTable_wGenes <- cisTarget(geneLists, motifRankings,
#                                            motifAnnot=motifAnnotations_mgi)
#   
#   # 1. Calculate AUC
#   motifs_AUC <- calcAUC(geneLists, motifRankings)
#   
#   # 2. Select significant motifs, add TF annotation & format as table
#   motifEnrichmentTable <- addMotifAnnotation(motifs_AUC, 
#                                              motifAnnot=motifAnnotations_mgi)
#   
#   # 3. Identify significant genes for each motif
#   # (i.e. genes from the gene set in the top of the ranking)
#   # Note: Method 'iCisTarget' instead of 'aprox' is more accurate, but slower
#   motifEnrichmentTable_wGenes <- addSignificantGenes(motifEnrichmentTable, 
#                                                      geneSets=geneLists,
#                                                      rankings=motifRankings, 
#                                                      nCores=1,
#                                                      method="aprox")
#   write.csv(motifEnrichmentTable_wGenes, paste0(PROJ_SRC_DIR, "resultsFeb2022/Rcistarget_", this_celltype, ".csv"))
#   } 


for(ind in 1:length(spec_celltypes)){
  this_celltype = spec_celltypes[ind]
  print(this_celltype)
  if(this_celltype == "atrial_cm"){
    X <- genelists.lst[['atrial_cm']]
    for (k in 1:2){
      m <- c(2,8)
      id <- unique(subset(X, module == m[k])$id)
      geneLists <- id
      motifEnrichmentTable_wGenes <- cisTarget(geneLists, motifRankings,
                                               motifAnnot=motifAnnotations_mgi)

      motifs_AUC <- calcAUC(geneLists, motifRankings)
      motifEnrichmentTable <- addMotifAnnotation(motifs_AUC, 
                                                 motifAnnot=motifAnnotations_mgi)
      
      motifEnrichmentTable_wGenes <- addSignificantGenes(motifEnrichmentTable, 
                                                         geneSets=geneLists,
                                                         rankings=motifRankings, 
                                                         nCores=1,
                                                         method="aprox")
      write.csv(motifEnrichmentTable_wGenes, paste0(PROJ_SRC_DIR, "resultsFeb2022/Rcistarget_", this_celltype,"_module", m[k], ".csv"))
      }}
    
   else if(this_celltype == "ventricular_cm"){
    for (k in 1:2){
      m <- c(2,4)
      id <- unique(subset(X, module == m[k])$id)
      geneLists <- id
      motifEnrichmentTable_wGenes <- cisTarget(geneLists, motifRankings,
                                               motifAnnot=motifAnnotations_mgi)
      
      motifs_AUC <- calcAUC(geneLists, motifRankings)
      motifEnrichmentTable <- addMotifAnnotation(motifs_AUC, 
                                                 motifAnnot=motifAnnotations_mgi)
      
      motifEnrichmentTable_wGenes <- addSignificantGenes(motifEnrichmentTable, 
                                                         geneSets=geneLists,
                                                         rankings=motifRankings, 
                                                         nCores=1,
                                                         method="aprox")
      write.csv(motifEnrichmentTable_wGenes, paste0(PROJ_SRC_DIR, "resultsFeb2022/Rcistarget_", this_celltype,"_module", m[k], ".csv"))}}
     else if(this_celltype == "endocardial_ec"){
    X <- genelists.lst[['endocardial_ec']]
    for (k in 1:2){
      m <- c(3,5)
      id <- unique(subset(X, module == m[k])$id)
      geneLists <- id
      motifEnrichmentTable_wGenes <- cisTarget(geneLists, motifRankings,
                                               motifAnnot=motifAnnotations_mgi)
      
      motifs_AUC <- calcAUC(geneLists, motifRankings)
      motifEnrichmentTable <- addMotifAnnotation(motifs_AUC, 
                                                 motifAnnot=motifAnnotations_mgi)
      
      motifEnrichmentTable_wGenes <- addSignificantGenes(motifEnrichmentTable, 
                                                         geneSets=geneLists,
                                                         rankings=motifRankings, 
                                                         nCores=1,
                                                         method="aprox")
      write.csv(motifEnrichmentTable_wGenes, paste0(PROJ_SRC_DIR, "resultsFeb2022/Rcistarget_", this_celltype,"_module", m[k], ".csv"))}}
     else if(this_celltype == "vascular_ec"){
    X <- genelists.lst[['vascular_ec']]
    for (k in 1:2){
      m <- c(3,6)
      id <- unique(subset(X, module == m[k])$id)
      geneLists <- id
      motifEnrichmentTable_wGenes <- cisTarget(geneLists, motifRankings,
                                               motifAnnot=motifAnnotations_mgi)
      
      motifs_AUC <- calcAUC(geneLists, motifRankings)
      motifEnrichmentTable <- addMotifAnnotation(motifs_AUC, 
                                                 motifAnnot=motifAnnotations_mgi)
      
      motifEnrichmentTable_wGenes <- addSignificantGenes(motifEnrichmentTable, 
                                                         geneSets=geneLists,
                                                         rankings=motifRankings, 
                                                         nCores=1,
                                                         method="aprox")
      write.csv(motifEnrichmentTable_wGenes, paste0(PROJ_SRC_DIR, "resultsFeb2022/Rcistarget_", this_celltype,"_module", m[k], ".csv"))}}
     else if(this_celltype == "epicardial"){
    X <- genelists.lst[['epicardial']]
    for (k in 1:2){
      m <- c(1,8)
      id <- unique(subset(X, module == m[k])$id)
      geneLists <- id
      motifEnrichmentTable_wGenes <- cisTarget(geneLists, motifRankings,
                                               motifAnnot=motifAnnotations_mgi)
      
      motifs_AUC <- calcAUC(geneLists, motifRankings)
      motifEnrichmentTable <- addMotifAnnotation(motifs_AUC, 
                                                 motifAnnot=motifAnnotations_mgi)
      
      motifEnrichmentTable_wGenes <- addSignificantGenes(motifEnrichmentTable, 
                                                         geneSets=geneLists,
                                                         rankings=motifRankings, 
                                                         nCores=1,
                                                         method="aprox")
      write.csv(motifEnrichmentTable_wGenes, paste0(PROJ_SRC_DIR, "resultsFeb2022/Rcistarget_", this_celltype,"_module", m[k], ".csv"))}
    } else if(this_celltype == "fibroblasts"){
    X <- genelists.lst[['fibroblasts']]
    for (k in 1:2){
      m <- c(1,2)
      id <- unique(subset(X, module == m[k])$id)
      geneLists <- id
      motifEnrichmentTable_wGenes <- cisTarget(geneLists, motifRankings,
                                               motifAnnot=motifAnnotations_mgi)
      
      motifs_AUC <- calcAUC(geneLists, motifRankings)
      motifEnrichmentTable <- addMotifAnnotation(motifs_AUC, 
                                                 motifAnnot=motifAnnotations_mgi)
      
      motifEnrichmentTable_wGenes <- addSignificantGenes(motifEnrichmentTable, 
                                                         geneSets=geneLists,
                                                         rankings=motifRankings, 
                                                         nCores=1,
                                                         method="aprox")
      write.csv(motifEnrichmentTable_wGenes, paste0(PROJ_SRC_DIR, "resultsFeb2022/Rcistarget_", this_celltype,"_module", m[k], ".csv"))}
    } else if(this_celltype == "mural_cells"){
      for (k in 1:2){
        m <- c(1,6)
        id <- unique(subset(X, module == m[k])$id)
        geneLists <- id
        motifEnrichmentTable_wGenes <- cisTarget(geneLists, motifRankings,
                                                 motifAnnot=motifAnnotations_mgi)
        
        motifs_AUC <- calcAUC(geneLists, motifRankings)
        motifEnrichmentTable <- addMotifAnnotation(motifs_AUC, 
                                                   motifAnnot=motifAnnotations_mgi)
        
        motifEnrichmentTable_wGenes <- addSignificantGenes(motifEnrichmentTable, 
                                                           geneSets=geneLists,
                                                           rankings=motifRankings, 
                                                           nCores=1,
                                                           method="aprox")
        write.csv(motifEnrichmentTable_wGenes, paste0(PROJ_SRC_DIR, "resultsFeb2022/Rcistarget_", this_celltype,"_module", m[k], ".csv"))
      }

}}
