# Supplementary material for: Single-cell transcriptomic analysis identifies murine heart molecular features at embryonic and neonatal stages
Source: Nat Commun. 2022 Dec 27;13:7960. doi: 10.1038/s41467-022-35691-7 (PMC9794824; doi:10.1038/s41467-022-35691-7)
Supplement: Supplementary file 18 — Supplementary Software 1 [file 41467_2022_35691_MOESM18_ESM.zip › code/tfAnalysisTrials.R]

############################################################
## tf-related trials
############################################################
library(harmony, lib.loc = "/home/abha/R/x86_64-pc-linux-gnu-library/4.0/")
library(Seurat, lib.loc = "/home/abha/R/x86_64-pc-linux-gnu-library/4.0/")
library(scater)
library(scran)
library(batchelor)
library(data.table)
library(pheatmap)
library(cowplot)
source("scriptUtils.R")
library(dplyr)

library(monocle3, lib.loc = "/home/abha/R/x86_64-pc-linux-gnu-library/4.0/")
library(SeuratWrappers, lib.loc = "/home/abha/R/x86_64-pc-linux-gnu-library/4.0/")

############################################################
############################################################
PROJ_SRC_DIR = paste0(getwd(), "/")
if(grepl("Users/bais", PROJ_SRC_DIR)){
    ORIG_RAWDATA_DIR = paste0("~/karl/data/projects/li/multiseq_all/data/")
} else if(PROJ_SRC_DIR == "/home/abha/multiseq_all/git/multiseq2/srcII/"){
    ORIG_RAWDATA_DIR = paste0("/home/abha/multiseq_all/data/")
} else if(PROJ_SRC_DIR == "/data/projects/li/multiseq_all/git/multiseq2/srcII/"){
    ORIG_RAWDATA_DIR = paste0("/data/projects/li/multiseq_all/data/")
}

datasets = c("201908", "201910", "201911",
             "202001", "202002", 
             "202006", "202009", "202011")
## removed "202005" -- check
cd1_samples = c("a5k1", "a5k2", "a5k3", "a10k", "a25k", "E18P1", "P9CD1")
b6_samples = c("B6L1", "B6L2", "B6L3", "B6L4", "B6P9")
mut_samples = c("Wt1Tbx1", "Wt1Tbx2", "wt1tbx18") ## note that
## WT1Tbx1/2 were sequenced twice -- 202005 and 202006 
hips_samples = c("hipsccm1", "hipsc_cm1", "hipsc_cm2")

TOP_DATA_DIR = ORIG_RAWDATA_DIR
TOP_CR_DIR = paste0(TOP_DATA_DIR, "cellrangerII/")
## TOP_CB_DIR = paste0(TOP_DATA_DIR, "cellbender/")

PROJ_PROCDATA_DIR = paste0(PROJ_SRC_DIR, "../procII/")
PROJ_FIGS_DIR = paste0(PROJ_SRC_DIR, "../figuresII/")
PROJ_RESULTS_DIR = paste0(PROJ_SRC_DIR, "../resultsII/")

############################################################
############################################################
level = "manual7"
this_strain = "CD1"
suff = "NoGeneFilt"
suff1 = paste0(this_strain, "_", level, "_", suff, "_CR")
print(suff1)
suff1 = gsub("GeneFilt", "GF",
             gsub("manual", "m",
                  gsub("_", "", suff1)))
clustTerm = "ResDef"
suff2 = paste0(suff1, clustTerm)

############################################################
############################################################
## seuTop <- readRDS(file = paste0(PROJ_PROCDATA_DIR, "seuAll_", suff1, "_CR.rds"))
## "/home/abha/multiseq_all/git/multiseq2/src/../procII/seuAll_CD1m7NoGFCR_CR.rds"
outFile = paste0(PROJ_PROCDATA_DIR, "seuAll_", suff1, "FinalCleaned.rds")
seuClean <- readRDS(file = outFile)
## sceClean <- my.convertToSCE(seuClean)
rD = seuClean@assays$RNA@meta.features
md = seuClean@meta.data
spec_celltypes = levels(md$markFinal)
rD_all = seuClean@assays$RNA@meta.features

tmp = as.vector(md$markFinal)
tmp[which(tmp %in% c("macrophages", "B_cells", "T_cells", "dendritic_cells", "nature_killer_cells", "neutrophils"))] = "immune"
tmp[which(tmp %in% c("smooth_muscle_cells", "pericytes"))] = "mural_cells"
ll = levels(md$markFinal)
tmp = factor(tmp, levels = c(ll[1:6], "mural_cells", "immune", "blood"))
md$cellTypeFinal = tmp
seuClean@meta.data = md

spec_celltypes = levels(md$cellTypeFinal)
spec_celltypes = c(spec_celltypes[c(1:5)],
                   "fibroblasts", "mural_cells",
                   "immune", "blood")


############################################################
############################################################
seuSubsets.lst = list()
for(ind in 1:length(spec_celltypes)){
    this_celltype = spec_celltypes[ind]
    print(this_celltype)
    seu <- readRDS(file = paste0("../procII/seuHSubsetIVCleanRerun_", this_celltype, "_", suff2, "CellCycle.rds"))
    pD = seu@meta.data
    rD = seu@assays$RNA@meta.features
    rD = cbind(data.frame("gene_short_name" = rownames(seu),
                          "ID" = rD_all[rownames(seu), ]$ID,
                          "Symbol" = rD_all[rownames(seu), ]$Symbol),
               rD)
    rownames(rD) = rownames(seu)
    seu@assays$RNA@meta.features = rD
    seuSubsets.lst[[this_celltype]] = seu
}

############################################################
############################################################
## downloaded TFs from JAX
tfGenesInfo.dt <- fread("../../../data/extdata/GO_term_summary_20200707_145440.txt",
                        head = F,
                        stringsAsFactors = F,
                        quote = "")
tfGenesInfo.dt[, V12 := NULL]
setnames(tfGenesInfo.dt, c("MGIGeneMarkerID", "Symbol", "Name",
                           "Chr", "Qualifier",
                           "AnnotatedTerm",
                           "Context",
                           "Proteoform",
                           "Evidence",
                           "InferredFrom",
                           "Reference"))
tfGenes = unique(tfGenesInfo.dt$Symbol) ## 1035
fdrCut = 0.1

## adapted from TM 
makeHeatmapsTM <- function(tf.cor, figFileSuffix, this_stages){
    ## cluster genes/TFs by expression correlation 
    ## correlo.out <- barb.cormap(tf.cor,  'TF_cormap.pdf', height =height, width = height)
    ## barb.cormap <- function(mat.cor,fname,width=12,height=12,method="complete",cex=0.5,mincor=-1,maxcor=1){
    mat.cor = tf.cor
    ## fnam = "tf_cormap.pdf"
    width = 12
    height = 12
    method = "complete"
    cex = 0.5
    mincor = -1
    maxcor = 1

    ########################################################
    cat("making level plot \n")
    require(lattice)
    require(cba)
    rowdist <- dist(mat.cor)
    coldist <- dist(mat.cor, by_rows = F)
    hc.cor <- hclust(coldist, method = method)
    hr.cor <- hclust(rowdist, method = method)
    optimal.row <- order.optimal(rowdist,hr.cor$merge)
    optimal.col <- order.optimal(coldist,hc.cor$merge)
    ord.row <- optimal.row$order
    ord.col <- optimal.col$order
    
    plt = levelplot(mat.cor[ord.row, rev(ord.col)],
                    xlab = NULL,
                    ylab = NULL,
                    cex = 5,
                    at = do.breaks(c(mincor - 0.01, maxcor + 0.01), 19),
                    scales = list(x = list(rot = 90),
                                  cex = cex),
                    colorkey = list(space = "top"),
                    col.regions = colorRampPalette(c("dodgerblue4",
                                                     "dodgerblue",
                                                     "white",
                                                     "lightcoral",
                                                     "firebrick4"),
                                                   space = "Lab"))
    print(plt)
    figFile = paste0(figFilePrefix, "levelplt_", figFileSuffix, ".pdf")
    dev.print(pdf,
              file = figFile,
              width = 12,
              height = 12)

    ## correlo.all <- plot.correlogram(data = tiss.subsamp,
    ##                                 pval_cutoff = 10^-3.5,
    ##                                 avg_logFC_cutoff = 0.15,
    ##                                 nmarkers.per.celltype = 6,
    ##                                 height = 30)
    
    correlo.out <- list(rownames(mat.cor[ord.row, ]),
                        colnames(mat.cor[, ord.col]),
                        plt,
                        hc.cor,
                        hr.cor)
    
    
    
    # Generate row colors of heatmap corresponding to highest-expressing cell type
    topID.plotorder <- correlo.out[[2]]
    ## meta.summary <- data@meta.data %>%
    ##     distinct(tissue, cell_ontology_class, tiss.color, annotation.2)
    ## print(head(meta.summary))
    ## ntypes = length(unique(meta.summary$cell_ontology_class))
    ## tmp <- colorRampPalette(brewer.pal(min(ntypes, 11), 'Paired'))(ntypes)
    ## annot_colors <- data.frame(annot.colors = tmp,
    ##                            cell_ontology_class = unique(meta.summary$cell_ontology_class))
    ## write.csv(annot_colors, file=paste0('annotColors.csv'))


    cc = inferno(18)
    names(cc) = this_stages
    ann_colors = list(stage = cc)                  
    annotation_col = data.frame("stage" = this_stages)
    rownames(annotation_col) = this_stages

    plot.colors = data.frame(stage = topID.plotorder,
                             stage_col = ann_colors$stage[topID.plotorder])
    
    plot.colors$ymin <- 0.1*(0:(nrow(plot.colors)-1))
    plot.colors$ymax <- 0.1*(1:(nrow(plot.colors)))
    ## plot.colors$tiss.color <- toupper(plot.colors$tiss.color)
    figFile = paste0(figFilePrefix, "levelpltStageColors_", figFileSuffix, ".pdf")
    pdf(figFile, height = 10, width = 4)
    plot(c(0, 2),
         c(0, max(plot.colors$ymax) + 1),
         type = "n", xlab = "", ylab = "",
         main = "plot colors")
    rect(0, plot.colors$ymin, 1, plot.colors$ymax,
         col = as.vector(plot.colors$stage_col), border = NA)
    ## rect(1, plot.colors$ymin, 2, plot.colors$ymax,
    ##     col = as.vector(plot.colors$stage_col), border = NA)
    dev.off()
    
    ####################################################
    cat("making heatmap \n")
    pal_tmp = colorRampPalette(c("dodgerblue4",
                                 "dodgerblue",
                                 "white",
                                 "lightcoral",
                                 "firebrick4"),
                               space = "Lab")
    brks = do.breaks(c(mincor - 0.01, maxcor + 0.01), 19)
    cc = inferno(18)
    names(cc) = this_stages
    ann_colors = list(stage = cc)                  
    annotation_col = data.frame("stage" = this_stages)
    rownames(annotation_col) = this_stages
    dat = mat.cor[ord.row, ord.col]
    toplot = t(dat)
    p1 <- pheatmap(toplot,
                   scale = "row",
                   cluster_cols = FALSE,
                   cluster_rows = FALSE,
                   breaks = brks,
                   col = pal_tmp(length(brks) - 1),
                   #breaks = brks,
                   #color = inferno(length(brks) - 1),
                   border = NA,
                   angle_col = 90,
                   annotation_row = annotation_col,
                   annotation_colors = ann_colors)
    figFile = paste0(figFilePrefix, "heatmapTFEnrichedByStage_", figFileSuffix, ".pdf")
    ggsave(figFile,
           p1,
           device = cairo_pdf,
           width = 12,
           height = 12)
    ########################################################
}

############################################################
############################################################
dgeRes_TF.lst = list()
for(ind in 1:length(spec_celltypes)){
    this_celltype = spec_celltypes[ind]
    print(this_celltype)
    seu = seuSubsets.lst[[this_celltype]]
    
    ## restrict to TFs present in data (corr or not, doesn't matter)
    tf.names <- tfGenes[tfGenes %in% rownames(seu)]
    cat("No. of TF genes pres in data: ", length(tf.names), "\n") ## 687
    
    ## stage-specific TFs; each stage is compared to every other stage to get up-regulated TFs
    Idents(seu) = seu$stage
    this_out = FindAllMarkers(seu,
                              features = tf.names,
                              latent.vars = "batch",
                              test.use = "MAST",
                              logfc.threshold = 0.25,
                              min.pct = 0.1,
                              only.pos = TRUE)
    colnames(this_out)[6] = "stage"
    print(dim(this_out))
    this_out1 = this_out[which(this_out$p_val_adj <= fdrCut), ]
    print(dim(this_out1))
    dgeRes_TF.lst[[this_celltype]] = this_out
}
saveRDS(dgeRes_TF.lst, file = paste0("../resultsII/resDGETFs_all_", suff2, ".rds"))

dgeRes_TF.lst <- readRDS(file = paste0("../resultsII/resDGETFs_all_", suff2, ".rds"))
figFilePrefix = "../figuresII/fig-"
for(ind in 1:length(spec_celltypes)){
    this_celltype = spec_celltypes[ind]
    print(this_celltype)
    seu = seuSubsets.lst[[this_celltype]]

    ## restrict to TFs present in data (corr or not, doesn't matter)
    tf.names <- tfGenes[tfGenes %in% rownames(seu)]
    cat("No. of TF genes pres in data: ", length(tf.names), "\n") ## 687

    this_out = dgeRes_TF.lst[[this_celltype]]
    this_out1 = this_out[which(this_out$p_val_adj <= fdrCut), ]
    
    markers.dt = data.table(this_out1)
    markers2.dt = markers.dt
    genes.use = unique(markers2.dt$gene)
    
    tab = table(markers.dt$stage)
    print(tab)
    
    sce = my.convertToSCE(seu)
    ## get aggregate avg normalized expr for all genes;
    sce.agg = aggregateAcrossCells(sce,
                                   ids = sce$stage,
                                   use_exprs_values = "logcounts",
                                   statistics = "mean",
                                   subset_row = tf.names)
    
    cat("geting stage in which TF is enriched \n")
    dat <- annotation.2.means <- assay(sce.agg, "logcounts")
    mat.use <- t(annotation.2.means[genes.use, ])
    dim(mat.use) 
    
    ## correlations b/w tfs
    tf.cor    <- cor(mat.use)
    markers = as.data.frame(markers2.dt)
    ## define enrichment score as the avg_AUC for a gene when
    ## comparing against all other stages
    ## if(test == "wilcox"){
    ##     enrich.score <- reshape2::dcast(markers,
    ##                                     gene ~ stage,
    ##                                     value.var = 'avg_AUC')
    ## } else{
    ##     enrich.score <- reshape2::dcast(markers, gene ~ stage, value.var = 'avg_logFC')
    ## }
    enrich.score <- reshape2::dcast(markers, gene ~ stage, value.var = 'avg_log2FC')
    rownames(enrich.score) <- enrich.score[,"gene"]
    enrich.score <- enrich.score[, 2:ncol(enrich.score)]
    
    ## assign TF to be enriched in a stage which has the highest
    ## average AUC over all comparisons. 
    
    # change rownames to the stage that each gene is enriched in (ordering
    # by avg_AUC or avg_logFC above)
    topIDenriched  <- sapply(colnames(tf.cor), function(x) {
        names(sort(t(enrich.score)[, x],  decreasing = T))[1]}) 
    colnames(tf.cor) <- topIDenriched
    
    figFileSuffix = paste0(this_celltype, "_", suff2)
    this_stages = levels(seu$stage)
    makeHeatmapsTM(tf.cor, figFileSuffix, this_stages)
    
}

############################################################    
## tfs by stage across cell types
############################################################    
dgeTFs.lst = lapply(dgeRes_TF.lst, function(this_out){
    this_out1 = this_out[which(this_out$p_val_adj <= fdrCut), ]
    return(this_out1$gene)
})
dgeTFs = unlist(dgeTFs.lst)
## DoHeatmap(seuClean, features = dgeTFs, group.by = c("stage", "cellTypeFinal")) ## not useful

for(ind in 1:length(spec_celltypes)){
    this_celltype = spec_celltypes[ind]
    print(this_celltype)
    seu = seuSubsets.lst[[this_celltype]]

    ## restrict to TFs present in data (corr or not, doesn't matter)
    tf.names <- tfGenes[tfGenes %in% rownames(seu)]
    cat("No. of TF genes pres in data: ", length(tf.names), "\n") ## 687

    this_out = dgeRes_TF.lst[[this_celltype]]
    this_out1 = this_out[which(this_out$p_val_adj <= fdrCut), ]
    
    markers.dt = data.table(this_out1)
    markers2.dt = markers.dt
    genes.use = unique(markers2.dt$gene)

    ## DoHeatmap(seu, features = genes.use, group.by = c("stage")) ## not so nice I feel
    tab = table(markers.dt$stage)
    print(tab)
    
    sce = my.convertToSCE(seu)
    ## get aggregate avg normalized expr for all genes;
    sce.agg = aggregateAcrossCells(sce,
                                   ids = sce$stage,
                                   use_exprs_values = "logcounts",
                                   statistics = "mean",
                                   subset_row = tf.names)
    
    cat("geting stage in which TF is enriched \n")
    dat <- annotation.2.means <- assay(sce.agg, "logcounts")
    ## mat.use <- t(annotation.2.means[genes.use, ])
    mat.use = annotation.2.means[genes.use, ]
    dim(mat.use) 
    
    toplot_gens = genes.use
    

    ## this_sce = my.convertToSCE(this_seu)
    object = sce.agg
    ## dat_to_use = as.matrix(assay(object, "logcounts"))
    ## dat = dat_to_use[toplot_gens, ]
    
    dat = mat.use
    ## oo = order(this_sce$cellTypeFinal)
    oo = 1:ncol(sce.agg)
    zlim = c(-2,2)
    
    heat.vals = dat
    heat.vals <- heat.vals - rowMeans(heat.vals)
    extreme <- max(abs(zlim))
    
    zlim <- c(-extreme, extreme)
    heat.vals[heat.vals < zlim[1]] <- zlim[1]
    heat.vals[heat.vals > zlim[2]] <- zlim[2]
    ## color <- eval(formals(pheatmap::pheatmap)$color, envir=environment(pheatmap::pheatmap))
    color <- inferno(100)
    color.breaks <- seq(zlim[1], zlim[2], length.out=length(color)+1L) 
    col_scale <- scater:::.get_palette("tableau10medium")
    colour_columns_by = "stage"
    by_exprs_values = "logcounts"
    
    column_annotation_colors = list()
    if (length(colour_columns_by)) {
        column_variables <- list()
        
        for (i in seq_along(colour_columns_by)) { 
            field <- colour_columns_by[[i]]
            colour_by_out <- retrieveCellInfo(object, field,
                                              exprs_values = by_exprs_values)
            
            if (is.null(colour_by_out$val)) { 
                next
            } else if (is.numeric(colour_by_out$val)) { 
                colour_fac <- colour_by_out$val
                col_scale <- viridis(25)
            } else {
                colour_fac <- as.factor(colour_by_out$val)
                
                nlevs_colour_by <- nlevels(colour_fac)
                if (nlevs_colour_by <= 10) {
                    col_scale <- scater:::.get_palette("tableau10medium")
                } else if (nlevs_colour_by > 10 && nlevs_colour_by <= 20) {
                    col_scale <- scater:::.get_palette("tableau20") 
                } else {
                    col_scale <- viridis(nlevs_colour_by)                    
                }
                
                col_scale <- col_scale[seq_len(nlevs_colour_by)]
                names(col_scale) <- levels(colour_fac)
            }
            
            col_name <- colour_by_out$name
            if (col_name=="") {
                col_name <- paste0("unnamed", i)
            }
            column_variables[[col_name]] <- colour_fac
            if (is.null(column_annotation_colors[[col_name]])) {
                column_annotation_colors[[col_name]] <- col_scale
            }
        }
        
        # No need to subset for 'columns' or 'order_columns_by',
        # as pheatmap::pheatmap uses the rownames to handle this for us.
        column_variables <- do.call(data.frame,
                                    c(column_variables, list(row.names=colnames(object))))
        column_annotation_colors <- column_annotation_colors[colnames(column_variables)]
    } else {
        column_variables <- column_annotation_colors <- NULL
    }
    
    ##p1 <- pheatmap(t(heat.vals[, oo]),
    p1 <- pheatmap(heat.vals[, oo],
                   scale = "row",
                   color = color,
                   breaks = color.breaks,
                   cluster_cols = FALSE,
                   cluster_rows = FALSE,
                   show_rownames = TRUE,
                   annotation_row = column_variables,
                   annotation_colors = column_annotation_colors,
                   angle = 45,
                   border = NA,
                   annotation_names_row = FALSE,
                   fontsize_col = 12,
                   fontsize_row = 8)
    
    figFile = paste0(PROJ_FIGS_DIR, "fig-heatmapStageSpecTF_", this_celltype, "_", suff2, ".jpg")
    print(figFile)
    ggsave(file = figFile,
           p1,
           device = "jpeg",
           width = 8,
           height = 7)

}


tf.names = dgeTFs
sceClean = my.convertToSCE(seuClean)
sceClean.agg = aggregateAcrossCells(sceClean,
                                    ids = colData(sceClean)[, c("stage",
                                                                "cellTypeFinal")],
                                    use_exprs_values = "logcounts",
                                    statistics = "mean",
                                    subset_row = tf.names)

sceClean.agg$stage = factor(sceClean.agg$stage, levels = levels(sce$stage))
tab = table(sceClean$stage, sceClean$cellTypeFinal)
dat = assay(sceClean.agg, "logcounts")

tmp = as.data.frame(colData(sceClean.agg)[, c("stage","cellTypeFinal")])
ncells = c()
cn = c()
for(i in 1:nrow(tmp)){
    this1 = as.character(tmp[i, "stage"])
    this2 = as.character(tmp[i, "cellTypeFinal"])
    ncells = c(ncells, tab[this1, this2])
    cn = c(cn, paste0(this1, "_", this2))
}
colnames(sceClean.agg) = cn

tmp = do.call(rbind, lapply(strsplit(cn, split = "_"), function(x) return(x[1:2])))
oo = c()
for(i in 1:length(spec_celltypes)){
    oo = c(oo, grep(spec_celltypes[i], cn))
}
    

plotHeatmap(sceClean.agg,
            features = dgeTFs,
            center=TRUE, symmetric=TRUE, zlim=c(-2, 2),
            scale = "row",
            colour_columns_by = c("stage", "cellTypeFinal"),
            cluster_cols = FALSE,
            fontsize.row = 5)


genes.use = unique(dgeTFs.lst[[1]])
p1 <- plotHeatmap(sce.agg,
                  features = genes.use,
                  center=TRUE,
                  symmetric=TRUE,
                  zlim=c(-2, 2),
                  scale = "row",
                  colour_columns_by = c("stage"),
                  cluster_cols = FALSE,
                  fontsize.row = 5)


plotHeatmap(sceClean.agg[p1$tree_row$order, oo],
            features = genes.use,
            center=TRUE,
            symmetric=TRUE,
            zlim=c(-2, 2),
            scale = "row",
            colour_columns_by = c("stage", "cellTypeFinal"),
            cluster_cols = FALSE,
            cluster_rows = FALSE,
            fontsize.row = 5)


pheatmap(mat.use,
         scale = "row",
         cluster_cols = FALSE,
         show.rownames = TRUE)


DoHeatmap(seuClean, features = dgeTFs, group.by = "stage")


    this_out = dgeRes_TF.lst[[this_celltype]]
    this_out1 = this_out[which(this_out$p_val_adj <= fdrCut), ]
